# Supplementary material for: Structural Phase Transformations Induced by Guest Molecules in a Nickel-Based 2D Square Lattice Coordination Network
Source: Chem Mater. 2023 Jan 10;35(2):783–91. doi: 10.1021/acs.chemmater.2c03662 (PMC9878710; doi:10.1021/acs.chemmater.2c03662)
Supplement: Supplementary file 2 — cm2c03662_si_002.cif [file cm2c03662_si_002.cif]

####################################################################### 
# 
# This file contains crystal structure data downloaded from the 
# Cambridge Structural Database (CSD) hosted by the Cambridge 
# Crystallographic Data Centre (CCDC).
# 
# Full information about CCDC data access policies and citation 
# guidelines are available at http://www.ccdc.cam.ac.uk/access/V1 
# 
# Audit and citation data items may have been added by the CCDC. 
# Please retain this information to preserve the provenance of 
# this file and to allow appropriate attribution of the data. 
# 
#######################################################################
data_sql-(azpy)(pdia)-Ni-alpha-DCM
_audit_creation_date               2022-10-13
_audit_creation_method
;
Olex2 1.3
(compiled 2020.11.12 svn.r5f609507 for OlexSys, GUI svn.r6408)
;
_shelx_SHELXL_version_number       2016/6
loop_
  _audit_author_name
  _audit_author_address
 'Xia Li'
;
University of Limerick
China
;

_audit_contact_author_address      ?
_audit_contact_author_email        ?
_audit_contact_author_name         ''
_audit_contact_author_phone        ?
_audit_update_record
;
2022-06-11 deposited with the CCDC.	2022-10-13 downloaded from the CCDC.
;
_publ_contact_author_id_orcid      ?
_chemical_name_common              sql-(azpy)(pdia)-Ni-alpha-DCM
_chemical_name_systematic          ?
_chemical_formula_moiety           '2(C24 H18 N6 Ni O5), 2(C0.50 H Cl)'
_chemical_formula_sum              'C49 H38 Cl2 N12 Ni2 O10'
_chemical_formula_weight           1143.23
_chemical_absolute_configuration   ?
_chemical_melting_point            ?
loop_
  _atom_type_symbol
  _atom_type_description
  _atom_type_scat_dispersion_real
  _atom_type_scat_dispersion_imag
  _atom_type_scat_source
 C C 0.0181 0.0091 'International Tables Vol C Tables 4.2.6.8 and 6.1.1.4'
 H H 0.0000 0.0000 'International Tables Vol C Tables 4.2.6.8 and 6.1.1.4'
 N N 0.0311 0.0180 'International Tables Vol C Tables 4.2.6.8 and 6.1.1.4'
 O O 0.0492 0.0322 'International Tables Vol C Tables 4.2.6.8 and 6.1.1.4'
 Ni Ni -3.0029 0.5091 'International Tables Vol C Tables 4.2.6.8 and 6.1.1.4'
 Cl Cl 0.3639 0.7018 'International Tables Vol C Tables 4.2.6.8 and 6.1.1.4'

_shelx_space_group_comment
;
The symmetry employed for this shelxl refinement is uniquely defined
by the following loop, which should always be used as a source of
symmetry information in preference to the above space-group names.
They are only intended as comments.
;
_space_group_crystal_system        'monoclinic'
_space_group_IT_number             7
_space_group_name_H-M_alt          'P 1 c 1'
_space_group_name_Hall             'P -2yc'
loop_
  _space_group_symop_operation_xyz
 'x, y, z'
 'x, -y, z+1/2'

_cell_length_a                     13.1981(4)
_cell_length_b                     10.1437(3)
_cell_length_c                     10.9639(3)
_cell_angle_alpha                  90
_cell_angle_beta                   113.0830(10)
_cell_angle_gamma                  90
_cell_volume                       1350.30(7)
_cell_formula_units_Z              1
_cell_measurement_reflns_used      9865
_cell_measurement_temperature      100(2)
_cell_measurement_theta_max        72.091
_cell_measurement_theta_min        3.6405
_shelx_estimated_absorpt_T_max     ?
_shelx_estimated_absorpt_T_min     ?
_exptl_absorpt_coefficient_mu      2.336
_exptl_absorpt_correction_T_max    ?
_exptl_absorpt_correction_T_min    ?
_exptl_absorpt_correction_type     multi-scan
_exptl_absorpt_process_details     SADABS,2016
_exptl_absorpt_special_details     ?
_exptl_crystal_colour              purple
_exptl_crystal_density_diffrn      1.406
_exptl_crystal_density_meas        ?
_exptl_crystal_density_method      ?
_exptl_crystal_description         block
_exptl_crystal_F_000               586
_exptl_crystal_size_max            0.2
_exptl_crystal_size_mid            0.2
_exptl_crystal_size_min            0.2
_exptl_transmission_factor_max     0.7535
_exptl_transmission_factor_min     0.5730
_diffrn_reflns_av_R_equivalents    0.0813
_diffrn_reflns_av_unetI/netI       0.0782
_diffrn_reflns_Laue_measured_fraction_full  0.996
_diffrn_reflns_Laue_measured_fraction_max  0.993
_diffrn_reflns_limit_h_max         14
_diffrn_reflns_limit_h_min         -16
_diffrn_reflns_limit_k_max         12
_diffrn_reflns_limit_k_min         -12
_diffrn_reflns_limit_l_max         13
_diffrn_reflns_limit_l_min         -10
_diffrn_reflns_number              17356
_diffrn_reflns_point_group_measured_fraction_full  0.996
_diffrn_reflns_point_group_measured_fraction_max  0.993
_diffrn_reflns_theta_full          67.679
_diffrn_reflns_theta_max           72.084
_diffrn_reflns_theta_min           3.640
_diffrn_ambient_temperature        100(2)
_diffrn_detector_area_resol_mean   ?
_diffrn_measured_fraction_theta_full  0.996
_diffrn_measured_fraction_theta_max  0.993
_diffrn_measurement_device_type    'CCD area detector'
_diffrn_measurement_method         'phi and omega scans'
_diffrn_radiation_type             CuK\a
_diffrn_radiation_wavelength       1.54178
_diffrn_source                     'microfocus sealed X-ray tube'
_reflns_Friedel_coverage           0.995
_reflns_Friedel_fraction_full      0.996
_reflns_Friedel_fraction_max       0.993
_reflns_number_gt                  3979
_reflns_number_total               4143
_reflns_special_details
;
 Reflections were merged by SHELXL according to the crystal
 class for the calculation of statistics and refinement.
 
 _reflns_Friedel_fraction is defined as the number of unique
 Friedel pairs measured divided by the number that would be
 possible theoretically, ignoring centric projections and
 systematic absences.
;
_reflns_threshold_expression       'I > 2\s(I)'
_computing_cell_refinement         'SAINT (Bruker, 2016)'
_computing_data_collection         'APEX3 (Bruker, 2016)'
_computing_data_reduction          'SAINT (Bruker, 2016)'
_computing_molecular_graphics      'Olex2 1.3 (Dolomanov et al., 2009)'
_computing_publication_material    'Olex2 1.3 (Dolomanov et al., 2009)'
_computing_structure_refinement    'SHELXL-2016/6 (Sheldrick, 2016)'
_computing_structure_solution      'SHELXT 2018/2 (Sheldrick, 2018)'
_refine_diff_density_max           2.007
_refine_diff_density_min           -0.685
_refine_diff_density_rms           0.149
_refine_ls_abs_structure_details
;
 Refined as an inversion twin.
;
_refine_ls_abs_structure_Flack     0.45(5)
_refine_ls_extinction_coef         .
_refine_ls_extinction_method       none
_refine_ls_goodness_of_fit_ref     1.078
_refine_ls_hydrogen_treatment      constr
_refine_ls_matrix_type             full
_refine_ls_number_parameters       323
_refine_ls_number_reflns           4143
_refine_ls_number_restraints       2
_refine_ls_R_factor_all            0.0805
_refine_ls_R_factor_gt             0.0677
_refine_ls_restrained_S_all        1.078
_refine_ls_shift/su_max            0.000
_refine_ls_shift/su_mean           0.000
_refine_ls_structure_factor_coef   Fsqd
_refine_ls_weighting_details      
 'w=1/[\s^2^(Fo^2^)+(0.1359P)^2^+1.8033P] where P=(Fo^2^+2Fc^2^)/3'
_refine_ls_weighting_scheme        calc
_refine_ls_wR_factor_gt            0.1856
_refine_ls_wR_factor_ref           0.1886
_refine_special_details
;
 Refined as a 2-component inversion twin.
;
_olex2_refinement_description
;
1. Twinned data refinement
 Scales: 0.55146
 0.44854
2. Uiso/Uaniso restraints and constraints
Uanis(N2) = Uanis(N3)
Uanis(C2) = Uanis(C3) = Uanis(C4)
3. Others
 Fixed Sof: Cl1A(0.5) Cl2A(0.5) C1A(0.5) H1A1(0.5) H1A2(0.5)
4.a Secondary CH2 refined with riding coordinates:
 C1A(H1A1,H1A2)
4.b Aromatic/amide H refined with riding coordinates:
 C9(H9), C13(H13), C10(H10), C4(H4), C16(H16), C7(H7), C5(H5), C18(H18),
 C1(H1), C2(H2), C8(H8), C19(H19), C20(H20), C22(H22), C24(H24), C23(H23)
4.c Fitted hexagon refined as free rotating group:
 C21(C19,C20,C22,C24,C23)
4.d X=CH2 refined with riding coordinates:
 O5(H5A,H5B)
;
_atom_sites_solution_hydrogens     geom
_atom_sites_solution_primary       ?
_atom_sites_solution_secondary     ?
loop_
  _atom_site_label
  _atom_site_type_symbol
  _atom_site_fract_x
  _atom_site_fract_y
  _atom_site_fract_z
  _atom_site_U_iso_or_equiv
  _atom_site_adp_type
  _atom_site_occupancy
  _atom_site_site_symmetry_order
  _atom_site_calc_flag
  _atom_site_refinement_flags_posn
  _atom_site_refinement_flags_adp
  _atom_site_refinement_flags_occupancy
  _atom_site_disorder_assembly
  _atom_site_disorder_group
 Ni01 Ni 0.64804(8) 0.02463(9) 0.26991(9) 0.0129(3) Uani 1 1 d . . . . .
 O5 O 0.5787(4) 0.0988(4) 0.0817(4) 0.0173(9) Uani 1 1 d . . . . .
 H5A H 0.569576 0.191240 0.068146 0.021 Uiso 1 1 calc R U . . .
 H5B H 0.555700 0.040733 0.007769 0.021 Uiso 1 1 calc R U . . .
 O3 O 0.7069(4) 0.8995(4) 0.4361(4) 0.0160(8) Uani 1 1 d . . . . .
 O1 O 0.6727(3) 0.1997(4) 0.3646(5) 0.0169(9) Uani 1 1 d . . . . .
 O4 O 0.6485(4) 0.8166(4) 0.2354(4) 0.0158(9) Uani 1 1 d . . . . .
 O2 O 0.5764(4) 0.3287(5) 0.1925(5) 0.0295(12) Uani 1 1 d . . . . .
 N4 N 0.4877(5) 0.0083(6) 0.2634(6) 0.0162(11) Uani 1 1 d . . . . .
 N1 N -0.1919(5) 0.0331(6) 0.2726(6) 0.0175(12) Uani 1 1 d . . . . .
 C9 C 0.4517(6) 0.0861(7) 0.3377(7) 0.0225(14) Uani 1 1 d . . . . .
 H9 H 0.501613 0.147003 0.396916 0.027 Uiso 1 1 calc R U . . .
 C3 C 0.0227(7) 0.0377(9) 0.2887(9) 0.0324(11) Uani 1 1 d . . . . .
 C11 C 0.6421(5) 0.3118(6) 0.3103(6) 0.0170(12) Uani 1 1 d . . . . .
 C14 C 0.7105(5) 0.6674(6) 0.4174(6) 0.0161(12) Uani 1 1 d . . . . .
 C13 C 0.6669(5) 0.5565(6) 0.3399(6) 0.0154(12) Uani 1 1 d . . . . .
 H13 H 0.621184 0.566336 0.248602 0.019 Uiso 1 1 calc R U . . .
 C12 C 0.6903(5) 0.4303(6) 0.3959(7) 0.0170(12) Uani 1 1 d . . . . .
 N2 N 0.1347(5) 0.0513(8) 0.3015(7) 0.0330(11) Uani 1 1 d . . . . .
 N3 N 0.1600(5) -0.0258(8) 0.2292(7) 0.0330(11) Uani 1 1 d . . . . .
 N6 N 0.8822(6) 0.5200(6) 0.7405(7) 0.0318(16) Uani 1 1 d . . . . .
 C10 C 0.3451(6) 0.0809(7) 0.3314(7) 0.0222(14) Uani 1 1 d . . . . .
 H10 H 0.321283 0.139191 0.382611 0.027 Uiso 1 1 calc R U . . .
 C15 C 0.6871(5) 0.8013(6) 0.3599(6) 0.0152(12) Uani 1 1 d . . . . .
 C4 C -0.0550(6) -0.0474(9) 0.2008(8) 0.0324(11) Uani 1 1 d . . . . .
 H4 H -0.035253 -0.105138 0.145517 0.039 Uiso 1 1 calc R U . . .
 C16 C 0.7790(5) 0.6512(6) 0.5514(7) 0.0206(13) Uani 1 1 d . . . . .
 H16 H 0.808173 0.726524 0.605369 0.025 Uiso 1 1 calc R U . . .
 C7 C 0.3111(6) -0.0931(9) 0.1713(9) 0.0334(17) Uani 1 1 d . . . . .
 H7 H 0.263616 -0.156189 0.112253 0.040 Uiso 1 1 calc R U . . .
 C5 C -0.1603(6) -0.0459(8) 0.1960(8) 0.0272(15) Uani 1 1 d . . . . .
 H5 H -0.213205 -0.103363 0.135730 0.033 Uiso 1 1 calc R U . . .
 C18 C 0.7585(5) 0.4153(6) 0.5286(7) 0.0200(13) Uani 1 1 d . . . . .
 H18 H 0.773768 0.329758 0.566763 0.024 Uiso 1 1 calc R U . . .
 C17 C 0.8048(6) 0.5259(6) 0.6061(7) 0.0216(14) Uani 1 1 d . . . . .
 C6 C 0.2734(6) -0.0124(8) 0.2478(8) 0.0238(14) Uani 1 1 d . . . . .
 C1 C -0.1177(6) 0.1186(8) 0.3530(8) 0.0293(16) Uani 1 1 d . . . . .
 H1 H -0.140126 0.176723 0.405640 0.035 Uiso 1 1 calc R U . . .
 C2 C -0.0098(6) 0.1258(9) 0.3625(8) 0.0324(11) Uani 1 1 d . . . . .
 H2 H 0.040007 0.189204 0.417894 0.039 Uiso 1 1 calc R U . . .
 N5 N 0.9346(8) 0.4107(8) 0.7641(9) 0.063(3) Uani 1 1 d . . . . .
 C8 C 0.4181(6) -0.0798(8) 0.1829(8) 0.0273(15) Uani 1 1 d . . . . .
 H8 H 0.443753 -0.135578 0.131408 0.033 Uiso 1 1 calc R U . . .
 C21 C 1.0219(6) 0.3988(7) 0.8920(6) 0.066(4) Uani 1 1 d G . . . .
 C19 C 1.0263(6) 0.4740(9) 0.9999(8) 0.074(4) Uani 1 1 d G . . . .
 H19 H 0.971482 0.538833 0.989281 0.089 Uiso 1 1 calc R U . . .
 C20 C 1.1108(8) 0.4545(10) 1.1234(7) 0.085(5) Uani 1 1 d G . . . .
 H20 H 1.113778 0.505888 1.197118 0.102 Uiso 1 1 calc R U . . .
 C22 C 1.1910(7) 0.3597(9) 1.1389(6) 0.077(4) Uani 1 1 d G . . . .
 H22 H 1.248749 0.346289 1.223301 0.093 Uiso 1 1 calc R U . . .
 C24 C 1.1866(6) 0.2844(7) 1.0310(8) 0.071(4) Uani 1 1 d G . . . .
 H24 H 1.241423 0.219634 1.041647 0.085 Uiso 1 1 calc R U . . .
 C23 C 1.1021(7) 0.3040(7) 0.9076(7) 0.063(3) Uani 1 1 d G . . . .
 H23 H 1.099127 0.252578 0.833807 0.075 Uiso 1 1 calc R U . . .
 Cl1A Cl 0.3864(4) 0.3539(5) -0.1361(5) 0.0480(10) Uani 0.5 1 d . . P A 1
 Cl2A Cl 0.3694(4) 0.5847(4) 0.0153(5) 0.0452(10) Uani 0.5 1 d . . P A 1
 C1A C 0.4458(14) 0.5003(16) -0.051(2) 0.042(5) Uani 0.5 1 d . . P A 1
 H1A1 H 0.516992 0.477701 0.021543 0.051 Uiso 0.5 1 calc R U P A 1
 H1A2 H 0.461792 0.559300 -0.112890 0.051 Uiso 0.5 1 calc R U P A 1

loop_
  _atom_site_aniso_label
  _atom_site_aniso_U_11
  _atom_site_aniso_U_22
  _atom_site_aniso_U_33
  _atom_site_aniso_U_23
  _atom_site_aniso_U_13
  _atom_site_aniso_U_12
 Ni01 0.0112(4) 0.0105(5) 0.0182(5) 0.0009(4) 0.0070(3) 0.0003(4)
 O5 0.020(2) 0.0146(18) 0.017(2) 0.0000(16) 0.0060(17) -0.0005(16)
 O3 0.020(2) 0.0085(17) 0.020(2) -0.0010(16) 0.0089(17) -0.0016(16)
 O1 0.019(2) 0.0101(19) 0.023(2) -0.0008(17) 0.0105(17) -0.0001(16)
 O4 0.021(2) 0.0098(17) 0.016(2) 0.0027(15) 0.0060(18) 0.0003(16)
 O2 0.029(3) 0.015(2) 0.030(3) -0.0037(19) -0.004(2) 0.0037(18)
 N4 0.016(3) 0.015(2) 0.020(3) 0.003(2) 0.009(2) 0.002(2)
 N1 0.014(3) 0.023(3) 0.015(3) 0.0018(19) 0.005(2) 0.0009(19)
 C9 0.020(3) 0.020(3) 0.032(4) -0.002(3) 0.014(3) -0.004(2)
 C3 0.017(2) 0.051(3) 0.030(2) -0.013(2) 0.0096(18) -0.0017(19)
 C11 0.015(3) 0.015(3) 0.022(3) -0.002(2) 0.007(2) 0.000(2)
 C14 0.019(3) 0.013(3) 0.017(3) 0.000(2) 0.008(2) 0.000(2)
 C13 0.016(3) 0.012(3) 0.019(3) -0.003(2) 0.008(2) 0.000(2)
 C12 0.017(3) 0.012(3) 0.022(3) -0.003(2) 0.008(2) -0.001(2)
 N2 0.0179(19) 0.055(3) 0.028(2) -0.0098(19) 0.0116(16) -0.0044(17)
 N3 0.0179(19) 0.055(3) 0.028(2) -0.0098(19) 0.0116(16) -0.0044(17)
 N6 0.040(4) 0.023(3) 0.020(3) 0.004(2) -0.001(3) -0.012(3)
 C10 0.018(3) 0.031(4) 0.022(3) 0.005(3) 0.012(3) 0.003(3)
 C15 0.012(3) 0.015(3) 0.020(3) -0.002(2) 0.007(2) 0.000(2)
 C4 0.017(2) 0.051(3) 0.030(2) -0.013(2) 0.0096(18) -0.0017(19)
 C16 0.024(3) 0.017(3) 0.020(3) -0.004(2) 0.007(2) -0.002(2)
 C7 0.020(3) 0.040(4) 0.040(4) -0.011(3) 0.011(3) -0.009(3)
 C5 0.012(3) 0.037(4) 0.033(4) -0.004(3) 0.010(3) -0.002(3)
 C18 0.022(3) 0.014(3) 0.024(3) 0.004(2) 0.008(3) 0.003(2)
 C17 0.024(3) 0.020(3) 0.018(3) 0.005(2) 0.005(3) 0.000(2)
 C6 0.017(3) 0.032(4) 0.024(4) 0.002(3) 0.010(3) -0.001(3)
 C1 0.020(3) 0.040(4) 0.028(4) -0.010(3) 0.009(3) -0.004(3)
 C2 0.017(2) 0.051(3) 0.030(2) -0.013(2) 0.0096(18) -0.0017(19)
 N5 0.062(5) 0.028(4) 0.050(5) 0.014(3) -0.031(4) -0.010(3)
 C8 0.015(3) 0.037(4) 0.032(4) -0.014(3) 0.011(3) -0.009(3)
 C21 0.065(7) 0.041(5) 0.055(7) 0.019(5) -0.016(6) -0.013(5)
 C19 0.050(7) 0.131(14) 0.041(7) 0.014(7) 0.018(5) 0.010(7)
 C20 0.060(8) 0.123(14) 0.061(9) 0.004(8) 0.012(7) 0.003(8)
 C22 0.063(7) 0.082(9) 0.061(8) 0.027(7) -0.003(6) 0.009(7)
 C24 0.060(6) 0.049(6) 0.076(8) -0.003(6) -0.003(6) 0.001(5)
 C23 0.067(7) 0.038(5) 0.068(7) 0.016(5) 0.009(6) 0.009(5)
 Cl1A 0.048(2) 0.050(2) 0.038(2) -0.0141(18) 0.0077(18) 0.0032(19)
 Cl2A 0.061(3) 0.035(2) 0.042(2) -0.0054(16) 0.0229(19) 0.0061(17)
 C1A 0.030(8) 0.014(6) 0.069(13) -0.004(7) 0.003(8) 0.001(6)

_geom_special_details
;
 All esds (except the esd in the dihedral angle between two l.s. planes)
 are estimated using the full covariance matrix.  The cell esds are taken
 into account individually in the estimation of esds in distances, angles
 and torsion angles; correlations between esds in cell parameters are only
 used when they are defined by crystal symmetry.  An approximate (isotropic)
 treatment of cell esds is used for estimating esds involving l.s. planes.
;
loop_
  _geom_bond_atom_site_label_1
  _geom_bond_atom_site_label_2
  _geom_bond_distance
  _geom_bond_site_symmetry_2
  _geom_bond_publ_flag
 Ni01 O5 2.045(5) . ?
 Ni01 O3 2.104(5) 1_545 ?
 Ni01 O1 2.018(4) . ?
 Ni01 O4 2.144(4) 1_545 ?
 Ni01 N4 2.096(6) . ?
 Ni01 N1 2.103(6) 1_655 ?
 O5 H5A 0.9500 . ?
 O5 H5B 0.9500 . ?
 O3 C15 1.259(8) . ?
 O1 C11 1.273(8) . ?
 O4 C15 1.265(8) . ?
 O2 C11 1.254(9) . ?
 N4 C9 1.347(10) . ?
 N4 C8 1.336(9) . ?
 N1 C5 1.340(10) . ?
 N1 C1 1.347(9) . ?
 C9 H9 0.9500 . ?
 C9 C10 1.381(9) . ?
 C3 N2 1.436(10) . ?
 C3 C4 1.396(11) . ?
 C3 C2 1.382(11) . ?
 C11 C12 1.504(8) . ?
 C14 C13 1.392(8) . ?
 C14 C15 1.478(8) . ?
 C14 C16 1.400(9) . ?
 C13 H13 0.9500 . ?
 C13 C12 1.401(9) . ?
 C12 C18 1.387(10) . ?
 N2 N3 1.249(9) . ?
 N3 C6 1.436(10) . ?
 N6 C17 1.428(10) . ?
 N6 N5 1.278(12) . ?
 C10 H10 0.9500 . ?
 C10 C6 1.396(11) . ?
 C4 H4 0.9500 . ?
 C4 C5 1.370(10) . ?
 C16 H16 0.9500 . ?
 C16 C17 1.390(9) . ?
 C7 H7 0.9500 . ?
 C7 C6 1.397(11) . ?
 C7 C8 1.374(10) . ?
 C5 H5 0.9500 . ?
 C18 H18 0.9500 . ?
 C18 C17 1.395(10) . ?
 C1 H1 0.9500 . ?
 C1 C2 1.387(10) . ?
 C2 H2 0.9500 . ?
 N5 C21 1.429(9) . ?
 C8 H8 0.9500 . ?
 C21 C19 1.3900 . ?
 C21 C23 1.3900 . ?
 C19 H19 0.9500 . ?
 C19 C20 1.3900 . ?
 C20 H20 0.9500 . ?
 C20 C22 1.3900 . ?
 C22 H22 0.9500 . ?
 C22 C24 1.3900 . ?
 C24 H24 0.9500 . ?
 C24 C23 1.3900 . ?
 C23 H23 0.9500 . ?
 Cl1A C1A 1.767(17) . ?
 Cl2A C1A 1.69(2) . ?
 C1A H1A1 0.9900 . ?
 C1A H1A2 0.9900 . ?

loop_
  _geom_angle_atom_site_label_1
  _geom_angle_atom_site_label_2
  _geom_angle_atom_site_label_3
  _geom_angle
  _geom_angle_site_symmetry_1
  _geom_angle_site_symmetry_3
  _geom_angle_publ_flag
 O5 Ni01 O3 164.43(17) . 1_545 ?
 O5 Ni01 O4 102.42(18) . 1_545 ?
 O5 Ni01 N4 87.1(2) . . ?
 O5 Ni01 N1 92.8(2) . 1_655 ?
 O3 Ni01 O4 62.17(17) 1_545 1_545 ?
 O1 Ni01 O5 96.51(19) . . ?
 O1 Ni01 O3 98.94(18) . 1_545 ?
 O1 Ni01 O4 161.05(18) . 1_545 ?
 O1 Ni01 N4 92.5(2) . . ?
 O1 Ni01 N1 89.9(2) . 1_655 ?
 N4 Ni01 O3 90.4(2) . 1_545 ?
 N4 Ni01 O4 89.3(2) . 1_545 ?
 N4 Ni01 N1 177.6(2) . 1_655 ?
 N1 Ni01 O3 89.1(2) 1_655 1_545 ?
 N1 Ni01 O4 88.32(19) 1_655 1_545 ?
 Ni01 O5 H5A 120.0 . . ?
 Ni01 O5 H5B 120.0 . . ?
 H5A O5 H5B 120.0 . . ?
 C15 O3 Ni01 89.6(4) . 1_565 ?
 C11 O1 Ni01 126.0(4) . . ?
 C15 O4 Ni01 87.6(3) . 1_565 ?
 C9 N4 Ni01 121.6(5) . . ?
 C8 N4 Ni01 119.9(5) . . ?
 C8 N4 C9 118.5(6) . . ?
 C5 N1 Ni01 121.7(5) . 1_455 ?
 C5 N1 C1 118.0(6) . . ?
 C1 N1 Ni01 120.3(5) . 1_455 ?
 N4 C9 H9 118.6 . . ?
 N4 C9 C10 122.7(6) . . ?
 C10 C9 H9 118.6 . . ?
 C4 C3 N2 125.2(7) . . ?
 C2 C3 N2 115.1(7) . . ?
 C2 C3 C4 119.4(7) . . ?
 O1 C11 C12 116.3(5) . . ?
 O2 C11 O1 124.6(6) . . ?
 O2 C11 C12 119.1(6) . . ?
 C13 C14 C15 121.0(6) . . ?
 C13 C14 C16 119.2(6) . . ?
 C16 C14 C15 119.8(6) . . ?
 C14 C13 H13 119.9 . . ?
 C14 C13 C12 120.2(6) . . ?
 C12 C13 H13 119.9 . . ?
 C13 C12 C11 119.3(6) . . ?
 C18 C12 C11 120.6(6) . . ?
 C18 C12 C13 120.1(6) . . ?
 N3 N2 C3 113.5(7) . . ?
 N2 N3 C6 111.9(6) . . ?
 N5 N6 C17 110.9(7) . . ?
 C9 C10 H10 120.9 . . ?
 C9 C10 C6 118.2(7) . . ?
 C6 C10 H10 120.9 . . ?
 O3 C15 Ni01 59.4(3) . 1_565 ?
 O3 C15 O4 120.6(5) . . ?
 O3 C15 C14 119.3(5) . . ?
 O4 C15 Ni01 61.2(3) . 1_565 ?
 O4 C15 C14 120.1(5) . . ?
 C14 C15 Ni01 178.6(5) . 1_565 ?
 C3 C4 H4 120.7 . . ?
 C5 C4 C3 118.6(8) . . ?
 C5 C4 H4 120.7 . . ?
 C14 C16 H16 119.7 . . ?
 C17 C16 C14 120.5(6) . . ?
 C17 C16 H16 119.7 . . ?
 C6 C7 H7 120.6 . . ?
 C8 C7 H7 120.6 . . ?
 C8 C7 C6 118.8(7) . . ?
 N1 C5 C4 122.9(7) . . ?
 N1 C5 H5 118.6 . . ?
 C4 C5 H5 118.6 . . ?
 C12 C18 H18 120.0 . . ?
 C12 C18 C17 120.0(6) . . ?
 C17 C18 H18 120.0 . . ?
 C16 C17 N6 116.0(6) . . ?
 C16 C17 C18 119.9(6) . . ?
 C18 C17 N6 124.1(6) . . ?
 C10 C6 N3 123.9(7) . . ?
 C10 C6 C7 118.9(7) . . ?
 C7 C6 N3 117.1(7) . . ?
 N1 C1 H1 118.5 . . ?
 N1 C1 C2 123.0(7) . . ?
 C2 C1 H1 118.5 . . ?
 C3 C2 C1 117.8(7) . . ?
 C3 C2 H2 121.1 . . ?
 C1 C2 H2 121.1 . . ?
 N6 N5 C21 115.8(8) . . ?
 N4 C8 C7 122.8(7) . . ?
 N4 C8 H8 118.6 . . ?
 C7 C8 H8 118.6 . . ?
 C19 C21 N5 122.5(7) . . ?
 C19 C21 C23 120.0 . . ?
 C23 C21 N5 117.5(7) . . ?
 C21 C19 H19 120.0 . . ?
 C21 C19 C20 120.0 . . ?
 C20 C19 H19 120.0 . . ?
 C19 C20 H20 120.0 . . ?
 C19 C20 C22 120.0 . . ?
 C22 C20 H20 120.0 . . ?
 C20 C22 H22 120.0 . . ?
 C24 C22 C20 120.0 . . ?
 C24 C22 H22 120.0 . . ?
 C22 C24 H24 120.0 . . ?
 C22 C24 C23 120.0 . . ?
 C23 C24 H24 120.0 . . ?
 C21 C23 H23 120.0 . . ?
 C24 C23 C21 120.0 . . ?
 C24 C23 H23 120.0 . . ?
 Cl1A C1A H1A1 108.3 . . ?
 Cl1A C1A H1A2 108.3 . . ?
 Cl2A C1A Cl1A 116.0(11) . . ?
 Cl2A C1A H1A1 108.3 . . ?
 Cl2A C1A H1A2 108.3 . . ?
 H1A1 C1A H1A2 107.4 . . ?

loop_
  _geom_torsion_atom_site_label_1
  _geom_torsion_atom_site_label_2
  _geom_torsion_atom_site_label_3
  _geom_torsion_atom_site_label_4
  _geom_torsion
  _geom_torsion_site_symmetry_1
  _geom_torsion_site_symmetry_2
  _geom_torsion_site_symmetry_3
  _geom_torsion_site_symmetry_4
  _geom_torsion_publ_flag
 Ni01 O3 C15 O4 1.3(6) 1_565 . . . ?
 Ni01 O3 C15 C14 -179.3(5) 1_565 . . . ?
 Ni01 O1 C11 O2 12.3(9) . . . . ?
 Ni01 O1 C11 C12 -167.2(4) . . . . ?
 Ni01 O4 C15 O3 -1.2(5) 1_565 . . . ?
 Ni01 O4 C15 C14 179.4(5) 1_565 . . . ?
 Ni01 N4 C9 C10 177.4(5) . . . . ?
 Ni01 N4 C8 C7 -178.2(7) . . . . ?
 Ni01 N1 C5 C4 -176.4(7) 1_455 . . . ?
 Ni01 N1 C1 C2 177.8(7) 1_455 . . . ?
 O1 C11 C12 C13 175.1(5) . . . . ?
 O1 C11 C12 C18 -4.0(9) . . . . ?
 O2 C11 C12 C13 -4.4(9) . . . . ?
 O2 C11 C12 C18 176.5(6) . . . . ?
 N4 C9 C10 C6 2.4(11) . . . . ?
 N1 C1 C2 C3 -2.2(14) . . . . ?
 C9 N4 C8 C7 0.9(12) . . . . ?
 C9 C10 C6 N3 -178.2(7) . . . . ?
 C9 C10 C6 C7 -2.0(11) . . . . ?
 C3 N2 N3 C6 -178.1(8) . . . . ?
 C3 C4 C5 N1 -0.4(14) . . . . ?
 C11 C12 C18 C17 178.5(6) . . . . ?
 C14 C13 C12 C11 179.8(5) . . . . ?
 C14 C13 C12 C18 -1.0(9) . . . . ?
 C14 C16 C17 N6 175.1(6) . . . . ?
 C14 C16 C17 C18 -2.6(11) . . . . ?
 C13 C14 C15 O3 164.7(6) . . . . ?
 C13 C14 C15 O4 -15.9(8) . . . . ?
 C13 C14 C16 C17 1.0(10) . . . . ?
 C13 C12 C18 C17 -0.6(10) . . . . ?
 C12 C18 C17 N6 -175.1(7) . . . . ?
 C12 C18 C17 C16 2.4(11) . . . . ?
 N2 C3 C4 C5 -177.4(9) . . . . ?
 N2 C3 C2 C1 179.2(8) . . . . ?
 N2 N3 C6 C10 -3.4(11) . . . . ?
 N2 N3 C6 C7 -179.6(7) . . . . ?
 N6 N5 C21 C19 22.8(13) . . . . ?
 N6 N5 C21 C23 -159.7(8) . . . . ?
 C15 C14 C13 C12 179.8(5) . . . . ?
 C15 C14 C16 C17 -177.9(6) . . . . ?
 C4 C3 N2 N3 -3.0(14) . . . . ?
 C4 C3 C2 C1 4.8(14) . . . . ?
 C16 C14 C13 C12 0.9(9) . . . . ?
 C16 C14 C15 O3 -16.4(9) . . . . ?
 C16 C14 C15 O4 163.0(6) . . . . ?
 C5 N1 C1 C2 -1.8(12) . . . . ?
 C17 N6 N5 C21 174.2(8) . . . . ?
 C6 C7 C8 N4 -0.7(13) . . . . ?
 C1 N1 C5 C4 3.1(12) . . . . ?
 C2 C3 N2 N3 -177.0(8) . . . . ?
 C2 C3 C4 C5 -3.6(15) . . . . ?
 N5 N6 C17 C16 -152.6(8) . . . . ?
 N5 N6 C17 C18 25.0(12) . . . . ?
 N5 C21 C19 C20 177.4(9) . . . . ?
 N5 C21 C23 C24 -177.5(9) . . . . ?
 C8 N4 C9 C10 -1.8(11) . . . . ?
 C8 C7 C6 N3 177.7(8) . . . . ?
 C8 C7 C6 C10 1.3(12) . . . . ?
 C21 C19 C20 C22 0.0 . . . . ?
 C19 C21 C23 C24 0.0 . . . . ?
 C19 C20 C22 C24 0.0 . . . . ?
 C20 C22 C24 C23 0.0 . . . . ?
 C22 C24 C23 C21 0.0 . . . . ?
 C23 C21 C19 C20 0.0 . . . . ?

_shelx_res_file
;
TITL a_a.res in Pc
    C:\frames\guest\Lisa\2134DC~1\2134DCM1\WORK21~1\A.res
    created by SHELXL-2016/6 at 14:31:24 on 02-May-2022
CELL 1.54178 13.1981 10.1437 10.9639 90.000 113.083 90.000
ZERR 1.0000 0.0004 0.0003 0.0003 0.000 0.001 0.000
LATT -1
SYMM X, -Y, 0.5+Z
SFAC C H N O NI CL
UNIT 49 38 12 10 2 2
CONF
TWIN
BOND
BOND $H
EADP N2 N3
EADP C2 C3 C4
EQIV $1 X,Y-1,Z
FREE Ni01 C15_$1
ACTA
FMAP 2 53 53
PLAN 30 0 0
LIST 4 1
MORE -1
TEMP -173
L.S. 50
WGHT    0.135900    1.803300
BASF   0.44854
FVAR       0.51672
NI01  5    0.648040    0.024634    0.269910    11.00000    0.01124    0.01046 =
         0.01820    0.00089    0.00698    0.00031
O5    4    0.578737    0.098765    0.081684    11.00000    0.01962    0.01457 =
         0.01678    0.00000    0.00597   -0.00053
AFIX  93
H5A   2    0.569576    0.191240    0.068146    11.00000   -1.20000
H5B   2    0.555700    0.040733    0.007769    11.00000   -1.20000
AFIX   0
O3    4    0.706919    0.899464    0.436118    11.00000    0.02020    0.00850 =
         0.02024   -0.00095    0.00895   -0.00165
O1    4    0.672708    0.199749    0.364559    11.00000    0.01941    0.01010 =
         0.02330   -0.00080    0.01049   -0.00009
O4    4    0.648457    0.816646    0.235441    11.00000    0.02055    0.00981 =
         0.01592    0.00266    0.00603    0.00032
O2    4    0.576379    0.328656    0.192498    11.00000    0.02914    0.01503 =
         0.02952   -0.00374   -0.00450    0.00372
N4    3    0.487664    0.008295    0.263414    11.00000    0.01560    0.01485 =
         0.01997    0.00318    0.00908    0.00206
N1    3   -0.191928    0.033100    0.272559    11.00000    0.01367    0.02272 =
         0.01546    0.00183    0.00498    0.00092
C9    1    0.451655    0.086062    0.337724    11.00000    0.01958    0.01967 =
         0.03187   -0.00171    0.01405   -0.00406
AFIX  43
H9    2    0.501613    0.147003    0.396916    11.00000   -1.20000
AFIX   0
C3    1    0.022672    0.037663    0.288694    11.00000    0.01679    0.05136 =
         0.02955   -0.01328    0.00963   -0.00166
C11   1    0.642106    0.311849    0.310312    11.00000    0.01480    0.01485 =
         0.02150   -0.00194    0.00715    0.00027
C14   1    0.710510    0.667438    0.417441    11.00000    0.01947    0.01258 =
         0.01680   -0.00005    0.00784    0.00015
C13   1    0.666949    0.556470    0.339886    11.00000    0.01596    0.01191 =
         0.01907   -0.00253    0.00753    0.00012
AFIX  43
H13   2    0.621184    0.566336    0.248602    11.00000   -1.20000
AFIX   0
C12   1    0.690334    0.430306    0.395928    11.00000    0.01741    0.01194 =
         0.02224   -0.00331    0.00835   -0.00089
N2    3    0.134707    0.051304    0.301546    11.00000    0.01789    0.05508 =
         0.02833   -0.00980    0.01161   -0.00444
N3    3    0.159977   -0.025821    0.229151    11.00000    0.01789    0.05508 =
         0.02833   -0.00980    0.01161   -0.00444
N6    3    0.882237    0.520033    0.740504    11.00000    0.04019    0.02297 =
         0.02012    0.00403   -0.00133   -0.01163
C10   1    0.345136    0.080872    0.331428    11.00000    0.01769    0.03053 =
         0.02231    0.00473    0.01197    0.00317
AFIX  43
H10   2    0.321283    0.139191    0.382611    11.00000   -1.20000
AFIX   0
C15   1    0.687102    0.801338    0.359903    11.00000    0.01199    0.01474 =
         0.01963   -0.00159    0.00718   -0.00001
C4    1   -0.055006   -0.047405    0.200818    11.00000    0.01679    0.05136 =
         0.02955   -0.01328    0.00963   -0.00166
AFIX  43
H4    2   -0.035253   -0.105138    0.145517    11.00000   -1.20000
AFIX   0
C16   1    0.779041    0.651235    0.551432    11.00000    0.02446    0.01651 =
         0.01971   -0.00436    0.00737   -0.00184
AFIX  43
H16   2    0.808173    0.726524    0.605369    11.00000   -1.20000
AFIX   0
C7    1    0.311110   -0.093149    0.171274    11.00000    0.02027    0.03951 =
         0.03984   -0.01108    0.01103   -0.00896
AFIX  43
H7    2    0.263616   -0.156189    0.112253    11.00000   -1.20000
AFIX   0
C5    1   -0.160286   -0.045886    0.196002    11.00000    0.01239    0.03692 =
         0.03304   -0.00405    0.00958   -0.00228
AFIX  43
H5    2   -0.213205   -0.103363    0.135730    11.00000   -1.20000
AFIX   0
C18   1    0.758541    0.415321    0.528643    11.00000    0.02191    0.01415 =
         0.02354    0.00438    0.00840    0.00261
AFIX  43
H18   2    0.773768    0.329758    0.566763    11.00000   -1.20000
AFIX   0
C17   1    0.804779    0.525886    0.606143    11.00000    0.02407    0.02022 =
         0.01758    0.00474    0.00490   -0.00010
C6    1    0.273443   -0.012364    0.247840    11.00000    0.01669    0.03229 =
         0.02401    0.00161    0.00963   -0.00147
C1    1   -0.117667    0.118630    0.352990    11.00000    0.02047    0.03979 =
         0.02755   -0.00968    0.00933   -0.00439
AFIX  43
H1    2   -0.140126    0.176723    0.405640    11.00000   -1.20000
AFIX   0
C2    1   -0.009849    0.125784    0.362475    11.00000    0.01679    0.05136 =
         0.02955   -0.01328    0.00963   -0.00166
AFIX  43
H2    2    0.040007    0.189204    0.417894    11.00000   -1.20000
AFIX   0
N5    3    0.934592    0.410747    0.764067    11.00000    0.06233    0.02788 =
         0.05022    0.01429   -0.03124   -0.01042
C8    1    0.418126   -0.079794    0.182865    11.00000    0.01454    0.03704 =
         0.03192   -0.01379    0.01089   -0.00876
AFIX  43
H8    2    0.443753   -0.135578    0.131408    11.00000   -1.20000
AFIX  66
C21   1    1.021924    0.398804    0.892003    11.00000    0.06543    0.04095 =
         0.05473    0.01861   -0.01614   -0.01280
C19   1    1.026277    0.474039    0.999910    11.00000    0.05019    0.13140 =
         0.04087    0.01379    0.01836    0.01045
AFIX  43
H19   2    0.971482    0.538833    0.989281    11.00000   -1.20000
AFIX  65
C20   1    1.110804    0.454468    1.123369    11.00000    0.06043    0.12278 =
         0.06119    0.00418    0.01162    0.00286
AFIX  43
H20   2    1.113778    0.505888    1.197118    11.00000   -1.20000
AFIX  65
C22   1    1.190978    0.359664    1.138922    11.00000    0.06307    0.08232 =
         0.06097    0.02710   -0.00293    0.00854
AFIX  43
H22   2    1.248749    0.346289    1.223301    11.00000   -1.20000
AFIX  65
C24   1    1.186627    0.284429    1.031016    11.00000    0.06014    0.04869 =
         0.07624   -0.00270   -0.00284    0.00076
AFIX  43
H24   2    1.241423    0.219634    1.041647    11.00000   -1.20000
AFIX  65
C23   1    1.102101    0.303998    0.907556    11.00000    0.06650    0.03769 =
         0.06751    0.01554    0.00856    0.00941
AFIX  43
H23   2    1.099127    0.252578    0.833807    11.00000   -1.20000
AFIX   0
PART 1
CL1A  6    0.386384    0.353863   -0.136053    10.50000    0.04796    0.04986 =
         0.03773   -0.01407    0.00769    0.00320
CL2A  6    0.369365    0.584709    0.015314    10.50000    0.06104    0.03519 =
         0.04185   -0.00536    0.02290    0.00610
C1A   1    0.445769    0.500322   -0.050731    10.50000    0.02956    0.01439 =
         0.06856   -0.00356    0.00319    0.00093
AFIX  23
H1A1  2    0.516992    0.477701    0.021543    10.50000   -1.20000
H1A2  2    0.461792    0.559300   -0.112890    10.50000   -1.20000
AFIX   0
HKLF 4


REM  a_a.res in Pc
REM R1 =  0.0677 for    3979 Fo > 4sig(Fo)  and  0.0805 for all    4143 data
REM    323 parameters refined using      2 restraints

END

WGHT      0.1359      1.8032

REM Highest difference peak  2.007,  deepest hole -0.685,  1-sigma level  0.149
Q1    1   0.4394  0.6018 -0.0196  11.00000  0.05    2.01
Q2    1   0.3071  0.3446 -0.0430  11.00000  0.05    1.26
Q3    1   0.0607  0.2621  0.4412  11.00000  0.05    1.09
Q4    1   0.2420 -0.2426  0.1154  11.00000  0.05    0.94
Q5    1   0.3004  0.6242 -0.0044  11.00000  0.05    0.93
Q6    1   1.0133  0.3185  1.0001  11.00000  0.05    0.93
Q7    1   0.9778  0.4367  0.9348  11.00000  0.05    0.92
Q8    1   0.4047  0.4349 -0.1237  11.00000  0.05    0.84
Q9    1   1.0826  0.3147  1.1295  11.00000  0.05    0.77
Q10   1   1.0824  0.5531  1.1238  11.00000  0.05    0.74
Q11   1   1.1219  0.4210  1.2043  11.00000  0.05    0.72
Q12   1   1.0166  0.5591  1.0043  11.00000  0.05    0.70
Q13   1   0.8955  0.4347  0.8073  11.00000  0.05    0.68
Q14   1   0.3235  0.0631  0.1595  11.00000  0.05    0.67
Q15   1   0.8416  0.5984  0.5618  11.00000  0.05    0.67
Q16   1   0.3497  0.4013  0.1104  11.00000  0.05    0.61
Q17   1   0.9968  0.6489  1.0784  11.00000  0.05    0.60
Q18   1   0.3926  0.4776 -0.0168  11.00000  0.05    0.60
Q19   1   0.0010  0.0584  0.3847  11.00000  0.05    0.56
Q20   1   0.1264 -0.0204  0.3030  11.00000  0.05    0.52
Q21   1   0.9750  0.4082  1.0979  11.00000  0.05    0.48
Q22   1   0.6734 -0.0151  0.2184  11.00000  0.05    0.47
Q23   1   0.6165  0.9269  0.1887  11.00000  0.05    0.45
Q24   1   0.8583  0.4427  0.6046  11.00000  0.05    0.45
Q25   1   0.3993  0.0835  0.3030  11.00000  0.05    0.44
Q26   1   0.0166  0.0842  0.3170  11.00000  0.05    0.41
Q27   1   0.3300 -0.1635  0.1720  11.00000  0.05    0.40
Q28   1   0.6871  0.6119  0.3756  11.00000  0.05    0.40
Q29   1   0.6257  0.0982  0.0359  11.00000  0.05    0.39
Q30   1   0.3562 -0.0751  0.2086  11.00000  0.05    0.38
;
_shelx_res_checksum                13369
_shelx_hkl_file
;
   0   0   1    0.30    0.10
   0   0   1    0.40    0.30
   0   0   4  489.75   23.40
   0   0   4  473.05   23.40
   0   0   5    0.00    0.20
   0   0   5    0.10    0.20
   0   0   5    0.30    0.20
   0   0   6  165.58    8.00
   0   0   6  158.98    8.10
   0   0   6  163.18    8.40
   0   0   6  162.88    8.30
   0   0   7   -0.10    0.20
   0   0   7    0.10    0.20
   0   0   7    0.20    0.30
   0   0   7    0.10    0.30
   0   0   7    0.30    0.30
   0   0   7    0.60    0.40
   0   0   8  163.18    8.40
   0   0   8  170.38    8.50
   0   0   8  175.18    8.50
   0   0   8  160.98    8.50
   0   0   8  180.08    9.00
   0   0   8  173.08    8.50
   0   0   9    0.10    0.40
   0   0   9   -0.20    0.20
   0   0   9   -0.10    0.20
   0   0   9    0.20    0.30
   0   0   9    0.20    0.30
   0   0   9   -0.20    0.30
   0   0  10   51.19    2.80
   0   0  10   52.59    2.80
   0   0  10   51.59    2.80
   0   0  11    0.00    0.20
   0   0  11    0.20    0.30
   0   1   0  798.42   39.20
   0  -1   0  804.92   46.60
   0   1   1  208.48    9.20
   0   1   1  181.48    9.00
   0   1   1  165.38    9.10
   0   1   1  189.98    9.90
   0  -1  -1  173.08    9.00
   0  -1   1  202.48   16.20
   0  -1   1  220.88   20.50
   0  -1   1  190.48    9.10
   0  -1  -1  196.68    9.20
   0   1   2 7334.77  353.36
   0   1   2 7020.30  346.57
   0  -1   2 7254.37  350.16
   0  -1   2 7234.18  350.66
   0   1   3  163.18    7.80
   0   1   3  154.68    8.50
   0   1   3  157.98    7.80
   0   1   3  163.08    7.70
   0   1   3  145.99    7.80
   0  -1   3  154.88    7.80
   0  -1   3  160.78    7.80
   0   1   4  508.45   24.70
   0   1   4  519.95   25.20
   0   1   4  506.15   25.20
   0   1   4  530.75   24.70
   0   1   4  487.55   24.80
   0  -1   4  517.15   24.90
   0  -1   4  504.95   24.80
   0   1   5  354.66   18.40
   0   1   5  374.06   18.40
   0   1   5  382.06   18.60
   0  -1   5  386.26   18.60
   0  -1   5  390.36   18.50
   0   1   6  330.57   17.80
   0   1   6  381.16   17.60
   0   1   6  362.36   17.80
   0   1   6  387.76   18.10
   0  -1   6  356.06   17.60
   0  -1   6  360.06   17.90
   0  -1   6  344.57   17.60
   0  -1   6  376.96   18.00
   0   1   7   31.10    1.70
   0   1   7   31.70    2.10
   0   1   7   30.00    1.80
   0   1   7   28.90    1.60
   0   1   7   28.40    1.60
   0   1   7   27.60    1.90
   0   1   7   28.60    1.80
   0   1   7   27.10    1.80
   0  -1   7   28.40    1.70
   0  -1   7   28.90    1.70
   0  -1   7   28.60    1.60
   0  -1   7   30.30    2.00
   0  -1   7   27.50    1.70
   0  -1   7   29.10    2.00
   0  -1   7   32.30    1.80
   0   1   8   33.80    2.10
   0   1   8   32.30    1.80
   0   1   8   34.20    2.00
   0   1   8   36.80    2.10
   0   1   8   34.90    2.40
   0   1   8   33.10    2.00
   0  -1   8   31.70    1.90
   0  -1   8   33.60    2.30
   0  -1   8   35.30    2.30
   0  -1   8   32.80    2.00
   0  -1   8   39.10    2.50
   0   1   9   15.10    1.00
   0   1   9   15.60    1.50
   0   1   9   16.30    1.20
   0   1   9   16.20    1.20
   0   1   9   14.40    1.10
   0   1   9   14.80    1.10
   0  -1   9   15.20    1.10
   0  -1   9   14.70    1.10
   0  -1   9   14.80    1.10
   0   1  10  183.38    9.50
   0   1  10  203.28    9.70
   0   1  10  191.88   10.10
   0   1  10  199.08    9.70
   0   1  10  183.78    9.60
   0  -1  10  196.08    9.60
   0  -1  10  198.68    9.60
   0   1  11    4.10    0.50
   0   1  11    5.20    0.60
   0  -1  11    4.20    0.50
   0   2   0 7167.88  349.47
   0  -2   0 7346.87  359.96
   0   2   1  707.03   36.00
   0   2   1  677.93   36.20
   0   2   1  799.92   37.60
   0  -2  -1  822.82   57.49
   0  -2   1  782.22   48.60
   0  -2  -1  785.32   36.40
   0   2   2 2423.66  118.29
   0   2   2 2408.96  119.29
   0   2   2 2461.45  139.69
   0  -2   2 2489.45  132.09
   0  -2   2 2511.75  128.39
   0   2   3 3843.02  190.88
   0  -2   3 4004.80  200.18
   0  -2   3 4006.10  198.98
   0   2   4 1587.64   78.69
   0   2   4 1639.74   78.59
   0   2   4 1510.15   78.89
   0   2   4 1557.04   78.89
   0   2   4 1648.64   80.09
   0  -2   4 1663.33   78.89
   0  -2   4 1778.22   86.29
   0  -2   4 1660.03   78.79
   0  -2   4 1721.03   84.99
   0   2   5  115.79    7.00
   0   2   5  117.79    5.70
   0   2   5  102.29    5.90
   0   2   5  115.89    6.00
   0   2   5  107.79    5.60
   0   2   5  114.69    7.30
   0  -2   5  115.09    5.80
   0  -2   5  109.39    5.70
   0  -2   5  116.09    6.00
   0   2   6  567.04   26.00
   0   2   6  533.35   25.90
   0   2   6  552.74   26.40
   0   2   6  530.25   26.00
   0   2   6  529.05   26.00
   0   2   6  506.25   25.90
   0  -2   6  510.05   26.10
   0  -2   6  522.65   26.00
   0  -2   6  554.74   26.40
   0  -2   6  545.25   26.20
   0   2   7   42.00    2.30
   0   2   7   41.50    2.30
   0   2   7   37.00    2.10
   0   2   7   39.60    2.30
   0   2   7   40.10    2.20
   0   2   7   43.10    2.70
   0  -2   7   38.90    2.20
   0  -2   7   35.70    2.30
   0  -2   7   41.30    2.30
   0  -2   7   40.60    2.60
   0   2   8  147.29    7.40
   0   2   8  154.58    7.50
   0   2   8  156.38    8.20
   0   2   8  138.79    7.30
   0   2   8  149.88    7.50
   0   2   8  144.59    7.30
   0   2   8  140.49    7.20
   0  -2   8  135.39    7.80
   0  -2   8  145.79    7.40
   0   2   9   54.09    2.90
   0   2   9   50.09    2.70
   0   2   9   51.39    3.30
   0   2   9   51.89    2.90
   0   2   9   51.49    2.80
   0  -2   9   50.39    2.70
   0  -2   9   50.39    2.90
   0   2  10   34.60    2.00
   0   2  10   32.10    1.90
   0   2  10   34.90    2.50
   0   2  10   35.80    2.10
   0   2  10   33.30    2.00
   0  -2  10   33.70    2.00
   0   2  11   47.60    2.40
   0   2  11   39.00    2.20
   0   2  11   38.30    2.30
   0   2  11   43.40    2.30
   0  -2  11   43.00    2.30
   0   2  12   66.79    3.20
   0   2  12   60.59    3.30
   0   3   0 1479.45   72.99
   0  -3   0 1466.65   90.49
   0  -3   0 1464.05   71.09
   0   3  -1  244.08   13.00
   0   3   1  243.98   13.20
   0   3   1  288.57   16.10
   0   3  -1  299.87   16.20
   0   3   1  241.08   12.90
   0  -3   1  314.47   36.90
   0  -3   1  283.77   13.40
   0  -3  -1  260.27   13.40
   0  -3  -1  328.77   46.60
   0  -3   1  289.27   13.10
   0   3  -2 1067.89   55.49
   0   3   2 1233.48   57.89
   0   3   2 1111.99   55.69
   0  -3  -2  980.50  103.69
   0  -3   2 1279.07   75.19
   0  -3  -2 1119.29   56.09
   0  -3   2 1211.98   55.69
   0  -3   2 1187.68   92.69
   0   3   3  152.88   11.90
   0   3   3  169.28   10.20
   0   3   3  155.08    8.00
   0  -3   3  158.98    8.10
   0  -3   3  150.88   27.50
   0  -3   3  137.39   43.00
   0   3   4  830.12   44.60
   0   3   4  901.21   42.00
   0   3   4  876.21   42.30
   0   3   4  879.21   44.40
   0  -3   4  864.41   59.29
   0  -3   4  897.71   42.30
   0  -3   4  964.10   68.59
   0  -3   4  812.52   42.30
   0   3   5  756.92   37.60
   0   3   5  685.83   37.70
   0   3   5  763.52   35.20
   0   3   5  747.33   35.60
   0  -3   5  666.23   35.40
   0  -3   5  741.93   35.50
   0   3   6  191.68    9.50
   0   3   6  193.58   11.80
   0   3   6  198.68    9.50
   0   3   6  202.18   11.40
   0   3   6  188.98    9.50
   0   3   6  188.58   10.00
   0   3   6  188.28    9.60
   0   3   6  191.88    9.60
   0  -3   6  188.58    9.60
   0  -3   6  194.08   10.00
   0   3   7  173.88    8.80
   0   3   7  154.68    8.20
   0   3   7  157.58    8.10
   0   3   7  165.48    8.10
   0   3   7  166.38    8.30
   0   3   7  166.98    8.20
   0   3   7  164.98    8.30
   0  -3   7  168.88    8.20
   0  -3   7  150.28    8.10
   0  -3   7  167.58    8.70
   0   3   8  300.47   15.90
   0   3   8  330.97   16.20
   0   3   8  325.77   16.10
   0   3   8  323.77   15.90
   0   3   8  361.76   16.10
   0   3   8  340.47   16.80
   0  -3   8  297.07   15.90
   0  -3   8  343.67   16.10
   0  -3   8  318.27   16.20
   0   3   9   30.60    1.80
   0   3   9   31.40    1.90
   0   3   9   32.80    2.00
   0   3   9   33.60    2.00
   0   3   9   32.00    2.50
   0  -3   9   32.80    1.90
   0   3  10   75.29    3.90
   0   3  10   75.99    4.00
   0   3  10   71.39    4.40
   0   3  10   69.59    3.80
   0   3  10   77.29    4.00
   0  -3  10   74.69    3.90
   0   3  11    3.20    0.50
   0   3  11    3.20    0.50
   0   3  11    2.40    0.40
   0   3  11    2.50    0.30
   0  -3  11    2.40    0.40
   0   3  12   11.50    0.70
   0   3  12   12.10    0.70
   0   4   0    3.60    4.00
   0  -4   0  -36.30   37.30
   0   4   1  720.63   38.50
   0   4   1  731.13   35.50
   0   4  -1  722.73   35.40
   0   4   1  699.53   35.30
   0  -4   1  782.32   66.59
   0  -4  -1  782.12   83.29
   0  -4   1  820.02   35.50
   0  -4  -1  680.13   36.00
   0   4  -2 1175.78   59.89
   0   4   2 1227.28   60.09
   0  -4   2 1367.86   88.49
   0  -4  -2  990.60  127.69
   0  -4   2 1318.27   60.39
   0   4  -3 1605.74   81.79
   0   4   3 1786.62   81.69
   0  -4   3 1688.23   81.99
   0  -4   3 1737.33  142.19
   0  -4   3 1708.13  108.49
   0   4   4  917.51   48.10
   0   4   4  973.30   44.80
   0   4   4  832.82   49.60
   0  -4   4 1015.70   71.89
   0  -4   4  947.51   45.20
   0  -4   4  952.60   94.49
   0   4   5  556.94   28.50
   0   4   5  560.44   28.90
   0   4   5  592.74   28.30
   0   4   5  591.64   31.90
   0   4   5  525.55   33.50
   0  -4   5  715.83   77.49
   0  -4   5  630.04   28.90
   0  -4   5  609.24   28.90
   0  -4   5  622.14   53.29
   0   4   6  478.85   22.70
   0   4   6  469.15   22.80
   0   4   6  459.55   22.80
   0   4   6  474.85   25.90
   0   4   6  456.95   23.30
   0   4   6  452.65   22.60
   0   4   6  474.55   22.60
   0   4   6  441.56   27.00
   0  -4   6  474.75   23.20
   0  -4   6  471.45   22.70
   0   4   7   71.99    4.00
   0   4   7   74.09    3.90
   0   4   7   84.39    5.00
   0   4   7   74.69    4.00
   0   4   7   75.29    4.10
   0  -4   7   71.99    4.50
   0  -4   7   73.79    4.00
   0  -4   7   73.19    4.40
   0   4   8  130.89    6.60
   0   4   8  128.69    6.50
   0   4   8  129.39    6.40
   0   4   8  126.69    7.20
   0   4  -8  128.99    6.80
   0   4   8  116.39    6.30
   0   4   8  126.49    6.30
   0  -4   8  128.59    6.50
   0  -4   8  120.29    6.80
   0   4   9   29.80    2.40
   0   4   9   29.40    1.80
   0   4   9   28.30    1.70
   0   4   9   29.30    1.90
   0   4   9   29.60    1.90
   0   4   9   26.20    1.60
   0  -4   9   31.60    1.80
   0   4  10   14.60    1.10
   0   4  10   11.60    1.60
   0   4  10   12.80    0.90
   0   4  10   13.20    1.00
   0   4  10   14.00    1.10
   0  -4  10   14.10    1.00
   0   4  11    5.70    0.50
   0   4  11    5.60    0.60
   0   4  11    4.80    0.60
   0   4  11    4.80    0.40
   0  -4  11    4.60    0.50
   0   5   0   95.99   10.50
   0   5   0   99.59    5.20
   0  -5   0   97.59    5.70
   0  -5   0  151.88   52.79
   0   5  -1  334.27   22.90
   0   5   1  294.17   20.50
   0   5  -1  350.56   16.40
   0   5   1  343.47   16.50
   0   5   1  323.77   16.20
   0  -5  -1  442.46   88.39
   0  -5   1  469.45   67.99
   0   5  -2  631.34   31.50
   0   5   2  695.73   35.90
   0   5   2  606.54   31.70
   0  -5   2  658.53   32.10
   0  -5  -2  647.04  128.49
   0  -5   2  652.93   31.60
   0  -5   2  712.03   73.59
   0   5   3  244.98   16.30
   0   5   3  238.48   12.40
   0   5  -3  238.88   12.20
   0   5   3  242.78   12.00
   0  -5   3  244.98   12.70
   0  -5   3  325.07   51.99
   0  -5   3  256.97   12.40
   0   5  -4  627.44   30.40
   0   5   4  635.64   30.20
   0   5   4  618.84   30.30
   0   5   4  608.94   30.20
   0   5   4  671.43   30.20
   0   5   4  594.54   30.80
   0   5   4  576.74   30.30
   0   5   4  648.14   34.90
   0  -5   4  625.74   30.90
   0  -5   4  639.84   30.70
   0  -5   4  630.64   70.29
   0  -5   4  578.14  129.09
   0   5   5  304.77   14.20
   0   5   5  292.87   14.10
   0   5   5  304.57   14.20
   0   5   5  281.47   18.90
   0   5  -5  295.07   14.50
   0   5   5  281.37   14.30
   0   5   5  267.77   14.20
   0   5   5  283.17   14.90
   0  -5   5  280.57   48.80
   0  -5   5  219.38   85.59
   0  -5   5  293.77   14.90
   0  -5   5  292.87   14.70
   0  -5   5  284.77   14.20
   0   5  -6   80.39    4.30
   0   5   6   68.69    4.10
   0   5   6   79.09    4.00
   0   5   6   76.49    3.90
   0   5   6   73.09    9.70
   0   5   6   73.29    4.70
   0  -5   6   75.59    4.70
   0  -5   6   73.89    4.50
   0   5   7  354.26   21.50
   0   5   7  372.16   17.90
   0   5  -7  372.06   18.40
   0   5   7  372.46   18.00
   0   5   7  349.67   20.40
   0   5   7  373.66   18.10
   0   5   7  379.36   18.20
   0   5   7  353.76   17.80
   0   5   7  365.46   18.80
   0  -5   7  372.36   18.00
   0  -5   7  362.86   18.70
   0   5   8  405.26   19.40
   0   5   8  400.56   19.50
   0   5   8  414.96   19.70
   0   5   8  369.66   19.30
   0   5   8  397.56   19.50
   0   5   8  404.86   20.40
   0  -5   8  418.96   19.50
   0  -5   8  373.76   20.10
   0   5   9   38.00    2.30
   0   5   9   36.00    2.10
   0   5   9   36.60    2.20
   0   5   9   34.50    2.00
   0   5   9   33.90    2.70
   0  -5   9   37.70    2.10
   0   5  10   57.99    3.20
   0   5  10   62.59    3.20
   0   5  10   61.09    3.30
   0   5  10   59.99    3.10
   0   5  11   17.20    1.00
   0   5  11   17.60    1.10
   0   5  11   16.00    0.90
   0  -5  11   17.10    1.00
   0   6   0   82.39   11.80
   0   6   0   69.39    3.80
   0  -6   0   65.69    4.80
   0   6  -1   91.49   14.50
   0   6   1  114.49    6.00
   0   6   1  106.09    5.60
   0   6  -1  118.69    5.90
   0   6   1  133.09   20.60
   0  -6   1  111.89    6.60
   0  -6   1  164.78   64.79
   0  -6  -1  173.58  102.39
   0   6   2  451.35   22.70
   0   6   2  465.65   28.00
   0   6  -2  456.75   22.50
   0  -6   2  450.75   22.30
   0  -6  -2  163.58  155.68
   0  -6   2  489.55   78.89
   0  -6   2  470.95   23.30
   0   6  -3  104.29    5.80
   0   6   3  105.29    6.10
   0   6   3  110.39    5.50
   0   6   3  118.99    6.00
   0   6   3  110.69   11.50
   0  -6   3  148.49   54.69
   0  -6   3  108.39    6.40
   0  -6   3  111.39    5.60
   0   6   4  131.59    7.50
   0   6   4  138.89    7.50
   0   6   4  159.18    7.40
   0   6   4  150.58   13.60
   0   6   4  145.59    8.00
   0   6  -4  144.39    7.70
   0   6   4  163.58    7.40
   0   6   4  140.69    7.50
   0  -6   4  101.99   51.89
   0  -6   4  154.48    8.40
   0  -6   4  151.08    7.40
   0   6   5  313.27   14.80
   0   6   5  276.67   15.50
   0   6   5  319.27   14.80
   0   6   5  281.37   20.90
   0   6   5  319.17   15.10
   0   6  -5  305.37   15.20
   0  -6   5   57.59  152.48
   0  -6   5  292.07   15.80
   0  -6   5  205.68   56.99
   0   6   6  163.98    8.50
   0   6   6  158.88    9.20
   0   6  -6  163.08    8.80
   0   6   6  171.68    8.40
   0   6   6  167.58   15.30
   0   6   6  172.78    8.60
   0   6   6  182.88    8.40
   0  -6   6  165.58    9.40
   0  -6   6  165.28    8.50
   0   6   7  228.68   13.00
   0   6   7  247.08   12.20
   0   6   7  245.38   12.30
   0   6   7  249.28   12.20
   0   6  -7  261.87   12.60
   0   6   7  250.57   12.10
   0  -6   7  246.58   12.20
   0  -6   7  237.38   13.10
   0   6  -8   63.09    3.60
   0   6   8   57.79    3.00
   0   6   8   56.99    3.20
   0   6   8   57.69    3.10
   0   6   8   55.59    3.90
   0   6   8   56.69    3.30
   0  -6   8   51.89    3.80
   0  -6   8   58.09    3.20
   0   6   9  108.19    5.50
   0   6   9  103.69    5.30
   0   6   9  107.39    5.40
   0   6   9   92.59    6.00
   0   6   9  108.59    5.40
   0  -6   9  112.19    5.40
   0   6  10   23.30    1.30
   0   6  10   24.90    1.50
   0   6  10   25.60    1.50
   0   6  10   23.20    1.40
   0  -6  10   25.00    1.40
   0   7   0    5.30   10.50
   0  -7   0  -50.89   91.09
   0   7   1  254.07   13.00
   0   7   1  259.07   22.20
   0   7  -1  257.47   12.90
   0  -7  -1   73.79  145.39
   0  -7   1  264.37   13.90
   0  -7   1  244.78   12.60
   0  -7   1  200.98   87.49
   0  -7   1  256.87   12.50
   0   7   2   17.80    1.10
   0   7   2   22.20    1.70
   0   7   2   16.80    1.10
   0   7   2   17.60    1.30
   0   7   2   24.30    9.40
   0   7  -2   19.40    1.50
   0  -7   2   20.50    1.20
   0  -7   2  -54.39   68.69
   0  -7   2   18.70    1.30
   0  -7   2   17.70    2.00
   0   7  -3  221.38   10.90
   0   7   3  183.68   10.40
   0   7   3  207.98   10.60
   0   7   3  208.88   10.50
   0   7   3  235.78   20.00
   0   7   3  222.88   11.20
   0   7   3  211.38   10.40
   0  -7   3  222.08   11.80
   0  -7   3  201.98   10.50
   0  -7   3  208.38   72.69
   0  -7   3  219.88   10.50
   0   7   4  226.98   12.00
   0   7   4  234.98   11.90
   0   7   4  230.48   11.80
   0   7   4  248.38   20.30
   0   7  -4  254.67   12.20
   0  -7   4  253.37   11.90
   0  -7   4  220.98   11.80
   0  -7   4  241.98   68.69
   0  -7   4  248.78   13.10
   0   7   5  151.88    7.70
   0   7  -5  143.59    7.90
   0   7   5  133.59    7.60
   0   7   5  141.99   16.20
   0   7   5  161.58    7.50
   0   7   5  149.39    8.40
   0  -7   5  159.78    7.60
   0  -7   5  155.48    8.80
   0  -7   5   56.19   62.69
   0   7   6   87.49    4.10
   0   7   6   76.79    4.30
   0   7   6   77.79    4.20
   0   7   6   78.09    5.00
   0   7   6   85.59    4.40
   0   7  -6   72.39    4.50
   0  -7   6   81.59    4.20
   0  -7   6   76.69    5.20
   0   7   7  302.57   15.10
   0   7   7  266.47   21.40
   0   7   7  308.67   14.90
   0   7   7  303.07   14.90
   0   7  -7  318.17   15.50
   0   7   7  304.27   15.00
   0   7   7  312.07   16.10
   0  -7   7  299.27   17.40
   0  -7   7  306.57   15.00
   0   7   8  118.29    5.90
   0   7   8  118.49    6.00
   0   7   8  108.29    6.70
   0   7   8  119.39    6.10
   0   7   8  117.79    5.90
   0  -7   8  118.29    6.00
   0   7   9   74.59    4.00
   0  -7   9   76.39    4.10
   0   7  10    3.00    0.30
   0   7  10    3.40    0.40
   0   7  10    3.10    0.40
   0  -7  10    3.60    0.40
   0   8   0   95.09    5.20
   0   8   0   78.79   22.70
   0  -8   0   85.99    5.00
   0   8   1  209.68   28.30
   0   8   1  223.78   11.50
   0   8  -1  243.28   11.70
   0  -8   1  262.47  119.59
   0  -8  -1  238.18  218.18
   0   8   2   13.20    1.40
   0   8   2   16.20   12.20
   0   8  -2   13.60    1.40
   0   8   2   11.00    1.00
   0  -8   2   13.10    1.90
   0  -8   2    1.00   94.49
   0  -8   2   12.80    1.00
   0  -8   2   13.60    1.00
   0   8   3   61.39    3.50
   0   8  -3   68.19    3.90
   0   8   3   68.39    4.20
   0   8   3   71.79    3.60
   0   8   3   56.19    3.30
   0   8   3   59.19   12.70
   0  -8   3   70.29    3.60
   0  -8   3   64.59    4.70
   0  -8   3   60.29    3.40
   0  -8   3   10.60   80.69
   0   8  -4   26.00    2.00
   0   8   4   23.80    1.70
   0   8   4   25.20    1.60
   0   8   4   28.00    1.60
   0   8   4   32.70   11.20
   0   8   4   22.90    1.60
   0   8   4   29.40    2.30
   0  -8   4   28.40    1.70
   0  -8   4    8.90   77.29
   0  -8   4   25.30    1.60
   0  -8   4   30.90    3.10
   0   8  -5   81.99    4.60
   0   8   5   75.19    4.10
   0   8   5   79.29    4.30
   0   8   5   74.49    4.10
   0   8   5   86.79    4.10
   0   8   5   76.39   12.80
   0   8   5   77.69    4.90
   0  -8   5   74.29    5.40
   0  -8   5   82.29    4.20
   0  -8   5  180.28   80.69
   0   8   6   57.49   12.70
   0   8  -6   79.09    4.60
   0   8   6   80.09    5.00
   0   8   6   81.69    4.10
   0   8   6   80.09    4.10
   0   8   6   84.29    4.10
   0   8   6   79.89    4.30
   0  -8   6   70.69    5.30
   0  -8   6   76.99    4.20
   0   8   7  155.58    7.70
   0   8   7  158.48    7.60
   0   8   7  152.98    7.60
   0   8   7  140.39    8.40
   0   8   7  154.18    7.80
   0  -8   7  154.48    7.70
   0   8   8   18.30    1.20
   0   8   8   18.50    1.20
   0   8   8   19.00    1.40
   0   8   8   19.60    1.20
   0  -8   8   19.00    1.20
   0   8   9   59.09    3.00
   0   8   9   58.69    3.10
   0  -8   9   59.29    3.10
   0  -8  -9   61.59    3.00
   0   9   0  148.09    8.20
   0  -9   0  189.58  165.28
   0  -9   0  151.88    7.50
   0   9   1  190.48   10.10
   0   9  -1  184.98   10.00
   0   9   1  138.49   27.90
   0  -9   1  189.88    9.40
   0  -9  -1   39.60  235.38
   0  -9  -1  197.78    9.40
   0  -9   1   90.39  132.79
   0   9   2   24.00    1.50
   0   9   2   25.80    2.10
   0   9  -2   25.20    2.00
   0   9   2   26.40   31.80
   0  -9   2   24.30  134.09
   0  -9   2   24.00    3.10
   0  -9  -2   26.00    1.60
   0  -9   2   26.00    1.60
   0   9   3  122.09   19.70
   0   9  -3  104.19    6.00
   0   9   3  102.39    5.60
   0   9   3  115.79    6.30
   0  -9   3   83.09  105.99
   0  -9   3  103.79    7.20
   0  -9   3  113.49    5.60
   0   9   4   33.10    2.00
   0   9  -4   32.00    2.40
   0   9   4   26.30   14.20
   0   9  -4   37.30    3.10
   0  -9   4   30.70    3.70
   0  -9   4   33.50    2.00
   0  -9   4   11.70  100.09
   0   9   5  245.28   11.90
   0   9   5  254.77   11.70
   0   9  -5  241.08   12.40
   0   9   5  216.88   12.50
   0  -9   5  235.78   11.80
   0   9   6    8.70    0.80
   0   9   6    7.00    0.70
   0   9   6    8.40    0.60
   0   9   6    7.80    1.80
   0  -9   6    7.90    0.80
   0   9   7  174.78    8.80
   0   9   7  179.88    8.70
   0   9   8    1.70    0.30
   0   9   8    1.30    0.30
   0  -9   8    1.40    0.30
   0  -9  -8    1.70    0.30
   0 -10   0 -198.78  281.67
   0  10   1  116.69    6.50
   0  10  -1  119.59    6.40
   0  10   1  104.79    5.70
   0 -10   1  108.89    5.70
   0 -10   1  -19.10  191.78
   0 -10  -1  116.79    5.70
   0 -10   2  199.88  171.08
   0 -10   3 -231.48  141.79
   0  10   4    5.20    0.90
   0  10   4    5.30    0.60
   0 -10  -4    4.50    0.60
   0  10   5   16.80    1.20
   0 -10  -5   21.10    1.20
   0  10   6    7.70    0.70
   0 -10  -6    8.70    0.70
   0  10   7   20.00    1.20
   0 -10  -7   20.80    1.20
   0  11   0    1.80    0.30
   0 -11   0    1.20    0.30
   0  11  -1  101.29    5.30
   0 -11   1  109.29    5.40
   0 -11  -1  104.09    5.30
   0 -11  -2    0.90    0.30
   0 -11   2    0.90    0.30
   0 -11  -3   59.09    3.30
   0  11   4   30.30    1.70
   0 -11  -4   29.50    1.70
   0 -11  -5   59.59    3.10
   0 -12   0   12.70    0.80
   0 -12   1    6.20    0.70
   0 -12  -1    7.50    0.50
   0 -12  -2   19.60    1.10
   0 -12  -3    8.60    0.70
  -1   0  11    0.30    0.40
  -1   0  10  137.99    7.00
  -1   0  10  144.89    7.20
  -1   0  10  148.19    7.20
  -1   0  10  137.99    7.10
  -1   0   9    0.00    0.30
  -1   0   9   -0.20    0.40
  -1   0   9    0.40    0.20
  -1   0   9   -0.10    0.30
  -1   0   9   -0.10    0.30
  -1   0   9    0.20    0.30
  -1   0   9    0.20    0.30
  -1   0   8   21.20    1.30
  -1   0   8   19.50    1.60
  -1   0   8   18.80    1.30
  -1   0   8   19.70    1.30
  -1   0   8   21.10    1.30
  -1   0   8   21.40    1.20
  -1   0   8   20.00    1.20
  -1   0   7    0.10    0.30
  -1   0   7    0.40    0.20
  -1   0   7    0.40    0.30
  -1   0   7   -0.10    0.20
  -1   0   7    0.30    0.30
  -1   0   6  752.52   37.10
  -1   0   6  772.22   37.30
  -1   0   6  778.42   37.30
  -1   0   5    0.10    0.20
  -1   0   5    0.30    0.30
  -1   0   4  218.18   10.30
  -1   0   4  198.98   10.30
  -1   0   3    0.60    0.20
  -1   0   2  834.42   43.00
  -1   0   2  912.01   43.30
  -1   0   2  949.71   46.20
  -1   0   1  -13.60    7.60
  -1   0   1   -0.50    0.80
  -1   0   0 3008.60  142.59
   1   0   0 2682.43  136.59
   1   0   1  -11.00   16.00
   1   0   1    0.10    0.10
   1   0   1    0.90    0.80
   1   0   2 1369.06   65.89
   1   0   2 1337.97   65.99
   1   0   2 1397.96   74.99
   1   0   2 1387.46   66.79
   1   0   3    3.70   15.70
   1   0   3    0.60    0.20
   1   0   3    0.30    1.00
   1   0   4  240.78   11.90
   1   0   4  238.08   12.00
   1   0   4  242.18   11.80
   1   0   5    0.50    0.20
   1   0   5    0.40    0.30
   1   0   5    0.00    0.30
   1   0   5    0.40    0.20
   1   0   6  404.76   19.60
   1   0   6  408.26   19.90
   1   0   6  393.06   19.60
   1   0   6  371.46   20.00
   1   0   6  411.76   20.00
   1   0   6  425.66   19.80
   1   0   7   -0.10    0.20
   1   0   7    0.10    0.40
   1   0   7   -0.30    0.20
   1   0   7    0.40    0.30
   1   0   7   -0.20    0.20
   1   0   7    0.10    0.30
   1   0   7   -0.20    0.30
   1   0   7    0.00    0.30
   1   0   8   25.90    1.60
   1   0   8   23.90    1.90
   1   0   8   24.60    1.50
   1   0   8   20.70    1.80
   1   0   8   23.20    1.40
   1   0   8   24.40    1.60
   1   0   9    0.10    0.30
   1   0   9    0.00    0.30
   1   0   9   -0.50    0.20
   1   0   9    0.20    0.30
   1   0   9    0.60    0.40
   1   0   9    0.10    0.20
   1   0  10   70.79    3.80
   1   0  10   76.59    3.90
   1   0  10   73.49    3.90
   1   0  11   -0.20    0.30
   1   0  11   -0.40    0.20
  -1   1  12  207.18    9.60
  -1   1  12  187.68    9.60
  -1   1  11   13.30    0.90
  -1   1  11   13.80    0.90
  -1   1  11   10.30    0.80
  -1   1  11   11.30    0.90
  -1   1  10  188.08    9.50
  -1   1  10  187.78   10.00
  -1   1  10  203.58    9.60
  -1   1  10  190.18    9.60
  -1   1  10  198.58    9.60
  -1  -1  10  195.08    9.50
  -1  -1  10  184.78    9.50
  -1   1   9   11.90    0.80
  -1   1   9   13.40    1.00
  -1   1   9   11.80    0.90
  -1   1   9   12.20    1.00
  -1   1   9   13.20    1.30
  -1   1   9   12.80    1.00
  -1  -1   9   12.80    1.00
  -1  -1   9   11.10    0.90
  -1  -1   9   13.00    0.90
  -1   1   8  175.38    8.80
  -1   1   8  168.28    8.70
  -1   1   8  184.08    9.20
  -1   1   8  183.28    8.80
  -1   1   8  177.28    8.70
  -1   1   8  172.18    8.70
  -1   1   8  181.98    8.80
  -1  -1   8  171.18    8.70
  -1  -1   8  174.18    8.70
  -1  -1   8  176.28    8.80
  -1  -1   8  173.18    8.70
  -1  -1   8  172.18    8.70
  -1  -1   8  174.38    8.60
  -1  -1   8  177.78    9.10
  -1   1   7   29.80    1.80
  -1   1   7   29.70    1.60
  -1   1   7   30.40    1.70
  -1   1   7   29.30    2.00
  -1   1   7   31.30    1.80
  -1   1   7   28.10    1.80
  -1   1   7   31.90    1.80
  -1  -1   7   29.00    1.70
  -1  -1   7   27.10    1.70
  -1  -1   7   28.50    1.90
  -1  -1   7   27.40    1.60
  -1  -1   7   30.30    2.00
  -1   1   6  769.62   37.40
  -1   1   6  752.02   37.40
  -1   1   6  784.02   37.60
  -1   1   6  786.72   37.30
  -1  -1   6  705.83   37.30
  -1  -1   6  782.82   37.50
  -1  -1   6  828.92   37.70
  -1   1   5  143.09    7.20
  -1   1   5  140.29    7.20
  -1   1   5  143.89    7.20
  -1   1   5  147.99    7.20
  -1   1   5  143.09    7.40
  -1  -1   5  142.49    7.30
  -1  -1   5  155.98    7.40
  -1   1   4   43.50    2.50
  -1   1   4   41.30    3.20
  -1   1   4   45.00    3.00
  -1   1   4   48.10    2.40
  -1   1   4   46.10    2.40
  -1   1   4   46.80    2.40
  -1  -1   4   44.50    2.50
  -1  -1   4   46.70    2.50
  -1   1   3  138.89    6.60
  -1   1   3  131.69    7.50
  -1   1   3  127.39    6.70
  -1   1   3  139.19    6.60
  -1   1   3  137.99    6.60
  -1   1   3  128.79    7.30
  -1  -1   3  135.59    6.70
  -1  -1   3  128.59   12.80
  -1  -1   3  134.59    6.60
  -1   1   2  429.06   20.30
  -1   1   2  421.16   20.90
  -1   1   2  453.65   20.30
  -1   1   2  370.26   20.20
  -1  -1   2  396.96   20.70
  -1  -1   2  418.76   20.20
  -1  -1   2  432.06   28.30
  -1  -1   2  435.36   20.30
  -1   1   1   13.50    0.80
  -1   1   1   21.10   12.10
  -1   1   1   13.10    0.70
   1  -1  -1   11.00    0.60
  -1  -1   1   13.20    0.80
  -1  -1   1    8.60   11.20
   1   1   0  598.54   30.90
  -1   1   0  677.93   41.90
   1  -1   0  591.04   30.70
  -1  -1   0  634.64   30.20
  -1  -1   0  688.43   43.90
   1   1   1  143.09    7.80
   1   1   1  130.99    6.70
   1   1   1  127.59    6.60
   1  -1   1  164.18   23.80
  -1  -1  -1  139.39    6.80
   1  -1   1  127.39    6.70
   1  -1   1  137.79    6.70
   1  -1   1  141.49    6.70
   1  -1   1  139.09    7.50
   1   1   2  451.15   41.40
   1   1   2  365.96   18.80
   1   1   2  367.26   18.90
   1   1   2  401.86   18.80
   1   1   2  392.16   19.90
   1  -1   2  382.36   18.80
   1  -1   2  370.66   18.80
   1  -1   2  403.16   18.90
   1  -1   2  422.06   35.10
   1  -1   2  401.86   19.50
   1   1   3   75.39    4.10
   1   1   3   96.79   25.30
   1   1   3   82.79    4.30
   1   1   3   79.29    4.20
   1   1   3   81.99    5.30
   1  -1   3   81.59    4.20
   1  -1   3   81.99    4.20
   1  -1   3   85.19    4.20
   1  -1   3  118.89   27.90
   1  -1   3   78.99    4.80
   1   1   4  398.76   20.60
   1   1   4  417.06   20.50
   1   1   4  417.76   20.70
   1   1   4  432.36   21.40
   1   1   4  433.96   36.40
   1  -1   4  432.06   20.70
   1  -1   4  426.86   20.60
   1  -1   4  421.96   20.50
   1   1   5   11.20    1.00
   1   1   5   12.10    0.80
   1   1   5   11.80    1.10
   1   1   5   12.90    1.00
   1  -1   5   12.70    1.10
   1  -1   5   12.10    1.00
   1  -1   5   11.40    0.90
   1   1   6  246.38   13.90
   1   1   6  278.77   13.70
   1   1   6  298.87   14.10
   1   1   6  273.87   13.80
   1   1   6  286.47   13.80
   1   1   6  292.27   13.60
   1  -1   6  285.57   13.70
   1  -1   6  281.97   13.90
   1  -1   6  267.27   13.80
   1  -1   6  272.37   13.60
   1  -1   6  285.47   14.00
   1  -1   6  269.67   13.50
   1   1   7   10.30    0.90
   1   1   7   12.50    0.90
   1   1   7   10.20    0.80
   1   1   7   12.30    0.90
   1   1   7   10.00    1.00
   1   1   7   10.50    0.70
   1   1   7   10.00    1.10
   1  -1   7   11.00    1.10
   1  -1   7    9.30    1.00
   1  -1   7   10.20    0.80
   1  -1   7    9.20    0.80
   1  -1   7   10.10    1.10
   1  -1   7   12.20    0.90
   1  -1   7    9.20    0.80
   1   1   8  127.59    6.30
   1   1   8  127.39    6.80
   1   1   8  122.99    6.30
   1   1   8  124.09    6.30
   1   1   8  117.19    6.10
   1   1   8  120.09    6.20
   1  -1   8  130.79    6.30
   1  -1   8  121.39    6.20
   1  -1   8  122.29    6.20
   1  -1   8  113.69    6.70
   1  -1   8  115.89    6.10
   1  -1   8  127.29    6.70
   1   1   9  114.19    6.00
   1   1   9  121.09    6.20
   1   1   9  119.69    6.20
   1   1   9  120.19    6.70
   1   1   9  121.99    6.20
   1   1   9  118.19    6.10
   1  -1   9  115.19    6.10
   1  -1   9  127.69    6.10
   1  -1   9  123.69    6.20
   1   1  10   44.80    2.40
   1   1  10   41.50    2.30
   1   1  10   39.30    2.70
   1   1  10   38.90    2.20
   1   1  10   41.00    2.30
   1  -1  10   43.10    2.30
   1  -1  10   43.30    2.30
   1   1  11   27.70    1.60
   1   1  11   30.60    1.60
   1  -1  11   29.60    1.50
   1  -1  11   25.50    1.60
  -1   2  12  129.09    6.30
  -1   2  12  126.79    6.40
  -1   2  11   22.70    1.30
  -1   2  11   19.60    1.30
  -1   2  11   21.70    1.30
  -1  -2  11   18.40    1.20
  -1   2  10  152.08    7.70
  -1   2  10  163.08    7.90
  -1   2  10  156.48    7.80
  -1   2  10  158.88    7.80
  -1   2  10  149.19    8.30
  -1  -2  10  148.79    7.70
  -1   2   9  113.39    6.30
  -1   2   9  129.09    6.60
  -1   2   9  125.99    7.00
  -1   2   9  132.49    6.50
  -1   2   9  127.29    6.40
  -1   2   9  129.59    6.50
  -1  -2   9  130.89    6.50
  -1   2   8  127.09    6.60
  -1   2   8  115.59    5.90
  -1   2   8  122.29    6.00
  -1  -2   8  113.59    5.90
  -1  -2   8  121.99    6.10
  -1  -2   8  108.99    6.10
  -1   2   7   60.19    3.10
  -1   2   7   59.69    3.20
  -1   2   7   58.99    3.20
  -1   2   7   59.89    3.50
  -1   2   7   60.59    3.10
  -1   2   7   58.29    3.00
  -1  -2   7   60.89    3.50
  -1  -2   7   53.19    3.10
  -1  -2   7   59.29    3.10
  -1  -2   7   55.79    3.00
  -1   2   6  308.57   14.40
  -1   2   6  286.17   14.50
  -1   2   6  298.47   14.80
  -1   2   6  272.67   14.70
  -1  -2   6  309.17   14.80
  -1   2   5  109.79    5.70
  -1   2   5  110.69    5.60
  -1   2   5  103.99    7.10
  -1   2   5  110.29    6.70
  -1   2   5  105.69    5.40
  -1   2   5  101.09    5.70
  -1  -2   5  111.19    5.70
  -1   2   4  118.99    6.30
  -1   2   4  124.39    6.40
  -1   2   4  118.69    6.30
  -1   2   4  123.09    7.50
  -1   2   4  123.39    8.20
  -1  -2   4  138.79   18.00
  -1  -2   4  170.18   18.40
  -1   2   3  271.47   15.10
  -1   2   3  268.17   15.60
  -1   2   3  284.17   14.00
  -1   2   3  285.77   14.00
  -1  -2   3  292.57   28.40
  -1  -2   3  325.37   34.50
  -1  -2   3  296.17   13.90
  -1   2   2  257.87   12.10
  -1   2   2  216.88   11.90
  -1   2   2  248.38   13.30
  -1  -2   2  257.77   12.00
  -1  -2   2  318.47   28.60
  -1  -2   2  220.98   13.40
  -1  -2   2  247.98   12.00
  -1   2   1  589.94   33.00
   1   2  -1  732.33   34.80
  -1   2   1  702.63   34.40
   1  -2  -1  672.33   33.20
   1  -2  -1  639.74   32.90
   1  -2  -1  722.33   51.29
  -1  -2   1  728.13   33.20
  -1  -2   1  807.32   51.19
   1   2   0  113.19    6.90
   1   2   0   95.09    5.10
  -1   2   0   94.99    5.10
  -1  -2   0  114.19    5.40
   1  -2   0  105.59    5.10
  -1  -2   0  116.79   26.90
   1   2   1  407.16   20.00
   1   2   1  360.06   18.20
   1   2   1  346.57   18.30
  -1  -2  -1  455.75   55.39
  -1  -2  -1  375.86   18.50
   1  -2   1  392.96   18.30
   1   2   2  173.98    8.50
   1   2   2  156.28    8.20
   1   2   2  195.88   42.10
   1   2   2  163.18    8.60
   1   2   2  178.28   10.10
   1  -2   2  176.08    8.40
   1  -2   2  165.88    8.50
   1  -2   2  196.88   35.20
   1   2   3  360.36   47.20
   1   2   3  255.37   13.30
   1   2   3  264.27   13.20
   1   2   3  252.47   12.90
   1   2   3  270.77   14.80
   1  -2   3  260.47   13.10
   1  -2   3  280.07   13.20
   1  -2   3  222.98   26.10
   1  -2   3  306.67   38.80
   1  -2   3  280.77   13.10
   1   2   4  330.27   15.10
   1   2   4  381.86   46.00
   1   2   4  313.47   15.40
   1   2   4  298.67   15.10
   1   2   4  309.17   19.30
   1   2   4  285.97   15.40
   1  -2   4  296.37   15.20
   1  -2   4  322.37   15.40
   1  -2   4  311.17   15.30
   1  -2   4  313.67   27.70
   1  -2   4  324.57   38.50
   1   2   5   91.49    4.40
   1   2   5   86.69    6.10
   1   2   5   86.79    4.80
   1   2   5   78.29    6.50
   1   2   5   82.49    4.40
   1  -2   5   90.59    4.70
   1  -2   5   81.19    4.60
   1   2   6  425.26   20.20
   1   2   6  415.56   20.30
   1   2   6  403.06   20.30
   1   2   6  368.06   20.40
   1   2   6  434.96   20.80
   1   2   6  430.36   20.30
   1  -2   6  417.16   20.20
   1  -2   6  426.06   20.70
   1  -2   6  419.46   20.50
   1  -2   6  416.86   20.30
   1   2   7    4.70    0.90
   1   2   7    4.90    0.60
   1   2   7    5.20    0.70
   1   2   7    4.20    0.60
   1   2   7    4.60    0.50
   1   2   7    4.90    0.60
   1   2   7    3.60    0.50
   1  -2   7    5.70    0.70
   1  -2   7    4.60    0.70
   1  -2   7    4.50    0.50
   1  -2   7    4.70    0.80
   1   2   8  142.49    7.50
   1   2   8  149.88    8.10
   1   2   8  149.29    7.50
   1   2   8  144.09    7.30
   1   2   8  150.98    7.60
   1   2   8  149.79    7.50
   1  -2   8  148.09    7.40
   1  -2   8  156.98    7.50
   1  -2   8  140.69    8.00
   1   2   9    8.90    0.90
   1   2   9    7.00    1.10
   1   2   9    8.00    0.70
   1   2   9   10.20    1.10
   1   2   9    9.40    1.10
   1  -2   9    7.30    1.10
   1  -2   9    7.60    1.00
   1   2  10   11.30    0.90
   1   2  10   10.80    0.70
   1   2  10   11.30    1.30
   1   2  10   11.00    0.80
   1   2  10   11.90    1.00
   1  -2  10   11.70    0.80
   1  -2  10   11.70    0.90
   1   2  11    5.30    0.50
   1   2  11    5.30    0.50
   1  -2  11    4.80    0.50
  -1   3  12   58.89    2.80
  -1   3  12   49.00    2.90
  -1   3  11   47.20    2.60
  -1   3  11   39.50    2.30
  -1   3  11   49.10    2.50
  -1   3  11   41.60    2.40
  -1  -3  11   40.20    2.30
  -1   3  10  122.79    6.80
  -1   3  10  143.69    7.10
  -1   3  10  138.49    7.00
  -1   3  10  147.09    7.10
  -1   3  10  132.29    7.50
  -1   3  10  140.69    6.90
  -1  -3  10  142.99    7.00
  -1   3   9   30.60    2.00
  -1   3   9   29.00    1.70
  -1   3   9   30.80    2.40
  -1   3   9   31.90    1.90
  -1   3   9   31.70    2.00
  -1   3   9   32.80    1.80
  -1  -3   9   30.40    1.90
  -1   3   8  583.24   28.00
  -1   3   8  554.84   27.80
  -1   3   8  584.94   28.10
  -1   3   8  579.34   27.90
  -1   3   8  587.14   28.00
  -1  -3   8  549.15   28.10
  -1  -3   8  585.74   28.00
  -1   3   7  181.88    9.40
  -1   3   7  180.78    8.90
  -1   3   7  175.38    9.00
  -1   3   7  181.18    8.80
  -1   3   7  178.38    9.00
  -1   3   7  172.58    8.80
  -1  -3   7  180.18    9.10
  -1  -3   7  184.98    8.90
  -1  -3   7  182.08    9.40
  -1  -3   7  163.48    8.80
  -1   3   6  149.59    8.10
  -1   3   6  151.08   10.30
  -1   3   6  168.38    7.90
  -1   3   6  151.58    9.60
  -1   3   6  150.58    7.60
  -1  -3   6  144.49    7.60
  -1  -3   6  156.38    8.10
  -1   3   5   50.19    6.50
  -1   3   5   51.99    3.40
  -1   3   5   58.19    2.90
  -1   3   5   53.59    3.20
  -1   3   5   53.09    5.40
  -1  -3   5   55.49    3.20
  -1   3   4  280.47   13.40
  -1   3   4  276.27   17.00
  -1   3   4  263.77   13.70
  -1  -3   4  359.86   44.00
  -1   3   3  151.78   12.10
  -1   3   3  144.29    9.60
  -1   3   3  135.59    7.50
  -1   3   3  158.18    7.70
  -1  -3   3  150.68    7.60
  -1  -3   3  184.48   31.00
  -1  -3   3  173.78   44.60
  -1  -3   3  149.09    7.50
  -1   3   2   14.20    1.00
   1   3  -2   12.30    0.80
  -1   3   2   14.70    2.80
  -1  -3   2   27.60   24.90
   1  -3  -2   10.10   44.90
  -1  -3   2   15.60    1.00
  -1   3   1  127.79    7.20
   1   3  -1  154.98   10.30
  -1   3   1  144.39    9.30
   1  -3  -1  142.09    7.50
  -1  -3   1  153.48   33.20
  -1  -3   1  157.98    7.50
   1  -3  -1   81.09   32.80
   1  -3  -1  144.09    7.00
  -1   3   0  239.98   12.30
  -1   3   0  245.18   14.80
   1   3   0  253.47   14.90
   1   3   0  238.78   12.30
   1  -3   0  305.87   38.10
   1  -3   0  252.77   12.30
  -1  -3   0  270.37   12.70
  -1  -3   0  392.66   49.80
  -1   3  -1  450.15   23.10
   1   3   1  405.36   20.00
   1   3   1  432.16   22.50
   1   3   1  397.06   20.10
  -1   3  -1  362.16   20.00
  -1  -3  -1  570.34   68.89
   1  -3   1  428.16   20.00
   1  -3   1  407.96   40.30
  -1  -3  -1  411.76   20.40
   1   3   2  487.85   25.00
   1   3   2  533.55   27.40
   1   3   2  473.05   24.70
  -1  -3  -2  539.45   93.49
   1  -3   2  640.64   79.59
   1  -3   2  561.34   44.60
   1  -3   2  540.65   25.00
   1   3   3   12.70    1.00
   1   3   3   12.70    0.80
   1   3   3   11.90    3.10
   1  -3   3   11.30    1.00
   1  -3   3    7.70   19.70
   1  -3   3   12.60    1.10
   1  -3   3  -15.70   45.00
   1   3   4  329.47   18.80
   1   3   4  345.27   16.10
   1   3   4  328.37   16.50
   1   3   4  310.27   16.10
   1  -3   4  385.76   37.20
   1  -3   4  402.76   54.49
   1  -3   4  358.06   16.50
   1  -3   4  301.47   16.50
   1   3   5  341.37   18.70
   1   3   5  348.57   16.00
   1   3   5  307.07   19.10
   1   3   5  322.67   16.00
   1   3   5  336.17   16.50
   1   3   5  338.47   15.90
   1   3   5  313.67   16.10
   1  -3   5  326.87   16.00
   1  -3   5  344.77   16.40
   1  -3   5  291.97   16.30
   1   3   6  151.88    8.10
   1   3   6  149.88    7.60
   1   3   6  146.09    9.40
   1   3   6  150.28    7.80
   1   3   6  150.58    7.50
   1   3   6  145.49    7.60
   1   3   6  150.98    7.40
   1   3   6  148.49    9.90
   1  -3   6  147.89    8.00
   1  -3   6  152.18    7.50
   1   3   7   70.09    3.70
   1   3   7   77.19    4.00
   1   3   7   69.49    3.90
   1   3   7   74.39    4.00
   1   3   7   74.69    3.90
   1   3   7   75.99    4.50
   1   3   7   77.29    3.90
   1  -3   7   66.69    3.80
   1  -3   7   75.09    4.00
   1  -3   7   69.49    4.40
   1   3   8   82.39    4.20
   1   3   8   78.59    4.30
   1   3   8   87.19    4.50
   1   3   8   84.99    5.00
   1   3   8   84.69    4.40
   1   3   8   86.59    4.40
   1   3   8   72.89    4.20
   1  -3   8   79.39    4.20
   1  -3   8   88.59    5.30
   1  -3   8   85.59    4.40
   1   3   9   90.29    4.60
   1   3   9   84.29    4.40
   1   3   9   87.29    4.60
   1   3   9   86.59    4.50
   1  -3   9   91.39    4.60
   1  -3   9   78.99    4.40
   1   3  10   16.00    1.10
   1   3  10   15.10    1.50
   1   3  10   18.40    1.20
   1   3  10   17.10    1.20
   1   3  10   15.40    1.00
   1  -3  10   16.50    1.10
   1   3  11    5.80    0.60
   1   3  11    6.10    0.60
   1  -3  11    4.60    0.50
  -1   4  12   19.00    1.00
  -1   4  12   17.50    1.00
  -1   4  11   29.50    1.60
  -1   4  11   27.90    1.70
  -1   4  11   30.20    1.80
  -1   4  11   30.20    1.70
  -1  -4  11   28.70    1.60
  -1   4  10  198.08    9.80
  -1   4  10  202.68    9.80
  -1   4  10  175.98    9.50
  -1   4  10  218.28   11.50
  -1   4  10  194.88    9.70
  -1   4  10  187.78    9.60
  -1  -4  10  194.08    9.70
  -1   4   9  150.98    7.50
  -1   4   9  153.08    7.70
  -1   4   9  150.08    7.50
  -1   4   9  141.49    8.20
  -1   4   8   70.39    4.10
  -1   4   8   74.09    4.00
  -1   4   8   71.19    3.80
   1   4  -8   82.79    4.30
  -1   4   8   75.39    3.90
  -1   4   8   71.59    3.80
  -1   4   8   77.59    4.70
  -1  -4   8   67.89    4.30
  -1  -4   8   75.59    4.00
  -1   4   7   63.29    3.40
  -1   4   7   62.49    3.20
  -1   4   7   63.99    4.00
   1   4  -7   62.79    3.60
  -1  -4   7   60.29    3.80
  -1  -4   7   61.29    3.40
  -1   4   6  253.27   12.90
  -1   4   6  266.87   12.90
  -1   4   6  267.57   13.50
  -1   4   6  263.57   12.80
  -1   4   6  263.97   12.80
  -1   4   6  258.57   13.00
  -1   4   6  226.38   21.00
  -1   4   6  260.67   16.20
  -1  -4   6  269.67   13.40
  -1  -4   6  254.97   12.90
  -1  -4   6  268.87   13.40
   1   4  -5  222.88   10.80
  -1   4   5  213.58   11.10
  -1   4   5  229.98   10.60
  -1   4   5  200.88   10.60
  -1   4   5  200.78   10.70
  -1   4   5  222.28   10.50
  -1   4   5  215.38   14.00
  -1   4   5  185.88   17.80
  -1   4   5  217.08   10.50
  -1  -4   5  198.08   10.60
  -1  -4   5  247.28   37.90
  -1  -4   5  222.38   11.10
  -1  -4   5  264.57   59.29
  -1  -4   5  227.08   11.00
  -1   4   4  112.79    5.50
  -1   4   4   99.89   13.20
  -1   4   4  110.39    8.70
   1   4  -4   99.19    5.60
  -1   4   4  108.99    5.90
  -1  -4   4  113.89    5.80
  -1  -4   4  112.89    6.00
  -1  -4   4  123.69   33.20
  -1  -4   4   79.59   62.59
  -1   4   3  797.62   36.20
  -1   4   3  694.83   36.50
   1   4  -3  689.23   36.30
  -1   4   3  799.82   39.50
  -1  -4   3  752.52   36.50
   1  -4  -3  511.45  132.49
  -1  -4   3  765.12   36.70
  -1  -4   3  851.61   98.89
  -1  -4   3  906.91  102.49
  -1   4   2  224.38   11.30
   1   4  -2  210.78   11.10
  -1  -4   2  243.38   11.90
   1  -4  -2  232.08   70.79
   1   4  -1  766.92   38.30
  -1   4   1  764.22   38.30
   1   4  -1  855.81   42.30
  -1   4   1  851.81   41.60
  -1  -4   1  807.42   73.59
   1  -4  -1  720.53   38.70
   1  -4  -1  857.71   72.49
   1   4   0  173.48    9.00
  -1   4   0  162.78    9.00
  -1   4   0  181.58   12.80
  -1  -4   0  216.88   51.29
   1  -4   0  190.38    9.00
   1  -4   0  175.88   41.90
   1  -4   0  191.68    9.50
  -1  -4   0  189.68    9.50
   1   4   1  505.95   25.10
  -1   4  -1  499.55   25.00
   1   4   1  564.34   28.60
   1   4   1  477.75   24.90
   1  -4   1  545.15   25.10
   1  -4   1  553.24   53.79
  -1  -4  -1  736.43   86.29
  -1  -4  -1  489.95   25.50
  -1   4  -2  883.91   43.90
   1   4   2  871.51   44.10
   1   4   2  979.60   47.40
   1  -4   2  958.90   69.89
  -1  -4  -2  756.62  126.99
   1  -4   2  907.91   44.00
   1   4   3  507.15   24.20
   1   4   3  487.55   27.60
   1  -4   3  660.63   98.89
   1  -4   3  499.95   24.50
   1  -4   3  453.05   50.79
   1   4   4   55.09    3.40
   1   4   4   61.29    3.10
   1   4   4   57.99    6.70
   1   4   4   47.80   11.50
   1  -4   4   30.20   29.60
   1  -4   4   50.79   69.29
   1  -4   4   57.79    3.40
   1   4   5   71.29    3.60
   1   4   5   65.49    3.30
   1   4   5   62.19    3.80
   1   4   5   61.99    7.50
   1   4   5   62.99    3.40
   1   4   5   56.89    3.40
   1   4   5   65.09    3.30
   1  -4   5   45.10   29.80
   1  -4   5   51.29   49.99
   1  -4   5   62.39    3.80
   1  -4   5   57.79    3.30
   1   4   6   11.00    0.80
   1   4   6    9.90    0.90
   1   4   6   11.30    0.90
   1   4   6   11.20    1.00
   1   4   6   17.80    7.20
   1   4   6   11.10    1.00
   1   4   6    9.80    0.70
   1   4   6   10.50    1.30
   1   4   6   14.70    4.50
   1  -4   6    8.80    0.70
   1  -4   6   10.70    0.90
   1  -4   6    9.40    1.20
   1   4   7    8.80    0.90
   1   4   7    8.60    0.90
   1   4   7    9.00    1.30
   1   4   7    9.20    0.80
   1   4   7    9.50    0.90
   1   4   7    7.50    0.60
   1  -4   7    7.60    0.80
   1  -4   7    7.30    0.70
   1  -4   7    7.40    1.10
   1   4   8  220.18   10.90
   1   4   8  210.78   10.80
   1   4   8  218.38   10.90
   1   4   8  219.68   11.60
   1   4   8  210.78   10.70
   1  -4   8  208.98   11.20
   1  -4   8  229.68   10.80
   1   4   9   32.30    1.80
   1   4   9   31.40    2.50
   1   4   9   33.40    2.10
   1   4   9   32.00    1.90
   1   4   9   32.40    2.00
  -1   4  -9   35.20    2.40
   1  -4   9   35.20    2.00
   1   4  10   19.30    1.20
   1   4  10   19.30    1.30
   1   4  10   20.40    1.40
   1   4  10   19.60    1.30
   1  -4  10   22.90    1.40
   1   4  11    8.10    0.60
   1   4  11    8.40    0.70
   1  -4  11    7.80    0.60
  -1   5  11   16.30    1.00
  -1   5  11   16.30    1.10
  -1   5  11   16.00    1.00
  -1   5  11   18.10    1.10
  -1  -5  11   17.30    1.20
  -1   5  10  111.19    5.50
  -1   5  10  112.29    5.70
  -1   5  10  110.59    5.60
  -1   5  10  105.79    5.50
  -1  -5  10  106.49    5.50
  -1   5   9   72.79    3.80
  -1   5   9   67.69    3.50
  -1   5   9   66.99    3.60
  -1   5   9   66.09    4.30
  -1   5   9   62.79    3.40
  -1   5   9   68.89    3.70
  -1  -5   9   58.19    3.90
  -1  -5   9   70.79    3.60
  -1   5   8  427.96   21.40
  -1   5   8  454.45   22.50
  -1   5   8  445.66   21.70
  -1   5   8  449.86   21.60
  -1   5   8  438.86   21.50
  -1   5   8  451.65   21.60
  -1  -5   8  456.55   21.60
  -1  -5   8  407.26   22.10
  -1   5   7  537.35   26.00
  -1   5   7  486.05   31.00
  -1   5   7  539.05   26.20
  -1   5   7  511.15   29.20
   1   5  -7  571.54   26.70
  -1   5   7  563.74   26.20
  -1   5   7  547.95   27.00
  -1   5   7  522.05   26.00
  -1   5   7  530.85   26.30
  -1  -5   7  558.04   26.20
  -1  -5   7  522.05   26.80
  -1   5   6    2.80    0.60
  -1   5   6    3.20    0.50
  -1   5   6    4.80    4.80
  -1   5   6    3.60    0.50
  -1   5   6    2.40    0.40
  -1   5   6    2.50    0.90
   1   5  -6    2.60    0.60
  -1   5   6    3.10    0.60
  -1  -5   6    3.20    0.60
  -1  -5   6    2.50    0.50
  -1   5   5  215.58   11.10
  -1   5   5  229.68   15.80
  -1   5   5  237.48   10.90
   1   5  -5  208.08   11.20
  -1   5   5  209.28   11.00
  -1   5   5  242.78   10.90
  -1   5   5  227.98   11.00
  -1   5   5  216.48   11.60
  -1  -5   5  223.38   12.30
  -1  -5   5  226.88   47.60
  -1  -5   5  216.28   11.00
  -1   5   4  244.28   13.30
  -1   5   4  261.07   12.80
  -1   5   4  283.47   12.80
  -1   5   4  250.17   12.90
  -1   5   4  259.67   16.90
  -1   5   4  276.07   12.80
  -1  -5   4  246.78   12.80
  -1  -5   4  247.98   50.19
  -1  -5   4  148.39  154.18
  -1  -5   4  271.57   13.60
   1  -5  -3  -79.89  171.08
  -1  -5   3   30.50   39.80
  -1   5   2  239.08   15.40
  -1   5   2  217.98   11.30
   1   5  -2  209.68   11.10
  -1  -5   2  237.08   11.80
  -1  -5   2  255.57   52.19
   1   5  -1   84.89   11.80
  -1   5   1  103.79    5.50
  -1   5   1  114.19   10.60
   1   5  -1  102.29    5.50
  -1  -5   1  113.59    6.50
   1  -5  -1  160.18   64.39
  -1  -5   1  166.68   49.90
  -1   5   0  133.49   13.10
   1   5   0  132.89    7.10
  -1   5   0  140.09    7.20
   1   5   0  142.09    7.30
   1   5   0  143.19   12.90
  -1  -5   0  142.39    7.80
   1  -5   0  118.59   53.69
  -1  -5   0  176.18   67.79
   1  -5   0  156.08    7.90
  -1   5  -1  204.98   19.50
   1   5   1  277.67   17.40
   1   5   1  254.27   12.80
   1   5   1  240.28   12.60
  -1   5  -1  247.58   12.70
  -1  -5  -1  188.18   81.69
   1  -5   1  277.67   13.30
   1  -5   1  273.67   12.80
   1  -5   1  342.27   53.09
  -1   5  -2  454.05   22.50
   1   5   2  437.06   22.90
   1   5   2  478.45   27.00
   1  -5   2  379.46   55.69
  -1  -5  -2  238.18  139.79
   1  -5   2  470.45   23.00
   1  -5   2  474.35   22.60
   1   5   3  283.97   14.20
   1   5   3  297.57   18.90
  -1   5  -3  283.17   14.40
   1   5   3  272.67   14.60
   1   5   3  314.07   14.30
   1  -5   3  293.37   14.50
   1  -5   3  288.77   14.90
   1  -5   3  230.98   49.70
   1   5   4   55.09    2.90
  -1   5  -4   53.29    3.10
   1   5   4   54.59    8.50
   1   5   4   56.69    2.80
   1   5   4   55.29    2.80
   1   5   4   51.69    3.00
   1   5   4   53.79    3.40
   1  -5   4    5.90   36.80
   1  -5   4   53.59    3.30
   1  -5   4   48.20    2.90
   1  -5   4   -9.50  127.09
   1   5   5  134.99    7.50
   1   5   5  135.19    6.70
   1   5   5  127.29    6.90
  -1   5  -5  141.09    7.10
   1   5   5  144.09    6.80
   1   5   5  145.39    6.80
   1   5   5  120.79    6.90
   1   5   5  129.59    6.90
   1  -5   5  133.09    6.80
   1  -5   5   65.09   41.80
   1  -5   5  137.49    7.40
   1  -5   5  138.59    7.60
   1  -5   5  164.88   89.99
   1   5   6   32.10    2.10
   1   5   6   32.70    1.90
  -1   5  -6   35.10    2.30
   1   5   6   32.70    1.90
   1   5   6   34.50    2.00
   1   5   6   33.80    1.90
   1   5   6   28.50    6.80
   1   5   6   28.10    2.00
   1  -5   6   33.10    2.00
   1  -5   6   31.50    2.40
   1  -5   6   31.90    2.50
   1   5   7  168.58    8.30
   1   5   7  164.28    8.10
   1   5   7  159.38    9.00
   1   5   7  166.08    8.20
  -1   5  -7  162.08    8.60
   1   5   7  165.28    8.30
   1  -5   7  154.08    8.90
   1  -5   7  160.28    8.90
   1  -5   7  163.48    8.20
   1   5   8  109.69    6.10
   1   5   8  114.99    6.00
   1   5   8  118.89    7.10
   1   5   8  124.59    6.30
   1   5   8  121.29    6.20
   1  -5   8  125.09    6.20
  -1   5  -9   18.10    2.00
   1   5   9   18.50    1.30
   1   5   9   17.80    1.30
   1   5   9   18.00    1.20
   1   5   9   18.00    1.10
   1   5   9   16.60    1.70
   1  -5   9   18.80    1.30
   1   5  10   23.30    1.40
   1   5  10   21.60    1.30
   1   5  10   22.10    1.30
   1   5  10   23.40    1.40
   1  -5  10   23.20    1.40
   1   5  11    7.70    0.60
   1   5  11    7.50    0.60
   1  -5  11    6.60    0.50
  -1   6  11   20.00    1.20
  -1   6  11   20.20    1.10
  -1   6  11   21.90    1.20
  -1  -6  11   20.60    1.10
  -1   6  10   36.10    2.10
  -1   6  10   39.70    2.40
  -1   6  10   35.20    2.40
  -1  -6  10   38.80    2.10
  -1   6   9  119.19    5.90
  -1   6   9  115.69    6.00
  -1   6   9  115.19    5.80
  -1   6   9  117.29    5.90
  -1   6   9  107.69    6.60
  -1  -6   9  118.89    5.90
  -1   6   8   75.49    4.00
  -1   6   8   70.19    3.80
  -1   6   8   77.29    4.10
  -1   6   8   70.79    3.90
   1   6  -8   78.19    5.30
  -1   6   8   79.19    3.80
  -1   6   8   73.79    5.90
  -1  -6   8   73.19    3.90
  -1  -6   8   64.39    4.50
  -1   6   7   91.29    4.90
  -1   6   7   96.69    4.80
  -1   6   7   94.09    5.00
  -1   6   7   94.69    4.70
  -1   6   7   89.39    5.60
  -1   6   7   74.69   11.70
  -1   6   7   92.79    4.70
  -1  -6   7   94.29    4.80
  -1  -6   7   86.69    5.60
  -1   6   6  113.09    5.50
  -1   6   6  102.79    6.20
  -1   6   6  109.59    5.60
  -1   6   6  101.39    5.50
   1   6  -6   98.79    5.70
  -1   6   6  106.69   12.50
  -1   6   6  105.59    5.40
  -1   6   6  113.39    5.40
  -1  -6   6  104.69    6.40
  -1  -6   6  104.49    5.50
  -1   6   5  145.59    6.80
  -1   6   5  134.89    6.90
  -1   6   5  125.79   13.10
  -1   6   5  135.59    6.70
  -1   6   5  127.39    7.50
   1   6  -5  138.89    7.10
  -1   6   5  144.59    6.80
  -1   6   5  127.19    6.80
  -1  -6   5  -60.79  152.78
  -1  -6   5  125.49   53.69
  -1  -6   5  118.79    6.80
  -1  -6   5  139.39    7.80
  -1  -6   5  133.79    6.80
  -1   6   4  210.58   11.70
   1   6  -4  231.48   11.90
  -1   6   4  262.77   11.60
  -1   6   4  223.98   12.20
  -1   6   4  240.98   11.60
  -1   6   4  223.08   11.70
  -1   6   4  263.37   11.60
  -1   6   4  232.18   17.40
  -1  -6   4  229.38   11.60
  -1  -6   4  237.68   12.60
  -1  -6   4  163.88   53.59
  -1   6   3  330.87   14.90
  -1   6   3  304.87   20.40
  -1   6   3  296.37   15.40
  -1   6   3  325.57   14.80
   1   6  -3  301.57   15.10
  -1  -6   3  313.57   15.90
  -1  -6   3  264.97   14.90
  -1  -6   3  297.47   14.90
  -1  -6   3  265.77   65.39
  -1   6   2  171.68    9.30
  -1   6   2  185.98   15.20
   1   6  -2  177.58    9.20
  -1  -6   2  187.28   63.09
   1  -6  -2   44.30  134.89
  -1  -6   2  184.08    9.00
  -1  -6   2  185.78    9.90
   1   6  -1  151.18   20.20
   1   6  -1  192.28    9.40
  -1   6   1  196.88   16.20
  -1   6   1  167.98    9.10
  -1   6   1  186.18    9.50
   1  -6  -1  185.58   84.79
  -1  -6   1  197.18   10.20
  -1  -6   1  139.49   71.39
  -1   6   0  198.98   10.20
   1   6   0  199.18   17.40
   1   6   0  196.38   10.00
   1   6   0  212.98   10.20
  -1   6   0  223.98   19.30
   1  -6   0  183.38   10.80
   1  -6   0  314.67   83.99
  -1  -6   0  202.28   10.90
  -1  -6   0  127.59  128.69
  -1   6  -1   84.89    4.50
   1   6   1   84.89   11.00
   1   6   1   78.49    4.20
   1   6   1   85.69    4.60
  -1   6  -1   57.09   14.70
   1  -6   1   40.00   58.19
  -1  -6  -1  193.28  108.29
  -1   6  -2  631.84   32.00
   1   6   2  681.83   31.70
   1   6   2  674.63   37.90
   1   6   2  632.34   32.20
   1  -6   2  657.73   32.70
   1  -6   2  661.93   32.10
   1  -6   2  685.73   89.79
   1  -6   2  657.53   31.80
  -1  -6  -2  430.06  195.78
   1   6   3   37.70    7.80
   1   6   3   34.60    1.80
   1   6   3   32.40    2.30
  -1   6  -3   32.70    2.10
   1   6   3   30.20    1.90
   1  -6   3   32.60    2.20
   1  -6   3   32.30    1.90
   1  -6   3   67.69   50.79
  -1   6  -4   22.40    1.60
   1   6   4   19.40    1.80
   1   6   4   21.40    1.30
   1   6   4   20.60    1.40
   1   6   4   19.10    1.40
   1   6   4   23.20    1.40
   1   6   4   15.80   10.20
   1  -6   4   21.30    1.70
   1  -6   4   21.40    1.40
   1  -6   4   21.50    2.00
  -1   6  -5   50.39    3.00
   1   6   5   48.90    2.80
   1   6   5   44.20    2.70
   1   6   5   33.30    8.40
   1   6   5   53.29    2.60
   1   6   5   50.89    2.70
   1   6   5   43.70    2.70
   1  -6   5   45.10    3.10
   1  -6   5   45.20    2.60
   1  -6   5   43.80    3.40
   1  -6   5  -65.79  153.38
   1  -6   5   47.10   48.10
   1   6   6   35.30    2.00
   1   6   6   32.70    2.00
   1   6   6   35.10    1.90
   1   6   6   33.10    2.70
   1   6   6   33.70    2.10
  -1   6  -6   30.60    2.30
   1   6   6   24.10    7.60
   1  -6   6   28.70    3.20
   1  -6   6   33.20    2.00
   1   6   7   12.60    1.10
   1   6   7   12.20    0.90
   1   6   7   11.30    1.50
   1   6   7   13.30    1.00
  -1   6  -7   12.40    1.30
   1   6   7   12.30    1.00
   1  -6   7   10.60    1.00
   1  -6   7   10.10    1.50
   1   6   8   17.80    1.20
   1   6   8   18.40    1.30
   1   6   8   17.80    1.90
  -1   6  -8   19.70    1.70
   1   6   8   17.70    1.40
   1   6   8   19.80    1.20
   1  -6   8   18.50    1.30
   1   6   9   30.00    1.70
   1   6   9   29.80    1.80
   1   6   9   32.10    1.90
   1   6   9   28.90    1.70
   1  -6   9   30.40    1.80
   1   6  10   15.30    1.00
   1   6  10   15.30    1.00
   1  -6  10   15.00    1.00
  -1   7  10    1.90    0.30
  -1   7  10    1.40    0.20
  -1   7  10    1.50    0.30
  -1   7  10    2.30    0.40
  -1  -7  10    1.80    0.30
  -1   7   9   16.60    1.20
  -1   7   9   16.70    1.00
  -1   7   9   16.20    1.10
  -1   7   9   16.50    1.10
  -1  -7   9   16.30    1.10
  -1   7   8   72.49    3.80
  -1   7   8   71.49    3.70
  -1   7   8   72.09    3.90
  -1   7   8   68.29    4.50
  -1  -7   8   72.09    3.80
  -1   7   7   24.00    1.60
   1   7  -7   30.70    2.30
  -1   7   7   26.00    2.30
  -1   7   7   26.90    1.60
  -1   7   7   23.00    8.70
  -1  -7   7   24.50    2.40
  -1  -7   7   28.30    2.20
  -1   7   6  174.88    9.70
  -1   7   6  204.28    9.70
  -1   7   6  186.48   10.60
  -1   7   6  214.68    9.60
  -1   7   6  201.88    9.90
  -1   7   6  164.08   17.60
   1   7  -6  208.38   10.20
  -1  -7   6  181.58   10.80
  -1  -7   6  194.18    9.70
  -1  -7   6  119.09   57.89
  -1  -7   6  145.09   93.49
  -1   7   5  299.07   14.80
   1   7  -5  320.77   15.20
  -1   7   5  268.57   14.60
  -1   7   5  308.67   14.90
  -1   7   5  294.27   22.30
  -1   7   5  303.27   15.60
  -1   7   5  313.27   14.70
  -1  -7   5  282.77   14.70
  -1  -7   5  300.87   16.00
  -1  -7   5  303.97   14.80
  -1  -7   5  216.58   71.49
   1   7  -4  223.68   11.80
  -1   7   4  225.78   12.10
  -1   7   4  226.58   11.30
  -1   7   4  228.88   19.00
  -1   7   4  248.78   11.40
  -1  -7   4  235.58   11.50
  -1  -7   4  220.08   11.40
  -1  -7   4  234.08   12.70
  -1  -7   4  228.48   69.29
  -1   7   3  173.38    9.80
  -1   7   3  199.68   17.60
  -1   7   3  189.78    9.90
  -1   7   3  206.38   10.50
   1   7  -3  210.48   10.20
  -1  -7   3  211.18   11.10
  -1  -7   3  199.58    9.90
  -1   7   2  235.28   12.00
   1   7  -2  241.38   11.90
  -1   7   2  202.88   11.50
  -1   7   2  230.68   19.90
  -1  -7   2  103.69   84.59
  -1  -7   2  245.68   12.80
  -1  -7   2  246.18   11.60
   1  -7  -2  -30.20  198.88
  -1  -7   2  231.68   11.50
  -1   7   1  245.18   12.00
   1   7  -1  216.78   11.70
  -1   7   1  224.28   11.50
   1   7  -1  168.08   28.90
   1   7  -1  237.88   11.90
  -1  -7   1  235.38   11.50
  -1  -7   1  253.17   13.00
  -1  -7   1  162.28   95.99
   1  -7  -1  243.28  130.19
  -1  -7   1  233.18   11.60
   1   7   0   18.60   11.40
  -1   7   0   27.60   24.70
  -1  -7   0  -87.39  111.59
   1  -7   0   -1.90   97.99
   1   7   1  168.28    8.60
  -1   7  -1  162.58    8.50
   1   7   1  182.88   18.90
   1  -7   1  160.18    8.20
   1  -7   1  157.18    8.10
   1  -7   1  246.68   85.79
  -1  -7  -1  301.87  161.58
   1  -7   1  161.38    9.30
  -1   7  -2   13.60    1.20
   1   7   2   12.40    0.80
   1   7   2   12.70    1.30
   1   7   2   11.40    0.90
   1   7   2   11.40    8.40
   1  -7   2   12.50    0.90
   1  -7   2   13.00    1.00
   1  -7   2   13.40    2.60
   1  -7   2   65.29   69.89
   1   7   3   42.60    2.50
   1   7   3   41.70    2.30
   1   7   3   40.60    2.40
  -1   7  -3   45.20    2.80
   1   7   3   48.10    3.10
   1   7   3   37.60    2.40
   1   7   3   45.40   10.50
   1  -7   3   41.80    2.40
   1  -7   3   46.10    2.50
   1  -7   3   41.40    3.30
   1  -7   3   56.19   63.39
   1   7   4   49.99    3.10
   1   7   4   51.59    3.50
   1   7   4   47.70    3.00
  -1   7  -4   57.69    3.30
   1   7   4   51.69   10.40
   1   7   4   56.89    2.90
   1   7   4   51.29    2.80
   1  -7   4   49.99    3.90
   1  -7   4   85.59   65.49
   1  -7   4   53.29    2.90
   1   7   5   59.79    3.40
   1   7   5   58.39    3.40
   1   7   5   51.99   10.70
   1   7   5   69.19    3.30
   1   7   5   61.79    4.10
  -1   7  -5   60.79    3.80
   1   7   5   63.89    3.50
   1   7   5   70.99    3.40
   1  -7   5   60.79    3.40
   1  -7   5   59.39    6.00
   1  -7   5   43.80   62.09
   1   7   6    4.70    0.70
   1   7   6    3.80    0.60
   1   7   6    2.80    0.80
   1   7   6    3.90    0.60
  -1   7  -6    4.40    0.80
   1   7   6    3.20    0.60
   1   7   6    1.70    8.60
   1  -7   6    3.30    1.00
   1  -7   6    4.70    0.70
   1   7   7  163.08    7.70
   1   7   7  148.19    8.60
   1   7   7  157.58    7.80
   1   7   7  155.78    7.90
  -1   7  -7  162.98    8.30
   1   7   7  158.58    7.80
   1  -7   7  156.48    7.90
   1  -7   7  141.19    8.80
   1   7   8   25.40    1.60
   1   7   8   26.60    1.60
   1   7   8   23.40    2.20
   1   7   8   27.00    1.50
   1   7   8   25.40    1.60
   1  -7   8   26.50    1.60
   1   7   9   58.39    3.10
   1   7   9   61.59    3.20
   1   7   9   59.89    3.10
  -1  -7  -9   61.29    3.10
   1  -7   9   61.59    3.20
  -1   8   9   24.00    1.40
  -1   8   9   24.60    1.30
  -1   8   9   25.60    1.40
  -1   8   9   24.70    1.50
  -1  -8   9   23.50    1.40
  -1   8   8   44.60    2.50
  -1   8   8   43.40    2.30
  -1   8   8   42.30    2.40
  -1   8   8   46.60    2.50
  -1  -8   8   43.00    2.40
  -1   8   7  269.77   23.60
  -1   8   7  316.57   15.20
  -1   8   7  293.77   16.00
  -1   8   7  317.27   15.40
  -1   8   7  313.77   15.20
  -1   8   7  327.97   15.10
  -1  -8   7  308.57   15.20
   1   8  -6  163.18    8.60
  -1   8   6  162.28    8.10
  -1   8   6  140.99   18.60
  -1   8   6  165.68    8.10
  -1   8   6  163.48    8.20
  -1   8   6  173.88    8.00
  -1  -8   6  146.99    9.80
  -1  -8   6  156.78    8.10
   1   8  -5  172.48    8.70
  -1   8   5  164.28    8.10
  -1   8   5  165.68    8.30
  -1   8   5  154.28    8.10
  -1   8   5  179.38    8.10
  -1   8   5  160.98    9.00
  -1  -8   5  145.29    8.10
  -1  -8   5  164.28    8.20
  -1  -8   5  148.89    9.40
  -1   8   4   73.39    4.50
  -1   8   4   76.29    4.00
  -1   8   4   47.30   11.60
  -1   8   4   65.19    3.80
  -1   8   4   72.09    3.70
  -1  -8   4   21.30   77.79
  -1  -8   4   69.49    3.80
  -1  -8   4   71.69    3.90
  -1  -8   4   75.59    5.70
  -1   8   3  206.08   10.80
  -1   8   3  166.08   21.00
  -1   8   3  213.78   10.20
   1   8  -3  208.98   10.50
  -1  -8   3  198.18   10.00
  -1  -8   3   71.39   81.29
  -1  -8   3  193.18   11.40
  -1   8   2   35.10   12.90
  -1   8   2   29.80    2.30
   1   8  -2   26.40    2.00
  -1  -8   2   30.30    1.80
  -1  -8   2   28.80    3.00
  -1  -8   2   31.70   91.99
  -1  -8   2   32.90    1.90
   1   8  -1  303.37   15.00
   1  -8  -1  306.97  193.38
  -1  -8   1  103.09  102.69
   1   8   0   48.00   20.60
   1   8   0   52.49    3.40
   1  -8   0  198.08  158.08
  -1  -8   0   54.79    2.90
  -1   8  -1  102.39    7.00
   1   8   1  126.59    6.00
  -1   8  -1  116.49    6.00
   1  -8   1  119.59    7.50
   1  -8   1  132.59  108.89
  -1  -8  -1  172.98  188.38
   1   8   2   41.30    2.80
   1   8   2   29.10   12.40
   1   8   2   38.10    2.30
  -1   8  -2   40.70    2.70
   1   8   2   33.60    2.20
   1  -8   2   43.50    3.60
   1  -8   2   39.40    2.30
   1  -8   2   24.20   90.59
   1  -8   2   39.70    2.20
  -1   8  -3   42.80    2.70
   1   8   3   33.60    2.10
   1   8   3   38.60    2.20
   1   8   3   40.80    2.90
   1   8   3   24.60   11.20
   1   8   3   34.50    2.20
   1  -8   3   38.60    3.40
   1  -8   3   43.00    2.30
   1  -8   3   37.70    2.20
   1  -8   3   -1.00   83.89
   1   8   4   19.20    1.20
   1   8   4   17.00    1.20
   1   8   4    3.70   10.30
   1   8   4   15.20    1.30
   1   8   4   17.70    1.30
   1   8   4   18.50    1.80
  -1   8  -4   20.70    1.70
   1  -8   4   40.40   74.29
   1  -8   4   19.00    2.20
   1  -8   4   20.30    1.30
   1   8   5   26.50    1.70
   1   8   5   29.90    1.60
   1   8   5   10.40   10.80
   1   8   5   26.50    2.30
  -1   8  -5   27.00    2.10
   1  -8   5   22.30    1.90
   1  -8   5   -7.60   77.29
   1  -8   5   22.80    2.50
   1   8   6   71.89    3.60
   1   8   6   63.89    3.60
   1   8   6   67.59    3.40
  -1   8  -6   59.89    3.90
   1   8   6   62.29   12.80
   1   8   6   66.19    3.50
   1   8   6   61.99    4.20
   1  -8   6   62.49    3.50
   1   8   7   99.89    5.00
   1   8   7   98.09    4.90
   1   8   7   94.09    5.00
   1   8   7   96.49    4.90
   1  -8   7   97.79    5.00
   1   8   8   13.10    1.00
   1   8   8   13.30    0.80
   1   8   8   12.10    0.90
   1  -8   8   13.80    0.90
  -1  -8  -8   13.90    0.90
   1   8   9   32.20    1.70
   1   8   9   31.90    1.90
   1  -8   9   33.40    1.80
  -1   9   8   25.10    1.50
  -1   9   8   27.50    1.60
  -1  -9   8   27.50    1.50
  -1   9   7   11.30    0.80
  -1   9   7    9.30    0.70
  -1   9   7    9.30    0.80
  -1   9   7   10.50    0.90
  -1  -9   7    9.20    0.80
  -1   9   6   24.50    1.40
  -1   9   6   22.60    1.50
  -1   9   6   22.00    1.30
  -1   9   6   20.80    1.30
  -1   9   6   19.70    2.00
  -1  -9   6   20.80    1.40
  -1   9   5  312.17   28.30
  -1   9   5  345.07   16.30
   1   9  -5  344.57   16.80
  -1   9   5  316.97   17.00
  -1   9   5  313.17   16.00
  -1  -9   5  254.77  108.79
  -1  -9   5  337.67   16.20
   1   9  -4   24.70    2.50
  -1   9   4   35.70   13.80
  -1   9   4   21.70    1.50
  -1   9   4   17.30    1.80
  -1   9   4   19.90    1.20
   1   9  -4   22.50    2.00
  -1  -9   4   24.50    1.80
  -1  -9   4   33.30  101.49
  -1  -9   4   19.10    2.90
  -1  -9   4   18.50    1.30
  -1   9   3  337.87   17.30
  -1   9   3  350.16   31.80
  -1   9   3  342.27   16.60
   1   9  -3  363.46   17.20
   1   9  -3  304.87   16.90
  -1  -9   3  324.67   18.40
  -1  -9   3  137.19  111.59
  -1  -9   3  345.47   16.50
  -1   9   2  171.08    9.40
  -1   9   2  133.09   25.70
  -1   9   2  178.68    8.80
   1   9  -2  174.48    9.30
  -1  -9   2  174.98    8.70
  -1  -9   2   76.39  133.69
   1   9  -1  308.87   15.40
  -1   9   1  281.27   14.80
  -1   9   1  297.87   15.40
   1  -9  -1  474.55  291.07
  -1  -9   1  299.47   14.70
   1  -9  -1  312.67   14.70
  -1  -9   1  202.88  151.28
   1   9   0  153.48    8.50
  -1   9   0  156.58    8.50
  -1  -9   0  134.09  192.78
   1  -9   0   16.60  198.38
   1  -9   0  153.58    7.80
  -1  -9   0  160.88    7.80
   1   9   1   43.40   22.80
   1   9   1   66.99    3.80
   1   9   1   71.69    4.40
  -1   9  -1   73.59    4.30
   1  -9   1   93.59  153.78
   1  -9   1   71.59    3.70
   1   9   2   10.00    0.80
   1   9   2    7.60    0.80
   1   9   2    9.90    1.20
  -1   9  -2    9.90    1.20
   1   9   2    4.90   21.60
   1  -9   2    8.60    2.20
  -1  -9  -2   10.50    0.90
   1  -9   2    9.60    0.80
   1  -9   2    9.90    0.90
   1   9   3   31.80   16.20
   1   9   3   39.00    2.30
  -1   9  -3   39.60    2.80
   1   9   3   38.90    2.90
   1  -9   3   48.60  103.09
  -1  -9  -3   42.60    2.30
   1   9   4   10.90    1.30
   1   9   4   10.20    0.90
  -1   9  -4    9.10    1.20
   1   9   4    0.70   13.90
   1  -9   4    9.60    0.90
   1  -9   4    3.80   93.69
   1  -9   4    6.90    1.90
   1   9   5   76.19    3.90
   1   9   5   70.19    4.50
  -1   9  -5   71.59    4.30
   1  -9   5  -57.09  119.99
   1  -9   5   73.39    3.90
   1   9   6    8.10    1.30
   1   9   6   10.00    0.80
   1  -9   6   10.20    0.80
  -1  -9  -6   10.30    0.80
   1   9   7   85.29    4.40
   1   9   7   88.29    4.50
  -1  -9  -7   92.29    4.40
   1  -9   7   82.89    4.40
   1   9   8   14.90    0.90
   1  -9   8   14.70    0.90
  -1  -9  -8   15.60    0.90
  -1  10   7   42.30    2.40
   1 -10  -7   47.10    2.40
  -1  10   6    3.10    0.50
   1 -10  -6    3.60    0.50
  -1  10   5  114.09    5.60
  -1  10   5  103.39    6.30
   1 -10  -5  107.89    5.50
  -1  10   4   48.30    3.30
  -1  10   4   50.29    2.70
  -1 -10   4   44.10    2.80
   1 -10  -4   49.10    2.60
   1  10  -3  372.76   18.40
  -1  10   3  332.97   18.40
  -1  10   3  390.26   17.80
  -1 -10   3  353.16   17.70
  -1 -10   3  479.15  195.88
   1 -10  -3  365.46   17.70
  -1  10   2   33.50    2.50
  -1  10   2   34.70    2.00
  -1  10   2   17.90   48.90
   1  10  -2   31.60    2.40
  -1 -10   2   82.89  205.98
  -1 -10   2   33.60    1.90
   1 -10  -2   33.40    1.90
   1  10  -1  259.97   13.20
  -1  10   1  254.57   13.20
  -1 -10   1  -69.69  218.38
   1 -10  -1  247.08   12.40
  -1 -10   1  253.47   12.50
   1  10   0   62.89    3.50
   1  10   0   66.29    4.10
  -1  10   0   66.99    4.10
   1 -10   0   62.89    3.40
  -1 -10   0   67.59    3.50
   1 -10   0  -74.39  263.77
   1  10   1  129.29    6.80
  -1  10  -1  136.59    7.50
   1  10   1  138.09    7.50
   1 -10   1 -105.89  206.68
  -1 -10  -1  143.09    6.80
   1 -10   1  128.79    6.70
   1 -10   2 -112.79  157.28
   1  10   3   35.00    2.20
  -1  10  -3   43.50    2.80
   1  10   3   40.10    2.90
  -1 -10  -3   41.80    2.20
   1 -10   3  190.98  156.58
   1  10   4    7.30    1.30
   1  10   4    4.90    0.60
  -1 -10  -4    5.10    0.60
   1  10   5   46.00    2.70
  -1 -10  -5   58.69    2.80
   1  10   6   11.30    0.80
  -1 -10  -6   10.60    0.80
   1 -11  -6   21.40    1.30
  -1  11   5   87.29    4.30
   1 -11  -5   84.39    4.30
  -1  11   4   13.70    1.10
   1 -11  -4   13.00    0.90
  -1  11   3   58.89    2.90
  -1 -11   3   51.09    2.80
  -1  11   2   87.09    4.60
  -1 -11   2   83.99    4.30
   1 -11  -2   84.29    4.30
  -1  11   1  120.69    6.70
  -1 -11   1  105.79    5.50
   1 -11  -1  103.39    5.50
   1  11   0   50.79    2.80
  -1 -11   0   54.39    2.90
   1 -11   0   56.79    2.90
  -1  11  -1  112.89    5.70
   1  11   1  113.09    5.70
  -1 -11  -1  118.39    5.70
   1 -11   1  109.99    5.60
  -1 -11  -2   23.30    1.40
  -1 -11  -3   97.69    4.90
  -1 -11  -4    1.90    0.30
  -1 -11  -5   43.30    2.30
   1  12  -3   38.90    2.00
   1 -12  -3   38.50    2.00
   1  12  -2   16.90    1.00
   1 -12  -2   16.20    1.00
   1  12  -1   35.80    1.90
  -1 -12   1   32.80    1.80
   1 -12  -1   33.90    1.80
  -1 -12   0   52.19    2.70
  -1 -12  -1    9.80    0.70
  -1 -12  -2   44.20    2.30
  -1 -12  -3   19.40    1.10
  -2   0  11   -0.60    0.30
  -2   0  11    0.00    0.30
  -2   0  11   -0.40    0.30
  -2   0  11    0.10    0.30
  -2   0  10   38.90    2.20
  -2   0  10   43.20    2.50
  -2   0  10   40.30    2.30
  -2   0   9    0.40    0.20
  -2   0   9    0.40    0.30
  -2   0   9    0.20    0.30
  -2   0   9    0.00    0.20
  -2   0   9    0.40    0.30
  -2   0   8   81.09    4.00
  -2   0   8   75.09    4.00
  -2   0   8   79.39    4.30
  -2   0   8   77.09    4.10
  -2   0   8   78.39    4.00
  -2   0   8   73.99    4.00
  -2   0   7    0.80    0.30
  -2   0   7    0.50    0.30
  -2   0   7    0.40    0.20
  -2   0   6  438.16   21.30
  -2   0   6  438.76   21.50
  -2   0   5    0.20    0.20
  -2   0   4  136.79    6.80
  -2   0   3   -8.20    9.70
  -2   0   3    1.10    1.30
  -2   0   2  693.83   36.50
  -2   0   2  767.42   44.90
  -2   0   2  766.52   35.70
  -2   0   1    5.80   15.40
   2   0  -1    0.90    1.80
  -2   0   0 1206.98   70.39
   2   0   0 1118.19   55.49
   2   0   0 1155.78   54.29
  -2   0   0 1078.29   54.49
   2   0   1    0.30    0.20
   2   0   1    0.50    1.30
   2   0   1    0.40    0.20
   2   0   2  580.24   27.80
   2   0   2  573.54   27.90
   2   0   2  551.24   27.70
   2   0   2  578.64   28.90
   2   0   2  605.44   53.19
   2   0   3    0.10    0.20
   2   0   3    0.00    1.40
   2   0   3   -1.40   27.60
   2   0   3    0.10    0.20
   2   0   3    0.20    0.20
   2   0   4   49.90   25.80
   2   0   4   41.60    2.50
   2   0   4   42.00    2.50
   2   0   4   44.00    2.50
   2   0   5    0.70    0.30
   2   0   5    0.00    0.30
   2   0   5    0.20    0.20
   2   0   5    0.40    0.30
   2   0   6  655.63   31.10
   2   0   6  658.93   31.20
   2   0   6  653.03   31.30
   2   0   6  632.64   31.20
   2   0   6  624.94   31.50
   2   0   6  637.24   31.60
   2   0   7    0.30    0.40
   2   0   7    0.70    0.30
   2   0   7   -0.10    0.20
   2   0   7    0.00    0.40
   2   0   7    0.40    0.30
   2   0   7    0.20    0.30
   2   0   8   78.19    4.00
   2   0   8   78.49    4.00
   2   0   8   66.99    4.30
   2   0   8   75.09    4.40
   2   0   8   71.99    3.80
   2   0   8   71.99    3.90
   2   0   9    0.40    0.30
   2   0   9   -0.70    0.60
   2   0   9    0.30    0.30
   2   0   9    0.20    0.30
   2   0  10   66.59    3.40
   2   0  10   63.69    3.40
   2   0  11    0.00    0.20
  -2   1  12    3.60    0.60
  -2   1  11  111.19    5.60
  -2   1  11  107.69    5.50
  -2   1  11  104.99    5.60
  -2   1  11  117.09    5.60
  -2   1   9   20.90    1.20
  -2   1   9   21.70    1.70
  -2   1   9   22.70    1.40
  -2   1   9   22.10    1.40
  -2   1   9   19.80    1.30
  -2  -1   9   20.60    1.30
  -2  -1   9   20.00    1.30
  -2  -1   9   19.40    1.30
  -2  -1   9   18.10    1.30
  -2  -1   9   19.40    1.20
  -2  -1   9   20.80    1.20
  -2   1   8  195.48    9.20
  -2   1   8  181.98    9.30
  -2   1   8  194.08    9.30
  -2   1   8  194.48    9.70
  -2   1   8  191.18    9.30
  -2   1   8  185.58    9.20
  -2  -1   8  181.28    9.20
  -2  -1   8  186.08    9.20
  -2  -1   8  182.28    9.20
  -2  -1   8  187.38    9.20
  -2  -1   8  186.38    9.50
  -2  -1   8  175.48    9.20
  -2  -1   8  179.18    9.20
  -2   1   7   22.40    1.30
  -2   1   7   19.20    1.40
  -2   1   7   22.40    1.60
  -2   1   7   22.80    1.40
  -2   1   7   22.20    1.40
  -2   1   7   19.30    1.70
  -2  -1   7   20.00    1.40
  -2  -1   7   23.80    1.30
  -2   1   6 1048.90   51.19
  -2   1   6 1114.89   51.29
  -2   1   6 1084.99   51.39
  -2  -1   6 1017.30   51.09
  -2  -1   6 1041.50   51.29
  -2   1   5    4.70    0.40
  -2   1   5    4.90    0.50
  -2   1   5    4.70    0.50
  -2  -1   5    4.40    0.50
  -2   1   4  398.06   19.80
  -2   1   4  408.16   20.50
  -2   1   4  419.16   19.80
  -2  -1   4  420.16   19.60
  -2  -1   4  385.16   19.70
  -2   1   3   28.70    1.70
  -2   1   3   30.90    3.60
  -2   1   3   34.00    1.80
  -2   1   3   37.30   13.30
  -2  -1   3   33.50    1.70
   2  -1  -3   28.70    1.60
  -2  -1   3   30.00    2.90
  -2  -1   3   33.10   14.40
  -2  -1   3   28.40    1.60
  -2   1   2  117.49    7.80
  -2   1   2  122.09    6.00
  -2  -1   2  107.89    7.20
  -2  -1   2  161.58   22.40
  -2  -1   2  122.09    6.00
  -2   1   1  275.37   12.50
   2   1  -1  279.17   14.10
  -2   1   1  232.78   25.10
   2   1  -1  224.78   12.30
  -2  -1   1  313.77   28.40
   2  -1  -1  226.68   12.30
   2  -1  -1  246.68   13.60
  -2  -1   1  274.07   12.60
  -2   1   0  787.02   37.70
   2   1   0  740.93   37.50
  -2   1   0  839.72   56.89
   2   1   0  720.23   37.50
   2   1   0  820.22   39.10
  -2  -1   0  792.32   37.70
   2  -1   0  759.82   38.60
  -2  -1   0  877.71   58.89
   2   1   1  883.11   46.10
   2   1   1 1035.80   47.80
   2   1   1  925.51   46.20
   2  -1   1  933.91   46.50
  -2  -1  -1  953.90   46.30
   2  -1   1  952.90   46.20
   2  -1   1 1024.00   46.20
   2   1   2  332.77   17.20
   2   1   2  300.97   15.60
   2  -1   2  329.47   16.80
   2  -1   2  311.77   15.70
   2  -1   2  453.65   48.10
   2  -1   2  318.67   15.60
   2   1   3   39.70    2.30
   2   1   3   39.30    2.50
   2   1   3   42.70    2.40
   2   1   3   47.40    4.10
   2   1   3   37.60   35.30
   2  -1   3   45.00    3.70
   2  -1   3   39.70    2.40
   2  -1   3   42.70    2.40
   2  -1   3   42.50    2.40
   2  -1   3   93.49   33.80
   2   1   4 2617.74  131.89
   2   1   4 2679.23  148.89
   2   1   4 2758.72  131.69
   2   1   4 2613.94  132.09
   2   1   4 2888.81  133.29
   2  -1   4 2919.81  132.69
   2  -1   4 2814.12  144.99
   2  -1   4 2642.54  131.99
   2   1   5   53.39    3.50
   2   1   5   60.09    3.10
   2   1   5   55.39    3.30
   2   1   5   63.79    4.30
   2   1   5   62.09    3.50
   2  -1   5   53.99    3.40
   2  -1   5   63.09    3.40
   2  -1   5   59.29    3.20
   2  -1   5   61.29    3.40
   2   1   6  411.56   19.30
   2   1   6  392.16   19.40
   2   1   6  381.46   19.60
   2   1   6  398.06   19.40
   2   1   6  406.56   19.90
   2   1   6  388.46   19.40
   2  -1   6  390.66   19.70
   2  -1   6  404.16   19.40
   2  -1   6  400.46   19.80
   2  -1   6  403.86   19.40
   2  -1   6  387.86   19.30
   2  -1   6  400.96   19.40
   2   1   7   34.10    2.00
   2   1   7   27.80    2.10
   2   1   7   29.00    1.70
   2   1   7   31.80    1.80
   2   1   7   29.80    1.90
   2   1   7   30.90    2.30
   2  -1   7   30.00    2.20
   2  -1   7   30.20    2.20
   2  -1   7   35.10    2.20
   2  -1   7   29.70    1.80
   2  -1   7   31.80    1.90
   2  -1   7   30.00    1.70
   2   1   8  141.89    7.10
   2   1   8  143.89    7.10
   2   1   8  126.49    6.90
   2   1   8  142.59    7.60
   2   1   8  135.79    7.00
   2   1   8  141.89    7.10
   2  -1   8  142.09    7.50
   2  -1   8  144.69    7.00
   2  -1   8  135.79    7.00
   2  -1   8  145.19    7.10
   2  -1   8  128.59    8.10
   2   1   9   62.39    3.30
   2   1   9   55.49    3.10
   2   1   9   64.89    3.40
   2   1   9   70.79    4.20
   2   1   9   62.39    3.40
   2   1   9   60.59    3.30
   2  -1   9   57.69    3.20
   2  -1   9   63.19    3.30
   2  -1   9   63.79    3.40
   2   1  10   48.60    2.70
   2   1  10   51.19    2.70
   2   1  10   50.69    2.80
   2  -1  10   50.29    2.70
   2  -1  10   49.90    2.70
   2   1  11   15.70    0.90
   2   1  11   12.00    0.80
   2  -1  11   14.40    0.90
   2  -1  11   13.40    0.80
  -2   2  12    1.20    0.50
  -2   2  12    0.40    0.40
  -2   2  12    1.20    0.30
  -2   2  12    1.00    0.30
  -2   2  11   20.10    1.30
  -2   2  11   19.10    1.30
  -2   2  11   18.80    1.20
  -2   2  11   19.10    1.20
  -2   2  10   39.30    2.30
  -2   2  10   46.80    3.50
  -2   2  10   48.90    2.50
  -2   2  10   42.70    2.50
  -2   2  10   47.00    2.70
  -2   2  10   45.60    2.60
  -2  -2  10   38.70    2.40
  -2   2   9  151.58    7.30
  -2   2   9  147.49    7.50
  -2   2   9  140.89    7.20
  -2   2   9  144.09    7.80
  -2   2   9  152.68    7.50
  -2   2   9  152.38    7.40
  -2  -2   9  143.19    7.30
  -2  -2   9  133.69    7.20
  -2   2   8  100.39    5.10
  -2   2   8  103.39    5.50
  -2   2   8   94.99    4.90
  -2   2   8  101.69    5.00
  -2   2   8   98.99    5.10
  -2   2   8   99.39    5.10
  -2  -2   8   95.79    5.00
  -2  -2   8   89.79    5.00
  -2   2   7   63.99    3.30
  -2   2   7   61.69    3.60
  -2   2   7   60.69    3.20
  -2   2   7   60.89    3.30
  -2   2   7   61.29    3.30
  -2   2   7   63.29    3.20
  -2  -2   7   60.99    3.30
  -2  -2   7   59.09    3.20
  -2  -2   7   56.19    3.20
  -2  -2   7   65.39    3.30
  -2   2   6  309.57   15.10
  -2   2   6  313.07   15.40
  -2   2   6  292.67   15.30
  -2  -2   6  320.07   15.20
  -2   2   5  163.68   10.20
  -2   2   5  162.98    8.20
  -2   2   5  161.58    8.40
  -2   2   5  164.58    9.50
  -2   2   5  168.28    8.40
  -2  -2   5  170.38    8.30
  -2   2   4  151.78   10.20
  -2   2   4  162.08    9.40
  -2   2   4  151.98    8.00
  -2  -2   4  165.78    8.00
  -2  -2   4  174.98   24.00
  -2   2   3 1022.00   49.90
  -2   2   3  954.40   48.50
  -2   2   3  986.70   50.99
  -2  -2   3 1062.49   63.49
  -2  -2   3 1081.59   48.60
  -2  -2   3  948.61   49.70
  -2   2   2   65.39   21.70
  -2   2   2   46.20    2.60
   2  -2  -2   50.19    5.00
  -2  -2   2   53.59   21.10
  -2  -2   2   41.50    5.90
  -2  -2   2   55.09    2.80
   2  -2  -2   46.00    2.40
   2  -2  -2   52.59    2.80
  -2   2   1  366.66   38.60
   2   2  -1  402.46   20.20
   2   2  -1  316.57   16.70
   2  -2  -1  332.17   18.40
  -2  -2   1  447.56   41.60
   2  -2  -1  325.87   16.60
   2   2   0  275.17   15.20
  -2   2   0  412.56   47.50
   2   2   0  325.77   17.40
  -2   2   0  308.47   15.40
   2   2   0  297.17   15.20
   2  -2   0  319.57   16.80
  -2  -2   0  327.17   15.50
  -2  -2   0  389.66   47.60
   2  -2   0  325.67   15.20
   2   2   1  562.64   28.80
   2   2   1  571.64   28.70
   2   2   1  643.84   30.90
   2  -2   1  574.54   28.80
  -2  -2  -1  642.74   64.39
  -2  -2  -1  578.74   29.10
   2  -2   1  640.24   30.40
   2   2   2  315.27   17.40
   2   2   2  291.27   15.30
   2   2   2  303.87   15.20
   2  -2   2  331.97   16.80
   2  -2   2  376.46   53.69
   2  -2   2  316.37   15.30
   2   2   3   27.60   48.00
   2   2   3   26.00    3.90
   2   2   3   25.60    1.70
   2   2   3   25.50    1.50
   2   2   3   28.30    1.60
   2  -2   3  -14.90   40.30
   2  -2   3   23.70    1.70
   2  -2   3   27.90    1.70
   2  -2   3   27.30    1.70
   2  -2   3   28.10    3.30
   2   2   4  298.67   53.29
   2   2   4  251.77   12.90
   2   2   4  279.17   12.90
   2   2   4  240.68   13.40
   2   2   4  281.97   15.30
   2  -2   4  286.47   44.50
   2  -2   4  247.68   13.20
   2  -2   4  244.78   29.60
   2  -2   4  266.07   13.20
   2  -2   4  276.67   13.10
   2   2   5  134.19    6.30
   2   2   5  123.39    6.40
   2   2   5  132.69    8.50
   2   2   5  125.19    6.40
   2   2   5  119.69    6.40
   2  -2   5  115.49    6.70
   2  -2   5  126.59    6.40
   2  -2   5  132.19    6.80
   2  -2   5  129.79    6.60
   2   2   6  282.97   15.30
   2   2   6  310.77   15.30
   2   2   6  304.47   15.10
   2   2   6  319.47   15.80
   2   2   6  311.77   15.30
   2   2   6  321.17   15.20
   2   2   6  315.87   15.30
   2  -2   6  296.07   15.10
   2  -2   6  310.07   15.30
   2  -2   6  309.77   15.20
   2  -2   6  319.57   15.60
   2  -2   6  319.47   15.70
   2   2   7    8.30    0.80
   2   2   7    9.00    1.80
   2   2   7    8.20    0.90
   2   2   7    9.10    0.80
   2  -2   7    8.10    1.10
   2  -2   7    8.70    0.90
   2  -2   7    7.80    0.80
   2  -2   7    9.30    1.00
   2   2   8   61.69    3.90
   2   2   8   65.09    3.40
   2   2   8   63.89    3.40
   2   2   8   62.39    3.40
   2   2   8   57.99    3.20
   2   2   8   61.29    3.30
   2  -2   8   56.09    3.80
   2  -2   8   60.19    3.30
   2  -2   8   64.59    3.40
   2   2   9   57.39    3.10
   2   2   9   55.19    3.00
   2   2   9   58.29    3.60
   2   2   9   56.99    3.10
   2   2   9   51.49    2.90
   2   2   9   54.89    3.10
   2  -2   9   56.19    3.00
   2  -2   9   57.99    3.10
   2   2  10   36.70    2.00
   2   2  10   32.60    1.90
   2  -2  10   31.60    1.80
   2  -2  10   34.60    2.00
   2   2  11    1.70    0.30
   2   2  11    1.70    0.40
   2  -2  11    1.40    0.30
  -2   3  12    0.40    0.20
  -2   3  12    0.50    0.30
  -2   3  12    0.20    0.30
  -2   3  12    0.20    0.40
  -2   3  11   76.19    3.90
  -2   3  11   64.59    3.60
  -2   3  11   72.89    3.80
  -2   3  11   75.09    3.70
  -2   3  11   80.29    3.90
  -2  -3  11   69.19    3.70
  -2   3  10   20.20    1.40
  -2   3  10   18.90    1.20
  -2   3  10   19.40    1.30
  -2   3  10   20.70    1.40
  -2   3  10   20.20    1.90
  -2   3  10   18.60    1.20
  -2  -3  10   19.10    1.30
  -2   3   9  100.49    5.10
  -2   3   9   95.69    4.90
  -2   3   9   97.19    5.00
  -2   3   9   97.39    5.10
  -2   3   9   94.59    4.90
  -2   3   9   92.59    5.50
  -2  -3   9   93.99    5.00
  -2   3   8  128.09    6.40
  -2   3   8  128.49    6.40
  -2   3   8  124.39    6.20
  -2   3   8  126.19    6.30
  -2   3   8  129.39    6.50
  -2   3   8  124.79    6.90
  -2  -3   8  119.79    6.50
  -2  -3   8  115.09    6.20
  -2   3   7   29.40    1.70
  -2   3   7   27.10    2.10
  -2   3   7   27.00    1.80
  -2   3   7   28.70    1.80
  -2   3   7   27.90    1.60
  -2   3   7   29.10    1.60
  -2  -3   7   26.60    1.70
  -2  -3   7   28.20    1.90
  -2   3   6  291.77   14.40
  -2   3   6  317.07   14.80
  -2   3   6  279.77   14.60
  -2   3   6  285.37   14.60
  -2   3   6  294.37   14.40
  -2   3   6  289.07   16.50
  -2   3   6  289.47   14.90
  -2  -3   6  315.27   14.80
  -2  -3   6  302.57   14.80
  -2   3   5  121.59    6.30
  -2   3   5  117.19    5.90
  -2   3   5  103.69   10.50
  -2   3   5  119.59    6.20
  -2   3   5  106.79    8.00
  -2  -3   5  119.79    6.20
  -2  -3   5  128.89   25.40
  -2  -3   5  142.59   28.70
  -2   3   4  481.25   22.60
  -2   3   4  434.26   22.40
  -2   3   4  428.56   25.70
  -2   3   4  482.75   27.40
  -2   3   4  444.06   22.10
  -2  -3   4  470.55   22.50
  -2  -3   4  463.15   53.89
  -2   3   3  248.08   13.50
  -2   3   3  212.78   11.30
  -2  -3   3  235.88   11.50
  -2  -3   3  214.48   13.80
  -2  -3   3  248.18   36.40
  -2   3   2  352.76   19.20
  -2   3   2  401.96   21.30
  -2  -3   2  491.05   47.10
   2  -3  -2  381.76   19.50
  -2  -3   2  427.46   19.50
   2   3  -1  750.42   38.00
  -2   3   1  655.83   34.80
   2  -3  -1  687.83   34.70
  -2  -3   1  776.82   65.59
  -2  -3   1  777.22   35.20
   2   3   0  312.87   15.70
  -2   3   0  293.27   15.70
   2   3   0  351.66   18.80
   2  -3   0  321.27   15.70
  -2  -3   0  314.87   50.19
  -2  -3   0  345.97   16.30
   2   3   1  519.75   26.00
   2   3   1  506.55   25.90
   2   3   1  549.54   28.80
  -2  -3  -1  528.35   26.40
   2  -3   1  563.74   26.00
  -2  -3  -1  705.43   81.09
   2   3   2  524.05   25.90
   2   3   2  472.25   22.90
   2   3   2  459.75   22.70
   2  -3   2  489.85   83.09
  -2  -3  -2  547.85  109.49
   2  -3   2  420.66   23.10
   2   3   3  186.18    9.30
   2   3   3  190.38   12.30
   2   3   3  178.18    9.30
   2   3   3  184.48    9.60
   2  -3   3  283.07   67.89
   2  -3   3  201.98    9.60
   2  -3   3  168.78   29.60
   2   3   4  287.97   14.30
   2   3   4  257.07   13.80
   2   3   4   93.29   76.79
   2   3   4  290.47   17.00
   2   3   4  302.67   13.80
   2  -3   4  304.77   14.20
   2  -3   4  307.97   37.30
   2  -3   4  351.46   64.19
   2  -3   4  256.17   14.30
   2   3   5   62.79    3.30
   2   3   5   52.29    7.70
   2   3   5   60.49    3.30
   2   3   5   57.19    3.30
   2   3   5   60.49    3.70
   2   3   5   63.59    3.20
   2   3   5   65.39    6.90
   2   3   5   64.49    3.20
   2  -3   5   58.69    3.20
   2  -3   5   34.30   20.90
   2  -3   5   57.09    3.20
   2   3   6  295.67   14.70
   2   3   6  293.07   14.10
   2   3   6  282.87   14.00
   2   3   6  300.17   16.50
   2   3   6  290.17   14.10
   2   3   6  284.97   13.90
   2   3   6  260.67   13.90
   2   3   6  279.27   14.10
   2   3   6  269.27   16.20
   2  -3   6  287.47   14.60
   2  -3   6  295.77   14.10
   2  -3   6  280.87   14.00
   2   3   7  167.58    9.00
   2   3   7  164.68    8.40
   2   3   7  167.78    8.40
   2   3   7  166.28    8.40
   2   3   7  164.28    8.40
   2   3   7  160.58    8.20
   2  -3   7  164.68    8.90
   2  -3   7  163.18    8.30
   2  -3   7  173.48    8.40
   2   3   8  115.09    6.40
   2   3   8  111.19    5.70
   2   3   8  117.99    5.90
   2   3   8  110.19    5.60
   2   3   8  113.99    5.80
   2   3   8  112.89    5.80
   2  -3   8  103.69    6.30
   2  -3   8  105.99    5.60
   2  -3   8  114.99    5.80
   2   3   9   64.09    3.40
   2   3   9   61.09    3.30
   2   3   9   64.79    3.50
   2   3   9   62.19    4.00
   2   3   9   63.69    3.50
   2   3   9   63.59    3.40
   2  -3   9   67.59    3.50
   2  -3   9   61.89    3.30
   2   3  10    9.80    0.80
   2   3  10    9.50    0.80
   2   3  11   14.90    0.90
   2   3  11   15.10    1.00
   2  -3  11   14.20    0.90
  -2   4  12   15.40    1.00
  -2   4  12   16.30    0.90
  -2   4  12   17.10    1.00
  -2   4  12   15.40    1.00
  -2   4  11   26.10    1.50
  -2   4  11   26.60    1.40
  -2   4  11   22.30    1.70
  -2   4  11   21.90    1.40
  -2  -4  11   23.40    1.40
  -2   4  10   90.49    4.60
  -2   4  10   87.99    4.40
  -2   4  10   81.09    5.00
  -2   4  10   87.39    4.50
  -2   4  10   82.19    4.40
  -2   4  10   92.49    4.70
  -2  -4  10   87.09    4.50
  -2   4   9    6.20    1.20
  -2   4   9    7.00    0.70
  -2   4   9    7.10    0.90
  -2   4   9    7.40    0.80
  -2   4   9    7.90    0.90
  -2   4   9    8.00    0.70
  -2  -4   9    6.90    0.80
  -2   4   8   15.80    1.60
  -2   4   8   18.20    1.30
   2   4  -8   14.60    1.40
  -2   4   8   16.60    1.10
  -2   4   8   15.40    1.10
  -2   4   8   16.80    1.30
  -2   4   8   16.10    1.30
  -2  -4   8   15.50    1.40
  -2  -4   8   16.60    1.20
  -2  -4   8   15.30    1.10
  -2   4   7    5.60    0.60
   2   4  -7    5.40    0.70
  -2   4   7    5.00    0.90
  -2   4   7    5.90    0.80
  -2   4   7    6.60    3.40
  -2   4   7    5.50    0.70
  -2   4   7    5.20    0.60
  -2   4   7    3.70    4.80
  -2   4   7    5.00    0.60
  -2  -4   7    4.90    0.60
  -2  -4   7    3.80    0.60
  -2  -4   7    4.30    0.80
  -2   4   6  104.19    9.10
  -2   4   6  102.09    5.40
  -2   4   6  100.49   14.00
  -2   4   6  103.59    5.50
  -2   4   6  108.29    5.40
  -2   4   6  110.39    5.30
  -2   4   6  107.99    5.30
  -2   4   6  108.99    5.90
  -2  -4   6  107.39    5.40
  -2  -4   6   92.99    5.30
  -2   4   5   89.59    5.10
  -2   4   5  108.59   19.10
  -2   4   5   94.39    8.20
  -2   4   5   97.29    5.40
  -2   4   5  101.69    5.00
   2   4  -5   95.59    5.00
  -2   4   5  100.99    4.90
  -2   4   5   93.89    5.00
  -2   4   5  100.49    4.90
  -2  -4   5   74.59   33.30
  -2  -4   5  101.29    5.50
  -2  -4   5  178.58   55.29
  -2   4   4  544.65   28.00
  -2   4   4  552.34   28.30
  -2   4   4  591.94   31.20
  -2   4   4  567.54   36.00
  -2  -4   4  621.84   28.60
  -2  -4   4  579.34   56.49
  -2  -4   4  742.03   90.59
  -2   4   3 1192.28   56.89
  -2   4   3 1059.69   53.79
   2   4  -3 1028.60   53.59
  -2  -4   3 1172.68   54.09
   2   4  -2  161.78   16.50
  -2   4   2  183.48    9.10
  -2  -4   2  283.87   45.80
   2  -4  -2  124.59   55.29
  -2   4   1  289.67   16.60
  -2   4   1  246.48   13.10
   2   4  -1  242.28   13.10
   2  -4  -1  279.37   13.00
   2  -4  -1  242.28   46.60
  -2  -4   1  299.27   54.79
  -2  -4   1  280.67   13.70
   2  -4  -1  270.67   13.60
  -2   4   0  634.34   32.20
   2   4   0  603.04   32.30
  -2   4   0  543.25   28.40
   2   4   0  539.55   28.40
   2   4   0  558.34   28.40
   2  -4   0  557.94   56.59
  -2  -4   0  635.54   29.10
   2  -4   0  601.24   28.40
  -2  -4   0  606.44   74.49
  -2   4  -1 1352.36   64.19
  -2   4  -1 1179.58   67.79
   2   4   1 1386.76   67.89
   2   4   1 1321.07   64.09
   2   4   1 1383.26   64.29
  -2  -4  -1 1055.49  110.99
   2  -4   1 1573.94   93.69
   2   4   2 1112.59   50.59
   2   4   2  973.70   50.59
  -2   4  -2 1026.80   50.69
   2   4   2 1015.20   50.89
   2   4   2 1089.09   54.49
   2  -4   2 1079.79   77.19
   2  -4   2 1075.29   50.79
   2   4   3  182.48    8.30
   2   4   3  149.69    8.20
   2   4   3  156.88    9.40
   2   4   3  164.38   12.10
   2  -4   3  179.08    8.60
   2  -4   3  211.18  105.49
   2  -4   3  127.09   34.50
   2   4   4   73.19    3.60
   2   4   4   70.89    8.10
   2   4   4   74.59    3.60
   2   4   4   68.09    3.60
   2   4   4   67.99    4.00
   2   4   4   63.39    3.60
   2  -4   4   61.49    3.60
   2  -4   4   66.29    3.90
   2  -4   4   84.19   32.30
   2  -4   4   81.99   88.09
   2   4   5   55.89    7.90
   2   4   5   62.59    3.10
   2   4   5   54.79    3.20
   2   4   5   55.29    3.00
   2   4   5   60.09    3.00
   2   4   5   56.79    3.20
   2   4   5   57.39    3.60
   2   4   5   59.99    3.10
   2  -4   5   29.70   59.49
   2  -4   5   55.29    3.10
   2  -4   5   50.89    3.00
   2  -4   5   72.59   32.20
   2   4   6   13.00    1.50
   2   4   6   13.90    1.20
   2   4   6   14.10    1.00
   2   4   6   12.80    4.70
   2   4   6    8.80    7.90
   2   4   6   13.10    1.10
   2   4   6   14.30    1.10
   2  -4   6   12.80    1.40
   2  -4   6   15.10    1.20
   2   4   7   58.19    3.10
   2   4   7   57.89    3.20
   2   4   7   58.79    3.20
   2   4   7   57.49    3.30
   2   4   7   57.59    3.90
   2   4   7   59.39    3.30
   2  -4   7   59.29    3.20
   2  -4   7   60.89    4.90
   2  -4   7   54.79    3.10
   2   4   8  180.48    8.70
   2   4   8  178.58    9.50
   2   4   8  171.88    8.70
   2  -4   8  171.38    9.40
   2  -4   8  173.18    9.20
   2  -4   8  162.08    8.50
   2   4   9   51.19    3.50
   2   4   9   56.09    3.00
   2   4   9   50.29    2.80
   2   4   9   54.99    3.00
   2   4   9   52.49    2.90
   2  -4   9   58.49    3.00
   2   4  10   12.90    1.00
   2   4  10   11.80    0.90
   2  -4  10   13.70    0.90
   2   4  11    9.40    0.60
   2   4  11    8.80    0.60
   2  -4  11    8.60    0.70
  -2   5  11   12.50    0.90
  -2   5  11   13.00    0.90
  -2   5  11   11.60    0.80
  -2   5  11   11.90    0.80
  -2  -5  11   11.70    0.80
  -2   5  10   84.99    4.50
  -2   5  10   88.29    4.60
  -2   5  10   87.89    4.60
  -2   5  10   81.59    4.30
  -2   5  10   90.09    4.40
  -2  -5  10   86.99    4.50
  -2   5   9   99.69    5.30
  -2   5   9  108.59    5.30
  -2   5   9  107.09    5.60
  -2   5   9  103.69    5.40
  -2   5   9  102.79    6.10
  -2   5   9  107.59    5.50
  -2  -5   9  104.69    5.40
  -2   5   8   85.49    4.50
  -2   5   8   85.19    4.50
  -2   5   8   83.99    4.60
  -2   5   8   87.49    5.20
  -2   5   8   88.09    4.40
  -2   5   8   84.89    4.30
  -2  -5   8   76.59    5.00
  -2  -5   8   84.69    4.50
  -2   5   7   51.49    2.80
  -2   5   7   52.29    2.80
  -2   5   7   52.29    3.00
  -2   5   7   48.70    7.20
  -2   5   7   53.19    2.90
  -2   5   7   52.49    3.10
  -2   5   7   59.29    4.50
  -2  -5   7   49.00    2.90
  -2  -5   7   51.49    2.90
  -2  -5   7   49.50    3.50
  -2   5   6   33.00    1.80
  -2   5   6   31.20    6.30
  -2   5   6   33.10    1.80
  -2   5   6   32.10    2.40
   2   5  -6   28.10    1.90
  -2   5   6   29.00    1.90
  -2   5   6   33.20    1.80
  -2   5   6   28.60    1.90
  -2  -5   6   30.10    2.40
  -2  -5   6   -4.90   43.70
  -2  -5   6   24.50   35.00
  -2  -5   6   27.90    1.80
  -2   5   5  126.19    7.00
  -2   5   5  141.39    6.40
   2   5  -5  124.19    6.60
  -2   5   5  120.39    6.50
  -2   5   5  125.89   11.00
  -2   5   5  123.89    6.60
  -2   5   5  129.89    6.40
  -2   5   5  133.39    6.50
  -2  -5   5  141.49    7.70
  -2  -5   5   80.99   41.80
  -2  -5   5  126.79    6.50
  -2  -5   5  117.29    6.50
  -2  -5   5   59.79   97.39
   2   5  -4   29.20    1.90
  -2   5   4   34.20    1.90
  -2   5   4   37.10    2.40
  -2   5   4   30.10    5.60
  -2   5   4   32.20    2.00
  -2   5   4   36.90    1.90
  -2  -5   4  -55.09  138.29
  -2  -5   4   32.00   38.40
  -2  -5   4   30.90    1.90
  -2  -5   4   33.30    2.50
   2   5  -3   20.90    1.50
  -2   5   3   25.40    1.40
  -2   5   3   24.40    5.20
  -2   5   3   24.40    1.70
   2  -5  -3  181.38  144.79
  -2  -5   3  -22.20   36.00
  -2  -5   3   24.40    2.00
   2   5  -2  631.54   40.70
   2   5  -2  656.73   32.90
  -2   5   2  732.73   33.10
  -2  -5   2  747.33   81.99
   2  -5  -2  544.45  102.39
   2   5  -1  274.07   13.40
   2   5  -1  234.68   20.00
  -2   5   1  270.27   17.80
   2   5  -1  261.97   13.40
   2  -5  -1  274.77   60.79
  -2  -5   1  299.67   14.20
   2  -5  -1  262.47   14.00
  -2  -5   1  285.87   66.89
  -2   5   0  298.57   15.20
   2   5   0  304.77   15.20
   2   5   0  350.56   21.40
  -2   5   0  278.77   20.70
   2   5   0  308.77   15.30
  -2  -5   0  262.27   76.79
   2  -5   0  303.07   15.80
  -2  -5   0  334.87   16.10
   2  -5   0  301.87   15.20
   2  -5   0  306.57   60.79
   2   5   1   23.10    1.60
  -2   5  -1   13.40    9.70
   2   5   1   23.50    1.30
   2   5   1   21.10    1.40
   2   5   1   23.90    5.80
   2  -5   1   76.69   38.50
   2  -5   1   23.30    2.00
   2  -5   1   22.50    1.50
  -2  -5  -1   -8.20   84.39
   2   5   2  697.33   35.20
   2   5   2  722.83   35.20
  -2   5  -2  737.33   35.40
   2   5   2  723.83   35.60
   2   5   2  781.42   40.50
   2  -5   2  682.43   71.49
   2  -5   2  741.23   35.50
  -2  -5  -2  347.77  137.69
  -2   5  -3  119.19    6.30
   2   5   3  113.69    6.50
   2   5   3  115.79   11.20
   2   5   3  123.29    6.00
   2   5   3  113.89    6.10
   2   5   3  130.79    6.00
   2  -5   3  104.99   42.80
   2  -5   3  115.89    6.00
   2  -5   3  121.79    6.40
   2  -5   4   -1.30   37.10
   2  -5   4 -127.79  155.08
   2   5   5  193.48   15.40
   2   5   5  184.48    9.70
  -2   5  -5  202.38   10.00
   2   5   5  206.48    9.50
   2   5   5  182.78    9.70
   2   5   5  189.18   10.30
   2   5   5  207.78    9.60
   2   5   5  184.48    9.60
   2  -5   5  197.88   10.20
   2  -5   5  147.29   49.00
   2  -5   5   79.29  101.19
   2  -5   5  198.38    9.60
   2  -5   5  169.38    9.50
   2   5   6  131.29   12.50
   2   5   6  122.29    7.10
   2   5   6  125.69    6.30
   2   5   6  122.49    6.50
  -2   5  -6  130.39    6.80
   2   5   6  125.29    6.80
   2   5   6  117.99    6.40
   2   5   6  127.59    6.40
   2  -5   6  125.69    6.40
   2  -5   6  119.99    7.00
   2   5   7  140.19    7.20
   2   5   7  138.19    7.10
   2   5   7  135.69    6.90
   2   5   7  139.59    7.00
  -2   5  -7  152.58    7.60
   2   5   7  136.79    7.80
   2   5   7  133.49    7.10
   2  -5   7  132.59    7.70
   2  -5   7  132.19    7.80
   2  -5   7  141.49    7.10
   2   5   8  122.19    6.10
   2   5   8  111.39    6.70
  -2   5  -8  123.79    6.50
   2   5   8  117.29    5.90
   2   5   8  116.59    6.00
   2   5   8  118.79    6.10
   2  -5   8  124.89    6.10
   2  -5   8  108.29    6.60
   2   5   9   13.30    0.90
   2   5   9   13.80    1.00
   2   5   9   13.10    1.00
   2   5   9   12.40    1.60
   2   5   9   12.50    0.90
   2  -5   9   13.50    1.00
   2   5  10   36.40    2.00
   2   5  10   35.30    2.00
   2  -5  10   37.00    2.00
  -2   6  11   35.90    2.00
  -2   6  11   39.80    2.10
  -2   6  11   42.50    2.10
  -2   6  11   39.80    2.00
  -2  -6  11   35.60    2.00
  -2   6  10    2.20    0.50
  -2   6  10    3.40    0.40
  -2   6  10    2.80    0.40
  -2   6  10    2.40    0.40
  -2  -6  10    2.50    0.40
  -2   6   9   37.30    2.30
  -2   6   9   38.40    2.10
  -2   6   9   34.30    2.00
  -2   6   9   32.60    2.70
  -2   6   9   36.80    2.00
  -2   6   9   36.30    2.10
  -2  -6   9   34.80    2.10
  -2   6   8   13.50    1.10
  -2   6   8   14.00    1.00
  -2   6   8   12.80    1.50
  -2   6   8   12.60    1.00
  -2   6   8   12.40    1.20
  -2   6   8   14.90    1.40
  -2  -6   8    9.90    1.20
  -2  -6   8   10.70    1.50
  -2   6   7   27.50    1.70
  -2   6   7   28.90    2.40
  -2   6   7   27.70    1.70
  -2   6   7   28.50    1.90
  -2   6   7   29.30    1.80
  -2   6   7   25.20    7.40
  -2   6   7   30.80    1.70
  -2  -6   7   26.70    1.80
  -2  -6   7   27.70    1.70
  -2  -6   7   26.60    2.50
  -2   6   6   46.30    8.40
   2   6  -6   56.39    3.20
  -2   6   6   54.79    3.10
  -2   6   6   55.39    2.90
  -2   6   6   57.99    3.00
  -2   6   6   50.59    4.00
  -2   6   6   48.50    3.00
  -2   6   6   55.19    2.90
  -2  -6   6   48.90    3.10
  -2  -6   6  -26.50   52.09
  -2  -6   6   52.29    2.90
  -2  -6   6   52.79    3.80
  -2   6   5    8.90    0.70
  -2   6   5    9.90    1.20
   2   6  -5    8.30    0.90
  -2   6   5    9.90    0.80
  -2   6   5   10.70    0.90
  -2   6   5    8.30    5.30
  -2   6   5   10.10    0.80
  -2   6   5    7.90    0.80
  -2  -6   5   10.10    1.40
  -2  -6   5   48.50   50.39
  -2  -6   5    9.30    0.80
  -2  -6   5    8.00    0.80
   2   6  -4  275.67   14.30
  -2   6   4  311.57   20.00
  -2   6   4  303.97   14.10
  -2   6   4  262.37   14.10
  -2   6   4  291.87   14.20
  -2   6   4  284.77   14.70
  -2   6   4  308.27   14.30
  -2  -6   4  270.17   14.10
  -2  -6   4  281.97   16.10
  -2  -6   4  296.47   14.10
  -2  -6   4  286.97   64.99
  -2   6   3  197.38   10.30
  -2   6   3  211.48   15.70
   2   6  -3  195.48   10.00
  -2   6   3  192.58    9.90
  -2  -6   3  111.69   55.89
  -2  -6   3  201.88    9.80
  -2  -6   3  203.98   10.80
  -2  -6   3  189.28   10.00
  -2   6   2  336.07   16.60
  -2   6   2  311.77   16.20
  -2   6   2  335.67   22.00
  -2   6   2  363.66   16.20
  -2   6   2  292.37   16.10
   2   6  -2  335.17   16.50
  -2  -6   2  368.66   71.39
  -2  -6   2  317.97   16.20
  -2  -6   2  341.67   17.30
  -2  -6   2  352.56   16.30
   2  -6  -2  311.27  122.29
   2   6  -1  333.47   16.50
   2   6  -1  316.47   16.40
  -2   6   1  339.37   16.60
   2   6  -1  279.77   26.20
  -2   6   1  370.16   23.50
   2  -6  -1  343.37   90.29
  -2  -6   1  326.37   16.20
  -2  -6   1  338.17   17.30
  -2  -6   1  341.17   16.30
  -2  -6   1  460.05   90.29
  -2   6   0  355.06   17.20
  -2   6   0  288.47   24.00
   2   6   0  337.17   17.00
   2   6   0  392.86   24.90
   2   6   0  359.56   17.20
   2  -6   0  324.17   69.19
  -2  -6   0  311.37   17.90
   2  -6   0  373.26   18.00
  -2   6  -1  394.06   18.90
   2   6   1  354.86   18.70
   2   6   1  391.36   19.10
   2   6   1  399.06   25.90
  -2  -6  -1  234.48  116.59
   2  -6   1  400.86   77.49
   2   6   2  261.87   18.70
   2   6   2  232.78   11.90
   2   6   2  238.48   12.10
   2   6   2  231.78   11.50
  -2   6  -2  242.28   11.90
   2   6   2  202.78   11.60
   2  -6   2  251.17   11.90
  -2  -6  -2  342.57  172.78
   2  -6   2  248.88   12.60
   2  -6   2  216.38   12.00
   2  -6   2  207.08   57.49
  -2   6  -3   47.80    2.80
   2   6   3   50.39    2.50
   2   6   3   45.50    3.00
   2   6   3   59.89    9.70
   2   6   3   41.60    2.60
   2   6   3   42.70    2.60
   2  -6   3   52.89   49.10
   2  -6   3   44.30    2.50
   2  -6   3   46.30    3.40
   2  -6   3   47.80    2.90
   2   6   4   43.20    3.00
   2   6   4   47.40    2.40
   2   6   4   46.60    2.50
   2   6   4   38.40    2.50
   2   6   4   39.60    2.50
   2   6   4   42.00    8.80
  -2   6  -4   46.10    2.80
   2  -6   4   45.80    2.90
   2  -6   4   43.30    3.30
   2  -6   4   10.90   50.49
   2  -6   4   43.70    2.50
   2   6   5    3.40    1.00
   2   6   5    3.20    0.60
   2   6   5    5.10    6.70
   2   6   5    4.40    0.60
  -2   6  -5    3.50    0.80
   2   6   5    2.40    0.50
   2   6   5    4.40    0.70
   2   6   5    3.70    0.60
   2  -6   5    3.00    0.90
   2  -6   5    3.30    1.00
   2  -6   5   89.39  202.38
   2  -6   5    3.10    0.50
   2  -6   5   14.60   51.09
   2   6   6   77.99    4.10
   2   6   6   75.99    4.10
   2   6   6   72.19    4.10
   2   6   6   70.69    4.70
   2   6   6   77.79    3.90
   2   6   6   78.09    4.00
   2   6   6   64.59   10.20
  -2   6  -6   80.79    4.50
   2  -6   6   71.39    4.80
   2  -6   6   72.89    4.60
   2  -6   6   76.29    4.00
   2   6   7   15.10    1.00
   2   6   7   15.60    1.10
  -2   6  -7   17.60    1.60
   2   6   7   14.90    1.20
   2   6   7   15.30    1.20
   2  -6   7   15.20    1.20
   2  -6   7   13.60    1.70
   2   6   8   35.10    2.00
   2   6   8   33.80    1.90
  -2   6  -8   33.80    2.50
   2   6   8   30.40    2.60
   2   6   8   35.90    2.10
   2   6   8   35.30    2.00
   2  -6   8   37.40    2.00
   2   6   9   14.10    1.00
   2   6   9   12.80    0.80
   2   6   9   13.30    1.00
   2  -6   9   14.00    1.00
   2   6  10    3.70    0.40
   2   6  10    4.00    0.40
   2  -6  10    3.50    0.50
  -2   7  10   10.80    0.80
  -2   7  10   11.90    0.80
  -2   7  10   11.70    0.90
  -2   7  10   11.90    0.70
  -2  -7  10   10.50    0.80
  -2   7   9   27.00    1.50
  -2   7   9   25.90    1.60
  -2   7   9   27.70    1.70
  -2   7   9   27.70    1.70
  -2  -7   9   27.90    1.60
  -2   7   8    0.70    0.40
  -2   7   8    0.40    0.30
  -2   7   8    0.60    0.30
  -2   7   8    0.30    0.70
  -2  -7   8    0.60    0.40
  -2   7   7   50.79    2.60
  -2   7   7   45.60    2.80
  -2   7   7   46.00    2.50
  -2   7   7   45.00    3.40
  -2   7   7   44.50    2.60
  -2   7   7   38.10    9.30
  -2  -7   7   41.40    3.50
  -2  -7   7   48.30    2.70
  -2  -7   6   36.00  133.89
  -2  -7   6  -87.39   64.29
  -2   7   5   22.10    1.50
  -2   7   5   17.00    7.80
  -2   7   5   22.00    1.60
  -2   7   5   22.20    1.40
  -2   7   5   19.70    1.30
  -2   7   5   22.00    2.00
  -2   7   5   25.60    1.40
   2   7  -5   24.40    1.80
  -2  -7   5   21.10    1.50
  -2  -7   5   22.00    1.50
  -2  -7   5   21.80    2.30
  -2  -7   5   73.39   64.09
  -2   7   4   19.90    1.50
  -2   7   4   23.90    2.00
  -2   7   4   20.00    7.60
  -2   7   4   23.30    1.40
  -2   7   4   23.70    1.40
  -2  -7   4   22.90    1.50
  -2  -7   4   25.00    2.40
  -2  -7   4   24.20    1.70
  -2  -7   4   73.89   63.19
   2   7  -3  145.79    7.60
  -2   7   3  137.29    7.30
  -2   7   3  140.89    7.80
  -2   7   3  138.89   15.50
  -2  -7   3  149.79    8.50
  -2  -7   3  145.69    7.20
  -2   7   2   46.70    3.00
  -2   7   2   58.59   11.40
   2   7  -2   46.20    2.90
   2   7  -2   49.99    3.00
  -2  -7   2   45.80    3.70
  -2  -7   2   51.59    2.70
  -2  -7   2   46.00    2.60
   2  -7  -2   79.79  181.88
  -2  -7   2  101.29   72.39
  -2   7   1  143.69   17.10
  -2   7   1  118.59    6.70
  -2   7   1  134.39    7.10
   2   7  -1   94.99   20.50
   2   7  -1  126.09    6.80
   2   7  -1  136.99    7.10
   2  -7  -1   -0.90  117.59
  -2  -7   1  146.19    8.20
  -2  -7   1  158.98   91.69
  -2  -7   1  134.69    6.60
  -2   7   0   86.79   26.80
   2   7   0   81.89   14.20
  -2   7   0   83.49    4.40
   2   7   0   84.19    4.60
  -2   7   0   89.69    4.80
   2  -7   0   85.99    5.70
  -2  -7   0  208.58  107.69
   2  -7   0   18.90   92.09
  -2   7  -1  204.48   10.40
   2   7   1  215.58   20.50
   2   7   1  204.98   10.50
   2  -7   1  215.98   11.40
   2  -7   1  187.48    9.90
  -2  -7  -1   91.39  149.99
   2  -7   1  176.08   84.09
   2  -7   1  192.28   10.00
   2   7   2  124.19   16.00
  -2   7  -2  129.09    6.30
   2   7   2  118.99    6.00
   2   7   2  101.29    5.80
   2   7   2  123.39    5.80
   2  -7   2  102.99   90.99
   2  -7   2  105.39    6.90
   2  -7   2  115.79    5.90
   2   7   3   28.20    1.60
   2   7   3   23.90    1.60
   2   7   3   30.10    2.60
   2   7   3   22.30    1.70
   2   7   3   17.70    8.80
  -2   7  -3   28.40    2.00
   2   7   3   28.20    1.80
   2  -7   3   27.60    2.00
   2  -7   3   28.40    2.60
   2  -7   3  105.49   65.89
   2  -7   3   29.50    1.80
   2   7   4   20.60    9.10
   2   7   4   20.30    1.20
   2   7   4   20.50    1.60
   2   7   4   19.10    1.30
  -2   7  -4   18.80    1.60
   2   7   4   14.90    1.30
   2   7   4   18.50    1.30
   2   7   4   17.60    1.80
   2  -7   4   17.00    1.60
   2  -7   4   16.40    2.00
   2  -7   4   87.69   65.79
   2  -7   4   19.20    1.30
   2   7   5   95.79    4.40
   2   7   5   80.09    4.50
   2   7   5   83.99    4.50
  -2   7  -5   90.29    5.00
   2   7   5   71.79   12.30
   2   7   5   86.29    4.60
   2   7   5   80.79    5.20
   2  -7   5   77.49   65.69
   2  -7   5   86.59    4.50
   2  -7   5   80.79    5.50
   2   7   6   13.90    1.10
   2   7   6   14.90    1.00
   2   7   6   13.60    1.00
   2   7   6   13.70    1.70
   2   7   6   12.80    1.10
   2   7   6    7.10    9.40
   2  -7   6   14.80    1.10
   2  -7   6   12.00    1.70
   2   7   7   24.40    1.50
   2   7   7   25.00    1.60
   2   7   7   24.10    1.40
   2   7   7   23.80    2.10
  -2   7  -7   23.80    1.90
   2   7   7   26.00    1.60
   2  -7   7   24.10    1.50
   2   7   8    1.10    0.40
   2   7   8    0.90    0.30
   2   7   8    1.10    0.30
   2  -7   8    1.10    0.30
  -2  -7  -8    0.80    0.30
   2   7   9   32.90    1.80
   2   7   9   32.50    1.80
   2  -7   9   33.60    1.80
  -2   8  10   13.30    0.80
  -2   8  10   13.50    0.80
  -2   8   9   27.80    1.60
  -2   8   9   28.70    1.50
  -2   8   9   28.30    1.60
  -2   8   9   29.30    1.70
  -2  -8   9   27.40    1.60
  -2   8   8   61.29    3.20
  -2   8   8   58.99    3.10
  -2   8   8   61.59    3.10
  -2   8   8   60.59    3.30
  -2  -8   8   57.89    3.20
  -2   8   7   84.99    4.60
  -2   8   7   84.09    4.50
  -2   8   7   93.89    4.70
  -2   8   7   87.69    4.40
  -2   8   7   78.79    5.20
  -2  -8   7   83.39    4.50
  -2   8   6   17.00    9.80
  -2  -8   6 -304.37  174.98
  -2  -8   6  -36.10   74.99
  -2   8   5   68.39    4.50
  -2   8   5   70.79    3.70
  -2   8   5   77.09    3.90
   2   8  -5   72.19    4.40
  -2   8   5   77.79    3.70
  -2   8   5   59.89    3.70
  -2  -8   5   65.49    4.90
  -2  -8   5   69.39    3.80
  -2  -8   5   70.19    3.80
   2   8  -4   29.00    2.10
  -2   8   4   19.50    9.80
  -2   8   4   25.50    2.20
   2   8  -4   29.60    2.30
  -2   8   4   26.80    1.80
  -2  -8   4   43.50   80.79
  -2  -8   4   25.10    2.80
  -2  -8   4   27.50    1.80
  -2  -8   4   28.30    1.70
   2   8  -3  157.48    9.20
  -2   8   3  187.78    9.60
   2   8  -3  170.98    9.20
  -2   8   3  172.18   20.70
  -2  -8   3  184.88   10.50
  -2  -8   3  183.88    8.90
  -2  -8   3  240.48   92.99
   2   8  -2  145.09    8.10
  -2   8   2  153.68    7.90
   2   8  -2  157.58    8.50
  -2   8   2  149.09   22.80
  -2   8   2  159.48    8.40
  -2  -8   2  -24.20   94.39
   2  -8  -2  213.18  284.07
  -2  -8   2  159.88    7.80
  -2   8   1  236.48   30.00
   2   8  -1  249.97   13.30
   2   8  -1  290.27   13.70
  -2  -8   1  130.89  115.19
  -2  -8   0 -246.38  192.68
   2  -8   0    8.40  134.99
   2   8   1   58.49    3.00
   2   8   1   68.29   17.50
  -2   8  -1   60.49    3.50
   2   8   1   50.29    3.00
  -2   8  -1   51.79    3.30
   2  -8   1  139.49  108.29
   2  -8   1   50.79    3.00
   2   8   2   47.40    3.20
   2   8   2   56.69   14.50
   2   8   2   43.70    2.60
   2  -8   2   47.50    3.90
   2  -8   2  106.19   95.99
   2   8   3  130.29    7.00
   2   8   3  122.69    6.90
   2   8   3  141.29    7.70
  -2   8  -3  146.99    7.50
   2   8   3  139.59    6.80
   2  -8   3  137.29    9.70
   2  -8   3  100.19   85.59
  -2   8  -4   79.69    4.50
   2   8   4   72.99    4.00
   2   8   4   71.19    4.00
   2   8   4   63.79   13.90
   2   8   4   73.79    4.70
   2  -8   4   66.69    5.10
   2  -8   4    5.00   82.79
   2  -8   4   80.29    4.00
   2   8   5  149.69    7.90
  -2   8  -5  150.48    8.30
   2   8   5  163.88    8.80
   2   8   5  137.59   19.90
   2   8   5  160.98    7.70
   2  -8   5   89.99   82.79
   2  -8   5  153.78    7.80
   2   8   6   23.70    2.10
  -2   8  -6   24.80    2.00
   2   8   6   24.00    1.60
   2   8   6   17.40   12.10
   2   8   6   25.00    1.50
   2   8   6   26.50    1.50
   2  -8   6   25.50    1.60
   2   8   7   99.49    5.10
   2   8   7  101.89    5.20
   2  -8   7   97.49    5.10
  -2  -8  -7  101.89    5.10
   2   8   8   10.90    0.80
   2   8   8    9.10    0.70
   2  -8   8   10.30    0.70
  -2  -8  -8    9.90    0.70
  -2   9   9    9.20    0.80
   2  -9  -9    8.90    0.60
  -2   9   8    1.90    0.30
  -2   9   8    2.10    0.30
  -2   9   8    2.30    0.40
  -2   9   7   37.50    2.10
  -2   9   7   40.00    2.40
  -2   9   7   41.60    2.30
  -2  -9   7   38.70    2.20
  -2   9   6   -3.00   14.80
  -2   9   6    2.20    0.50
  -2   9   6    1.20    0.60
  -2   9   6    2.10    0.40
  -2  -9   6    2.00    0.40
   2   9  -5   27.60    2.90
  -2   9   5   28.60    2.40
  -2   9   5   31.90    1.70
  -2   9   5   25.50   13.30
  -2  -9   5   29.60    1.80
  -2  -9   5   30.20    1.90
  -2  -9   5  -10.70  103.19
  -2   9   4    0.10   13.70
  -2   9   4   12.10    1.40
   2   9  -4   12.60    1.50
   2   9  -4   11.40    1.40
  -2   9   4   14.50    1.20
  -2  -9   4   94.89  105.39
  -2  -9   4   12.60    1.00
  -2  -9   4   13.40    2.70
  -2   9   3   62.19    4.10
  -2   9   3   66.09   18.00
   2   9  -3   56.19    3.80
   2   9  -3   67.39    4.00
  -2   9   3   69.39    3.60
  -2  -9   3   58.39    5.00
  -2  -9   3   67.59    3.50
  -2  -9   3   56.49  112.89
  -2   9   2   55.29    3.10
  -2   9   2   52.89    3.50
  -2   9   2   44.20   28.10
  -2  -9   2  353.16  209.98
  -2  -9   2   54.39    3.00
  -2  -9   1  -10.60  164.68
   2  -9  -1 -258.57  266.97
  -2   9   0   78.49    4.80
   2   9   0   85.19    4.90
  -2   9   0   75.89    4.30
  -2  -9   0   84.59    4.30
   2  -9   0   35.90  194.68
   2  -9   0   79.69    4.20
  -2  -9   0  127.39  216.68
   2   9   1  194.98   10.30
   2   9   1  180.98    9.60
  -2   9  -1  197.58   10.20
  -2  -9  -1  208.28    9.60
   2  -9   1  179.68    9.50
  -2   9  -2   30.50    2.30
   2   9   2   31.60    2.40
   2   9   2   26.50    2.10
   2   9   2   30.30    1.90
   2   9   2   24.10   19.40
  -2  -9  -2   32.40    1.80
   2  -9   2  -12.10  116.39
   2  -9   2   25.20    3.90
   2  -9   2   31.00    1.90
   2   9   3   16.80   16.20
   2  -9   3  -58.49  102.59
   2  -9   4  -98.39   98.39
   2   9   5   27.80    1.70
   2   9   5   26.20    2.30
  -2  -9  -5   28.60    1.60
   2  -9   5   27.50    1.70
   2   9   6    8.60    0.70
   2   9   6    9.40    0.80
  -2  -9  -6   11.40    0.90
   2  -9   6   10.90    0.80
   2   9   7    5.50    0.50
   2   9   7    5.00    0.50
  -2  -9  -7    5.50    0.50
   2  -9   7    5.90    0.50
  -2  10   7   37.50    2.20
   2 -10  -7   43.80    2.20
  -2  10   6    4.10    0.50
  -2  10   5   85.39    5.20
  -2  10   5   95.69    4.70
  -2 -10   5   86.39    4.50
  -2  10   4   38.80    2.20
  -2  10   4   34.20    2.60
   2 -10  -4   36.30    2.00
  -2 -10   4   35.70    2.00
  -2  10   3  117.19    5.60
  -2  10   3   98.39    6.10
  -2 -10   3  518.65  195.78
   2 -10  -3  107.69    5.40
  -2 -10   3  104.79    5.50
  -2  10   2    7.20    0.80
   2  10  -2    7.80    1.30
  -2  10   2    9.60    1.20
  -2 -10   2    7.40    0.70
   2 -10  -2    7.40    0.70
  -2  10   1  255.07   11.70
  -2  10   1  229.88   12.30
   2  10  -1  239.08   12.30
  -2 -10   1  234.08   11.70
   2 -10  -1  223.08   11.60
   2 -10   0 -447.86  357.66
   2  10   1   89.29    4.80
  -2  10  -1   93.49    5.50
   2  10   1   96.29    5.50
   2 -10   1   87.19  305.57
  -2 -10  -1   96.89    4.90
   2 -10   2  170.38  145.89
   2  10   3   82.19    4.10
   2  10   3   84.29    5.10
   2  10   3   66.99    4.00
   2  10   4    0.90    0.30
  -2 -10  -4    1.50    0.40
   2  10   5   30.50    1.80
  -2 -10  -5   30.70    1.70
   2  10   6   56.19    2.90
  -2 -10  -6   53.39    2.80
  -2  11   6    4.80    0.40
   2 -11  -6    4.40    0.40
  -2  11   5   73.79    4.00
   2 -11  -5   76.09    3.80
  -2  11   4    0.90    0.30
   2 -11  -4    1.20    0.30
  -2 -11   4    1.50    0.40
  -2  11   3   54.79    2.70
   2 -11  -3   47.50    2.60
  -2 -11   3   46.80    2.60
   2  11  -2   12.70    1.20
  -2 -11   2   11.00    1.20
   2 -11  -2   13.50    0.90
   2  11  -1    7.20    0.90
  -2  11   1    8.50    0.80
   2 -11  -1    9.50    0.70
  -2 -11   1   10.20    0.80
   2  11   0   15.90    1.00
  -2 -11   0   15.30    1.00
   2 -11   0   12.80    0.90
   2  11   1   10.40    0.70
  -2  11  -1    9.40    0.70
  -2 -11  -1   10.60    0.80
   2  11   2   11.50    1.00
  -2 -11  -2    9.70    1.10
  -2 -11  -3   46.90    2.50
  -2 -11  -4   27.90    1.50
  -2 -11  -5   35.70    1.90
   2  12  -3    3.40    0.40
   2 -12  -3    2.30    0.30
   2  12  -2    2.30    0.30
  -2 -12   2    1.30    0.30
   2 -12  -2    2.00    0.30
   2  12  -1    7.30    0.60
  -2 -12   1    8.80    0.70
  -2 -12   0   19.40    1.10
  -2 -12  -1   23.70    1.30
  -2 -12  -2   62.49    3.20
  -3   0  11   -0.10    0.20
  -3   0  11   -0.10    0.20
  -3   0  11    0.00    0.30
  -3   0  11   -0.30    0.30
  -3   0  10   79.09    4.00
  -3   0  10   79.59    4.00
  -3   0  10   78.09    4.10
  -3   0  10   77.79    4.10
  -3   0   9    0.30    0.40
  -3   0   9    0.30    0.30
  -3   0   9    0.40    0.30
  -3   0   8  298.87   14.70
  -3   0   8  302.37   14.70
  -3   0   8  301.17   14.90
  -3   0   8  311.77   14.70
  -3   0   8  302.97   14.70
  -3   0   8  289.67   14.70
  -3   0   8  293.77   14.80
  -3   0   7    0.10    0.20
  -3   0   7    0.20    0.30
  -3   0   7   -0.10    0.20
  -3   0   7    0.80    0.30
  -3   0   7    0.40    0.20
  -3   0   6   90.99    4.60
  -3   0   6   87.09    4.60
  -3   0   6   85.19    4.50
  -3   0   5    0.20    0.20
  -3   0   5    0.20    0.20
  -3   0   4  534.35   24.20
  -3   0   4  462.85   24.00
  -3   0   4  520.95   35.20
  -3   0   4  485.35   25.20
  -3   0   3   -1.00    2.20
  -3   0   3  -17.70   13.80
   3   0  -1   -0.30    2.10
  -3   0   1  -13.60   20.00
   3   0  -1    0.30    0.20
   3   0   0 3427.96  168.08
  -3   0   0 3513.85  187.98
   3   0   1    0.10    0.20
   3   0   1   -0.20    1.70
   3   0   2  360.56   18.00
   3   0   2  380.66   18.10
   3   0   2  366.66   19.70
   3   0   3   36.30   45.50
   3   0   4  189.68    9.80
   3   0   4  202.38   11.40
   3   0   4  193.08   10.00
   3   0   4  207.98    9.50
   3   0   4  145.69   45.60
   3   0   4  174.38   10.00
   3   0   5    0.30    0.40
   3   0   5   -0.10    0.30
   3   0   5    0.20    0.30
   3   0   5    0.60    0.30
   3   0   5    0.20    0.50
   3   0   5    1.10    1.70
   3   0   5    0.00    0.20
   3   0   5    0.10    0.30
   3   0   6   80.19    4.20
   3   0   6   74.19    4.00
   3   0   6   80.39    4.60
   3   0   6   75.59    4.00
   3   0   6   77.49    4.10
   3   0   6   83.09    5.40
   3   0   6   80.59    4.20
   3   0   7    0.20    0.30
   3   0   7    0.40    0.30
   3   0   7    0.00    0.30
   3   0   7    0.40    0.30
   3   0   7    0.70    0.60
   3   0   7    0.20    0.40
   3   0   7    0.50    0.30
   3   0   8   27.90    1.70
   3   0   8   22.00    2.10
   3   0   8   26.30    1.60
   3   0   8   27.40    2.10
   3   0   8   27.90    1.70
   3   0   9    0.20    0.30
   3   0   9   -0.40    0.30
   3   0   9    0.20    0.30
   3   0  10   65.19    3.40
   3   0  10   55.99    3.20
   3   0  10   70.69    3.40
   3   0  11    0.00    0.20
  -3   1  12   37.80    2.00
  -3   1  12   40.00    2.10
  -3   1  12   36.30    2.00
  -3   1  11   30.40    1.80
  -3   1  11   29.90    1.70
  -3   1  11   30.90    1.80
  -3   1  11   29.80    1.70
  -3   1  11   28.60    1.60
  -3   1  10   46.00    2.50
  -3   1  10   45.00    2.50
  -3   1  10   45.80    2.60
  -3   1  10   45.30    2.40
  -3   1  10   45.10    2.50
  -3  -1  10   43.50    2.40
  -3  -1  10   43.40    2.40
  -3   1   9    9.80    0.80
  -3   1   9    9.70    1.10
  -3   1   9   11.00    0.90
  -3   1   9    9.90    0.80
  -3   1   9    9.80    0.90
  -3   1   9    9.60    0.80
  -3  -1   9   10.30    0.80
  -3  -1   9   10.00    0.80
  -3  -1   9    9.10    1.10
  -3  -1   9   10.20    0.80
  -3   1   8  171.88    8.30
  -3   1   8  164.08    8.50
  -3   1   8  169.08    8.20
  -3   1   8  167.98    8.30
  -3   1   8  157.48    8.30
  -3   1   8  158.48    8.30
  -3   1   8  170.48    8.20
  -3  -1   8  159.58    8.20
  -3  -1   8  166.18    8.20
  -3  -1   8  161.68    8.20
  -3  -1   8  166.78    8.20
  -3   1   7   12.20    0.90
  -3   1   7   11.10    0.80
  -3   1   7   11.20    1.00
  -3   1   7   12.20    1.00
  -3  -1   7   11.10    0.80
  -3  -1   7   11.00    0.80
  -3  -1   7   11.40    0.80
  -3  -1   7   11.40    0.90
  -3   1   6  744.53   34.90
  -3   1   6  729.03   34.70
  -3   1   6  708.93   34.80
  -3  -1   6  697.63   34.70
  -3  -1   6  704.83   34.70
  -3   1   5   35.50    3.10
  -3   1   5   36.80    2.10
  -3   1   5   39.80    2.20
  -3   1   5   36.30    4.00
  -3   1   5   36.50    2.00
  -3  -1   5   35.10    2.00
  -3  -1   5   39.30    2.10
   3  -1  -5   32.80    2.00
  -3   1   4   17.60   15.50
  -3   1   4   28.30    4.50
  -3   1   4   29.50    1.80
  -3   1   4   35.10    2.00
  -3  -1   4   35.00    1.90
  -3  -1   4   21.10   14.50
  -3  -1   4   30.00    3.80
   3  -1  -4   30.40    1.70
  -3   1   3   67.29    3.40
  -3   1   3   56.89    3.10
  -3   1   3   71.59   19.60
  -3  -1   3   67.19    3.40
  -3  -1   3   67.19   20.10
  -3  -1   3   53.39    5.50
   3  -1  -3   58.39    3.10
  -3   1   2 2584.24  136.99
   3  -1  -2 2441.16  123.49
  -3  -1   2 2613.34  139.19
   3   1  -1  574.14   28.30
  -3   1   1  548.95   46.20
   3   1  -1  497.95   26.00
   3  -1  -1  511.95   26.00
  -3  -1   1  583.14   26.40
   3  -1  -1  505.15   27.80
  -3  -1   1  626.74   49.70
  -3   1   0  790.92   59.29
   3   1   0  805.22   38.70
  -3   1   0  679.63   36.70
   3   1   0  775.22   36.50
   3   1   0  724.73   36.50
  -3  -1   0  775.02   36.80
   3  -1   0  744.33   36.50
  -3  -1   0  743.93   69.09
   3  -1   0  791.22   38.30
   3   1   1  114.19    6.00
   3   1   1  110.59    5.90
   3   1   1  119.79    8.20
  -3  -1  -1  244.08   63.29
  -3  -1  -1  118.69    6.20
   3  -1   1  129.89    6.00
   3  -1   1  112.69    5.90
   3  -1   1  120.89    7.70
   3   1   2  120.79    6.20
   3   1   2  124.79    8.40
   3   1   2  129.19    6.30
   3   1   2  236.38   59.89
   3  -1   2  118.99    7.90
   3  -1   2  120.59    6.30
   3  -1   2  136.39   59.99
   3   1   3  343.17   19.50
   3   1   3  347.07   16.80
   3   1   3  385.96   66.09
   3   1   3  343.77   17.00
   3   1   3  363.06   17.10
   3  -1   3  519.85   64.39
   3  -1   3  330.07   17.30
   3  -1   3  341.27   18.90
   3  -1   3  338.97   17.00
   3   1   4  112.39    6.60
   3   1   4   96.39   50.89
   3   1   4  100.29    6.00
   3   1   4  115.49    5.40
   3   1   4  115.99    7.80
   3   1   4  104.29    5.60
   3  -1   4  110.69    5.40
   3  -1   4  100.89    6.00
   3  -1   4  109.59    7.30
   3  -1   4  111.49    5.80
   3  -1   4  120.49   43.80
   3  -1   4  102.49    5.90
   3   1   5  255.87   13.80
   3   1   5  268.77   12.30
   3   1   5  249.48   12.00
   3   1   5  252.27   12.50
   3   1   5  250.27   42.90
   3   1   5  235.88   12.30
   3  -1   5  239.98   12.40
   3  -1   5  242.88   12.00
   3  -1   5  214.68   12.30
   3  -1   5  233.08   12.40
   3  -1   5  256.07   12.40
   3   1   6   56.39    3.30
   3   1   6   46.30    2.70
   3   1   6   51.19    2.80
   3   1   6   53.79    2.90
   3   1   6   51.39    2.80
   3   1   6   50.39    3.10
   3   1   6   51.29    2.90
   3  -1   6   51.29    3.30
   3  -1   6   53.09    2.90
   3  -1   6   53.69    3.20
   3  -1   6   49.70    2.80
   3  -1   6   53.29    2.90
   3   1   7    5.00    0.90
   3   1   7    5.40    1.00
   3   1   7    4.90    0.70
   3   1   7    5.10    0.70
   3   1   7    4.50    0.70
   3   1   7    4.80    0.60
   3  -1   7    5.30    0.90
   3  -1   7    5.60    0.90
   3  -1   7    5.20    0.60
   3  -1   7    4.90    0.70
   3  -1   7    4.70    0.60
   3   1   8    8.70    0.90
   3   1   8    8.70    1.10
   3   1   8    8.10    0.80
   3   1   8    7.90    0.60
   3   1   8    7.70    0.80
   3   1   8    7.90    0.70
   3  -1   8    6.40    1.30
   3  -1   8    8.70    0.70
   3  -1   8    9.20    0.80
   3  -1   8    8.50    0.90
   3   1   9   18.20    1.20
   3   1   9   18.60    1.30
   3   1   9   16.20    1.60
   3   1   9   20.00    1.30
   3  -1   9   16.60    1.10
   3  -1   9   19.50    1.30
   3  -1   9   18.30    1.20
   3   1  10   52.19    2.80
   3   1  10   49.60    2.70
   3  -1  10   55.89    2.80
   3  -1  10   51.69    2.70
   3   1  11    2.70    0.30
  -3   2  12   37.00    1.90
  -3   2  12   38.10    2.00
  -3   2  12   38.80    2.10
  -3   2  12   33.70    2.00
  -3   2  12   34.90    2.00
  -3   2  11   55.09    3.00
  -3   2  11   57.59    3.00
  -3   2  11   57.99    3.10
  -3   2  11   57.99    3.20
  -3   2  11   61.69    3.10
  -3   2  10  118.69    6.20
  -3   2  10  126.49    6.10
  -3   2  10  114.49    6.00
  -3   2  10  115.39    6.10
  -3   2   9   14.00    1.00
  -3   2   9   15.00    1.00
  -3   2   9   13.40    1.10
  -3   2   9   12.80    1.10
  -3   2   9   13.70    1.30
  -3   2   9   15.10    1.10
  -3  -2   9   13.20    1.00
  -3  -2   9   14.00    0.90
  -3  -2   9   12.80    1.00
  -3   2   8  342.97   16.30
  -3   2   8  339.87   16.20
  -3   2   8  342.97   16.10
  -3   2   8  338.17   16.60
  -3   2   8  339.77   16.30
  -3   2   8  342.37   16.10
  -3  -2   8  321.37   16.10
  -3  -2   8  316.87   16.10
  -3  -2   8  324.17   16.10
  -3  -2   8  317.37   16.30
  -3  -2   8  307.07   16.10
  -3   2   7   23.60    1.40
  -3   2   7   23.30    1.70
  -3   2   7   23.40    1.50
  -3   2   7   24.20    1.40
  -3   2   7   24.30    1.50
  -3   2   7   22.50    1.60
  -3  -2   7   22.60    1.50
  -3  -2   7   22.90    1.40
  -3  -2   7   22.20    1.50
  -3   2   6  459.55   22.40
  -3   2   6  462.35   22.10
  -3   2   6  443.46   23.20
  -3   2   6  461.35   22.40
  -3  -2   6  477.05   22.30
  -3  -2   6  426.66   22.00
  -3   2   5  271.77   15.10
  -3   2   5  258.37   13.60
  -3   2   5  279.77   16.10
  -3   2   5  294.37   13.80
  -3   2   5  264.97   13.50
  -3  -2   5  284.67   29.00
  -3  -2   5  283.47   13.70
  -3   2   4  212.28   11.10
  -3   2   4  220.38   12.70
  -3   2   4  241.48   11.30
  -3   2   4  220.58   14.20
  -3  -2   4  200.28   12.60
  -3  -2   4  308.57   34.60
  -3  -2   4  237.88   11.30
  -3   2   3   51.09   20.30
  -3   2   3   16.70    1.10
  -3   2   3   19.80    1.40
  -3  -2   3   18.70   22.30
  -3  -2   3   16.70    3.80
   3  -2  -3   16.50    0.90
  -3   2   2  341.97   17.90
   3   2  -2  402.36   21.50
   3   2  -2  349.27   17.80
  -3   2   2  411.46   40.50
   3   2  -2  352.56   18.00
   3  -2  -2  356.96   17.90
  -3  -2   2  421.56   42.60
   3  -2  -2  355.76   20.50
  -3  -2   2  420.46   18.30
  -3   2   1  312.77   40.20
  -3   2   1  282.47   13.10
   3   2  -1  273.67   12.80
   3   2  -1  271.67   15.80
  -3   2   1  249.18   12.70
   3  -2  -1  245.08   12.70
  -3  -2   1  360.46   46.40
   3  -2  -1  236.98   14.70
   3   2   0   36.00    2.00
  -3   2   0   84.89   40.90
   3   2   0   35.90    4.90
  -3   2   0   35.50    2.20
   3   2   0   34.30    2.00
   3  -2   0   42.00    4.40
  -3  -2   0   34.60    2.30
   3  -2   0   38.20    2.00
  -3  -2   0   36.20   41.40
   3   2   1   76.99    4.20
  -3   2  -1   68.49   63.79
   3   2   1   82.59    7.10
   3   2   1   84.79    4.30
  -3  -2  -1  103.89   65.29
  -3  -2  -1   79.39    4.60
   3  -2   1   88.79    6.40
   3  -2   1   81.89    4.20
   3   2   2   72.69    3.90
   3   2   2   69.39    3.80
   3   2   2   77.29    6.50
   3  -2   2   78.09    6.00
   3  -2   2   71.99    3.90
   3   2   3  362.56   18.90
   3   2   3  369.86   19.00
   3   2   3  367.56   21.40
   3   2   3  388.86   18.70
   3   2   3  578.74   86.39
   3  -2   3  396.86   20.80
   3  -2   3  384.86   19.00
   3  -2   3  415.26   19.00
   3  -2   3  504.45   77.79
   3   2   4   94.79    5.20
   3   2   4  172.58   66.09
   3   2   4   86.19    5.00
   3   2   4   91.39    7.70
   3   2   4  100.89    4.80
   3  -2   4   91.89    5.20
   3  -2   4  102.79    5.20
   3  -2   4  174.28   55.99
   3   2   5  117.89    6.50
   3   2   5  128.19    6.30
   3   2   5  128.59    9.00
   3   2   5  127.89    6.50
   3   2   5   92.59   65.89
   3   2   5  120.79    6.40
   3   2   5  120.99    6.40
   3   2   5  129.09    6.80
   3  -2   5  127.69    6.70
   3  -2   5  124.49    6.80
   3  -2   5  123.19    6.40
   3  -2   5  130.49    6.30
   3   2   6    9.80    0.90
   3   2   6   10.10    0.80
   3   2   6    8.80    0.90
   3   2   6    9.50    0.70
   3   2   6    9.20    1.20
   3   2   6   10.00    0.90
   3   2   6    8.40    0.90
   3  -2   6    9.90    0.80
   3  -2   6   10.40    1.20
   3  -2   6    9.60    0.90
   3  -2   6   10.80    0.80
   3   2   7   22.80    1.50
   3   2   7   22.10    1.50
   3   2   7   20.90    1.30
   3   2   7   21.60    1.90
   3   2   7   25.30    1.80
   3   2   7   24.60    1.60
   3  -2   7   22.10    1.90
   3  -2   7   20.40    1.40
   3  -2   7   25.10    1.60
   3  -2   7   22.80    1.40
   3   2   8   57.19    3.20
   3   2   8   54.09    3.00
   3   2   8   56.19    3.10
   3   2   8   53.29    3.50
   3   2   8   52.69    2.90
   3   2   8   52.09    2.90
   3  -2   8   49.60    3.60
   3  -2   8   58.39    3.10
   3  -2   8   53.99    2.90
   3   2   9   43.40    2.40
   3   2   9   40.70    2.40
   3   2   9   42.70    2.40
   3   2   9   40.60    2.80
   3  -2   9   44.80    2.40
   3  -2   9   40.90    2.30
   3   2  10   10.10    0.80
   3   2  10   10.50    0.80
   3  -2  10    8.90    0.70
   3  -2  10   10.60    0.80
   3   2  11    4.70    0.40
  -3   3  12   12.10    0.80
  -3   3  12   12.90    1.10
  -3   3  12   13.70    0.90
  -3   3  12   13.40    0.90
  -3   3  11   27.60    1.60
  -3   3  11   30.30    1.80
  -3   3  11   30.20    1.80
  -3   3  11   29.90    1.70
  -3   3  11   30.20    1.80
  -3   3  10   20.30    1.40
  -3   3  10   19.30    1.20
  -3   3  10   17.20    1.80
  -3   3  10   21.00    1.40
   3   3 -10   16.80    2.40
  -3   3  10   20.20    1.20
  -3   3  10   21.00    1.40
  -3  -3  10   17.40    1.20
  -3   3   9   66.69    3.60
  -3   3   9   67.89    3.50
  -3   3   9   69.39    3.70
  -3   3   9   66.59    3.40
  -3   3   9   66.49    3.70
  -3   3   9   61.99    3.90
  -3  -3   9   61.99    3.40
  -3  -3   9   63.19    3.50
  -3   3   8   57.79    3.20
  -3   3   8   60.19    3.00
  -3   3   8   57.09    3.50
  -3   3   8   59.39    3.10
  -3   3   8   58.49    3.10
  -3  -3   8   53.39    3.00
  -3  -3   8   52.89    3.30
  -3  -3   8   53.69    3.00
  -3   3   7   57.39    2.90
  -3   3   7   53.79    3.40
  -3   3   7   53.79    3.10
  -3   3   7   56.29    2.90
  -3   3   7   55.79    3.10
  -3   3   7   57.19    3.00
  -3   3   7   57.69    3.40
  -3  -3   7   52.59    2.90
  -3  -3   7   51.49    2.90
  -3  -3   7   53.99    3.30
  -3   3   6  168.78    8.70
  -3   3   6  152.78   12.70
  -3   3   6  158.38    8.30
  -3   3   6  162.18   10.60
  -3   3   6  166.28    9.00
  -3   3   6  161.18    8.30
  -3   3   6  171.98    8.20
  -3   3   6  169.58    8.20
  -3   3   6  165.98    8.20
  -3  -3   6  168.38    8.60
  -3   3   5  174.88   11.50
  -3   3   5  182.18    9.20
  -3   3   5  186.28    9.60
  -3   3   5  186.98    9.50
  -3  -3   5  183.08   43.80
  -3  -3   5  229.08   34.30
  -3  -3   5  193.58    9.60
  -3   3   4  377.06   18.10
  -3   3   4  305.97   28.50
  -3   3   4  369.26   17.90
  -3  -3   4  352.86   20.60
  -3  -3   4  392.86   18.30
  -3  -3   4  408.46   51.89
  -3   3   3  390.36   19.60
  -3   3   3  433.16   22.00
  -3  -3   3  368.76   22.80
  -3  -3   3  498.25   50.09
   3  -3  -3  378.96   82.59
  -3   3   2  257.17   12.30
   3   3  -2  231.28   12.10
  -3   3   2  311.07   46.60
  -3  -3   2  324.17   48.00
   3  -3  -2  244.18   15.40
   3  -3  -2  247.68   12.60
   3  -3  -2  256.17   12.10
   3   3  -1   31.50    1.80
   3   3  -1   46.90    6.70
  -3   3   1  103.09   43.80
  -3   3   1   30.00    1.80
   3   3  -1   31.70    1.90
   3  -3  -1   36.50    1.80
  -3  -3   1   26.00   37.50
   3  -3  -1   32.30    5.20
  -3  -3   1   33.00    2.30
  -3   3   0    9.00    0.70
  -3   3   0    8.70    0.90
  -3   3   0  -22.80   51.29
   3   3   0    8.80    0.70
   3   3   0   16.50    4.50
   3  -3   0    8.80    2.80
   3  -3   0    9.60    0.70
  -3  -3   0   43.80   48.80
   3   3   1  171.48   11.30
  -3   3  -1   78.69   89.69
   3   3   1  150.38    8.00
   3   3   1  152.98    7.90
   3  -3   1  158.98    8.00
   3  -3   1  168.58   10.30
  -3  -3  -1   52.89   62.49
   3   3   2   44.30    6.00
   3   3   2   46.10    2.70
   3   3   2   46.00    2.60
   3   3   2   48.10    2.50
   3  -3   2   47.80    5.40
   3  -3   2   91.39  103.89
   3  -3   2   46.00    2.70
  -3  -3  -2  186.68  126.59
   3   3   3  230.68   14.70
   3   3   3  236.38   11.00
   3   3   3  220.78   11.30
   3   3   3  207.58   11.10
   3  -3   3  224.58   11.30
   3  -3   3  266.57   94.29
   3   3   4  133.89  122.89
   3  -3   4   31.90   25.10
   3  -3   4   10.30   76.99
   3   3   5    4.60    0.60
   3   3   5    1.00    3.50
   3   3   5    4.00    0.60
   3   3   5    3.40    0.60
   3   3   5    3.90    0.50
   3   3   5    4.00    0.80
   3   3   5    5.70    0.80
   3  -3   5    4.20    0.50
   3  -3   5    3.60    0.60
   3  -3   5  -12.60   25.40
   3  -3   5   62.69   40.40
   3  -3   5    5.10    0.80
   3   3   6  395.06   18.20
   3   3   6  372.56   18.60
   3   3   6  366.96   18.00
   3   3   6  360.26   17.90
   3   3   6  355.26   18.00
   3   3   6  367.66   19.70
   3  -3   6  366.36   18.00
   3  -3   6  358.36   18.00
   3  -3   6  353.46   18.50
   3   3   7   15.70    1.10
   3   3   7   16.10    1.20
   3   3   7   17.10    1.20
   3   3   7   16.50    1.70
   3   3   7   16.40    1.30
   3   3   7   16.40    1.20
   3  -3   7   15.80    1.20
   3  -3   7   14.70    1.10
   3   3   8   40.70    2.40
   3   3   8   39.50    2.30
   3   3   8   45.50    3.10
   3   3   8   44.60    2.50
   3   3   8   42.80    2.50
   3   3   8   46.30    2.70
   3  -3   8   39.60    2.30
   3  -3   8   45.90    2.50
   3   3   9    4.00    0.60
   3   3   9    4.20    0.60
   3   3   9    3.90    0.90
   3   3   9    4.50    0.60
   3  -3   9    4.20    0.60
   3  -3   9    4.00    0.50
   3   3  10   26.20    1.60
   3   3  10   26.60    1.60
   3  -3  10   29.50    1.60
  -3   4  12    3.70    0.50
  -3   4  12    3.80    0.50
  -3   4  12    4.80    0.40
  -3   4  12    4.10    0.50
  -3   4  11    4.10    0.60
  -3   4  11    4.10    0.50
  -3   4  11    3.80    0.60
  -3   4  11    4.60    0.60
  -3   4  11    4.00    0.50
  -3  -4  11    4.50    0.50
  -3   4  10  102.19    5.20
  -3   4  10  104.59    5.30
  -3   4  10  105.79    5.40
  -3   4  10  100.29    5.10
  -3   4  10  109.19    5.40
  -3   4  10   95.59    5.80
  -3  -4  10   98.39    5.20
  -3   4   9   78.09    4.20
  -3   4   9   75.99    4.70
  -3   4   9   82.49    4.00
  -3   4   9   83.19    4.30
  -3   4   9   84.59    4.30
  -3   4   9   80.99    4.10
  -3  -4   9   74.19    4.10
  -3  -4   9   71.29    4.40
  -3  -4   9   73.99    4.00
  -3   4   8   72.99    4.50
  -3   4   8   69.59    3.80
  -3   4   8   69.39    3.90
  -3   4   8   71.39    3.60
  -3   4   8   72.39    3.60
  -3  -4   8   63.49    4.10
  -3  -4   8   65.09    3.60
  -3  -4   8   67.79    3.70
  -3   4   7   80.39    4.40
  -3   4   7   80.69    4.40
  -3   4   7   81.59   11.40
  -3   4   7   84.89    4.20
  -3   4   7   84.69    4.90
  -3   4   7   85.99    8.00
  -3   4   7   81.69    4.30
  -3   4   7   84.09    4.20
  -3  -4   7   80.39    4.30
  -3  -4   7   82.49    4.80
  -3  -4   7   75.59    4.30
  -3   4   6   79.19    4.30
  -3   4   6   83.29    4.30
  -3   4   6   84.09    4.20
  -3   4   6   79.49    4.70
  -3   4   6   81.89    4.20
  -3   4   6   84.79    4.20
  -3   4   6   79.49    7.90
  -3  -4   6   59.49   33.30
  -3  -4   6   75.99    4.20
  -3  -4   6   46.00   26.90
  -3   4   5  179.58    8.70
  -3   4   5  167.78    8.80
  -3   4   5  170.18    8.80
  -3   4   5  168.08   12.10
  -3   4   5  188.28    8.70
  -3   4   5  172.68    9.20
  -3   4   5  130.69   21.20
  -3  -4   5  246.58   70.39
  -3  -4   5  226.48   45.00
  -3  -4   5  189.48    9.40
  -3   4   4  402.96   20.10
  -3   4   4  417.26   23.10
  -3   4   4  402.96   19.70
  -3  -4   4  424.66   20.40
  -3  -4   4  480.15   55.29
  -3  -4   4  364.26   24.40
  -3   4   3  883.81   46.80
  -3   4   3 1012.30   49.99
  -3   4   3  969.60   46.60
  -3  -4   3 1014.00   47.30
  -3  -4   3 1007.60   81.89
   3  -4  -3  780.32  122.29
  -3   4   2    2.40    3.00
   3   4  -2    6.00    8.30
   3  -4  -2  -54.79   55.09
  -3  -4   2   -9.50   37.90
   3   4  -1  115.99    6.20
   3   4  -1  128.19    6.30
   3   4  -1  118.49   12.50
  -3   4   1  127.99    6.30
  -3   4   1  118.99    6.70
  -3  -4   1  136.19    6.90
  -3  -4   1  185.98   53.39
   3  -4  -1  138.69   47.70
   3  -4  -1  109.99    6.10
   3   4   0  129.49    6.80
  -3   4   0  129.69    6.80
   3   4   0  141.09   11.60
   3   4   0  121.69    6.80
   3  -4   0  144.69    6.80
  -3  -4   0  145.29    7.60
  -3  -4   0   95.39   63.39
   3   4   1  750.82   35.70
  -3   4  -1  692.83   35.50
   3   4   1  779.12   39.90
   3   4   1  727.63   35.30
   3   4   1  707.63   35.50
   3  -4   1  794.82   66.79
   3  -4   1  747.53   35.60
  -3  -4  -1  559.04  108.29
   3   4   2  171.98    9.00
   3   4   2  185.58   13.40
   3   4   2  179.58    9.30
   3   4   2  184.38    8.90
   3  -4   2  112.49   36.30
   3  -4   2  184.68    9.20
  -3  -4  -2  203.28  149.69
   3   4   3  157.48    7.80
   3   4   3  142.59    7.90
   3   4   3  152.18   12.30
   3   4   3  168.28    7.80
   3   4   3  157.38    8.30
   3  -4   3  127.09   35.80
   3  -4   3  294.77  151.28
   3  -4   3  162.58    8.20
   3   4   4   25.00    1.40
   3   4   4   22.90    1.50
   3   4   4   18.60    5.30
   3   4   4   23.80    1.40
   3   4   4   23.40    1.80
   3   4   4   20.90    1.40
   3   4   4   20.10    1.50
   3  -4   4   13.70   32.40
   3  -4   4  256.37  118.19
   3  -4   4   20.70    1.60
   3  -4   4   22.10    1.40
   3   4   5   33.10    2.10
   3   4   5   35.10    2.50
   3   4   5   36.00    2.10
   3   4   5   35.30    6.70
   3   4   5   34.50    2.10
   3   4   5   35.60    2.00
   3  -4   5   53.79   37.40
   3  -4   5   35.30    2.10
   3  -4   5   32.70    2.00
   3  -4   5   38.80   69.49
   3   4   6   37.50    2.20
   3   4   6   33.80    2.10
   3   4   6   34.60    2.60
   3   4   6   34.20    2.10
   3   4   6   27.70    9.40
   3   4   6   33.60    2.10
   3   4   6   32.30    1.90
   3   4   6   37.40    6.30
   3  -4   6   32.30    2.00
   3  -4   6   33.20    2.50
   3  -4   6   31.10    1.90
   3   4   7   28.10    1.80
   3   4   7   28.00    1.80
   3   4   7   27.80    1.70
   3   4   7   26.20    1.60
   3   4   7   26.10    2.30
   3   4   7   26.60    1.80
   3  -4   7   28.20    2.30
   3  -4   7   28.80    1.80
   3  -4   7   27.70    1.60
   3   4   8   23.10    2.10
   3   4   8   24.40    1.40
   3   4   8   25.80    1.60
   3   4   8   26.00    1.60
   3   4   8   23.80    1.60
   3   4   8   26.30    1.70
  -3   4  -8   28.80    2.00
   3  -4   8   23.10    2.00
   3  -4   8   23.20    1.40
   3  -4   8   20.90    2.10
   3  -4   8   26.00    1.60
   3   4   9   14.10    1.10
   3   4   9   14.10    1.60
   3   4   9   14.50    1.10
   3  -4   9   15.50    1.10
   3   4  10    2.90    0.40
   3   4  10    3.10    0.40
   3  -4  10    2.60    0.40
  -3   5  12   24.40    1.40
  -3   5  12   24.30    1.60
  -3   5  12   27.80    1.40
  -3   5  12   26.70    1.60
  -3   5  11   14.60    1.00
  -3   5  11   15.10    1.10
  -3   5  11   16.70    1.10
  -3   5  11   16.60    1.00
  -3  -5  11   13.00    0.90
  -3   5  10   52.59    2.90
  -3   5  10   50.89    2.70
  -3   5  10   53.89    2.80
  -3   5  10   52.99    3.00
  -3   5  10   54.69    3.00
  -3  -5  10   50.19    2.80
  -3   5   9  120.39    5.70
  -3   5   9  111.09    6.00
  -3   5   9  104.39    5.60
  -3   5   9  105.79    5.70
  -3   5   9  126.69    7.40
  -3  -5   9  101.59    5.70
  -3   5   8   92.79    4.60
  -3   5   8   91.79    4.60
  -3   5   8   92.09    4.70
  -3   5   8   88.79    4.90
  -3   5   8   90.19    4.70
  -3   5   8   92.09    5.40
  -3  -5   8   88.29    4.60
  -3  -5   8   82.89    4.60
  -3  -5   8   81.09    5.20
  -3   5   7   23.80    1.50
  -3   5   7   24.50    1.40
  -3   5   7    2.80   12.30
  -3   5   7   21.90    5.90
  -3   5   7   22.50    1.70
  -3   5   7   24.10    1.40
  -3   5   7   23.90    1.60
  -3   5   7   24.90    2.10
  -3  -5   7   21.70    2.00
  -3  -5   7   22.10    1.50
  -3   5   6   16.60    1.30
  -3   5   6   17.70    1.20
  -3   5   6   15.80    1.20
  -3   5   6   17.90    1.10
  -3   5   6   17.00    1.60
  -3   5   6   16.30    1.10
  -3   5   6   17.60    6.40
  -3  -5   6  -15.40   69.89
  -3  -5   6   18.60    1.80
  -3  -5   6   19.20    1.20
  -3  -5   6   15.60    1.20
  -3   5   5   73.29    8.70
   3   5  -5   72.59    4.00
  -3   5   5   77.19    4.00
  -3   5   5   75.09    4.10
  -3   5   5   74.79    4.00
  -3   5   5   84.09    3.90
  -3   5   5   74.59    4.50
  -3   5   5   70.89    3.90
  -3  -5   5   69.19   45.40
  -3  -5   5 -114.89  116.79
  -3  -5   5   80.89    5.10
  -3  -5   5   72.89    4.00
  -3  -5   5   75.09    4.00
  -3   5   4  232.18   11.90
  -3   5   4  223.68   11.50
  -3   5   4  229.38   11.40
   3   5  -4  207.48   11.40
  -3   5   4  255.57   11.30
  -3   5   4  261.37   16.00
  -3  -5   4  206.38   11.40
  -3  -5   4  245.48   12.30
  -3  -5   4  285.87   55.79
  -3  -5   4  230.58   11.40
  -3   5   3   28.10    2.00
  -3   5   3   35.20    6.10
   3   5  -3   26.60    1.70
  -3   5   3   29.80    1.60
   3  -5  -3  104.89  130.09
  -3  -5   3   20.60   44.60
  -3  -5   3   31.50    2.40
  -3   5   2  195.18   13.80
   3   5  -2  166.58    8.90
  -3   5   2  176.68    9.10
   3   5  -2  125.39   20.60
  -3  -5   2  164.08   54.29
  -3  -5   2  184.98    9.60
   3  -5  -2  183.58   87.59
   3   5  -1  342.07   18.50
   3   5  -1  318.27   25.40
  -3   5   1  425.76   23.70
   3   5  -1  376.86   18.60
  -3   5   1  373.86   18.60
   3  -5  -1  324.77   64.39
   3  -5  -1  357.76   18.40
  -3  -5   1  509.15   81.69
  -3  -5   1  413.16   19.50
   3  -5  -1  404.76   19.30
   3   5   0  361.76   17.90
   3   5   0  354.76   24.10
   3   5   0  346.77   17.80
  -3  -5   0  359.16   87.49
   3  -5   0  382.86   17.80
  -3  -5   0  363.96   18.70
   3  -5   0  309.07   56.29
   3   5   1  244.28   17.30
  -3   5  -1  233.88   11.10
  -3   5  -1  179.88   21.60
   3   5   1  210.18   10.90
  -3  -5  -1  434.16  116.79
   3  -5   1  256.87   51.69
  -3   5  -2  157.08    8.10
   3   5   2  176.58   14.00
   3   5   2  157.08    7.80
   3   5   2  166.08    7.80
   3   5   2  139.89    7.90
   3   5   2  154.68    8.00
   3   5   2  159.88    8.30
  -3  -5  -2  240.68  186.08
   3  -5   2  187.58   46.60
   3  -5   2  164.78    8.20
   3   5   3   49.70    3.00
   3   5   3   52.29    8.40
   3   5   3   58.29    2.90
   3   5   3   57.99    2.90
   3   5   3   53.39    3.40
   3  -5   3   51.19    2.90
   3  -5   3   55.29    3.30
   3  -5   3   81.69   41.70
   3   5   4   31.40    2.10
   3   5   4   30.50    2.10
  -3   5  -4   37.00    2.30
   3   5   4   38.30    2.00
   3   5   4   38.50    2.00
   3   5   4   35.10    2.50
   3   5   4   34.20    2.10
   3  -5   4   32.20    1.90
   3  -5   4   33.10    2.00
   3  -5   4   89.29   55.59
   3  -5   4   36.70    2.50
   3   5   5  173.58    9.40
   3   5   5  164.28    8.10
   3   5   5  175.98    8.30
   3   5   5  166.08    8.80
   3   5   5  161.18   15.00
   3   5   5  147.79    8.30
   3   5   5  159.88    8.30
   3  -5   5  160.38    8.80
   3  -5   5  163.68    8.30
   3  -5   5  123.39   48.40
   3   5   6  290.67   13.90
   3   5   6  279.77   13.80
   3   5   6  277.67   14.00
   3   5   6  285.47   13.90
   3   5   6  276.37   14.00
  -3   5  -6  297.67   14.40
   3   5   6  277.97   14.70
   3   5   6  257.97   18.90
   3  -5   6  276.07   14.60
   3  -5   6  278.27   13.90
   3   5   7   48.70    2.60
   3   5   7   46.70    3.00
   3   5   7   46.10    3.30
   3   5   7   48.10    2.70
   3   5   7   38.80    2.80
   3  -5   7   42.90    3.20
   3  -5   7   43.10    3.20
   3  -5   7   49.99    3.20
   3   5   8  116.29    5.90
  -3   5  -8  119.69    6.40
   3   5   8  117.89    6.00
   3   5   8  125.09    6.00
   3   5   8  117.79    6.00
   3   5   8  108.89    5.80
   3   5   8  109.09    6.60
   3  -5   8  117.59    6.00
   3   5   9    8.20    1.00
   3   5  10    3.80    0.40
   3   5  10    3.30    0.40
  -3   6  11   12.90    0.90
  -3   6  11   13.80    0.80
  -3   6  11   13.50    0.90
  -3   6  11   13.60    1.00
  -3   6  10   31.30    1.90
  -3   6  10   31.10    1.80
  -3   6  10   33.70    1.70
  -3   6  10   31.30    1.80
  -3  -6  10   26.10    2.00
  -3   6   9   15.70    1.00
  -3   6   9   16.00    1.30
  -3   6   9   16.10    1.20
  -3   6   9   15.50    1.00
  -3   6   9   17.50    1.20
  -3  -6   9   15.40    1.10
  -3   6   8    3.10    0.50
  -3   6   8    3.30    0.70
  -3   6   8    3.70    0.70
  -3   6   8    2.60    1.00
  -3   6   8    3.30    0.50
  -3   6   8    2.40    0.40
  -3  -6   8    2.70    0.80
  -3  -6   8    2.40    0.50
  -3   6   7   37.40    2.10
  -3   6   7   37.70    2.30
  -3   6   7   38.90    2.10
  -3   6   7   37.10    2.10
  -3   6   7   34.30    7.60
  -3   6   7   37.40    2.80
  -3   6   7   36.50    2.20
  -3  -6   7   34.20    2.10
  -3  -6   7   33.70    2.10
  -3   6   6   17.40    1.30
  -3   6   6   17.80    1.40
  -3   6   6   23.60    6.90
  -3   6   6   19.20    1.30
  -3   6   6   19.30    1.20
   3   6  -6   15.40    1.40
  -3   6   6   18.40    1.20
  -3  -6   6  137.29  149.59
  -3  -6   6   14.20   57.09
  -3  -6   6   18.80    1.40
  -3  -6   6   18.90    1.30
  -3  -6   6   18.40    2.00
  -3   6   5   35.10    2.60
  -3   6   5   36.50    2.00
  -3   6   5   40.20    2.10
  -3   6   5   38.40    2.10
   3   6  -5   37.70    2.30
  -3   6   5   24.60    6.60
  -3   6   5   34.20    2.10
  -3   6   5   36.70    2.20
  -3  -6   5   35.10    2.10
  -3  -6   5   38.10    3.00
  -3  -6   5   67.69   54.49
  -3  -6   5   33.00    2.10
  -3   6   4  319.77   15.80
  -3   6   4  330.57   15.10
  -3   6   4  273.77   15.20
  -3   6   4  307.57   15.30
  -3   6   4  304.57   15.20
  -3   6   4  327.37   21.20
  -3  -6   4  207.08   66.99
  -3  -6   4  296.97   15.20
  -3  -6   4  319.27   17.40
  -3  -6   4  320.87   15.20
  -3   6   3   26.00    6.80
  -3   6   3   21.80    1.40
  -3   6   3   24.30    1.50
  -3   6   3   24.60    1.40
  -3   6   3   24.20    1.80
   3   6  -3   24.00    1.80
  -3  -6   3   24.90    1.50
  -3  -6   3   26.30    1.60
  -3  -6   3   27.00    2.40
   3  -6  -3  239.98  188.98
  -3  -6   3   54.49   55.39
  -3   6   2  195.58   16.90
  -3   6   2  220.58   10.10
   3   6  -2  195.28   10.40
  -3   6   2  182.78   10.40
  -3   6   2  202.78   10.50
   3   6  -2  210.08   10.40
   3  -6  -2  178.48  119.49
  -3  -6   2  186.48   67.29
  -3  -6   2  225.58   11.40
   3   6  -1  129.89   18.00
   3   6  -1  152.58    7.60
  -3   6   1  139.89    7.30
  -3   6   1  147.29    7.60
   3   6  -1  148.79    7.50
  -3   6   1  147.69   16.40
  -3  -6   1   73.49   74.69
   3  -6  -1  132.49   82.39
   3   6   0   65.69    3.80
  -3   6   0   72.89    4.00
  -3   6   0   62.59   13.20
  -3   6   0   69.79    3.70
   3   6   0   72.19    4.00
   3   6   0   65.09   12.60
   3  -6   0   74.89    3.90
   3  -6   0   69.19    4.60
  -3  -6   0  127.69   97.29
   3  -6   0   52.99   65.29
  -3   6  -1  101.79    5.40
   3   6   1  101.89   13.80
   3   6   1  104.99    5.60
   3   6   1   96.59    5.20
   3   6   1   95.69    5.20
   3  -6   1  107.19    5.40
  -3  -6  -1   57.29  139.39
   3  -6   1   58.69   58.69
   3  -6   1  106.99    6.20
   3  -6   1   89.49    5.10
   3   6   2   85.69    4.20
   3   6   2   80.19    4.10
  -3   6  -2   83.49    4.50
   3   6   2   78.09    4.60
   3   6   2   71.19    4.20
   3   6   2   77.49   12.20
   3  -6   2   81.29    4.50
   3  -6   2   98.09   56.19
   3  -6   2   84.69    5.20
   3  -6   2   76.39    4.20
   3   6   3   46.50    3.10
   3   6   3   50.99    2.50
   3   6   3   46.80    2.60
   3   6   3   40.90    2.60
  -3   6  -3   47.00    2.90
   3  -6   3   46.30    3.00
   3  -6   3   57.69   51.79
   3  -6   3   43.60    2.60
   3   6   4   16.00    7.60
   3  -6   4  -51.09   52.79
   3   6   5  122.39   14.80
   3   6   5  111.39    6.20
   3   6   5  114.59    6.90
   3   6   5  109.99    6.20
  -3   6  -5  125.09    6.60
   3   6   5  124.19    6.20
   3   6   5  126.39    6.20
   3   6   5  127.69    6.10
   3  -6   5  117.39    6.20
   3  -6   5  -20.60  159.38
   3  -6   5   82.79   57.89
   3  -6   5  122.49    7.70
   3   6   6   24.10    8.60
   3   6   6   41.10    2.20
   3   6   6   40.80    2.60
   3   6   6   40.80    2.30
   3   6   6   40.40    2.40
  -3   6  -6   39.80    2.70
   3   6   6   42.50    2.30
   3   6   6   38.50    2.90
   3  -6   6   36.50    3.10
   3  -6   6   36.30    2.80
   3  -6   6   38.20    2.30
   3   6   7   16.10    1.20
   3   6   7   16.70    1.20
   3   6   7   14.10    1.60
   3   6   7   17.40    1.10
   3   6   7   15.50    1.00
   3   6   7   15.00    1.20
  -3   6  -7   15.60    1.50
   3  -6   7   15.20    1.20
   3   6   8    8.10    0.80
   3   6   8    8.60    0.80
   3   6   8    9.10    1.30
   3  -6   8    8.90    0.80
   3   6   9    7.10    0.60
   3   6   9    7.70    0.70
   3  -6   9    8.50    0.70
  -3   7  11   39.10    2.00
  -3   7  11   38.80    2.00
  -3   7  11   35.10    2.00
  -3   7  11   39.50    2.00
  -3   7  10   36.60    2.00
  -3   7  10   30.80    2.00
  -3   7  10   35.90    2.00
  -3   7  10   34.70    1.80
  -3  -7  10   35.40    1.90
  -3   7   9   44.20    2.50
  -3   7   9   47.30    2.70
  -3   7   9   46.20    2.40
  -3   7   9   46.60    2.60
  -3  -7   9   45.30    2.50
  -3   7   8   13.30    1.00
  -3   7   8   13.60    1.60
  -3   7   8   13.20    1.10
  -3   7   8   12.40    0.90
   3   7  -8   12.70    1.60
  -3   7   8   11.90    0.90
  -3   7   8   12.20    0.90
  -3  -7   8   10.20    1.60
  -3  -7   8   12.20    1.00
  -3   7   7   85.59    4.20
  -3   7   7   83.79    4.20
  -3   7   7   80.39    4.30
  -3   7   7   73.69   11.00
   3   7  -7   84.29    5.10
  -3   7   7   83.69    4.30
  -3   7   7   82.69    4.50
  -3   7   7   79.69    5.10
  -3  -7   7   72.59    5.30
  -3  -7   7   80.59    4.30
  -3  -7   7   79.49    4.50
  -3   7   6   22.20    8.20
  -3  -7   6  -91.09   69.99
  -3   7   5   25.70    1.50
  -3   7   5   24.60    1.70
  -3   7   5   24.20    1.60
  -3   7   5   35.00    8.20
  -3   7   5   22.70    1.50
  -3   7   5   25.20    2.20
  -3  -7   5   26.00    2.60
  -3  -7   5   26.10    1.60
  -3  -7   5   47.70   69.49
  -3  -7   5   24.90    1.60
  -3   7   4   12.70    1.10
  -3   7   4    9.90    0.80
  -3   7   4    9.80    0.90
   3   7  -4   12.20    1.10
  -3   7   4   11.90    1.30
  -3   7   4   11.20    7.30
   3   7  -4    9.90    1.20
  -3   7   4    9.40    0.70
  -3  -7   4  -23.70   64.19
  -3  -7   4   11.80    1.70
  -3  -7   4   11.30    0.90
  -3   7   3  203.28   10.20
   3   7  -3  191.68    9.90
  -3   7   3  183.08   17.90
   3   7  -3  199.58    9.90
  -3   7   3  190.28    9.60
  -3  -7   3  185.68  135.29
  -3  -7   3  168.58   10.70
  -3  -7   3  200.38    9.60
  -3   7   2   38.40   10.80
   3   7  -2   41.60    2.60
  -3   7   2   36.60    2.30
   3   7  -2   41.10    2.70
  -3   7   2   41.50    2.70
  -3  -7   2   82.59   82.59
   3  -7  -2  -48.90  167.78
  -3  -7   2   39.90    3.40
  -3  -7   2   42.00    2.30
  -3   7   1   12.30   11.40
   3   7  -1   18.00    1.30
  -3   7   1   17.70    1.20
  -3   7   1   20.50    1.50
   3   7  -1   -3.50   17.30
  -3  -7   1   14.80    2.10
   3  -7  -1   48.10  121.89
   3  -7  -1   14.90    1.10
  -3  -7   1   19.00    1.20
   3  -7  -1   14.70    2.00
  -3  -7   1   39.40   99.69
  -3   7   0   38.10    2.30
  -3   7   0   40.30   17.60
   3   7   0   24.50   14.50
   3   7   0   39.50    2.50
   3   7   0   46.00    2.80
  -3   7   0   44.60    2.70
   3  -7   0   19.00   91.59
  -3  -7   0   46.50  127.89
  -3  -7   0   45.90    2.30
   3  -7   0   36.00    3.40
  -3   7  -1  158.98    9.10
  -3   7  -1  192.88    9.50
   3   7   1  175.48    9.20
   3   7   1  185.48    9.70
   3   7   1  181.78   20.90
  -3  -7  -1  199.88    9.10
   3  -7   1  183.18    9.10
   3  -7   1  280.47  105.09
  -3  -7  -1   21.20  187.48
   3   7   2  148.69   18.60
  -3   7  -2  133.09    7.10
   3   7   2  158.18    7.90
   3   7   2  149.59    7.40
   3  -7   2  130.99    8.30
   3  -7   2   57.09   72.09
   3  -7   2  140.69    7.60
   3   7   3    8.60    9.30
   3   7   3   17.10    1.20
   3   7   3   15.50    1.20
   3   7   3   15.10    1.10
   3   7   3   17.40    1.70
   3  -7   3   25.80   67.19
   3  -7   3   14.40    1.90
   3  -7   3   18.10    1.20
   3  -7   3   13.90    1.40
   3   7   4   87.29   13.80
  -3   7  -4  104.19    6.00
   3   7   4  115.49    5.60
   3   7   4   97.99    5.60
   3   7   4  115.09    5.50
   3   7   4  104.09    6.30
   3   7   4  109.59    5.60
   3  -7   4  105.19    5.60
   3  -7   4  118.69    6.40
   3  -7   4  -22.60   68.39
   3   7   5   18.00   10.00
   3  -7   5   -0.70   66.69
   3  -7   5 -142.19  226.18
   3   7   6   39.00    2.10
   3   7   6   33.00    2.70
  -3   7  -6   38.00    2.60
   3   7   6   37.20    2.10
   3   7   6   37.90    2.00
   3   7   6   27.10   10.60
   3   7   6   36.60    2.20
  -3  -7  -6   35.70    2.00
   3  -7   6   36.20    2.10
   3  -7   6   34.60    3.00
  -3   7  -7   22.10    2.00
   3   7   7   27.10    1.60
   3   7   7   27.30    1.60
   3  -7   7   26.90    1.60
   3   7   8   12.40    0.90
   3   7   8   12.70    0.90
   3  -7   8   12.10    0.90
   3   7   9   23.80    1.30
   3   7   9   23.90    1.30
  -3   8  10   20.90    1.10
  -3   8  10   19.70    1.20
  -3   8  10   18.90    1.20
  -3   8   9   47.70    2.60
  -3   8   9   48.70    2.70
  -3   8   9   49.40    2.50
  -3   8   9   51.99    2.70
  -3   8   8   62.19    3.30
  -3   8   8   65.49    3.50
  -3   8   8   64.39    3.20
  -3   8   8   59.99    3.30
  -3  -8   8   62.29    3.40
  -3   8   7    2.10    0.50
  -3   8   7    1.90    0.50
  -3   8   7    1.80    0.40
  -3   8   7   11.10   13.40
  -3  -8   7    1.10    0.40
  -3  -8   7    1.80    0.40
  -3   8   6   24.90   10.50
  -3   8   6   30.50    1.60
  -3   8   6   26.90    1.60
  -3   8   6   24.20    2.00
  -3   8   6   25.50    1.70
   3   8  -6   30.20    2.30
  -3   8   6   32.40    2.50
  -3  -8   6   28.50    1.70
  -3  -8   6   26.40    2.10
  -3  -8   6   30.60   83.09
  -3  -8   6   26.10    2.70
  -3   8   5   28.90    1.80
  -3   8   5   22.60    1.50
  -3   8   5   25.00    2.20
   3   8  -5   25.20    2.10
  -3   8   5   28.40    1.60
  -3  -8   5   28.00    1.70
  -3  -8   5   26.80    2.80
  -3  -8   5   26.70    1.70
  -3   8   4    8.60    0.80
  -3   8   4   10.90    1.00
   3   8  -4    8.70    1.40
  -3   8   4    8.60    0.70
  -3   8   4   11.40    1.30
  -3   8   4   13.20    9.90
  -3  -8   4   10.90    1.00
  -3  -8   4    8.90    2.00
  -3  -8   4   55.39   86.49
  -3  -8   4   10.40    0.90
  -3   8   3   15.90    1.20
   3   8  -3   17.50    1.50
   3   8  -3   14.70    1.40
  -3   8   3   17.10   10.90
  -3   8   3   16.50    1.60
  -3  -8   3   43.20   95.19
  -3  -8   3   18.40    2.40
  -3  -8   3   17.30    1.20
  -3   8   2   36.50    2.60
  -3   8   2   35.60    2.20
  -3   8   2   35.90   14.90
   3   8  -2   33.10    2.30
   3  -8  -2   51.09  391.56
  -3  -8   2   39.60    2.20
  -3  -8   2  -10.80  108.89
   3   8  -1  312.07   16.70
  -3   8   1  344.47   16.50
  -3   8   1  340.17   17.00
  -3  -8   1  327.17   16.30
   3  -8  -1  520.45  179.78
  -3  -8   1  355.26   16.50
  -3  -8   1  267.97  141.19
   3   8   0   67.19   22.00
   3   8   0  100.49    5.60
  -3   8   0   91.89    5.10
  -3   8   0   99.79    5.60
  -3  -8   0  104.79    5.10
   3  -8   0   97.09    5.00
   3  -8   0  140.19  128.79
  -3  -8   0  193.38  176.38
   3   8   1  143.29    7.60
   3   8   1  107.79   19.90
  -3   8  -1  140.29    7.40
   3   8   1  131.39    7.00
   3  -8   1    6.20  107.69
   3  -8   1  135.99    6.90
  -3   8  -2   14.70    1.10
   3   8   2   15.80    1.20
   3   8   2    0.70   13.50
  -3   8  -2   15.40    1.50
   3   8   2   13.90    1.50
   3  -8   2   -4.80   95.09
   3  -8   2   16.10    1.20
  -3  -8  -2   16.80    1.10
   3  -8   2   15.80    2.20
   3   8   3  105.49    5.70
   3   8   3  117.39   21.20
  -3   8  -3  116.59    6.20
   3   8   3  114.39    5.70
   3   8   3  109.69    6.40
  -3   8  -3  106.59    5.60
   3  -8   3  136.69  129.99
   3  -8   3  102.79    7.00
   3  -8   3  116.79    5.70
   3   8   4   20.90    1.40
   3   8   4   18.40   12.00
   3   8   4   21.70    2.00
   3   8   4   22.90    1.50
   3   8   4   20.20    1.30
  -3   8  -4   22.10    1.80
  -3  -8  -4   22.40    1.70
   3  -8   4   21.80    2.40
   3  -8   4   43.70   83.39
   3   8   5   35.00   14.60
   3   8   5   43.40    2.60
   3   8   5   47.20    2.60
   3   8   5   45.60    3.20
   3   8   5   48.70    2.60
  -3   8  -5   47.50    3.10
  -3  -8  -5   47.40    2.50
   3  -8   5   47.00    2.60
   3   8   6    4.40    0.50
   3   8   6    4.20    0.60
   3   8   6    5.80    1.40
  -3   8  -6    4.10    0.90
  -3  -8  -6    4.00    0.50
   3  -8   6    4.40    0.60
   3   8   7   51.99    3.00
   3   8   7   59.39    3.00
   3  -8   7   58.49    3.00
  -3  -8  -7   60.29    2.90
   3   8   8    0.40    0.20
   3   8   8    0.50    0.20
   3  -8   8    0.30    0.20
  -3   9   9   34.10    1.90
  -3   9   9   34.60    1.80
  -3   9   8    0.50    0.20
  -3   9   8    0.40    0.20
  -3   9   8    0.60    0.30
  -3   9   8    0.70    0.40
  -3   9   7   97.29    4.70
  -3   9   7   86.29    4.60
  -3   9   7   93.09    4.70
  -3   9   7   84.59    4.50
  -3   9   6    8.50    0.80
  -3   9   6    6.80    0.60
  -3   9   6    7.80    1.10
  -3   9   6    7.00   14.30
  -3   9   6    8.20    0.70
  -3   9   6    5.80    0.60
  -3  -9   6    7.30    0.70
  -3   9   5   30.20   14.00
  -3   9   5   35.10    2.00
  -3   9   5   34.60    2.10
  -3   9   5   42.60    2.90
  -3  -9   5  142.19  109.69
  -3  -9   5   43.40    2.30
  -3   9   4   -9.30   13.90
  -3  -9   4  -70.69  111.89
  -3   9   3  107.19   21.10
   3   9  -3  141.49    7.30
  -3   9   3  128.19    7.40
  -3   9   3  143.69    6.90
  -3  -9   3  136.69    6.80
  -3  -9   3  158.28  127.59
  -3  -9   3  116.59    8.80
  -3   9   2   61.39   29.30
  -3  -9   2 -210.38  251.57
  -3   9   1    1.60    0.60
   3   9  -1    1.90    0.70
  -3   9   1    1.50    0.40
   3  -9  -1    2.60    0.40
  -3  -9   1    1.70    0.40
  -3   9   0   58.39    3.60
  -3   9   0   57.09    3.10
   3   9   0   51.69    3.50
   3   9   0   56.89    3.10
   3  -9   0   51.49    2.90
   3  -9   0  148.99  239.98
  -3  -9   0   59.59    3.10
   3   9   1  177.68    8.30
   3   9   1  149.49    8.80
  -3   9  -1  179.08    8.90
   3   9   1  114.19   27.50
  -3   9  -1  153.68    8.20
   3  -9   1   56.69  148.89
   3   9   2   22.80    1.50
  -3   9  -2   24.80    2.00
   3   9   2   46.70   20.10
   3  -9   2   23.50    1.50
   3  -9   2    3.80  121.29
   3   9   3  102.99   20.30
  -3   9  -3  145.49    7.70
   3   9   3  139.29    7.20
   3   9   3  138.59    7.80
   3  -9   3   27.30  108.19
  -3  -9  -3  145.89    7.10
   3   9   4   24.70   19.10
   3  -9   4 -127.19  105.49
   3   9   5  101.79    5.60
  -3  -9  -5  112.89    5.60
   3  -9   5  118.19    5.60
   3   9   6    4.00    0.40
   3   9   6    3.80    0.40
   3  -9   6    3.30    0.50
  -3  -9  -6    4.10    0.40
   3   9   7    0.90    0.20
   3  -9   7    0.80    0.20
  -3  10   8    1.80    0.30
   3 -10  -8    1.10    0.30
  -3  10   7   23.00    1.40
  -3  10   6    8.20    0.70
  -3 -10   6    5.40    0.70
  -3  10   5   56.69    3.00
  -3  10   5   49.20    3.50
  -3 -10   5   58.29    3.10
  -3  10   4   30.40    1.80
  -3  10   4   26.00    2.20
  -3 -10   4   29.50    1.70
   3 -10  -4   30.70    1.70
  -3  10   3   24.00    1.50
  -3  10   3   21.00    1.90
   3 -10  -3   22.80    1.40
  -3 -10   3   43.30  171.18
  -3 -10   3   24.00    1.50
  -3 -10   2  -71.09  208.68
   3  10  -1  133.99    6.90
  -3  10   1  133.99    7.50
  -3  10   1  130.29    6.90
   3  10  -1  144.89    7.50
  -3 -10   1  139.99    6.90
   3 -10  -1  130.29    6.70
  -3 -10   1  567.44  293.37
   3  10   0   30.40    2.40
  -3  10   0   32.20    1.80
  -3  10   0   29.20    2.30
   3  10   0   27.50    1.80
  -3 -10   0   30.10    1.80
   3 -10   0  102.09  324.07
   3  10   1   94.39    5.30
  -3  10  -1   92.29    5.20
  -3  10  -1   77.79    4.60
   3  10   1   91.99    4.60
  -3  10  -2    6.70    1.10
   3  10   2    5.50    0.60
  -3 -10  -2    6.00    0.70
  -3 -10  -2    7.10    0.70
  -3  10  -3   84.19    4.80
   3  10   3   70.89    4.00
  -3 -10  -3   80.59    4.00
  -3 -10  -4   17.20    1.20
  -3 -10  -5   19.20    1.10
  -3 -10  -6   19.10    1.00
  -3  11   6    1.10    0.30
   3 -11  -6    1.70    0.40
  -3  11   5   19.50    1.10
   3 -11  -5   20.70    1.10
  -3 -11   5   16.30    1.20
  -3  11   4    9.90    0.70
  -3 -11   4    9.50    0.70
   3 -11  -4    9.30    0.70
  -3  11   3   25.20    1.60
   3  11  -3   33.20    1.80
   3 -11  -3   28.40    1.60
  -3 -11   3   30.40    1.70
  -3  11   2   29.50    1.60
   3 -11  -2   24.70    1.50
   3 -11  -1   25.00    1.40
   3  11   0    3.10    0.50
  -3 -11   0    3.50    0.50
   3  11   1   56.29    2.90
  -3 -11  -1   54.49    3.10
   3  11   2   32.00    1.90
  -3 -11  -2   35.40    1.90
  -3 -11  -3   67.39    3.40
  -3 -11  -4   22.20    1.20
   3  12  -3   17.10    0.90
  -3 -12   3   14.00    1.00
   3  12  -2    3.00    0.30
  -3 -12   2    2.20    0.30
   3  12  -1    2.40    0.30
  -3 -12   1    2.50    0.30
  -3 -12   0    5.10    0.50
  -3 -12  -1    4.10    0.40
  -4   0  12   24.80    1.30
  -4   0  12   24.40    1.30
  -4   0  11   -0.20    0.20
  -4   0  11    0.10    0.30
  -4   0  11    0.30    0.30
  -4   0  11    0.50    0.30
  -4   0  10   43.60    2.40
  -4   0  10   45.10    2.50
  -4   0  10   45.70    2.40
  -4   0  10   42.30    2.50
  -4   0   9    0.50    0.30
  -4   0   9   -0.20    0.20
  -4   0   9   -0.20    0.30
  -4   0   9    0.20    0.30
  -4   0   9    0.50    0.40
   4   0  -8  196.58    9.20
  -4   0   8  177.38    8.90
  -4   0   8  180.98    8.90
  -4   0   8  169.88    8.80
  -4   0   8  171.68    9.00
  -4   0   8  173.38    8.80
  -4   0   8  170.18    8.90
  -4   0   7    0.10    0.20
   4   0  -7    0.50    0.30
  -4   0   7    0.40    0.30
  -4   0   7   -0.20    0.20
  -4   0   7   -0.10    0.20
  -4   0   7    0.00    0.30
  -4   0   6   41.10    2.40
  -4   0   6   48.50    2.70
  -4   0   6   44.10    2.50
   4   0  -6   49.10    2.60
  -4   0   5  -20.20   19.90
  -4   0   5    0.20    0.20
  -4   0   5   -0.50    2.50
   4   0  -5    0.30    0.20
  -4   0   5    0.20    0.20
   4   0  -4  115.19    6.10
  -4   0   4  113.39    8.80
  -4   0   4  130.79    6.40
  -4   0   4  139.09   23.90
  -4   0   3    0.20    0.30
  -4   0   3   -3.90   18.50
  -4   0   3   -5.00    4.00
  -4   0   2 9999.00  499.55
  -4   0   1   22.60   33.30
  -4   0   0 2351.36  143.59
   4   0   0 2397.86  112.49
  -4   0   0 2149.08  110.29
  -4   0  -1   53.69   74.39
   4   0   2  501.95   25.40
   4   0   2  495.85   27.50
   4   0   2  556.74   25.40
   4   0   2  581.54   98.69
   4   0   3    0.20    1.00
   4   0   3    0.90    2.30
   4   0   3    0.30    0.40
   4   0   3   12.00   74.29
   4   0   4  159.78    8.10
   4   0   4  152.38    7.70
   4   0   4  157.58    7.60
   4   0   4  150.58    8.00
   4   0   4  162.98   10.40
   4   0   4  146.09    7.70
   4   0   4  118.29   68.19
   4   0   5   20.30   42.90
   4   0   5    3.60    0.80
   4   0   5    0.50    2.50
   4   0   6   12.30    1.40
   4   0   6   10.60    0.90
   4   0   6   12.40    1.30
   4   0   6   10.30    1.20
   4   0   6    9.70    1.20
   4   0   7    0.90    0.40
   4   0   7    0.30    0.40
   4   0   7    0.40    0.30
   4   0   7    0.30    0.50
   4   0   8   19.70    1.40
   4   0   8   19.30    1.30
   4   0   8   22.00    1.50
   4   0   9    0.10    0.20
   4   0   9    0.00    0.20
   4   0   9    0.30    0.20
   4   0  10   75.79    3.90
   4   0  10   80.19    4.00
  -4   1  12   43.60    2.50
  -4   1  12   41.40    2.20
  -4   1  12   42.00    2.20
  -4   1  12   44.50    2.30
  -4   1  11   10.10    0.80
  -4   1  11   10.10    0.80
  -4   1  11   10.30    0.90
  -4   1  11   10.30    1.50
  -4  -1  11   10.90    0.70
  -4  -1  11   10.40    0.80
  -4   1  10   27.80    1.70
  -4   1  10   30.10    1.80
  -4   1  10   30.90    1.80
  -4   1  10   31.20    1.80
  -4   1  10   28.80    1.80
  -4  -1  10   28.60    1.70
  -4  -1  10   30.00    1.70
  -4  -1  10   29.50    1.70
  -4   1   9   17.40    1.30
  -4   1   9   20.10    1.20
  -4   1   9   19.80    1.40
   4   1  -9   16.00    1.50
  -4   1   9   17.80    1.40
  -4   1   9   19.50    1.30
  -4   1   9   18.60    1.20
  -4  -1   9   18.50    1.20
  -4  -1   9   17.50    1.20
  -4  -1   9   19.10    1.20
  -4  -1   9   19.70    1.30
  -4   1   8   17.30    1.10
  -4   1   8   17.70    1.30
  -4   1   8   17.00    1.20
  -4   1   8   16.80    1.30
  -4   1   8   16.80    1.10
  -4   1   8   16.50    1.30
  -4   1   8   19.10    1.20
  -4  -1   8   16.80    1.30
  -4  -1   8   18.20    1.10
  -4  -1   8   16.00    1.20
  -4  -1   8   18.70    1.20
  -4  -1   8   16.10    1.10
  -4   1   7   45.70    2.70
  -4   1   7   44.50    2.60
  -4   1   7   46.40    2.70
  -4   1   7   44.50    2.60
  -4  -1   7   44.20    2.40
  -4  -1   7   46.10    2.70
  -4  -1   7   43.30    2.40
  -4  -1   7   45.20    2.70
  -4   1   6   21.10    1.30
  -4   1   6   20.50    1.30
  -4   1   6   17.40    2.70
  -4   1   6   23.60    3.70
  -4   1   6   22.40    1.50
  -4  -1   6   21.20    1.50
   4  -1  -6   19.70    1.30
  -4  -1   6   20.00    1.30
  -4   1   5  372.96   16.90
  -4   1   5  329.27   16.60
  -4   1   5  338.87   18.90
  -4   1   5  348.97   34.50
  -4  -1   5  361.66   16.90
  -4  -1   5  321.17   33.90
   4  -1  -5  308.97   16.60
  -4  -1   5  328.47   18.00
  -4   1   4   38.30    2.10
  -4   1   4   37.60    5.50
   4   1  -4   39.50    2.20
  -4   1   4   46.80   19.80
  -4  -1   4   23.90   20.90
   4  -1  -4   40.10    2.10
  -4  -1   4   39.40    5.70
  -4  -1   4   40.90    3.00
  -4   1   3   21.40   20.60
   4   1  -3   40.40    2.10
  -4   1   3   37.00    2.00
  -4  -1   3   35.70    5.60
  -4  -1   3   53.49   23.50
   4  -1  -3   35.90    2.00
  -4   1   2   65.29    3.50
  -4   1   2   59.39   23.70
  -4   1   2   77.49    4.00
   4   1  -2   64.29    3.60
   4  -1  -2   71.39    3.60
  -4  -1   2   72.89    4.00
   4  -1  -2   73.59    7.00
  -4  -1   2   78.59   27.70
  -4   1   1  319.57   44.00
   4   1  -1  274.27   14.50
   4   1  -1  306.97   17.70
  -4   1   1  303.97   14.90
   4  -1  -1  298.77   17.00
  -4  -1   1  309.27   15.00
  -4  -1   1  457.65   58.29
   4  -1  -1  285.07   14.50
  -4   1   0  141.59    7.70
   4   1   0  150.98    7.40
   4   1   0  148.19    7.40
  -4   1   0  252.37   51.19
   4   1   0  140.49   10.10
  -4  -1   0  149.79    7.80
  -4  -1   0  153.98   49.10
   4  -1   0  156.18    9.90
   4  -1   0  149.19    7.40
   4   1   1   56.49    5.70
   4   1   1   50.99    2.80
   4   1   1   52.49    2.90
  -4   1  -1   61.59   67.59
   4  -1   1   50.39    5.10
   4  -1   1   52.89    2.90
   4   1   2   77.49    4.10
   4   1   2   77.19    4.30
   4   1   2   83.79    7.10
   4   1   2  136.49   95.19
   4   1   2   83.89    4.30
   4  -1   2   75.49    4.30
   4  -1   2   83.89    6.60
   4  -1   2  287.37  124.99
   4  -1   2   84.69    4.30
   4   1   3   99.19    4.90
   4   1   3   92.89    5.10
   4   1   3   91.59    7.80
   4   1   3  285.27   89.69
   4   1   3   98.99    5.20
   4  -1   3   90.59    5.10
   4  -1   3  149.59   80.09
   4  -1   3   95.29    7.40
   4  -1   3  102.89    5.20
   4   1   4  279.17   15.80
   4   1   4  242.98   12.90
   4   1   4  247.98   13.10
   4   1   4  266.37   12.90
   4   1   4  270.37   12.80
   4   1   4  266.07   13.30
   4   1   4  242.68   82.09
   4   1   4  256.67   12.90
   4  -1   4  245.18   12.90
   4  -1   4  296.57   71.59
   4  -1   4  268.37   12.90
   4  -1   4  281.17   15.30
   4  -1   4  263.27   13.20
   4  -1   4  261.97   13.20
   4   1   5    4.20    0.50
   4   1   5   -5.70   53.19
   4   1   5    5.30    3.10
   4   1   5    4.30    0.80
   4   1   5    4.70    0.60
   4   1   5    4.20    0.60
   4   1   5    4.30    0.70
   4   1   5    4.00    0.60
   4  -1   5    3.50    0.60
   4  -1   5    3.80    0.60
   4  -1   5    4.30    0.90
   4  -1   5    4.40    0.60
   4  -1   5   42.60   39.80
   4  -1   5    4.40    0.70
   4   1   6   32.30    1.90
   4   1   6   36.40    2.10
   4   1   6   33.00    2.40
   4   1   6   35.00    2.70
   4   1   6   36.60    2.20
   4   1   6   36.70    2.00
   4   1   6   35.60    2.10
   4  -1   6   35.20    2.10
   4  -1   6   40.00    2.60
   4  -1   6   36.80    2.20
   4  -1   6   34.30    2.50
   4  -1   6   35.70    2.10
   4   1   7   25.60    1.70
   4   1   7   25.10    1.70
   4   1   7   25.50    1.60
   4   1   7   25.30    2.10
   4   1   7   22.70    2.10
   4  -1   7   25.70    1.60
   4  -1   7   27.10    2.40
   4  -1   7   24.20    1.50
   4  -1   7   27.10    1.70
   4  -1   7   24.30    2.00
   4   1   8   40.70    2.40
   4   1   8   39.90    2.30
   4   1   8   43.20    2.50
   4   1   8   39.60    3.20
   4  -1   8   42.40    2.30
   4  -1   8   42.80    2.40
   4  -1   8   37.00    2.20
   4   1   9   45.70    2.40
   4   1   9   42.40    2.40
   4   1   9   39.60    2.30
   4  -1   9   41.10    2.30
   4  -1   9   43.10    2.40
   4   1  10   14.10    0.90
   4   1  10   11.80    1.00
   4  -1  10   12.70    0.80
   4  -1  10   12.70    0.90
  -4   2  12    7.10    0.60
  -4   2  12    7.30    0.50
  -4   2  12    7.10    0.70
  -4   2  12    7.60    0.70
  -4   2  11   35.30    2.10
  -4   2  11   36.60    2.10
  -4   2  11   35.50    2.00
  -4   2  11   38.30    2.30
  -4   2  11   34.60    1.90
  -4  -2  11   35.20    2.00
  -4   2  10   10.60    1.00
  -4   2  10   10.40    1.00
  -4   2  10   10.30    1.00
  -4   2  10   10.30    0.80
  -4   2  10   11.60    0.90
  -4  -2  10   10.50    0.80
  -4   2   9   41.70    2.30
   4   2  -9   41.70    2.80
  -4   2   9   41.30    2.40
  -4   2   9   41.00    2.40
  -4   2   9   41.30    2.30
  -4  -2   9   38.90    2.40
  -4  -2   9   40.60    2.30
  -4  -2   9   39.90    2.20
  -4   2   8   96.49    4.80
  -4   2   8   94.49    4.90
  -4   2   8   92.99    4.90
  -4   2   8   88.99    5.10
  -4   2   8   96.79    4.70
  -4   2   8   96.79    4.70
  -4   2   8   92.69    5.00
  -4  -2   8   88.89    4.70
  -4  -2   8   91.99    4.70
  -4  -2   8   89.19    5.00
  -4  -2   8   83.89    4.70
  -4  -2   8   92.09    4.70
  -4   2   7   23.80    1.70
  -4   2   7   25.30    1.60
  -4   2   7   24.40    1.50
  -4   2   7   24.60    1.50
  -4   2   7   24.80    1.90
  -4   2   7   24.80    1.50
  -4   2   7   25.00    1.60
  -4  -2   7   25.50    1.80
  -4  -2   7   25.70    1.50
  -4  -2   7   23.10    1.50
  -4  -2   7   26.50    1.50
  -4   2   6   55.79    3.20
  -4   2   6   56.19    3.00
  -4   2   6   49.90    2.80
  -4   2   6   51.09    4.90
  -4   2   6   45.50    7.20
  -4  -2   6   49.00    3.10
  -4   2   5  245.08   12.60
  -4   2   5  282.07   18.90
  -4   2   5  253.87   14.50
  -4   2   5  268.17   13.00
  -4   2   5  248.58   12.70
  -4  -2   5  247.18   14.60
  -4  -2   5  258.57   34.70
  -4  -2   5  262.77   13.00
  -4   2   4   25.40    1.50
  -4   2   4   26.70    7.00
  -4   2   4   29.50    1.90
  -4   2   4   53.69   23.50
   4  -2  -4   23.50    1.40
  -4  -2   4   26.30    4.80
  -4  -2   4  -12.10   22.80
  -4  -2   4   27.50    1.90
   4   2  -3   55.69    3.00
  -4   2   3   52.59    3.00
  -4   2   3   60.59    3.30
  -4   2   3   75.39   25.40
  -4  -2   3   46.30    7.80
  -4  -2   3   85.79   30.80
   4   2  -2  722.83   33.40
  -4   2   2  612.94   33.40
  -4   2   2  695.23   61.09
  -4   2   2  738.93   33.90
   4   2  -2  748.93   37.40
   4   2  -2  644.44   33.50
   4  -2  -2  642.44   36.30
   4  -2  -2  673.33   33.40
  -4  -2   2  755.32   62.69
  -4  -2   2  747.73   34.00
  -4   2   1   10.90    0.70
   4   2  -1   13.50    4.60
   4   2  -1   10.50    0.70
  -4   2   1   11.80    1.10
   4   2  -1   11.00    0.80
  -4   2   1  -12.40   32.10
   4  -2  -1   10.70    0.80
  -4  -2   1    1.40   40.60
   4  -2  -1    6.90    3.10
  -4   2   0  188.18    9.90
  -4   2   0  172.78   49.60
   4   2   0  193.38    9.60
   4   2   0  212.08   13.30
   4   2   0  199.18    9.60
  -4  -2   0  170.28   10.00
   4  -2   0  191.28   12.00
  -4  -2   0  331.27   65.49
   4  -2   0  207.68    9.60
   4   2   1   29.90    1.80
  -4   2  -1  176.88   85.69
   4   2   1   34.30    5.00
   4   2   1   29.20    1.80
   4  -2   1   28.00    4.40
  -4  -2  -1   89.79   84.09
   4  -2   1   30.70    1.80
   4   2   2   70.69    3.70
   4   2   2   65.29    3.60
   4   2   2   58.89    9.40
   4  -2   2   61.49    6.30
   4  -2   2  258.07  121.19
   4  -2   2   67.49    3.70
   4   2   3  598.24   27.60
   4   2   3  790.12  131.89
   4   2   3  565.14   31.00
   4   2   3  541.55   27.90
   4  -2   3  562.24   28.00
   4  -2   3  358.26  114.19
   4  -2   3  589.34   30.30
   4   2   4  388.86   19.40
   4   2   4  400.46   22.90
   4   2   4  370.76   19.80
   4   2   4  415.36   20.00
   4   2   4  383.26   19.90
   4  -2   4  444.16   19.90
   4  -2   4  358.56   88.49
   4  -2   4  404.86   20.00
   4  -2   4  395.06   21.80
   4   2   5  116.99   74.19
   4   2   5    5.70    3.70
   4  -2   5   68.19   45.80
   4  -2   5   -0.40   25.10
   4   2   6   65.89    4.20
   4   2   6   73.79    4.00
   4   2   6   72.19    4.40
   4   2   6   73.69    4.00
   4   2   6   70.09    3.80
   4   2   6   75.79    4.10
   4   2   6   74.89    3.90
   4  -2   6   75.49    4.00
   4  -2   6   77.99    4.00
   4  -2   6   74.69    4.50
   4  -2   6   76.89    3.90
   4   2   7    1.70    0.30
   4   2   7    1.60    0.50
   4   2   7    2.60    0.60
   4   2   7    2.70    0.50
   4   2   7    1.60    0.70
   4  -2   7    2.30    0.50
   4  -2   7    2.60    0.80
   4  -2   7    0.80    0.30
   4  -2   7    1.50    0.40
   4   2   8    2.10    0.50
   4   2   8    2.50    0.50
   4   2   8    2.00    0.60
   4   2   8    2.90    0.50
   4  -2   8    3.10    0.60
   4  -2   8    3.00    0.50
   4  -2   8    3.20    1.10
   4   2   9    5.30    0.60
   4   2   9    5.30    0.80
   4   2   9    4.40    0.90
   4   2   9    5.90    0.60
   4  -2   9    5.20    0.50
   4  -2   9    6.00    0.60
   4   2  10    5.80    0.50
   4   2  10    5.10    0.50
   4   2  10    6.80    0.60
   4  -2  10    7.00    0.60
   4  -2  10    5.50    0.60
  -4   3  12    9.70    0.80
  -4   3  12   10.40    0.90
  -4   3  12    8.90    0.60
  -4   3  12   10.40    0.70
  -4   3  11    3.00    0.60
  -4   3  11    2.20    0.50
  -4   3  11    2.60    0.40
  -4   3  11    3.40    0.60
  -4   3  11    2.50    0.40
  -4   3  10  120.39    6.20
  -4   3  10  118.89    6.20
   4   3 -10  127.99    7.50
  -4   3  10  126.69    6.50
  -4   3  10  121.49    6.30
  -4   3  10  118.49    6.40
  -4  -3  10  113.19    6.10
  -4   3   9   23.20    1.60
  -4   3   9   22.40    1.60
  -4   3   9   24.60    1.40
  -4   3   9   24.50    1.40
   4   3  -9   21.40    2.30
  -4   3   9   20.70    1.80
  -4   3   9   22.10    1.50
  -4  -3   9   23.00    1.50
  -4  -3   9   19.90    1.40
  -4   3   8   30.60    2.10
  -4   3   8   29.90    1.80
  -4   3   8   28.40    2.10
  -4   3   8   29.30    1.80
  -4   3   8   25.80    2.00
  -4   3   8   30.40    1.70
  -4   3   8   31.10    1.70
  -4  -3   8   24.30    1.70
  -4  -3   8   24.50    1.60
  -4  -3   8   27.50    2.00
  -4  -3   8   26.20    1.60
  -4   3   7   70.59    3.80
  -4   3   7   72.29    3.70
  -4   3   7   67.79    8.30
  -4   3   7   73.69    4.00
  -4   3   7   72.79    3.60
  -4   3   7   71.39    6.30
  -4   3   7   67.89    3.80
  -4   3   7   68.19    4.10
  -4   3   7   73.89    3.60
  -4  -3   7   65.29    3.70
  -4  -3   7   66.69    3.70
  -4  -3   7   69.29    4.10
  -4  -3   7   64.49    3.60
  -4   3   6   37.60    2.20
  -4   3   6   38.70    2.50
  -4   3   6   35.10    2.10
  -4   3   6   34.40    7.80
  -4   3   6   37.30    2.00
  -4   3   6   34.60    2.20
  -4   3   6   38.80    2.40
  -4   3   6   36.80    5.10
  -4  -3   6   41.80   32.70
  -4  -3   6   38.50   22.00
  -4  -3   6   35.20    2.00
  -4  -3   6   32.30    2.00
  -4  -3   6   37.60    2.50
  -4   3   5  173.68    8.80
  -4   3   5  172.58   16.40
  -4   3   5  177.08    9.10
  -4   3   5  168.68   11.30
  -4   3   5  184.98    9.30
  -4  -3   5  189.38    9.40
  -4  -3   5  160.28   12.20
  -4  -3   5  211.18   38.30
  -4   3   4   13.80   11.20
  -4   3   4   16.30    1.40
  -4  -3   4   47.10   33.20
  -4  -3   4   11.30    6.10
  -4  -3   4   15.80    1.40
  -4   3   3   36.00    2.50
  -4   3   3   30.20    1.90
   4   3  -3   31.70    2.00
  -4   3   3   29.70   30.00
  -4  -3   3   34.70    2.40
  -4  -3   3   63.39   33.90
   4  -3  -3   36.00    7.60
   4   3  -2  102.19    5.20
  -4   3   2  158.48   38.30
  -4   3   2  102.79    5.20
   4   3  -2   94.49    5.10
   4  -3  -2  103.79    5.10
  -4  -3   2   69.69   40.90
   4  -3  -2  102.79    9.60
  -4   3   1  182.08    9.60
   4   3  -1  184.58    9.60
   4   3  -1  188.68    9.70
   4   3  -1  175.88   14.90
  -4   3   1  215.28   10.10
  -4   3   1  210.58   49.30
   4  -3  -1  200.48    9.60
   4  -3  -1  186.18   12.60
  -4  -3   1  214.48   49.70
  -4  -3   1  204.48   10.30
  -4   3   0   60.99    3.40
  -4   3   0  107.69   64.99
   4   3   0   64.19    3.50
   4   3   0   74.69    8.60
  -4  -3   0   66.09    4.10
  -4  -3   0  108.29   63.79
   4  -3   0   75.29    6.60
   4   3   1   22.90    1.60
  -4   3  -1   74.49  114.89
   4   3   1   24.00    1.80
   4   3   1   25.10    1.40
   4   3   1   30.80    5.60
   4  -3   1   23.50    4.30
   4  -3   1   24.20    1.60
  -4  -3  -1   -8.30   93.79
   4   3   2  228.68   12.00
   4   3   2  240.68   12.10
   4   3   2  253.27   11.80
   4   3   2  228.38   15.70
   4  -3   2  249.28   12.10
   4  -3   2  237.38   14.80
   4   3   3   17.00    1.40
   4   3   3   18.10    1.20
   4   3   3   17.60    1.30
   4   3   3   17.90    1.10
   4   3   3   15.40    4.70
   4   3   3   16.70    1.40
   4  -3   3   16.90    1.40
   4  -3   3   14.40    3.70
   4  -3   3  -56.59  137.29
   4   3   4   83.49    4.10
   4   3   4   86.59    4.20
   4   3   4   74.19    8.70
   4   3   4   80.29    4.70
   4   3   4   75.69    4.40
   4   3   4   79.39    4.30
   4   3   4   83.89    4.30
   4  -3   4   76.99    4.20
   4  -3   4   73.89   34.20
   4  -3   4   36.00  108.19
   4  -3   4   84.09    4.20
   4   3   5  101.89    5.50
   4   3   5  101.99   10.00
   4   3   5  106.69    5.40
   4   3   5   76.39  114.19
   4   3   5  109.39    5.50
   4   3   5  105.69    5.60
   4   3   5  107.19    6.00
   4   3   5   96.79    5.60
   4   3   5  109.69    5.50
   4  -3   5   72.29   59.09
   4  -3   5  109.79    5.40
   4  -3   5  107.99    5.50
   4  -3   5  118.19   34.70
   4  -3   5  107.69    6.00
   4   3   6  210.98   10.40
   4   3   6  209.78   10.40
   4   3   6  203.48   10.90
   4   3   6  207.88   10.30
   4   3   6  200.38   10.10
   4  -3   6  206.18   10.30
   4  -3   6  208.88   10.20
   4  -3   6  200.88   10.90
   4   3   7   25.10    1.60
   4   3   7   22.40    1.40
   4   3   7   23.80    1.50
   4   3   7   24.90    1.60
   4   3   7   24.40    1.70
   4   3   7   22.90    2.00
   4  -3   7   24.80    1.50
   4  -3   7   24.40    1.60
   4  -3   7   21.80    2.10
   4   3   8   57.69    3.10
   4   3   8   56.69    3.10
   4   3   8   55.09    3.60
   4   3   8   57.19    3.20
   4  -3   8   58.89    3.10
   4  -3   8   54.99    3.00
   4   3   9   25.70    1.60
   4   3   9   26.40    1.60
   4   3   9   26.90    1.60
   4  -3   9   29.40    1.60
   4  -3   9   24.90    1.50
   4   3  10    9.10    0.70
   4   3  10   10.20    0.70
   4  -3  10   10.00    0.70
  -4   4  12    2.20    0.40
  -4   4  12    2.20    0.30
  -4   4  12    2.90    0.40
  -4   4  11    6.60    0.60
  -4   4  11    6.80    0.60
  -4   4  11    7.00    0.70
  -4   4  11    7.10    0.70
  -4   4  11    6.90    0.80
  -4   4  10   49.60    2.80
  -4   4  10   54.49    3.00
  -4   4  10   52.89    2.90
  -4   4  10   51.29    2.70
  -4   4  10   49.30    2.70
  -4  -4  10   49.30    2.70
  -4  -4  10   45.00    2.70
  -4   4   9   74.29    4.50
   4   4  -9   76.69    4.70
  -4   4   9   80.49    4.00
  -4   4   9   80.29    4.20
  -4   4   9   79.99    4.00
  -4   4   9   77.89    4.30
  -4   4   9   77.59    4.10
  -4  -4   9   73.99    4.00
  -4  -4   9   70.09    4.50
  -4  -4   9   76.49    4.10
  -4   4   8   53.49    2.80
  -4   4   8   50.69    3.00
  -4   4   8   52.09    3.00
  -4   4   8   51.19    2.80
  -4   4   8   52.39    3.00
  -4   4   8   56.49    3.80
  -4  -4   8   47.20    3.30
  -4  -4   8   50.99    2.80
  -4  -4   8   48.20    2.80
  -4   4   7   40.30    2.20
  -4   4   7   38.70    2.80
  -4   4   7   39.90    2.40
  -4   4   7   27.10    9.20
  -4   4   7   40.50    2.10
  -4   4   7   38.70    2.60
  -4   4   7   32.90    5.60
  -4   4   7   40.40    2.20
  -4   4   7   36.60    2.30
  -4  -4   7   36.90    2.20
  -4  -4   7   39.50    2.80
  -4  -4   7   35.40    2.20
  -4   4   6   23.10    1.60
  -4   4   6   20.80    4.60
  -4   4   6   25.30    1.90
  -4   4   6   25.80    1.50
  -4   4   6    5.20   11.70
  -4   4   6   23.20    1.50
  -4   4   6   24.70    1.40
  -4   4   6   25.20    1.40
  -4  -4   6   26.70    2.60
  -4  -4   6   36.30   32.30
  -4  -4   6   13.30   55.99
  -4  -4   6   21.60    1.40
  -4  -4   6   22.60    1.50
  -4   4   5  458.55   24.10
  -4   4   5  484.35   24.00
  -4   4   5  502.05   24.00
  -4   4   5  468.75   24.10
  -4   4   5  531.95   24.80
  -4   4   5  532.05   24.00
  -4   4   5  509.35   27.70
  -4  -4   5  459.35   63.09
  -4  -4   5  522.25   24.80
  -4  -4   5  444.56   24.00
  -4   4   4  211.78   11.20
  -4   4   4  246.18   12.00
  -4   4   4  224.88   11.60
  -4   4   4  236.58   14.90
  -4  -4   4  234.88   12.00
  -4  -4   4  201.38   20.50
  -4  -4   4  273.97   52.89
  -4   4   3  289.27   14.60
   4   4  -3  278.97   14.60
  -4   4   3  300.57   14.30
   4  -4  -3   82.69  102.59
  -4  -4   3  302.57   15.10
  -4  -4   3  443.36   63.99
   4   4  -2   11.80    0.90
   4   4  -2   12.90    1.00
   4   4  -2   15.20    8.20
  -4   4   2   13.30    1.00
  -4   4   2   15.60    1.50
  -4  -4   2   15.20    1.50
   4  -4  -2   13.80    0.90
  -4  -4   2    4.90   45.00
  -4   4   1  180.68   66.09
  -4   4   1  109.79    6.30
  -4   4   1  106.29    5.80
   4   4  -1  131.99   13.30
   4   4  -1  104.89    5.80
   4   4  -1  109.19    5.90
   4  -4  -1  122.09    5.80
  -4  -4   1  123.79    6.60
  -4  -4   1  137.69   60.59
   4  -4  -1  113.69   10.00
   4   4   0   87.99    4.60
  -4   4   0   78.79    4.50
   4   4   0   84.29    4.50
   4   4   0   68.89   10.10
  -4   4   0   56.19   83.69
   4  -4   0   93.79    4.60
  -4  -4   0  122.29   81.39
   4  -4   0   89.89    8.00
   4   4   1  134.79    6.90
  -4   4  -1  276.07  148.29
   4   4   1  119.69    6.50
   4   4   1  122.79    6.70
  -4   4  -1  140.39    7.00
  -4  -4  -1   95.29  124.99
   4  -4   1  131.59   10.20
   4  -4   1  136.19    6.80
   4   4   2  140.79    6.80
   4   4   2  138.29    7.20
   4   4   2  127.69    6.90
   4   4   2  124.99   11.90
   4  -4   2  136.99    7.10
   4   4   3  207.98   10.40
   4   4   3  211.68   10.80
   4   4   3  193.08   15.50
   4   4   3  226.78   10.30
   4   4   3  194.08   10.50
   4   4   3  199.08   10.40
   4  -4   3  205.08   43.60
   4  -4   3  218.18   10.80
   4   4   4   26.60    8.10
   4   4   4   30.80    1.60
   4   4   4   29.00    1.70
   4   4   4   27.70    2.10
   4   4   4   27.10    1.80
   4   4   4   25.00    1.70
   4  -4   4   27.20    1.70
   4  -4   4   27.70    1.70
   4  -4   4   28.30    2.10
   4  -4   4   31.50   63.89
   4   4   5   56.49    3.30
   4   4   5   58.89    3.00
   4   4   5   62.59    3.20
   4   4   5   59.99    3.10
   4   4   5   54.99    3.20
   4   4   5   52.09    8.00
   4  -4   5   55.09    3.10
   4  -4   5   52.89    3.10
   4  -4   5   49.99   40.30
   4  -4   5   53.79    3.60
   4   4   6  118.49   11.60
   4   4   6  131.49    6.70
   4   4   6  140.09    6.90
   4   4   6  136.29    6.90
   4   4   6  137.49    7.00
   4   4   6  140.49    6.80
   4   4   6  132.49    7.50
   4   4   6  111.29   15.80
   4  -4   6  135.99    6.90
   4  -4   6  131.79    7.50
   4  -4   6  129.19    6.70
   4   4   7   46.70    2.80
   4   4   7   41.80    3.00
   4   4   7   43.90    2.60
   4   4   7   39.30    2.70
   4   4   7   43.00    2.30
   4  -4   7   41.20    3.10
   4  -4   7   42.10    2.40
   4   4   8   16.10    1.20
   4   4   8   15.40    1.20
   4   4   8   16.80    1.20
   4   4   8   15.10    1.50
  -4   4  -8   17.50    1.60
   4  -4   8   14.10    1.00
   4  -4   8   16.90    1.20
   4   4   9    9.50    0.80
   4   4   9    8.30    1.00
   4   4   9   10.30    0.80
   4  -4   9   10.40    0.80
   4   4  10    4.20    0.50
   4   4  10    3.40    0.40
   4  -4  10    3.80    0.40
  -4   5  12    8.60    0.60
  -4   5  12    9.50    0.70
  -4   5  12    9.30    0.70
  -4   5  12    9.40    0.60
  -4   5  11    3.10    0.40
  -4   5  11    3.00    0.40
  -4   5  11    2.70    0.40
  -4   5  11    4.60    0.70
  -4   5  11    4.00    0.60
  -4   5  10   74.69    3.80
  -4   5  10   77.59    4.00
  -4   5  10   76.99    3.80
  -4   5  10   78.29    4.10
  -4   5  10   66.09    4.00
  -4  -5  10   70.19    3.80
  -4   5   9  155.08    8.50
  -4   5   9  164.08    7.70
   4   5  -9  156.58    8.50
  -4   5   9  137.39    7.90
  -4  -5   9  143.39    8.30
  -4  -5   9  157.58    7.70
  -4  -5   9  151.88    7.70
  -4   5   8   36.50    2.30
  -4   5   8   36.00    2.00
  -4   5   8   34.30    2.10
  -4   5   8   36.10    2.00
  -4   5   8   34.50    2.10
  -4   5   8   32.60    2.50
  -4  -5   8   30.50    2.60
  -4  -5   8   34.30    2.00
  -4  -5   8   34.60    2.10
  -4   5   7   68.09    3.40
  -4   5   7   63.79    4.10
  -4   5   7   67.89    3.40
  -4   5   7   65.59    3.50
  -4   5   7   64.59    3.60
  -4   5   7   61.09    9.20
  -4   5   7   66.39    3.70
  -4  -5   7   60.29    3.40
  -4  -5   7   61.39    4.20
  -4  -5   7   62.39    3.50
  -4   5   6    6.70    4.70
  -4   5   6    5.20    0.50
  -4   5   6    5.10    0.60
  -4   5   6    4.90    0.60
  -4   5   6    6.30    0.60
  -4   5   6    5.00    0.70
  -4   5   6    5.10    0.90
  -4  -5   6    5.00    0.70
  -4  -5   6   17.00   95.59
  -4  -5   6   28.40   46.50
  -4  -5   6    6.20    1.10
  -4  -5   6    6.10    0.60
  -4   5   5    2.50    0.40
  -4   5   5    1.30    0.30
  -4   5   5    2.10    0.70
  -4   5   5    3.10    3.90
  -4   5   5    2.40    0.40
  -4  -5   5    1.60    0.40
  -4  -5   5    1.30   47.50
  -4  -5   5    1.80    0.40
  -4   5   4  161.38    8.30
   4   5  -4  168.08    8.70
  -4   5   4  162.88    8.40
  -4   5   4  185.38    8.30
  -4   5   4  170.28    8.80
  -4   5   4  176.88   13.20
  -4  -5   4  159.28    8.60
  -4  -5   4  157.08    8.60
  -4  -5   4  182.28   57.29
  -4  -5   4  176.68    9.40
   4   5  -3   79.69    4.50
  -4   5   3   84.99    4.30
  -4   5   3   95.49    9.60
  -4   5   3   90.69    5.20
   4   5  -3   73.29    4.30
  -4   5   3   86.29    4.60
  -4   5   3   78.09    4.30
  -4  -5   3   76.29    4.30
  -4  -5   3   88.69    5.20
  -4  -5   3   88.69    4.40
  -4  -5   3  102.99   52.89
   4  -5  -3  254.47  135.29
  -4   5   2  108.69   16.60
  -4   5   2   97.69    5.50
   4   5  -2  105.29    5.50
   4   5  -2  103.19    5.40
  -4  -5   2  -59.89   58.39
  -4  -5   2  109.69    6.30
   4  -5  -2  203.68   90.29
  -4   5   1  121.09    6.40
   4   5  -1  124.29    6.50
  -4   5   1  142.79   13.50
   4   5  -1  115.19   16.30
   4   5  -1  126.99    6.50
   4  -5  -1   87.79   64.39
  -4  -5   1  118.69    7.70
   4  -5  -1  126.99    7.20
  -4  -5   1  121.69   86.89
   4   5   0  309.97   15.00
  -4   5   0  315.17   15.00
   4   5   0  313.37   22.30
  -4   5   0  254.97   21.40
  -4  -5   0  118.79   97.69
   4  -5   0  261.67   58.79
   4  -5   0  305.77   15.00
   4   5   1   94.99    5.30
   4   5   1  106.19    5.60
   4   5   1   98.69   12.40
   4   5   1  101.09    5.10
  -4   5  -1  102.59    5.40
   4   5   1   92.09    5.20
  -4  -5  -1   10.70  135.99
   4  -5   1  112.49    5.50
   4  -5   1   49.20   48.10
   4   5   2  175.88    8.20
   4   5   2  163.28   14.80
   4   5   2  175.58    8.20
   4   5   2  148.39    8.30
  -4   5  -2  167.98    8.50
   4   5   2  154.28    8.40
   4   5   2  153.78    8.40
   4   5   2  169.08    8.70
   4  -5   2  173.98    8.60
   4  -5   2  124.49   47.30
   4   5   3   49.20    8.80
   4   5   3   50.89    3.20
   4   5   3   47.80    2.80
  -4   5  -3   50.69    3.00
   4   5   3   49.30    2.80
   4   5   3   44.70    2.70
   4   5   3   55.39    2.70
   4  -5   3   26.30   43.00
   4  -5   3   45.50    2.70
   4  -5   3   51.69    3.20
  -4   5  -4    5.30    0.80
   4   5   4    3.90    0.80
   4   5   4    6.30    0.70
   4   5   4    1.10    6.30
   4   5   4    5.30    0.60
   4   5   4    3.80    0.60
   4   5   4    5.00    0.90
   4   5   4    4.90    0.90
   4  -5   4    6.40    1.00
   4  -5   4   -7.90   45.50
   4  -5   4    5.80    0.60
   4   5   5  157.48    8.80
   4   5   5  163.38    8.20
   4   5   5  142.09    8.10
   4   5   5  168.08    8.00
  -4   5  -5  176.98    8.70
   4   5   5  149.99   15.10
   4   5   5  174.38    8.20
   4   5   5  158.28    8.30
   4  -5   5  152.58    8.00
   4  -5   5  160.08    8.10
   4  -5   5  116.79   53.19
   4  -5   5  199.18  113.89
   4  -5   5  162.58    8.80
   4   5   6   36.30    2.00
   4   5   6   33.10    2.20
   4   5   6   34.70    2.10
   4   5   6   21.30    7.60
  -4   5  -6   35.80    2.50
   4   5   6   31.30    2.60
   4   5   6   33.10    1.90
   4   5   6   33.80    2.10
   4  -5   6   33.80    2.10
   4  -5   6   33.10    2.60
  -4   5  -7   22.90    1.80
   4   5   7   21.60    1.50
   4   5   7   21.10    1.40
   4   5   7   21.70    1.90
   4   5   7   19.50    1.30
   4   5   7   22.00    1.50
   4  -5   7   17.90    1.90
   4  -5   7   18.10    2.00
   4  -5   7   20.90    1.40
   4   5   8   55.29    3.80
   4   5   8   62.49    3.30
   4   5   8   60.79    3.20
   4   5   8   60.49    3.30
   4  -5   8   63.69    3.30
   4   5   9    8.20    0.70
   4   5   9    7.20    0.60
   4  -5   9    8.50    0.70
  -4   6  11   17.80    1.10
  -4   6  11   17.10    1.10
  -4   6  11   16.80    1.00
  -4   6  11   16.30    1.00
  -4   6  10   10.80    0.80
  -4   6  10   11.50    0.90
  -4   6  10   10.20    0.80
  -4   6  10   10.50    0.80
  -4   6  10   11.30    1.00
  -4   6   9   33.70    1.90
  -4   6   9   34.60    2.20
  -4   6   9   33.50    2.00
  -4   6   9   34.30    2.00
  -4   6   9   31.20    2.60
  -4   6   9   33.10    1.90
  -4  -6   9   33.40    1.90
  -4  -6   9   30.90    1.90
   4   6  -8   25.10    2.20
  -4   6   8   24.10    1.40
  -4   6   8   20.90    2.10
  -4   6   8   24.30    1.50
  -4   6   8   25.40    1.50
  -4   6   8   23.60    1.70
  -4   6   8   24.50    1.60
  -4  -6   8   22.10    1.50
  -4  -6   8   23.80    1.70
  -4  -6   8   20.40    2.20
  -4   6   7   64.19    3.80
  -4   6   7   64.79    4.30
  -4   6   7   69.49    3.50
  -4   6   7   67.39   11.20
  -4   6   7   64.89    3.60
   4   6  -7   77.59    5.50
  -4   6   7   65.29    3.70
  -4   6   7   68.49    3.50
  -4  -6   7   64.29    3.60
  -4  -6   7   67.59    5.60
  -4  -6   7   65.59    3.60
  -4   6   6   77.89    4.00
  -4   6   6   77.29    3.90
  -4   6   6   79.69    3.90
  -4   6   6   56.29    9.20
  -4   6   6   75.39    4.20
  -4   6   6   71.49    4.00
   4   6  -6   78.99    4.60
  -4  -6   6   17.30   57.29
  -4  -6   6   75.69    5.00
  -4  -6   6   71.59    4.00
  -4  -6   6   73.89    4.00
  -4  -6   6  -25.80  160.98
   4   6  -5   70.59    4.10
  -4   6   5   72.99    3.60
  -4   6   5   63.79    3.60
  -4   6   5   69.99    3.80
  -4   6   5   63.89   10.30
  -4   6   5   68.89    4.20
  -4   6   5   65.69    3.50
  -4  -6   5   65.89    3.60
  -4  -6   5   48.30   60.19
  -4  -6   5   64.19    3.60
  -4  -6   5   68.29    4.70
  -4   6   4   72.29    4.20
  -4   6   4   62.49    3.60
   4   6  -4   71.19    4.10
  -4   6   4   64.49    3.60
  -4   6   4   65.89    3.70
  -4   6   4   70.19    3.50
  -4   6   4   75.19   10.20
  -4  -6   4   93.49   63.09
  -4  -6   4   70.39    4.70
  -4  -6   4   66.59    3.60
  -4  -6   4   70.19    3.70
  -4   6   3  109.19   12.20
  -4   6   3   98.09    4.80
  -4   6   3   97.19    5.30
  -4   6   3   90.79    4.90
   4   6  -3   89.59    5.20
   4  -6  -3 -169.98  185.48
  -4  -6   3  101.79   70.79
  -4  -6   3   97.29    6.00
  -4  -6   3   97.99    4.90
  -4  -6   3   89.59    4.90
   4   6  -2   93.49    4.90
   4   6  -2   89.39    4.90
  -4   6   2   87.89    4.60
  -4   6   2   93.69   13.00
   4   6  -2   41.90   29.50
  -4   6   2   94.89    5.00
  -4  -6   2   85.49    4.60
  -4  -6   2   84.49    4.60
  -4  -6   2  121.39   79.79
  -4  -6   2   94.29    5.80
   4   6  -1    8.00    0.80
  -4   6   1    3.20    9.40
   4   6  -1    2.50   11.90
   4   6  -1    6.80    0.80
  -4   6   1    7.40    0.60
  -4   6   1    7.50    0.90
  -4  -6   1   33.20   85.09
  -4  -6   1    6.40    0.60
   4  -6  -1    6.30    1.30
   4  -6  -1    7.20    0.70
  -4  -6   1    7.40    0.70
  -4  -6   1    9.00    1.50
   4  -6  -1  -36.00   83.09
   4   6   0   26.30    1.80
   4   6   0   27.70    2.00
   4   6   0   28.20   10.90
  -4   6   0   25.70    1.60
  -4   6   0   26.80    1.90
   4  -6   0   30.10    2.70
  -4  -6   0   28.10    1.60
  -4  -6   0   99.79  117.89
   4  -6   0  100.89   64.59
   4  -6   0   30.30    1.90
  -4  -6  -1 -215.68  259.77
   4  -6   1  -20.00   56.69
   4   6   2  130.49   16.00
   4   6   2  137.89    6.50
   4   6   2  131.19    7.10
   4   6   2  118.19    6.60
   4  -6   2  122.59    6.50
   4  -6   2  133.79    7.00
   4   6   3   26.40    2.10
   4   6   3   34.90    9.10
   4   6   3   25.20    1.60
   4  -6   3   88.99   56.59
   4  -6   3   26.90    2.00
   4   6   4   14.00    1.10
   4   6   4   14.00    1.10
   4   6   4   14.90    1.00
   4   6   4   11.60    1.10
  -4   6  -4   13.40    1.40
   4   6   4   11.80    1.40
   4   6   4    5.40    8.10
   4   6   4   11.40    1.00
   4  -6   4   11.00    1.00
   4  -6   4  -31.90   58.69
   4  -6   4   11.80    1.40
  -4   6  -5   16.80    1.50
   4   6   5   16.90    1.10
   4   6   5   18.60    1.30
   4   6   5   15.70    1.70
   4   6   5   15.50    1.30
   4   6   5   17.50    1.20
   4  -6   5   13.70    1.80
   4  -6   5   15.50    1.20
   4  -6   5   14.10    1.60
  -4  -6  -5   13.90    1.00
   4   6   6   16.10    1.20
   4   6   6   13.10    1.60
  -4   6  -6   15.50    1.50
   4   6   6   14.70    1.20
   4   6   6   15.30    1.00
   4   6   6   12.90    8.60
   4   6   6   15.20    1.20
  -4  -6  -6   15.60    1.00
   4  -6   6   14.50    1.10
   4  -6   6   14.00    2.00
   4   6   7   43.60    2.50
   4   6   7   45.30    2.50
   4   6   7   41.70    3.00
   4   6   7   43.10    2.50
   4  -6   7   48.00    2.50
   4   6   8   19.20    1.20
   4   6   8   17.70    1.20
   4  -6   8   20.50    1.20
   4   6   9   15.30    1.10
   4   6   9   16.70    1.00
   4  -6   9   16.10    1.00
  -4   7  11    7.20    0.50
  -4   7  11    8.10    0.60
  -4   7  11    7.10    0.60
  -4   7  11    7.30    0.60
  -4   7  10    0.40    0.30
  -4   7  10    0.80    0.30
  -4   7  10    0.60    0.40
  -4   7  10    0.20    0.30
  -4   7   9   35.30    2.00
  -4   7   9   34.60    2.00
  -4   7   9   36.90    2.20
  -4   7   9   36.90    2.10
  -4   7   9   36.60    1.90
  -4  -7   9   33.70    2.00
  -4   7   8   33.40    2.00
  -4   7   8   32.90    1.90
   4   7  -8   30.60    2.50
  -4   7   8   33.60    1.80
  -4   7   8   33.20    1.90
  -4   7   8   33.70    2.10
  -4   7   8   32.30    2.60
  -4  -7   8   31.60    1.90
  -4  -7   8   31.50    1.90
   4   7  -7   57.69    3.80
  -4   7   7   57.29    3.10
  -4   7   7   55.79    3.20
  -4   7   7   56.69    3.00
  -4   7   7   52.39    3.70
  -4   7   7   58.39    3.00
  -4   7   7   46.20    9.70
  -4   7   7   55.29    2.90
  -4  -7   7   53.69    3.00
  -4  -7   7   55.19    3.20
  -4  -7   7   48.60    4.00
   4   7  -6   16.70    1.70
  -4   7   6   18.70    1.20
  -4   7   6   19.30    1.80
  -4   7   6   22.40    8.00
  -4   7   6   18.60    1.20
  -4   7   6   17.80    1.40
  -4   7   6   15.80    1.20
  -4  -7   6   16.40    2.10
  -4  -7   6   17.60    1.30
  -4  -7   6   17.60    1.30
  -4  -7   6   -4.60   70.59
  -4   7   5   80.19    4.20
  -4   7   5   84.69   13.50
   4   7  -5   80.99    4.80
  -4   7   5   78.89    4.30
  -4   7   5   82.79    5.00
  -4   7   5   81.29    4.40
  -4   7   5   86.49    4.20
  -4  -7   5   79.79    4.30
  -4  -7   5   81.39    4.30
  -4  -7   5   50.49   73.39
  -4  -7   5   80.49    5.60
  -4   7   4   92.59    4.90
   4   7  -4   91.79    5.30
  -4   7   4   93.19   14.40
  -4   7   4   91.99    4.80
  -4  -7   4   89.09    6.10
  -4  -7   4   95.29    4.90
  -4  -7   4   98.09    4.90
  -4  -7   4  173.58   81.89
   4   7  -3  176.38    9.20
  -4   7   3  165.98   24.30
  -4   7   3  178.18    9.30
  -4   7   3  174.68    8.90
  -4  -7   3  131.79   86.49
  -4  -7   3  183.08    8.90
  -4  -7   3  163.58   10.10
  -4   7   2   58.89    3.30
  -4   7   2   63.59    3.80
   4   7  -2   59.59    3.60
   4   7  -2   63.39    3.70
  -4  -7   2   61.99    3.30
  -4  -7   2   62.79    4.80
   4  -7  -2 -100.09  165.08
  -4  -7   2   60.99    3.20
  -4  -7   2   63.09   94.69
   4   7  -1   66.09    4.00
   4   7  -1   42.70   20.20
   4   7  -1   66.69    4.00
  -4   7   1   64.79    3.60
  -4   7   1   72.39    4.00
  -4   7   1   55.49   16.50
  -4  -7   1   72.99    3.60
  -4  -7   1  120.19  121.19
   4  -7  -1  214.48  129.49
   4   7   0    7.40   14.60
  -4   7   0    9.00    0.80
   4   7   0    9.60    1.10
  -4   7   0    9.70    1.10
   4   7   0    8.80    0.90
  -4  -7   0   60.39  161.48
   4  -7   0    7.10    1.60
  -4  -7   0    9.90    0.80
   4  -7   0  -16.60   94.39
   4  -7   0    8.20    0.70
   4  -7   0    8.80    1.00
  -4   7  -1    9.40    0.90
   4   7   1   11.80    1.20
  -4   7  -1   11.00    1.20
   4   7   1   12.40   18.30
   4   7   1    9.60    1.00
   4  -7   1   11.80    1.10
   4  -7   1   11.70    1.80
   4  -7   1   38.20   81.19
  -4  -7  -1   10.10    0.90
   4  -7   1    9.60    0.80
   4   7   2    2.60    0.50
   4   7   2    2.00    0.60
   4   7   2    3.50    0.80
  -4   7  -2    1.80    0.50
   4   7   2    2.30    0.40
   4   7   2    2.80   10.10
  -4  -7  -2    3.10    0.50
   4  -7   2  -38.70   70.89
   4  -7   2    3.00    0.50
   4  -7   2    1.70    0.60
   4  -7   2    2.20    1.00
  -4   7  -3   56.99    3.40
   4   7   3   52.69    3.60
   4   7   3   50.99    3.10
   4   7   3   46.60   11.60
   4  -7   3   57.69    3.00
   4  -7   3   52.39    3.40
  -4  -7  -3   54.69    2.90
   4  -7   3   51.39    4.10
   4  -7   3   82.19   73.39
   4   7   4   47.10    3.20
   4   7   4   44.00    2.60
   4   7   4   45.20    2.70
   4   7   4   49.00    2.60
  -4   7  -4   48.50    3.00
  -4  -7  -4   42.50    2.50
   4  -7   4   40.00    3.50
   4  -7   4   45.40    2.60
   4  -7   4   41.00    3.00
   4   7   5   92.29   14.20
   4   7   5  112.29    6.60
   4   7   5  127.49    6.00
  -4   7  -5  126.29    6.50
   4   7   5  118.79    6.00
   4   7   5  117.89    6.00
   4  -7   5  114.79    5.90
  -4  -7  -5  108.99    5.80
   4  -7   5  102.19    7.80
   4   7   6   39.50    2.90
   4   7   6   42.30    2.30
  -4   7  -6   41.00    2.70
   4   7   6   41.20    2.30
   4   7   6   40.70    2.30
   4  -7   6   39.80    2.30
  -4  -7  -6   36.80    2.20
   4   7   7   52.79    2.80
   4   7   7   47.20    2.90
   4   7   7   54.39    2.80
   4  -7   7   53.99    2.80
   4   7   8   21.20    1.20
   4   7   8   20.40    1.20
   4  -7   8   21.80    1.20
  -4   8  10    4.80    0.40
  -4   8  10    5.70    0.60
  -4   8  10    5.90    0.40
  -4   8  10    5.50    0.50
  -4   8   9  122.69    6.10
  -4   8   9  116.79    5.90
  -4   8   9  122.09    6.10
  -4   8   9  118.09    6.00
  -4   8   8   14.80    1.00
  -4   8   8   14.30    1.10
  -4   8   8   12.30    0.90
  -4   8   8   14.20    0.90
  -4  -8   8   12.90    0.90
  -4   8   7   21.70    1.40
  -4   8   7   23.00    1.50
  -4   8   7   23.10    1.30
  -4   8   7   20.30    1.90
  -4   8   7   18.50    1.40
  -4  -8   7   21.50    1.40
  -4   8   6   32.50    1.90
  -4   8   6   21.20   10.50
   4   8  -6   34.80    2.70
  -4   8   6   37.50    2.30
  -4   8   6   35.00    2.10
  -4   8   6   36.40    2.00
  -4  -8   6   34.50    3.20
  -4  -8   6   21.00   84.89
  -4  -8   6   36.30    2.10
  -4   8   5   17.20   13.50
  -4  -8   5 -174.68  117.69
  -4   8   4   21.60   11.40
  -4   8   4   42.50    2.40
   4   8  -4   37.70    2.70
  -4   8   4   41.70    2.90
  -4  -8   4   71.69   98.99
  -4  -8   4   38.10    3.80
  -4  -8   4   39.70    2.30
  -4   8   3  149.49    7.70
  -4   8   3  179.38   23.20
   4   8  -3  135.79    8.00
  -4   8   3  152.58    8.20
  -4  -8   3  157.48    7.70
  -4  -8   3  155.78    9.50
  -4  -8   3   87.69  106.59
   4   8  -2   68.69    4.20
  -4   8   2   57.79   18.30
  -4   8   2   73.69    4.50
   4   8  -2   78.79    4.40
  -4   8   2   73.99    4.00
   4  -8  -2  412.96  266.57
  -4  -8   2   44.10  124.59
  -4  -8   2   76.69    4.00
   4   8  -1   43.40    2.70
  -4   8   1   39.30    2.30
   4   8  -1   36.10    2.50
  -4  -8   1   36.80    2.10
  -4  -8   1   17.90  163.08
   4  -8  -1   89.89  175.38
  -4  -8   1   41.50    2.30
   4   8   0   44.60   22.90
   4   8   0   60.09    3.40
   4   8   0   63.39    3.90
  -4   8   0   61.79    3.80
  -4   8   0   62.59    3.40
  -4  -8   0   64.99    3.40
  -4  -8   0  -91.89  216.38
   4  -8   0  -57.99  128.09
   4   8   1   71.89    4.00
  -4   8  -1   78.49    4.50
  -4   8  -1   66.99    3.90
   4   8   1   78.19    4.60
   4   8   1   53.59   18.30
  -4  -8  -1   78.59    3.90
   4  -8   1   72.69    5.50
   4  -8   1 -109.29  107.29
   4   8   2    6.60    0.70
   4   8   2    3.70    0.60
   4   8   2   18.70   15.60
   4   8   2    6.30    1.00
  -4   8  -2    5.90    0.60
  -4   8  -2    6.00    1.00
   4  -8   2  -39.40  107.79
   4  -8   2    5.10    1.40
   4   8   3    6.40    0.70
  -4   8  -3    7.50    1.10
   4   8   3    9.20    1.20
   4   8   3    7.00   12.90
   4   8   3    7.10    1.10
   4  -8   3    7.30    1.80
  -4  -8  -3    9.40    0.90
   4  -8   3    9.50    1.10
   4  -8   3  -22.40   89.69
   4   8   4   12.60   13.50
   4   8   4   35.30    1.90
   4   8   4   33.70    2.00
   4   8   4   30.40    1.90
  -4   8  -4   34.70    2.40
  -4   8  -4   34.40    1.90
   4   8   4   30.90    2.50
   4  -8   4   32.80    2.00
   4  -8   4  -13.50   88.69
  -4  -8  -4   32.00    1.90
   4   8   5   68.19    3.70
   4   8   5   72.79    3.70
  -4   8  -5   73.09    4.20
   4   8   5   64.09    4.30
   4   8   5   71.79    3.80
   4  -8   5   73.19    3.70
  -4  -8  -5   71.59    3.70
   4   8   6    9.70    0.70
   4   8   6   10.80    0.80
   4   8   6    9.00    0.70
   4  -8   6   11.40    0.90
  -4  -8  -6    8.70    0.70
   4   8   7    4.70    0.50
   4   8   7    4.80    0.50
   4  -8   7    4.60    0.50
  -4   9   9   13.60    0.90
  -4   9   9   12.80    0.70
  -4   9   9   12.80    0.80
  -4   9   8   10.70    0.70
  -4   9   8   10.40    0.80
  -4   9   8   12.50    0.90
  -4   9   8   10.20    0.90
  -4   9   7   79.59    4.10
  -4   9   7   74.09    3.90
  -4   9   7   82.09    3.80
  -4   9   7   71.89    3.90
  -4  -9   7   74.69    3.90
  -4   9   6    2.70    0.50
  -4   9   6    3.10    0.80
  -4   9   6    3.50    0.50
  -4   9   6    3.00    0.40
  -4  -9   6    3.80    0.50
  -4   9   5  132.39    6.60
  -4   9   5  122.59    7.10
  -4  -9   5   30.10  115.29
  -4   9   4   62.19    4.50
  -4   9   4   72.99    3.70
  -4   9   4   62.79   17.30
   4   9  -4   62.09    4.20
  -4  -9   4   70.49    3.70
  -4  -9   4   69.89  126.69
   4   9  -3  113.89    6.60
  -4   9   3  124.79    6.80
  -4   9   3  127.39   23.30
  -4  -9   3  189.78  146.59
   4   9  -2   92.39    5.60
  -4   9   2   68.19   27.00
  -4   9   2  102.49    5.30
  -4   9   2   98.49    5.70
  -4  -9   2  100.69    5.20
   4  -9  -2  104.59    5.10
  -4  -9   2   76.89  169.18
   4   9  -1   51.59    3.30
  -4   9   1   51.09    2.80
  -4   9   1   47.90    3.30
   4   9  -1   48.40    2.80
   4  -9  -1   48.70    2.90
  -4  -9   1   49.99    2.80
   4  -9  -1  331.47  274.27
  -4  -9   1   11.40  227.78
   4  -9   0 -151.28  189.78
   4   9   1   36.10    3.20
   4   9   1   25.10   27.40
  -4   9  -1   32.50    2.40
   4   9   1   33.10    2.00
  -4  -9  -1   33.80    2.00
   4  -9   1   29.20    1.90
   4  -9   1  -93.99  150.68
  -4   9  -2   78.59    4.30
   4   9   2   79.49    4.40
   4   9   2   25.20   27.60
   4   9   2   81.39    4.90
  -4   9  -2   82.39    4.90
  -4  -9  -2   84.19    4.30
   4  -9   2   89.09    4.30
   4  -9   2   68.19  124.79
   4   9   3  147.79    7.60
  -4   9  -3  149.29    8.10
   4   9   3  141.99    8.10
  -4  -9  -3  150.18    7.50
   4  -9   3   17.30  122.99
   4  -9   3  158.58    7.50
  -4   9  -4   17.90    1.30
   4   9   4   16.60    1.70
  -4  -9  -4   22.90    1.30
   4   9   5   36.70    2.00
   4  -9   5   39.00    2.10
  -4  -9  -5   35.10    2.00
   4   9   6   21.50    1.40
  -4  -9  -6   20.80    1.30
  -4  -9  -6   23.90    1.20
   4  -9   6   21.70    1.30
  -4  10   8    3.70    0.40
   4 -10  -8    4.30    0.60
  -4  10   7   16.30    1.10
  -4  10   6    0.50    0.30
  -4 -10   6    0.70    0.30
  -4  10   5   45.10    2.50
  -4 -10   5   42.50    2.50
  -4  10   4    0.80    0.90
  -4  10   4    1.00    0.40
   4 -10  -4    1.20    0.30
  -4 -10   4    1.10    0.40
  -4  10   3   59.69    3.10
  -4  10   3   53.29    3.60
  -4 -10   3   57.19    3.10
   4 -10  -3   53.89    2.90
  -4  10   2   17.40    1.20
   4  10  -2   15.60    1.10
  -4  10   2   14.80    1.50
   4 -10  -2   14.10    1.00
  -4 -10   2   16.10    1.10
  -4  10   1   47.70    3.20
   4  10  -1   45.10    3.90
  -4  10   1   51.19    2.70
   4  10  -1   46.50    2.70
  -4 -10   1   49.10    2.70
   4  10   0   25.90    2.40
   4  10   0   26.50    1.70
  -4  10   0   27.00    1.70
  -4  10   0   28.40    2.10
  -4 -10   0   27.70    1.70
  -4  10  -1   66.79    4.10
  -4  10  -1   67.69    3.50
   4  10   1   62.19    4.30
   4  10   1   64.19    3.50
  -4 -10  -1   66.19    3.50
  -4  10  -2   22.90    1.90
   4  10   2   23.60    1.50
  -4 -10  -2   21.70    1.30
  -4 -10  -2   24.20    1.40
   4  10   3    8.30    0.70
  -4 -10  -3    8.40    0.60
  -4 -10  -3    9.20    0.80
   4  10   4   18.20    1.20
  -4 -10  -4   20.00    1.10
  -4 -10  -4   20.30    1.20
  -4 -10  -5   17.10    1.00
  -4 -10  -5   18.10    1.00
  -4  11   6    5.40    0.50
   4  11  -6    5.50    0.50
   4 -11  -6    5.60    0.40
  -4  11   5   14.80    0.90
   4  11  -5   13.60    0.90
   4 -11  -5   13.00    0.80
   4  11  -4   23.40    1.40
  -4  11   4   24.20    1.40
  -4 -11   4   23.50    1.30
   4 -11  -4   22.40    1.30
   4  11  -3   37.30    1.90
  -4  11   3   30.40    1.90
   4 -11  -3   30.80    1.80
  -4 -11   3   35.50    1.90
  -4  11   2    3.00    0.40
   4 -11  -2    3.20    0.50
   4  11  -1  105.09    5.40
  -4  11   1  116.19    5.30
  -4 -11   1   93.59    5.50
   4  11   0    5.60    0.60
  -4  11   0    5.30    0.70
  -4 -11   0    6.30    0.70
   4  11   1   53.69    2.80
  -4 -11  -1   55.19    2.90
   4  11   2   15.50    1.00
  -4 -11  -2   16.70    1.00
  -4 -11  -3   69.79    3.50
   4  12  -3   18.90    1.00
  -4 -12   3   16.20    1.00
   4  12  -2    3.00    0.40
  -4 -12   2    4.40    0.40
   4  12  -1    2.50    0.30
  -4 -12   1    2.30    0.40
  -4 -12   0   11.40    0.80
  -5   0  12    2.80    0.50
  -5   0  12    3.50    0.40
  -5   0  12    2.70    0.40
  -5   0  11    0.10    0.20
  -5   0  11    0.10    0.20
  -5   0  11    0.20    0.30
  -5   0  10   18.30    1.20
  -5   0  10   18.20    1.30
  -5   0  10   18.80    1.20
  -5   0  10   18.90    1.30
  -5   0   9    0.40    0.30
  -5   0   9    0.30    0.30
  -5   0   9    0.60    0.30
  -5   0   9    0.40    0.30
  -5   0   9    0.20    0.30
  -5   0   8  211.58   11.20
  -5   0   8  213.88   10.80
  -5   0   8  219.28   10.80
  -5   0   8  211.18   10.90
  -5   0   8  219.08   10.90
   5   0  -8  237.28   11.20
  -5   0   7    0.40    0.30
  -5   0   7    0.50    0.30
  -5   0   7    0.80    0.30
  -5   0   6  331.67   17.00
  -5   0   6  390.36   36.50
   5   0  -6  364.06   17.20
  -5   0   6  374.16   17.50
  -5   0   6  316.47   18.90
  -5   0   5    0.30    0.30
  -5   0   5  -15.90   20.20
   5   0  -5    0.30    0.30
  -5   0   5    0.30    0.20
  -5   0   4  246.58   11.40
  -5   0   4  237.58   35.40
   5   0  -4  222.48   10.90
  -5   0   4  196.68   10.80
  -5   0   4  207.88   15.30
   5   0  -3    1.30    6.70
  -5   0   3    0.20    0.30
   5   0  -3    0.40    0.20
  -5   0   3   -0.30   24.50
   5   0  -2 4063.79  189.68
  -5   0   2 4112.79  213.68
  -5   0   2 3534.05  185.98
  -5   0   1   25.00   41.80
  -5   0   0  408.26   21.20
  -5   0   0  548.05   81.19
   5   0   0  440.56   21.00
   5   0   1    0.10    0.30
   5   0   1   -2.70    2.30
  -5   0  -1 -110.69  101.99
   5   0   2  753.82   38.70
   5   0   2  788.72   41.60
   5   0   2  832.82   38.70
   5   0   2 1074.89  169.18
   5   0   3    0.10    0.30
   5   0   3    0.00    0.30
   5   0   3    0.00  126.19
   5   0   3    0.50    2.80
   5   0   3   -0.20    0.20
   5   0   4  378.16   19.20
   5   0   4  396.76   19.60
   5   0   4  394.36   19.20
   5   0   4   80.89  106.29
   5   0   4  384.06   19.60
   5   0   4  403.66   19.20
   5   0   4  408.16   22.40
   5   0   5   -0.20    0.40
   5   0   5  -16.40   67.19
   5   0   5    0.50    0.30
   5   0   5    3.50    3.40
   5   0   5    0.20    0.30
   5   0   5    0.30    0.30
   5   0   5   -0.20    0.30
   5   0   6  196.28    9.80
   5   0   6  185.88   10.40
   5   0   6  202.08    9.80
   5   0   6  193.48   10.30
   5   0   6  201.68    9.90
   5   0   7    0.20    0.40
   5   0   7    0.20    0.40
   5   0   7    0.10    0.80
   5   0   7    0.50    0.30
   5   0   7    0.20    0.30
   5   0   8   88.29    4.60
   5   0   8   95.09    4.70
   5   0   8   83.69    4.50
   5   0   9    0.50    0.50
   5   0   9    0.40    0.30
   5   0  10  146.69    7.10
   5   0  10  143.79    7.20
  -5   1  12  132.89    6.60
  -5   1  12  134.79    6.60
  -5   1  12  133.49    6.60
  -5   1  12  127.49    6.60
  -5  -1  12  136.19    6.60
  -5   1  11   29.40    1.80
  -5   1  11   29.10    1.80
  -5   1  11   27.90    1.70
  -5   1  11   30.50    1.70
  -5  -1  11   28.60    1.70
  -5  -1  11   31.30    1.70
  -5   1  10   52.49    2.80
  -5   1  10   50.79    2.80
  -5   1  10   52.39    2.90
  -5   1  10   50.99    2.90
  -5  -1  10   49.40    2.80
  -5  -1  10   49.50    2.80
  -5  -1  10   51.19    2.80
  -5   1   9   27.40    1.60
   5   1  -9   22.30    1.90
  -5   1   9   27.80    1.70
  -5   1   9   26.00    1.70
  -5   1   9   26.10    1.60
  -5   1   9   24.10    1.80
  -5  -1   9   26.30    1.60
  -5  -1   9   24.90    1.80
  -5  -1   9   25.80    1.60
  -5  -1   9   25.90    1.60
  -5   1   8  326.17   16.80
  -5   1   8  353.56   16.80
  -5   1   8  353.56   16.90
  -5   1   8  352.56   16.90
  -5   1   8  345.17   17.20
   5   1  -8  345.57   18.30
  -5   1   8  346.47   16.80
  -5  -1   8  340.47   17.20
  -5  -1   8  329.57   16.80
  -5  -1   8  343.27   16.80
  -5  -1   8  342.47   16.80
  -5  -1   8  341.57   16.80
  -5   1   7   42.40    2.70
  -5   1   7   41.80    2.30
   5   1  -7   46.60    2.70
  -5   1   7   43.10    2.40
  -5   1   7   41.10    2.30
  -5  -1   7   40.20    2.30
  -5  -1   7   40.70    2.30
  -5  -1   7   41.70    2.70
  -5   1   6  190.58   10.00
  -5   1   6  213.78   10.50
  -5   1   6  206.18   13.30
   5   1  -6  217.48   10.40
  -5   1   6  203.08   10.10
  -5  -1   6  205.88   10.50
  -5  -1   6  194.38   10.10
  -5  -1   6  193.38   11.90
  -5  -1   6  149.59   26.60
   5  -1  -6  212.28   10.10
  -5   1   5   77.89    9.80
  -5   1   5   76.99    4.20
  -5   1   5  112.49   27.70
  -5   1   5   90.99    4.70
   5   1  -5   84.99    4.40
  -5   1   5   79.29    4.20
  -5  -1   5   96.59   25.30
  -5  -1   5   73.19    8.60
  -5  -1   5   84.49    4.40
   5  -1  -5   77.69    4.30
  -5  -1   5   87.89    4.70
   5   1  -4  566.94   27.80
  -5   1   4  637.94   28.20
  -5   1   4  637.34   53.19
  -5   1   4  528.75   32.00
  -5  -1   4  565.84   52.59
  -5  -1   4  512.85   30.90
  -5  -1   4  614.84   28.20
   5  -1  -4  534.75   27.70
  -5   1   3  114.99   28.80
   5   1  -3   68.19    3.60
  -5   1   3   60.69    3.40
  -5   1   3   75.79    4.00
   5   1  -3   52.39    9.50
  -5  -1   3   66.49   29.60
   5  -1  -3   67.59    3.50
  -5   1   2  643.24   34.90
  -5   1   2  817.32   63.99
   5   1  -2  683.63   35.10
   5   1  -2  712.43   39.00
  -5   1   2  802.12   35.60
  -5  -1   2  805.32   35.70
   5  -1  -2  699.43   38.50
  -5  -1   2  752.12   69.79
   5  -1  -2  695.43   35.00
   5   1  -1  331.97   17.00
   5   1  -1  399.66   21.20
  -5   1   1  395.16   62.39
   5   1  -1  343.97   17.10
  -5   1   1  340.17   17.50
   5  -1  -1  355.56   20.40
  -5  -1   1  349.37   57.99
   5  -1  -1  340.47   17.10
  -5   1   0  594.84   84.79
   5   1   0  518.35   24.30
  -5  -1   0  442.46   24.70
   5  -1   0  538.35   24.40
   5  -1   0  494.35   27.20
  -5  -1   0  439.26   72.99
   5   1   1   13.10    1.10
   5   1   1   13.80    3.80
   5   1   1   15.10    1.10
   5  -1   1   12.10    3.40
   5  -1   1   13.10    1.10
   5  -1   1   15.30    1.10
  -5  -1  -1   27.70   89.39
   5   1   2  364.86   17.20
   5   1   2  321.87   17.10
   5   1   2  332.67   20.30
   5  -1   2  364.86   17.20
   5  -1   2  843.92  169.58
   5  -1   2  341.17   19.90
   5   1   3  211.28   10.40
   5   1   3  219.78   10.80
   5   1   3  216.78   14.00
   5   1   3  193.28   10.50
   5   1   3  210.28   10.80
   5   1   3  207.68   10.50
   5  -1   3  413.06  131.69
   5  -1   3  198.98   10.50
   5  -1   3  220.88   10.50
   5  -1   3  200.48   13.40
   5  -1   3  211.98   10.80
   5  -1   3  226.18   10.80
   5   1   4  152.18  124.69
   5   1   4  295.57   15.70
   5   1   4  298.37   18.70
   5   1   4  328.97   15.80
   5   1   4  319.77   15.30
   5   1   4  300.97   15.40
   5   1   4  284.47   15.10
   5   1   4  311.37   15.30
   5  -1   4  328.87   15.70
   5  -1   4  333.37   16.00
   5  -1   4  318.47   18.40
   5  -1   4  309.17   15.30
   5  -1   4  328.67   15.30
   5  -1   4  336.97  109.19
   5  -1   4  294.97   15.30
   5   1   5  -29.40   76.19
   5  -1   5  -55.39   63.49
   5   1   6   79.79    4.30
   5   1   6   80.79    4.80
   5   1   6   83.59    4.40
   5   1   6   81.09    4.30
   5  -1   6   79.89    4.30
   5  -1   6   79.49    4.90
   5  -1   6   79.89    4.20
   5  -1   6   79.69    4.70
   5  -1   6   85.59    4.40
   5   1   7   47.00    3.20
   5   1   7   50.79    2.90
   5   1   7   48.20    2.70
   5   1   7   51.29    2.80
   5  -1   7   51.09    2.80
   5  -1   7   49.40    2.70
   5  -1   7   43.00    3.30
   5  -1   7   50.59    2.80
   5   1   8  178.08    8.50
   5   1   8  169.28    8.40
   5   1   8  155.98    8.80
   5   1   8  160.18    8.30
   5  -1   8  163.88    8.30
   5  -1   8  173.78    8.50
   5   1   9   20.00    1.30
   5   1   9   22.50    1.40
   5  -1   9   22.20    1.30
   5   1  10   80.19    4.00
   5   1  10   76.49    4.00
   5  -1  10   81.09    3.90
   5  -1  10   73.79    3.90
  -5   2  13   14.00    0.80
  -5   2  12   53.69    2.60
  -5   2  12   48.30    2.50
  -5   2  12   46.20    2.60
  -5   2  12   50.29    2.70
  -5  -2  12   46.90    2.50
  -5   2  11   15.50    1.00
  -5   2  11   15.10    1.20
  -5   2  11   14.70    1.00
  -5   2  11   12.70    1.30
  -5  -2  11   14.50    1.00
  -5   2  10   58.59    3.30
  -5   2  10   59.59    3.20
  -5   2  10   58.39    3.00
   5   2 -10   51.19    3.60
  -5   2  10   58.09    3.20
  -5   2  10   60.09    3.10
  -5  -2  10   55.99    3.10
  -5  -2  10   55.29    3.00
  -5   2   9   48.80    3.30
  -5   2   9   54.19    3.10
   5   2  -9   54.49    3.40
  -5   2   9   53.19    3.00
  -5   2   9   54.59    2.90
  -5   2   9   54.19    2.90
  -5  -2   9   53.09    2.80
  -5  -2   9   51.19    3.20
  -5  -2   9   51.99    2.80
  -5  -2   9   54.39    2.90
  -5   2   8  191.68    9.20
  -5   2   8  182.08    9.20
  -5   2   8  178.58    9.60
  -5   2   8  187.28    9.10
   5   2  -8  175.98    9.60
  -5   2   8  189.68    9.10
  -5   2   8  187.78    9.30
  -5  -2   8  169.28    9.50
  -5  -2   8  180.88    9.10
  -5  -2   8  180.38    9.10
  -5  -2   8  182.38    9.10
  -5   2   7   22.60    1.50
  -5   2   7   27.00    4.10
  -5   2   7   23.20    1.40
  -5   2   7   22.30    1.50
   5   2  -7   24.60    1.80
  -5   2   7   24.50    4.50
  -5   2   7   23.80    1.40
  -5   2   7   23.40    2.10
  -5   2   7   22.30    1.50
  -5   2   7   22.00    1.50
  -5  -2   7   22.80    1.40
  -5  -2   7   23.00    1.40
  -5  -2   7   25.10    1.80
  -5   2   6  228.38   17.10
  -5   2   6  248.78   14.30
  -5   2   6  237.08   12.00
  -5   2   6  241.68   11.90
   5   2  -6  260.57   12.30
  -5   2   6  260.87   12.50
  -5   2   6  230.68   12.00
  -5   2   6  252.77   11.90
  -5  -2   6  231.38   11.90
  -5  -2   6  225.58   11.90
  -5  -2   6  234.08   14.20
  -5  -2   6  247.48   12.40
  -5  -2   6  217.98   31.90
  -5   2   5   36.60    2.40
  -5   2   5   30.70    8.50
  -5   2   5   33.40    2.00
  -5   2   5   55.29   27.20
  -5   2   5   35.00    1.90
   5   2  -5   34.50    2.20
  -5  -2   5   35.80    2.40
  -5  -2   5   34.10    1.90
  -5  -2   5   38.10   28.00
  -5  -2   5   23.10    5.90
   5   2  -4  174.98    9.10
  -5   2   4  194.68    9.50
  -5   2   4  167.98    8.90
  -5  -2   4  190.38    9.50
  -5  -2   4  204.48   38.60
  -5  -2   4  156.98   14.90
   5  -2  -4  179.38    8.90
   5   2  -3  218.38   10.30
  -5   2   3  259.07   43.80
   5   2  -3  181.18   17.60
  -5   2   3  209.28   10.20
   5  -2  -3  192.28   15.80
   5  -2  -3  198.08   10.10
  -5  -2   3  370.76   52.69
  -5   2   2  131.39    6.60
  -5   2   2  189.28   45.10
  -5   2   2  108.19    6.10
   5   2  -2  103.89   11.20
   5  -2  -2  123.89    6.10
   5  -2  -2  127.39   10.90
  -5  -2   2  130.29   39.80
  -5   2   1   84.39    4.60
  -5   2   1  106.59   50.19
   5   2  -1   80.09    4.20
   5   2  -1   72.29    8.60
   5   2  -1   73.19    4.00
  -5   2   1   75.79    4.00
   5  -2  -1   73.99    8.00
  -5  -2   1   83.29    4.70
   5  -2  -1   75.69    4.10
  -5  -2   1   63.19   47.00
   5   2   0  188.18   13.10
   5   2   0  168.08    8.50
   5   2   0  159.88    8.50
  -5   2   0  129.89   64.19
  -5  -2   0  179.58   75.79
   5  -2   0  171.28   11.50
   5  -2   0  170.08    8.50
  -5   2  -1  189.28  125.59
   5   2   1   29.60    1.80
   5   2   1   37.80    6.20
   5   2   1   28.80    1.80
   5  -2   1   28.70    1.80
  -5  -2  -1   87.09  115.59
   5  -2   1   19.30    4.10
   5   2   2  447.36   24.70
   5   2   2  428.56   20.80
   5   2   2  403.76   20.70
   5  -2   2  415.86   20.80
   5  -2   2  413.06   23.60
   5   2   3   59.09    3.20
   5   2   3   68.19    7.90
   5   2   3   68.09    3.70
   5   2   3   63.49    3.70
   5   2   3   64.79    3.40
   5   2   3   61.29    3.50
   5   2   3   61.79    3.40
   5  -2   3   66.79    3.40
   5  -2   3   62.29    3.70
   5  -2   3   58.19    3.30
   5  -2   3   56.29    6.70
   5   2   4  189.28   10.10
   5   2   4  191.28    9.80
   5   2   4  194.48    9.80
   5   2   4  198.58   10.20
   5   2   4  198.98   14.00
   5   2   4  186.18    9.60
   5   2   4  203.28    9.80
   5  -2   4  184.38    9.60
   5  -2   4  196.58   12.90
   5  -2   4  214.38    9.70
   5  -2   4  188.28    9.70
   5  -2   4  199.08   10.20
   5   2   5   11.00    4.80
   5   2   5   19.10    1.70
   5   2   5   20.20    1.80
   5   2   5  -69.29  101.79
   5   2   5   21.60    1.40
   5   2   5   20.70    1.40
   5   2   5   17.90    1.20
   5   2   5   18.90    1.80
   5  -2   5   21.60    1.40
   5  -2   5   18.60    1.70
   5  -2   5   36.00   31.00
   5  -2   5   19.80    1.40
   5  -2   5   19.40    1.30
   5   2   6  119.49    6.00
   5   2   6  111.39    6.40
   5   2   6  117.49    5.90
   5   2   6  114.59    5.90
   5   2   6  105.09    6.20
   5  -2   6  116.79    5.90
   5  -2   6  106.39    5.70
   5  -2   6  113.69    5.80
   5   2   7    8.10    1.20
   5  -2   7    7.90    1.30
   5  -2   7    6.60    1.10
   5   2   8   53.89    3.00
   5   2   8   54.79    3.00
   5   2   8   60.29    3.10
   5   2   8   50.79    3.40
   5  -2   8   56.39    3.10
   5  -2   8   53.49    2.90
   5   2   9    1.40    0.40
   5   2   9    0.60    0.30
   5   2   9    0.90    0.30
   5  -2   9    0.90    0.30
   5  -2   9    0.90    0.30
   5   2  10  108.59    5.30
   5  -2  10  106.29    5.30
  -5   3  13    1.70    0.40
  -5   3  13    1.40    0.20
  -5   3  12    1.70    0.30
  -5   3  12    2.20    0.40
  -5   3  12    2.10    0.50
  -5   3  12    1.00    0.40
  -5   3  12    1.40    0.30
  -5   3  11   76.39    3.90
  -5   3  11   74.89    3.90
  -5   3  11   77.79    4.00
  -5   3  11   75.49    4.00
  -5   3  11   77.69    4.10
  -5  -3  11   71.59    3.90
  -5   3  10  208.38   10.50
  -5   3  10  212.38   10.30
   5   3 -10  194.68   11.00
  -5   3  10  221.88   10.40
  -5  -3  10  216.78   10.30
  -5  -3  10  183.38   10.40
  -5   3   9   78.79    4.10
  -5   3   9   79.39    4.30
  -5   3   9   79.89    4.10
  -5   3   9   79.89    4.30
  -5   3   9   79.09    4.20
  -5  -3   9   74.39    4.00
  -5  -3   9   78.89    4.20
  -5   3   8  255.97   12.30
  -5   3   8  262.07   12.10
  -5   3   8  256.17   12.10
   5   3  -8  261.07   12.90
  -5   3   8  247.58   12.20
  -5   3   8  237.78   12.80
  -5  -3   8  223.68   12.10
  -5  -3   8  237.38   12.10
  -5  -3   8  245.78   12.30
  -5  -3   8  233.08   12.70
  -5   3   7   95.89    4.80
  -5   3   7   90.39    5.00
  -5   3   7   90.99    4.90
   5   3  -7  101.99    5.40
  -5   3   7   83.39   12.40
  -5   3   7   93.49    4.90
  -5   3   7   96.29    4.70
  -5   3   7   90.29    8.10
  -5   3   7   96.89    4.70
  -5   3   7   94.09    5.30
  -5  -3   7   89.69    5.30
  -5  -3   7   86.49    4.70
  -5  -3   7   89.19    4.80
  -5  -3   7   91.19    4.70
  -5  -3   7   85.59    4.80
  -5   3   6  494.45   24.20
   5   3  -6  506.25   24.60
  -5   3   6  479.75   24.20
  -5   3   6  509.75   24.80
  -5   3   6  535.75   24.10
  -5   3   6  496.15   24.40
  -5   3   6  469.35   27.00
  -5   3   6  538.25   24.30
  -5   3   6  471.75   24.20
  -5  -3   6  492.95   24.30
  -5  -3   6  510.35   24.90
  -5  -3   6  425.26   50.99
  -5  -3   6  460.95   24.10
  -5   3   5   18.30    1.60
   5   3  -5   18.40    1.40
  -5   3   5   17.20    3.80
  -5   3   5   17.70    1.20
  -5   3   5   17.70    1.30
  -5  -3   5   11.10    6.90
  -5  -3   5   18.30    1.70
  -5  -3   5   19.70    1.20
  -5  -3   5    8.80   31.80
  -5   3   4  177.28    8.60
  -5   3   4  169.28   39.70
  -5   3   4  154.98    8.40
   5   3  -4  176.18    8.70
  -5  -3   4  189.98   45.60
  -5  -3   4  176.48   26.10
  -5   3   3  392.96   18.70
  -5   3   3  356.56   18.00
  -5   3   3  432.76   59.89
   5   3  -3  356.76   18.20
  -5   3   3  341.07   18.10
  -5  -3   3  401.16   18.80
   5  -3  -3  370.76   18.00
  -5  -3   3  244.78   88.09
   5   3  -2  150.48    7.90
  -5   3   2  154.28    7.80
   5   3  -2  124.09   15.00
  -5   3   2  190.68   50.79
  -5  -3   2  200.98   57.09
   5  -3  -2  158.78    7.70
   5  -3  -2  143.19   12.70
  -5  -3   2  168.88    8.60
   5   3  -1   98.49    5.20
  -5   3   1   94.89    5.10
  -5   3   1  179.48   54.59
  -5   3   1   99.89    5.60
   5   3  -1  105.79   11.70
  -5  -3   1   -9.00   62.39
  -5  -3   1  102.19    5.90
   5   3   0  238.68   16.80
   5   3   0  228.58   11.70
  -5   3   0   50.99   75.89
   5   3   0  233.18   11.70
  -5  -3   0  105.09   89.29
   5  -3   0  236.78   11.70
   5  -3   0  248.18   15.30
   5   3   1   77.19    4.30
  -5   3  -1  146.69  152.58
   5   3   1   84.09    9.40
   5   3   1   83.69    4.40
   5  -3   1   78.39    4.40
   5  -3   1   83.09    7.90
  -5  -3  -1   26.50  129.89
   5   3   2  273.77   17.70
   5   3   2  244.08   12.60
   5   3   2  249.58   12.90
   5   3   2  260.87   13.00
   5   3   2  235.18   12.60
   5  -3   2  260.07   16.20
   5  -3   2  264.87   12.90
   5  -3   2  268.37   12.60
   5   3   3   34.90    2.20
   5   3   3   41.00    2.20
   5   3   3   39.50    2.10
   5   3   3   36.30    7.00
   5   3   3   37.10    2.50
   5   3   3   42.40    2.20
   5   3   3   36.60    2.40
   5  -3   3   34.70    2.20
   5  -3   3   38.90    2.60
   5  -3   3   40.50    2.20
   5  -3   3   42.80    6.20
   5   3   4  284.77   14.00
   5   3   4  308.67   14.10
   5   3   4  305.37   14.20
   5   3   4  262.67   14.10
   5   3   4  271.17   22.60
   5   3   4  260.87   14.40
   5   3   4  278.67   14.20
   5   3   4  290.27   14.70
   5  -3   4  308.67   14.10
   5  -3   4  283.27   14.10
   5  -3   4  290.87   14.70
   5  -3   4   -9.10  150.48
   5   3   5  333.77   18.50
   5   3   5  362.36   18.10
   5   3   5  377.66   18.30
   5   3   5  385.16   18.30
   5   3   5  382.26   18.90
   5   3   5  373.76   22.90
   5   3   5  384.16   18.40
   5  -3   5  369.56   18.30
   5  -3   5  318.47   78.09
   5  -3   5  320.87   48.80
   5  -3   5  389.46   18.20
   5  -3   5  369.36   18.90
   5   3   6  321.97   15.70
   5   3   6  321.07   15.70
   5   3   6  311.37   16.30
   5   3   6  328.67   15.80
   5  -3   6  314.57   15.60
   5  -3   6  305.07   16.40
   5  -3   6  320.17   15.70
   5   3   7   44.30    3.10
   5   3   7   46.70    2.70
   5   3   7   45.10    2.60
   5   3   7   43.00    2.60
   5  -3   7   44.30    2.50
   5  -3   7   47.00    3.60
   5  -3   7   44.40    2.60
   5   3   8   66.19    3.50
   5   3   8   60.89    3.40
   5   3   8   65.69    3.40
   5  -3   8   65.99    3.40
   5  -3   8   60.29    3.30
   5   3   9   41.50    2.30
   5   3   9   38.40    2.20
   5   3   9   40.30    2.20
   5  -3   9   45.80    2.30
  -5   4  12   59.49    3.00
  -5   4  12   58.99    3.00
  -5   4  12   58.89    3.00
  -5   4  12   54.59    2.90
  -5   4  12   59.59    3.10
  -5   4  11   30.50    1.80
  -5   4  11   32.60    1.80
  -5   4  11   33.70    2.00
  -5   4  11   30.30    1.90
  -5   4  11   32.90    2.00
  -5  -4  11   31.80    1.80
  -5   4  10   59.19    3.00
  -5   4  10   57.19    3.00
  -5   4  10   59.29    3.20
  -5   4  10   57.49    3.10
  -5   4  10   59.29    3.30
  -5  -4  10   49.10    3.40
  -5  -4  10   58.29    3.10
  -5   4   9    4.60    0.60
   5   4  -9    6.10    1.10
  -5   4   9    5.00    0.60
  -5   4   9    5.40    0.80
  -5   4   9    5.00    0.80
  -5   4   9    5.20    0.70
  -5  -4   9    3.80    0.90
  -5  -4   9    5.20    0.60
  -5  -4   9    5.60    0.70
  -5   4   8   27.00    2.10
   5   4  -8   31.40    2.40
  -5   4   8   29.80    1.90
  -5   4   8   28.90    2.00
  -5   4   8   31.60    1.70
  -5   4   8   31.30    1.70
  -5  -4   8   27.40    2.30
  -5  -4   8   28.40    1.80
  -5  -4   8   26.90    1.70
  -5   4   7   38.10    2.00
  -5   4   7   37.30    2.50
  -5   4   7   36.90    2.20
  -5   4   7   34.70    2.70
   5   4  -7   36.50    2.60
  -5   4   7   34.30    2.20
  -5   4   7   37.20    2.10
  -5   4   7   38.90    2.00
  -5   4   7   30.50    5.70
  -5  -4   7   33.30    2.00
  -5  -4   7   31.00    2.00
  -5  -4   7   36.80    2.10
  -5  -4   7   34.40    2.70
  -5   4   6   64.39    3.40
  -5   4   6   66.99    3.30
  -5   4   6   61.89    3.40
  -5   4   6   62.79    7.70
  -5   4   6   64.39    4.00
  -5   4   6   61.49    3.70
   5   4  -6   67.59    3.90
  -5   4   6   59.79    3.30
  -5   4   6   58.79    3.40
  -5  -4   6   58.19    3.30
  -5  -4   6   60.19    3.30
  -5  -4   6   65.79    4.20
  -5  -4   6   96.89   41.10
  -5  -4   6   57.99    3.30
   5   4  -5  622.44   29.80
  -5   4   5  618.54   29.30
  -5   4   5  574.04   29.40
  -5   4   5  646.54   30.00
  -5   4   5  570.44   29.40
  -5   4   5  619.84   33.40
  -5   4   5  637.04   30.20
  -5  -4   5  654.83   74.49
  -5  -4   5  556.74   29.40
  -5  -4   5  627.74   30.30
  -5  -4   5  588.54   29.30
  -5   4   4  585.94   26.90
  -5   4   4  561.24   31.00
  -5   4   4  512.55   26.30
  -5   4   4  495.65   26.00
   5   4  -4  520.75   26.30
  -5  -4   4  544.65   26.20
  -5  -4   4  508.65   26.00
  -5  -4   4  569.14   27.00
  -5  -4   4  508.75   72.09
  -5   4   3  267.77   13.60
   5   4  -3  284.67   13.90
  -5   4   3  290.27   13.90
  -5   4   3  293.67   55.59
  -5  -4   3  268.57   13.60
  -5  -4   3  348.27   67.39
  -5   4   2   74.59    4.00
  -5   4   2   74.09    4.50
   5   4  -2   52.09   21.30
  -5   4   2   74.59    3.70
  -5   4   2  200.88   62.49
   5   4  -2   75.69    4.00
   5  -4  -2   71.09   10.70
   5  -4  -2   71.79    3.80
  -5  -4   2   69.69    3.70
   5   4  -1  479.85   24.10
  -5   4   1  488.15   24.00
   5   4  -1  481.35   24.10
   5   4  -1  470.15   30.60
  -5   4   1  551.44  100.39
  -5  -4   1  502.25   25.00
  -5  -4   1  505.65   93.89
   5  -4  -1  526.65   24.10
   5  -4  -1  489.05   28.40
  -5   4   0  903.91  140.19
   5   4   0  837.22   43.10
   5   4   0  848.22   43.10
   5   4   0  962.80   49.20
   5  -4   0  903.71   43.10
  -5  -4   0  922.11  137.99
   5  -4   0  904.11   47.00
  -5   4  -1  153.28    7.90
   5   4   1  151.38    8.00
   5   4   1  143.39    7.80
   5   4   1  161.38   14.00
   5  -4   1  165.58    8.10
  -5  -4  -1    4.80  152.78
   5  -4   1  162.78   12.00
   5   4   2  148.99    8.30
   5   4   2  150.28    8.10
   5   4   2  163.98    8.00
   5   4   2  164.78    8.10
   5   4   2  159.38    8.40
   5   4   2  150.78   14.10
   5  -4   2  165.68    8.40
   5  -4   2  156.18   12.10
   5  -4   2  176.38    8.10
   5  -4   2  161.78    8.10
   5   4   3  183.08    9.40
   5   4   3  193.08    8.90
   5   4   3  174.08    9.20
   5   4   3  184.98    9.00
   5   4   3  163.48    8.90
   5   4   3  171.88   15.20
   5   4   3  170.78    9.00
   5  -4   3  224.38   51.09
   5  -4   3  164.78    8.90
   5  -4   3  193.38    8.90
   5  -4   3  180.08    9.40
   5   4   4   53.29    3.10
   5   4   4   52.49    8.60
   5  -4   4   56.69    3.60
   5  -4   4   52.89   41.50
   5  -4   5  -43.80   45.40
   5  -4   5  -40.90   84.19
   5   4   6  206.88   10.00
   5   4   6  194.38   10.70
   5   4   6  207.08   10.20
   5   4   6  201.28   10.10
   5  -4   6  195.28    9.90
   5  -4   6  202.78   10.00
   5  -4   6  193.48   10.70
  -5   4  -7  127.09    6.50
   5   4   7  110.69    6.40
   5   4   7  116.39    6.00
   5   4   7  111.39    5.80
   5   4   7  110.89    5.90
   5  -4   7  113.89    5.90
   5  -4   7  108.39    5.70
   5   4   8  106.99    5.50
   5   4   8  108.99    5.50
   5   4   8  103.59    5.40
   5  -4   8  106.79    5.40
   5   4   9   20.40    1.20
   5   4   9   19.90    1.20
   5  -4   9   21.60    1.20
  -5   5  12   12.10    0.80
  -5   5  12   13.20    0.90
  -5   5  12   13.00    0.80
  -5   5  12   13.00    0.80
  -5   5  11   42.10    2.40
  -5   5  11   40.80    2.20
  -5   5  11   39.90    2.30
  -5   5  11   42.50    2.40
  -5   5  10  206.08   10.20
  -5   5  10  207.68   10.40
  -5   5  10  210.28   10.40
  -5   5  10  209.38   10.20
  -5  -5  10  199.68   10.20
  -5   5   9   92.29    5.70
   5   5  -9  104.69    6.10
  -5   5   9  111.89    5.80
  -5   5   9  109.29    5.40
  -5  -5   9   96.09    6.10
  -5  -5   9   98.49    5.30
  -5  -5   9  111.09    5.40
  -5   5   8    0.60    0.30
  -5   5   8    0.50    0.40
  -5   5   8    1.00    5.40
  -5   5   8   -1.20    9.10
  -5   5   8    0.50    0.30
  -5   5   8    1.30    0.40
   5   5  -8    0.70    0.60
  -5   5   8    0.40    0.30
  -5  -5   8    0.60    0.40
  -5  -5   8    0.30    0.30
  -5  -5   8    0.50    0.50
  -5   5   7  165.88    8.30
  -5   5   7  166.98    8.20
  -5   5   7  166.68    8.90
  -5   5   7  163.68    8.40
  -5   5   7  177.88    8.20
  -5   5   7  163.08    8.50
  -5   5   7  157.58   13.60
   5   5  -7  175.48    9.10
  -5  -5   7  165.88    8.40
  -5  -5   7  156.78    9.30
  -5  -5   7  152.08    8.30
  -5   5   6   99.69    5.30
  -5   5   6   99.29    5.30
  -5   5   6  101.49    5.80
   5   5  -6  109.69    5.90
  -5   5   6  112.69    5.20
  -5   5   6  105.09    5.50
  -5   5   6  102.29    5.20
  -5   5   6  104.89    6.20
  -5   5   6  107.29   10.60
  -5  -5   6   49.00   50.49
  -5  -5   6   99.49    5.30
  -5  -5   6   94.99    5.20
  -5  -5   6   95.09    5.20
  -5  -5   6  102.99    6.30
  -5  -5   6   -7.50  145.59
  -5   5   5   95.89    4.90
  -5   5   5   97.29    5.40
  -5   5   5   83.19    6.50
  -5   5   5   91.59   10.20
  -5   5   5   98.39    4.80
   5   5  -5   98.39    5.40
  -5   5   5   95.69    5.00
  -5   5   5   94.29    4.80
  -5   5   5   86.99    4.90
  -5  -5   5   77.99   54.49
  -5  -5   5   92.39    4.90
  -5  -5   5   91.39    4.80
  -5  -5   5   94.99    4.90
  -5  -5   5  101.69    6.00
  -5   5   4  168.28    8.60
  -5   5   4  144.79    7.40
  -5   5   4  144.19    7.50
  -5   5   4  157.98   12.70
  -5   5   4  157.48    7.80
  -5   5   4  147.79    7.90
   5   5  -4  142.99    7.80
  -5  -5   4  138.49    7.40
  -5  -5   4  150.88    8.50
  -5  -5   4  142.89    7.50
  -5  -5   4  274.97   69.09
  -5  -5   4  142.79    7.50
   5   5  -3   64.69    3.70
  -5   5   3   63.59    3.70
  -5   5   3   65.79    3.70
  -5   5   3   64.59    9.50
  -5   5   3   67.49    4.30
  -5  -5   3   54.89   63.49
   5  -5  -3  105.49  147.09
  -5  -5   3   69.69    4.50
  -5  -5   3   61.39    3.40
   5   5  -2  105.69    5.20
  -5   5   2   96.99   11.50
  -5   5   2  100.19    5.20
  -5   5   2   93.19    5.00
   5   5  -2  100.89   16.50
   5   5  -2  103.59    5.30
  -5  -5   2   94.29    4.90
  -5  -5   2   98.09    4.90
   5  -5  -2  141.09   95.89
  -5  -5   2   90.49   72.79
   5  -5  -2   85.99    5.00
   5   5  -1  159.78    8.50
   5   5  -1  189.08   20.00
  -5   5   1  158.48    8.50
  -5   5   1  177.58   16.80
   5   5  -1  168.88    8.60
   5  -5  -1  141.39   75.89
   5  -5  -1  178.78    8.50
  -5  -5   1  275.57   95.69
  -5  -5   1  157.28    8.20
  -5  -5   1  169.78   11.00
  -5   5   0  160.58   21.20
   5   5   0  205.58   10.20
   5   5   0  203.18   17.90
   5   5   0  195.88   10.10
  -5   5   0  192.18   10.10
   5   5   0  207.28   10.20
  -5  -5   0  196.68    9.80
  -5  -5   0   67.39  109.99
   5  -5   0  206.48   10.10
   5  -5   0  300.77   68.69
   5   5   1  163.48    8.70
   5   5   1  182.68    9.10
  -5   5  -1  175.68    8.90
   5   5   1  160.28    8.90
   5   5   1  185.78   16.00
  -5  -5  -1  171.78    8.80
  -5  -5  -1   91.09  176.28
   5  -5   1  166.28   54.19
   5  -5   1  181.38    9.00
   5   5   2  302.07   15.30
   5   5   2  302.77   15.10
  -5   5  -2  319.37   15.40
   5   5   2  297.27   15.20
   5   5   2  318.97   15.60
   5   5   2  305.07   22.40
   5  -5   2  346.47   64.99
  -5  -5  -2  283.37   14.90
   5  -5   2  306.57   15.10
   5  -5   2  321.77   15.50
   5   5   3  241.98   13.00
   5   5   3  258.47   12.90
   5   5   3  235.28   12.40
  -5   5  -3  270.97   12.80
   5   5   3  240.88   12.40
   5   5   3  266.17   20.10
   5  -5   3  196.28   57.49
   5  -5   3  248.98   12.40
   5  -5   3  255.67   13.00
   5   5   4   23.30    2.00
   5   5   4   22.40    1.70
   5   5   4   25.80    1.70
  -5   5  -4   25.30    2.00
   5   5   4   23.50    1.60
   5   5   4   28.40    8.30
   5   5   4   27.20    1.60
   5  -5   4   26.20    2.10
   5  -5   4   25.20    1.60
   5  -5   4   71.39   53.49
  -5   5  -5  356.96   17.20
   5   5   5  333.07   16.90
   5   5   5  339.27   16.70
   5   5   5  361.26   16.70
   5   5   5  328.17   17.40
   5   5   5  318.77   23.80
   5  -5   5  329.17   17.40
   5  -5   5  338.47   16.70
   5   5   6  138.39    7.10
   5   5   6  135.79    7.70
   5   5   6  142.79    7.10
   5   5   6  135.29    7.20
   5  -5   6  140.49    7.10
   5   5   7   16.70    1.70
  -5   5  -7   20.70    1.70
   5   5   7   19.60    1.30
   5   5   7   21.40    1.40
   5   5   7   19.80    1.40
   5  -5   7   22.50    1.40
   5   5   8   59.49    3.20
   5   5   8   59.99    3.20
   5   5   8   60.39    3.20
   5  -5   8   64.99    3.20
   5   5   9   13.20    0.90
   5   5   9   11.60    0.80
   5  -5   9   12.90    0.90
  -5   6  11   61.49    3.20
  -5   6  11   64.99    3.30
  -5   6  11   61.09    3.20
  -5   6  11   63.29    3.30
  -5   6  11   60.89    3.30
  -5   6  10    2.90    0.50
  -5   6  10    2.40    0.50
  -5   6  10    2.10    0.40
  -5   6  10    3.40    0.50
  -5   6  10    2.70    0.60
  -5  -6  10    3.20    0.40
  -5   6   9   79.99    4.30
  -5   6   9   82.29    4.00
  -5   6   9   79.49    4.10
  -5   6   9   79.69    4.00
  -5   6   9   76.89    4.20
  -5  -6   9   74.79    4.10
  -5  -6   9   75.29    4.10
  -5   6   8   72.19    4.00
  -5   6   8   69.49    3.80
  -5   6   8   47.70   21.70
  -5   6   8   71.39    3.90
  -5   6   8   54.89    9.00
  -5   6   8   73.49    3.70
  -5   6   8   72.99    3.70
   5   6  -8   74.59    4.60
  -5   6   8   62.49    4.30
  -5  -6   8   62.09    4.60
  -5  -6   8   75.49    4.00
  -5  -6   8   76.79    4.00
  -5   6   7   33.90    2.60
  -5   6   7   34.00    2.20
  -5   6   7   35.40    2.10
  -5   6   7   26.10    7.50
   5   6  -7   34.50    2.60
  -5   6   7   34.30    1.90
  -5   6   7   36.30    2.00
  -5   6   7   34.40    2.00
  -5  -6   7   31.00    2.00
  -5  -6   7   31.90    2.90
  -5  -6   7   32.90    2.10
  -5   6   6   33.80    8.00
  -5   6   6   50.39    2.50
  -5   6   6   43.20    2.60
  -5   6   6   43.50    2.50
  -5   6   6   48.50    2.60
  -5   6   6   45.00    2.80
   5   6  -6   49.40    3.20
  -5  -6   6   46.10    2.70
  -5  -6   6   38.20   60.09
  -5  -6   6   44.40    2.60
  -5  -6   6   46.20    3.70
  -5   6   5   91.09    4.80
   5   6  -5   94.29    5.20
  -5   6   5   97.29    5.30
  -5   6   5   85.59    4.60
  -5   6   5   78.39    4.70
  -5   6   5   86.29   11.70
  -5  -6   5  150.58   70.99
  -5  -6   5   91.09    4.60
  -5  -6   5   92.39    5.90
  -5   6   4  352.66   17.60
  -5   6   4  358.96   17.40
  -5   6   4  368.86   24.10
  -5   6   4  365.96   18.10
  -5   6   4  330.77   17.50
   5   6  -4  363.46   18.00
  -5  -6   4  346.57   17.50
  -5  -6   4  382.16   19.00
  -5  -6   4  350.26   17.40
  -5   6   3  240.88   18.30
   5   6  -3  205.48   10.60
  -5   6   3  175.48   10.10
  -5   6   3  218.78   10.70
  -5   6   3  203.18   10.30
  -5   6   3  215.08   10.10
  -5  -6   3  204.08   10.20
  -5  -6   3  276.97   85.89
   5  -6  -3  236.38  279.57
  -5  -6   3  203.08   10.10
  -5  -6   3  209.88   11.60
  -5   6   2   57.39    3.40
   5   6  -2    3.60   26.20
   5   6  -2   62.39    3.50
   5   6  -2   64.29    3.40
  -5   6   2   40.90    9.10
  -5   6   2   53.99    3.10
  -5  -6   2   54.49    3.00
  -5  -6   2   64.29    4.50
  -5  -6   2   56.99    3.10
  -5  -6   2  105.59   90.09
  -5  -6   2   56.69    3.00
   5  -6  -2  -78.79  109.49
   5   6  -1  104.69    5.60
   5   6  -1   95.39    5.60
  -5   6   1   86.59   15.30
  -5   6   1  104.99    5.60
  -5   6   1  106.09    5.30
  -5  -6   1  105.89    5.30
  -5  -6   1   54.39  112.89
   5  -6  -1  152.68   94.29
  -5  -6   1  103.19    5.20
   5   6   0  243.88   25.00
   5   6   0  251.67   13.10
   5   6   0  284.97   13.50
  -5   6   0  265.37   13.30
   5   6   0  258.67   13.30
   5  -6   0  284.47   13.40
  -5  -6   0  103.79  148.79
  -5  -6   0  247.78   12.90
   5  -6   0  250.47   82.09
   5   6   1   95.69    5.10
   5   6   1   88.19    4.60
   5   6   1   90.09    4.70
   5   6   1   69.99   12.90
   5  -6   1   86.89    4.90
   5  -6   1   20.20   81.79
  -5  -6  -1   84.29    4.40
   5  -6   1   76.79    4.50
   5   6   2   71.29    3.90
   5   6   2   64.99    3.70
   5   6   2   63.39   12.00
   5   6   2   78.19    4.40
   5  -6   2   72.29    4.20
   5  -6   2    7.60   60.09
  -5  -6  -2   74.29    3.80
   5  -6   2   62.19    3.70
   5   6   3   25.00   10.00
   5   6   3   33.60    1.90
  -5   6  -3   31.30    2.20
   5   6   3   33.70    2.40
   5   6   3   29.80    2.00
  -5  -6  -3   29.20    1.80
   5  -6   3   30.80    1.90
   5  -6   3  -12.70   61.29
   5  -6   3   29.20    2.30
   5   6   4  226.88   12.50
   5   6   4  251.07   22.10
   5   6   4  262.27   12.50
  -5   6  -4  277.17   13.10
   5   6   4  254.07   12.70
   5   6   4  251.37   13.20
   5  -6   4  276.27   12.50
  -5  -6  -4  228.98   12.40
   5  -6   4  246.48   13.10
   5  -6   4  144.59   68.89
   5   6   5   41.50    3.10
  -5   6  -5   46.70    3.00
   5   6   5   42.30    2.60
   5   6   5   47.30    2.50
   5   6   5   41.30    2.50
   5   6   5   24.30   10.30
   5  -6   5   39.50    3.00
  -5   6  -6  109.99    6.00
   5   6   6  105.39    5.50
   5   6   6   97.79    6.10
   5   6   6  110.89    5.50
   5   6   6  109.09    5.60
   5  -6   6  106.79    5.50
   5   6   7   35.00    2.10
   5   6   7   37.10    2.10
   5   6   7   42.90    2.30
   5  -6   7   36.40    2.10
   5   6   8   43.90    2.40
   5   6   8   46.80    2.40
   5  -6   8   47.30    2.40
  -5   7  11    8.30    0.60
  -5   7  11    8.30    0.60
  -5   7  11    8.20    0.50
  -5   7  10   37.60    2.10
  -5   7  10   38.40    2.20
  -5   7  10   35.90    2.00
  -5   7  10   36.50    2.00
  -5   7   9   57.69    3.10
  -5   7   9   59.29    3.10
  -5   7   9   59.89    3.20
  -5   7   9   59.79    3.10
  -5   7   9   59.99    3.30
  -5  -7   9   57.19    3.50
  -5   7   8    5.80    0.60
  -5   7   8    6.10    1.30
  -5   7   8    5.80    0.60
  -5   7   8    5.60    0.70
  -5   7   8    5.80    0.70
   5   7  -8    7.10    1.70
  -5   7   8    5.20    0.80
  -5  -7   8    4.70    1.90
  -5  -7   8    5.80    0.70
  -5   7   7   91.49    5.10
  -5   7   7   96.19    4.80
  -5   7   7   88.19   14.40
  -5   7   7  100.49    5.60
   5   7  -7   91.59    5.50
  -5   7   7   86.29    5.50
  -5  -7   7   83.99    5.90
  -5   7   6   49.99    2.60
  -5   7   6   45.60    2.50
  -5   7   6   42.80    2.70
   5   7  -6   50.09    3.30
  -5   7   6   47.30    2.80
  -5   7   6   52.39    2.60
  -5   7   6   37.00    9.70
  -5   7   6   46.30    3.30
  -5  -7   6   44.20    3.80
  -5  -7   6   77.09   77.09
  -5  -7   6   49.30    2.80
  -5   7   5   91.69    4.90
  -5   7   5   93.29    4.60
   5   7  -5   91.29    5.30
  -5   7   5   90.09    5.40
  -5   7   5   76.99   12.20
  -5  -7   5   87.49    6.10
  -5  -7   5   78.09   84.99
  -5  -7   5   90.69    4.80
  -5   7   4   57.09    3.30
   5   7  -4   57.69    3.60
  -5   7   4   55.89   11.40
  -5   7   4   61.29    3.80
  -5  -7   4   59.29    3.20
  -5  -7   4  -50.49   87.89
  -5  -7   4   58.09    3.10
   5   7  -3   56.19    3.50
  -5   7   3   52.29   11.90
  -5   7   3   58.69    3.20
  -5  -7   3   54.79    3.00
  -5  -7   3   61.89    4.70
  -5  -7   3   56.99    3.10
  -5  -7   3  166.28  101.29
  -5   7   2   40.20   13.50
   5   7  -2   34.60    2.30
  -5   7   2   33.80    2.10
  -5   7   2   33.60    2.40
   5   7  -2   32.50    2.30
  -5  -7   2   33.90    2.00
   5  -7  -2  -57.99  182.68
  -5  -7   2    1.70  116.89
  -5  -7   2   34.30    1.90
   5   7  -1  112.19    6.10
  -5   7   1  116.29    6.30
  -5   7   1  112.09    5.90
   5   7  -1   98.69   25.20
  -5   7   1   84.69   19.80
  -5  -7   1  121.59    5.90
  -5   7   0   23.00    1.50
   5   7   0   26.90    1.90
  -5   7   0   23.90    2.40
   5   7   0   25.60    1.60
   5   7   0   22.70    1.70
   5  -7   0 -129.09   97.19
   5  -7   0   19.40    1.40
  -5  -7   0  294.57  208.28
   5  -7   0   20.10    2.60
   5   7   1   52.69    3.20
   5   7   1   60.09    3.70
  -5   7  -1   58.89    3.50
   5   7   1   29.00   14.60
  -5   7  -1   54.59    3.10
   5  -7   1   58.79    4.60
   5  -7   1   25.00   82.59
   5  -7   1   59.49    3.50
  -5  -7  -1   57.09    3.10
  -5   7  -2  132.89    6.90
   5   7   2  108.19   16.90
   5   7   2  107.49    6.30
   5   7   2  123.69    7.00
   5   7   2  125.79    6.50
   5  -7   2  136.29    8.00
   5  -7   2  121.89    6.40
   5  -7   2  136.39   81.49
   5  -7   2  126.49    6.90
  -5  -7  -2  130.29    6.30
   5   7   3   76.09    4.20
   5   7   3   82.29   21.80
   5   7   3   80.49    4.90
  -5   7  -3   85.59    4.80
   5   7   3   79.19    4.40
   5   7   3   77.49    4.20
   5  -7   3   75.19    5.50
   5  -7   3   89.29    4.30
  -5  -7  -3   81.09    4.20
   5  -7   3   80.39    4.80
   5   7   4    2.30    0.40
   5   7   4    0.90    0.90
   5   7   4   -1.00   11.30
  -5   7  -4    1.20    0.60
   5   7   4    1.60    0.40
   5   7   4    2.00    0.50
   5  -7   4   14.20   80.29
   5  -7   4    1.70    0.80
   5  -7   4    1.60    0.90
   5  -7   4    1.50    0.40
  -5  -7  -4    1.60    0.40
   5   7   5   66.49    4.30
   5   7   5   71.19    3.60
  -5   7  -5   69.79    4.10
   5   7   5   67.89    3.60
   5   7   5   66.59    3.70
  -5  -7  -5   69.09    3.60
   5  -7   5   67.89    3.60
   5   7   6   56.89    3.00
  -5   7  -6   60.69    3.00
   5   7   6   56.99    3.10
   5   7   6   57.49    3.30
   5  -7   6   55.29    3.10
   5   7   7   80.79    4.30
   5   7   7   82.19    4.30
   5   7   7   88.39    4.30
   5  -7   7   90.19    4.30
  -5   8  10    2.10    0.40
  -5   8  10    2.00    0.30
  -5   8  10    1.90    0.30
  -5   8   9  114.49    5.70
  -5   8   9  114.39    5.70
  -5   8   9  118.99    5.90
  -5   8   9  112.49    5.60
  -5  -8   9  110.39    5.80
  -5   8   8   58.09    3.00
  -5   8   8   50.29    3.00
  -5   8   8   59.09    3.10
  -5   8   8   61.89    3.30
  -5  -8   8   60.19    3.40
  -5   8   7   87.79    4.50
  -5   8   7   92.49    4.60
  -5   8   7   82.39    5.20
  -5   8   7   90.79    4.80
  -5  -8   7   89.79    4.70
  -5   8   6   39.50    2.30
  -5   8   6   39.30    2.10
  -5   8   6   26.60   11.00
  -5   8   6   39.00    2.20
  -5   8   6   35.70    2.80
  -5  -8   6   -5.60   84.59
  -5  -8   6   38.00    4.40
  -5  -8   6   36.70    2.30
  -5   8   5   85.79    4.40
  -5   8   5   82.39    5.00
  -5   8   5   87.99    4.50
   5   8  -5   83.49    4.90
  -5   8   5   84.19   14.50
  -5   8   5   72.49    4.30
  -5  -8   5   19.40  101.29
  -5  -8   5   80.09    5.90
  -5  -8   5   90.89    4.50
  -5   8   4  103.79   17.90
   5   8  -4  116.79    6.70
  -5   8   4  121.29    6.90
  -5   8   4  130.19    6.40
  -5  -8   4   -1.60  126.69
  -5  -8   4  120.69    8.00
  -5  -8   4  124.09    6.30
  -5   8   3  238.08   12.50
   5   8  -3  235.88   12.50
  -5   8   3  243.88   12.00
  -5   8   3  249.28   28.80
  -5  -8   3  131.89  126.89
  -5  -8   3  240.58   11.90
   5   8  -2   56.29    3.70
  -5   8   2   67.79    3.50
  -5   8   2   64.19    3.90
  -5   8   2   42.50   20.40
   5  -8  -2 -114.99  265.07
  -5  -8   2   61.89    3.30
  -5  -8   2   65.29    3.40
  -5  -8   2    3.80  154.68
  -5   8   1   92.89    5.30
   5   8  -1   91.59    4.90
   5   8  -1   81.19    5.00
  -5   8   1   97.29    4.90
  -5  -8   1   92.69    4.70
   5  -8  -1   28.20  183.78
  -5  -8   1  235.18  208.78
  -5  -8   1   94.29    4.80
   5  -8   0   81.29  140.99
  -5  -8   0  283.07  299.77
  -5   8  -1  186.58    9.20
   5   8   1  162.88    9.20
  -5   8  -1  169.48    8.60
   5   8   1  179.78    8.70
  -5  -8  -1  172.98    8.50
   5  -8   1  -59.39  134.59
   5  -8   1  158.28    8.60
  -5   8  -2   16.70    1.60
   5   8   2   15.60    1.60
   5   8   2   19.60    1.40
   5   8   2    6.20   15.90
  -5   8  -2   17.30    1.50
   5  -8   2   91.69  104.29
  -5  -8  -2   15.70    1.20
   5  -8   2   14.50    2.60
  -5   8  -3  151.28    7.60
   5   8   3  141.29   20.10
   5   8   3  145.79    7.70
  -5   8  -3  159.98    8.20
   5   8   3  144.99    8.20
  -5  -8  -3  151.28    7.60
   5  -8   3  157.38    7.60
   5  -8   3  146.39    9.90
   5  -8   3   78.09   97.69
   5   8   4   98.79   16.90
   5   8   4  108.39    6.40
  -5   8  -4  118.39    5.80
  -5   8  -4  114.39    6.40
   5   8   4  115.59    5.80
   5   8   4  115.39    5.90
   5  -8   4  119.69    5.80
   5  -8   4   53.99  103.39
  -5  -8  -4  110.49    5.80
   5   8   5  175.68    8.30
   5   8   5  161.58    8.30
   5   8   5  170.68    8.20
  -5  -8  -5  154.48    8.20
   5  -8   5  172.68    8.30
   5   8   6   13.60    0.90
   5   8   6   13.20    0.90
   5   8   6   15.50    1.00
   5  -8   6   14.10    0.90
   5  -8   7    5.60    0.40
  -5   9   9   21.30    1.20
  -5   9   9   23.20    1.30
  -5   9   9   21.10    1.20
  -5   9   8   24.90    1.40
  -5   9   8   22.90    1.40
  -5   9   8   22.30    1.30
  -5  -9   8   21.50    1.40
  -5   9   7   37.40    2.10
  -5   9   7   40.30    2.30
  -5  -9   7   41.20    2.20
  -5   9   6    0.80    0.80
  -5   9   6    1.00    0.40
  -5   9   6    1.40    0.40
  -5  -9   6    0.40    0.40
  -5   9   5   84.59   17.50
  -5   9   5   77.49    4.90
  -5   9   5   85.49    4.50
  -5  -9   5   85.89    4.40
  -5   9   4   31.80   18.80
  -5   9   4   44.40    2.50
  -5   9   4   40.50    2.90
  -5  -9   4   42.40    2.50
  -5  -9   4  -73.49  140.19
   5   9  -3  106.19    6.50
  -5   9   3  113.29    6.90
  -5   9   3  144.59   26.10
  -5   9   3  130.49    6.30
  -5  -9   3  196.28  165.08
  -5  -9   3  126.49    6.20
  -5   9   2  114.69    5.80
   5   9  -2  109.19    5.80
  -5  -9   2  298.27  213.98
   5  -9  -2  101.09    5.50
  -5  -9   2  116.19    5.70
  -5   9   1  183.28    8.90
  -5   9   1  178.78    9.60
   5   9  -1  173.88    8.90
   5   9  -1  178.58    9.40
   5  -9  -1  232.68  286.57
  -5  -9   1 -216.88  281.27
  -5  -9   1  174.78    8.80
  -5  -9   1  162.78    8.60
   5   9   0   28.60    2.20
  -5   9   0   29.10    2.30
  -5   9   0   28.70    1.80
   5   9   0   25.70    1.80
  -5  -9   0   25.80    1.60
  -5  -9   0   29.80    1.70
   5  -9   0    8.60  206.38
   5   9   1   39.40    2.90
   5   9   1   41.10    2.40
  -5   9  -1   38.10    2.30
   5   9   1   29.40   32.80
  -5   9  -1   41.00    2.80
   5  -9   1  125.79  162.68
  -5  -9  -1   39.70    2.20
  -5  -9  -1   42.30    2.30
  -5  -9  -2    0.20    0.50
   5  -9   2  -50.29  131.09
   5   9   3  120.59    5.80
  -5   9  -3   97.49    6.70
   5   9   3   99.49    6.80
   5  -9   3  118.99    5.70
  -5  -9  -3  122.49    5.70
  -5  -9  -3  107.19    5.60
  -5   9  -4   19.20    1.30
   5   9   4   23.60    1.30
   5  -9   4   23.40    1.30
  -5  -9  -4   22.50    1.30
  -5  -9  -4   18.40    1.20
   5   9   5   40.50    2.10
   5  -9   5   36.20    2.10
  -5  -9  -5   39.20    2.20
  -5  -9  -5   45.40    2.20
   5  -9   6   19.00    1.00
  -5  -9  -6   18.40    1.10
  -5  10   8   13.40    0.90
   5 -10  -8   14.10    0.80
  -5  10   7   51.19    2.60
  -5 -10   7   47.60    2.50
  -5  10   6    8.40    0.70
  -5 -10   6    6.80    0.60
  -5  10   5  103.19    5.50
  -5 -10   5  112.39    5.80
  -5  10   4    5.60    1.00
   5 -10  -4    6.30    0.80
  -5 -10   4    8.30    0.70
  -5  10   3  210.28   10.10
   5  10  -3  196.48   10.10
  -5 -10   3  198.18   10.00
   5  10  -2   43.40    2.50
  -5  10   2   40.60    2.90
  -5  10   2   47.90    2.60
  -5 -10   2   44.40    2.50
  -5  10   1   73.39    4.60
   5  10  -1   76.39    4.20
  -5  10   1   85.29    4.20
  -5 -10   1   80.29    4.10
  -5  10   0   51.59    2.60
  -5  10   0   39.90    3.40
   5  10   0   46.30    2.60
  -5 -10   0   47.80    2.60
   5  10   1  172.88    8.40
  -5  10  -1  165.38    8.90
  -5  10  -1  156.28    8.30
  -5 -10  -1  165.08    8.20
  -5 -10  -1  176.98    8.30
  -5  10  -2   52.19    2.60
   5  10   2   45.70    2.60
  -5 -10  -2   50.49    2.70
  -5 -10  -2   45.90    2.50
   5  10   3   32.30    1.80
  -5 -10  -3   32.70    1.70
  -5 -10  -3   33.20    1.80
  -5 -10  -4    1.10    0.30
  -5 -10  -4    0.90    0.30
  -5  11   6    7.90    0.60
   5  11  -6    8.00    0.80
   5 -11  -6    7.50    0.50
  -5  11   5   40.90    2.10
   5  11  -5   40.80    2.10
  -5 -11   5   40.20    2.20
   5 -11  -5   34.90    2.00
  -5  11   4   16.80    1.00
   5  11  -4   15.40    1.00
  -5 -11   4   14.60    1.00
  -5  11   3   61.69    3.20
   5  11  -3   61.69    3.20
  -5 -11   3   57.69    3.10
  -5  11   2   22.80    1.40
   5  11  -2   22.80    1.40
  -5 -11   2   22.30    1.40
   5  11  -1   96.09    5.00
  -5  11   1  102.39    5.00
  -5 -11   1   96.19    5.00
  -5  11   0   21.90    1.30
   5  11   0   20.80    1.30
  -5 -11   0   22.00    1.30
   5  11   1   89.49    4.70
  -5 -11  -1   96.99    4.70
   5  11   2    6.50    0.50
  -5 -11  -2    5.80    0.50
  -6   0  13    0.20    0.20
  -6   0  12   15.50    1.00
  -6   0  12   16.50    1.20
  -6   0  12   14.80    1.20
  -6   0  11    0.30    0.30
  -6   0  11   -0.10    0.20
  -6   0  11    0.60    0.40
  -6   0  10   60.99    3.30
  -6   0  10   63.69    3.20
  -6   0  10   59.79    3.30
  -6   0  10   60.99    3.20
  -6   0  10   52.89    3.40
  -6   0   9    0.50    0.30
  -6   0   9    0.60    0.30
  -6   0   9    0.30    0.30
  -6   0   9    0.40    0.30
  -6   0   8  129.19    6.50
  -6   0   8  124.29    6.60
  -6   0   8  130.39    6.60
  -6   0   8  130.49    6.50
  -6   0   8  123.59    7.00
   6   0  -8  135.69    6.90
  -6   0   7    0.10    0.40
  -6   0   7    0.50    0.30
  -6   0   7    0.60    0.30
  -6   0   7    0.10    0.20
   6   0  -7   -0.20    0.30
  -6   0   7   -1.70    3.00
  -6   0   6  430.26   26.80
  -6   0   6  520.25   23.90
  -6   0   6  430.56   48.40
  -6   0   6  464.35   23.20
  -6   0   6  473.35   23.20
   6   0  -6  494.15   23.40
  -6   0   6  480.45   23.20
  -6   0   5    9.50   24.40
  -6   0   5    0.30    0.40
  -6   0   5   -0.70    7.50
  -6   0   5    0.30    0.20
  -6   0   4 1131.59   58.09
  -6   0   4 1299.97   58.89
   6   0  -4 1161.98   58.19
  -6   0   4 1283.07   89.79
   6   0  -3    5.80    7.10
  -6   0   3   12.90   31.90
   6   0  -2 5618.94  274.37
  -6   0   1  -64.29   54.19
  -6   0   1    0.30    0.40
   6   0  -1    3.60    4.30
   6   0   0 1114.19   53.19
  -6   0   0 1114.29   52.99
  -6   0   0  877.41  120.29
  -6   0  -1   42.80  139.29
   6   0   2  100.19    5.60
   6   0   2   97.09    9.50
   6   0   2  108.99    5.60
   6   0   3    0.40    0.30
   6   0   3    0.60    0.40
   6   0   3    0.10    0.20
   6   0   3    4.80    4.00
   6   0   3    0.30    0.30
   6   0   3    0.50    0.40
   6   0   4  304.17   15.50
   6   0   4  302.37   15.20
   6   0   4  294.37   18.90
   6   0   4  318.57   15.10
   6   0   4  316.57   15.10
   6   0   4  301.57   15.60
   6   0   5   48.90   92.89
   6   0   6  163.68    8.20
   6   0   6  153.48    8.90
   6   0   6  169.38    8.20
   6   0   6  164.58    8.30
   6   0   6  159.18    8.70
   6   0   7    0.30    0.30
   6   0   7    0.10    0.30
   6   0   7    0.20    0.30
   6   0   8  132.19    6.50
   6   0   8  122.49    6.40
   6   0   9   -0.10    0.20
   6   0   9    0.20    0.20
  -6   1  13    6.30    0.40
  -6   1  13    6.00    0.40
  -6   1  12  124.69    6.30
  -6   1  12  124.69    6.60
  -6   1  12  134.99    6.40
  -6   1  12  119.99    6.30
  -6  -1  12  128.99    6.30
  -6  -1  12  123.39    6.20
  -6   1  11   15.60    1.10
  -6   1  11   17.20    1.30
  -6   1  11   17.10    1.10
  -6   1  11   17.10    1.20
  -6  -1  11   16.60    1.10
  -6  -1  11   15.40    1.10
  -6  -1  11   16.20    1.10
  -6   1  10   44.20    2.40
  -6   1  10   37.20    2.70
  -6   1  10   43.70    2.60
  -6   1  10   43.70    2.50
  -6   1  10   46.90    2.50
  -6  -1  10   42.40    2.40
  -6  -1  10   45.90    2.40
  -6  -1  10   45.20    2.50
  -6   1   9   13.30    1.30
  -6   1   9   16.30    1.10
  -6   1   9   16.10    1.20
  -6   1   9   15.50    1.10
   6   1  -9   14.20    1.40
  -6  -1   9   14.40    1.10
  -6  -1   9   13.40    1.10
  -6  -1   9   15.50    1.10
  -6  -1   9   15.00    1.10
  -6  -1   9   13.20    1.30
  -6   1   8  580.34   27.70
  -6   1   8  573.94   27.30
  -6   1   8  578.24   27.30
  -6   1   8  561.74   27.50
  -6   1   8  541.75   27.90
  -6   1   8  573.54   27.40
   6   1  -8  523.65   27.70
  -6  -1   8  555.44   27.40
  -6  -1   8  574.44   27.30
  -6  -1   8  550.04   27.90
  -6  -1   8  568.44   27.30
  -6  -1   8  571.74   27.40
  -6   1   7   13.50    0.90
  -6   1   7    8.60    2.90
   6   1  -7   12.20    1.10
  -6   1   7   12.20    0.90
  -6   1   7   11.20    0.90
  -6   1   7   11.80    1.00
  -6   1   7   12.20    1.50
  -6   1   7    8.70    4.70
  -6  -1   7   24.80   21.60
  -6  -1   7   11.80    0.90
   6  -1  -7   12.30    1.00
  -6  -1   7   12.20    1.60
  -6  -1   7   10.00    0.90
  -6  -1   7   11.80    0.90
  -6  -1   7    8.70    2.70
  -6  -1   7   11.60    0.90
  -6   1   6  247.18   12.50
  -6   1   6  257.17   12.70
  -6   1   6  260.97   12.50
   6   1  -6  271.07   12.80
  -6   1   6  262.77   18.20
  -6   1   6  279.87   42.10
  -6   1   6  244.38   12.50
  -6   1   6  273.47   13.20
  -6  -1   6  237.28   12.50
  -6  -1   6  284.97   39.20
  -6  -1   6  255.27   12.50
   6  -1  -6  246.68   12.60
  -6  -1   6  264.97   13.20
  -6  -1   6  239.08   16.50
  -6  -1   6  240.78   12.50
   6   1  -5   95.69    5.00
  -6   1   5   99.29    5.40
  -6   1   5  102.69   31.80
  -6   1   5   84.19   12.30
  -6   1   5   88.59    4.80
  -6  -1   5   91.09    4.80
  -6  -1   5   87.39   30.30
   6  -1  -5   95.09    4.90
  -6  -1   5   95.59    5.40
  -6  -1   5   82.39   12.70
  -6   1   4  940.81   49.80
  -6   1   4 1120.29   50.59
   6   1  -4  998.40   49.99
  -6   1   4 1100.09   80.19
  -6  -1   4 1099.19   50.59
  -6  -1   4 1103.59   79.89
  -6  -1   4  971.40   49.80
   6   1  -3  284.57   12.90
  -6   1   3  345.97   51.09
  -6   1   3  255.47   12.60
  -6   1   3  245.18   12.70
   6   1  -3  221.68   19.70
   6  -1  -3  256.07   19.40
  -6  -1   3  380.06   56.89
  -6  -1   3  264.07   12.70
  -6   1   2 1879.31   97.89
   6   1  -2 1854.91  102.49
  -6   1   2 2146.49  135.99
  -6   1   2 1957.70   97.89
  -6   1   2 2278.57   98.79
  -6  -1   2 1894.01   97.89
  -6  -1   2 2117.79  139.59
  -6  -1   2 2180.88   98.89
   6  -1  -2 2135.19  102.69
   6   1  -1   87.09    4.50
  -6   1   1   12.60   49.10
  -6   1   1   76.29    4.20
  -6   1   1   85.69    4.90
   6   1  -1   88.69    9.40
   6   1  -1   84.39    4.30
   6  -1  -1   75.19    8.50
  -6  -1   1   47.50   53.09
   6  -1  -1   87.19    4.40
  -6  -1   1   76.69    4.20
  -6  -1   1   90.69    5.10
   6   1   0 1411.06   64.79
  -6   1   0 1254.47   64.39
  -6   1   0 1198.88  133.99
   6  -1   0 1379.76   64.79
   6   1   1   99.39    5.50
   6   1   1  108.59   10.00
  -6   1  -1  -42.60  136.29
  -6  -1  -1  -35.20  151.38
   6  -1   1  107.79    5.60
   6  -1   1  101.29    9.30
   6   1   2 1095.49   55.19
   6   1   2 1020.30   54.89
   6   1   2 1164.28   54.89
   6   1   2 1209.48   55.29
   6   1   2 1131.99   59.09
   6  -1   2 1098.79   55.29
   6  -1   2 1138.99   58.69
   6  -1   2 1228.88   55.29
   6  -1   2 1154.58   54.89
   6   1   3  296.07   14.30
   6   1   3  270.37   14.30
   6   1   3  300.67   18.90
   6   1   3  285.37   14.70
   6   1   3  293.77   14.60
   6  -1   3  311.17   14.70
   6  -1   3  297.27   18.20
   6  -1   3  280.77   14.20
   6  -1   3  299.67   14.30
   6  -1   3  267.67   14.20
   6   1   4  409.36   21.30
   6   1   4  429.96   25.10
   6   1   4  418.26   21.30
   6   1   4  418.46   20.90
   6   1   4  438.36   20.80
   6   1   4  437.56   20.80
   6  -1   4  416.26   20.90
   6  -1   4  407.66   21.40
   6  -1   4  444.16   21.30
   6  -1   4  412.16   20.80
   6  -1   4  431.56   24.50
   6  -1   4  450.85   20.80
   6   1   5    7.30    0.80
   6   1   5    6.20    1.00
   6   1   5   11.00    4.90
   6   1   5    6.10    1.00
   6   1   5    7.90    0.80
   6   1   5   51.59  105.49
   6   1   5    7.10    0.80
   6  -1   5    5.80    0.70
   6  -1   5    6.50    0.80
   6  -1   5    6.20    1.00
   6  -1   5    6.30    1.00
   6  -1   5    9.90   83.99
   6  -1   5    6.40    0.70
   6   1   6   21.10    1.50
   6   1   6   18.90    2.00
   6   1   6   23.70    1.50
   6   1   6   22.00    1.60
   6   1   6   21.30    1.80
   6  -1   6   21.40    2.00
   6  -1   6   22.00    1.50
   6  -1   6   20.50    1.40
   6  -1   6   22.60    1.50
   6   1   7   31.00    1.90
   6   1   7   33.50    2.00
   6   1   7   32.90    1.90
   6   1   7   30.30    2.30
   6  -1   7   32.60    2.00
   6  -1   7   32.00    1.90
   6   1   8  102.49    5.20
   6   1   8   96.79    5.20
   6   1   8  108.89    5.30
   6  -1   8  106.29    5.30
   6  -1   8   97.29    5.20
   6   1   9   14.70    1.00
   6   1   9   15.10    1.00
   6  -1   9   15.60    1.00
   6  -1   9   14.30    0.90
  -6   2  13   19.80    1.10
  -6   2  13   20.30    1.10
  -6   2  12   66.39    3.60
  -6   2  12   69.19    3.60
  -6   2  12   74.09    3.60
  -6  -2  12   67.39    3.50
  -6   2  11   37.90    2.10
  -6   2  11   39.50    2.30
  -6   2  11   36.70    2.10
  -6  -2  11   38.90    2.10
  -6  -2  11   36.00    2.00
  -6   2  10  166.98    7.90
   6   2 -10  154.58    8.50
  -6   2  10  142.09    8.40
  -6   2  10  166.88    8.10
  -6   2  10  171.78    8.10
  -6  -2  10  153.88    7.90
  -6  -2  10  143.59    8.20
  -6  -2  10  168.28    8.00
  -6   2   9    5.10    0.70
  -6   2   9    4.40    0.70
  -6   2   9    6.30    0.70
   6   2  -9    4.90    0.90
  -6   2   9    4.90    0.80
  -6   2   9    5.10    0.80
  -6   2   9    5.70    0.60
  -6  -2   9    4.70    0.70
  -6  -2   9    4.90    0.80
  -6  -2   9    6.00    0.60
  -6  -2   9    5.70    0.70
  -6   2   8  211.38   10.60
  -6   2   8  195.38   11.10
  -6   2   8  212.28   10.60
   6   2  -8  230.58   11.20
  -6   2   8  234.78   11.00
  -6  -2   8  210.78   10.60
  -6  -2   8  200.58   11.10
  -6  -2   8  210.48   10.60
  -6   2   7  161.98    8.50
  -6   2   7  131.79   13.90
  -6   2   7  156.78    7.90
  -6   2   7  153.28    7.80
  -6   2   7  158.18    7.80
  -6   2   7  165.78    7.80
  -6   2   7  156.48   10.60
  -6  -2   7  151.98    7.80
  -6  -2   7  149.88    7.80
  -6  -2   7  160.08    8.50
  -6  -2   7  150.78    7.90
  -6   2   6  388.06   19.00
  -6   2   6  407.26   18.50
   6   2  -6  387.96   18.70
  -6  -2   6  327.77   46.80
  -6  -2   6  325.57   22.20
  -6  -2   6  358.46   18.30
  -6  -2   6  358.16   18.30
  -6  -2   6  387.96   19.00
  -6   2   5  184.38   39.20
  -6   2   5  174.08    8.80
  -6   2   5  161.58    8.10
  -6   2   5  160.18    8.10
   6   2  -5  164.38    8.40
   6  -2  -5  152.68    8.10
  -6  -2   5  157.18    8.10
  -6  -2   5  171.08    8.90
  -6  -2   5  130.89   38.50
  -6   2   4  180.58   42.00
   6   2  -4  181.48    9.40
  -6   2   4  177.48    9.10
  -6   2   4  200.98   10.10
  -6   2   4  168.68    9.10
   6  -2  -4  188.68    9.20
  -6  -2   4  176.78    9.10
  -6  -2   4  198.48    9.90
  -6  -2   4  155.28   41.60
  -6   2   3  171.18   44.20
  -6   2   3  178.18    8.20
  -6   2   3  163.98    8.80
   6   2  -3  151.38    8.30
  -6  -2   3  174.98    9.00
  -6  -2   3   92.29   44.30
   6  -2  -3  147.99    8.10
  -6   2   2  717.83   36.70
  -6   2   2  707.83   36.60
  -6   2   2  824.22   37.50
  -6   2   2  817.52   83.19
   6   2  -2  746.83   36.90
   6  -2  -2  798.12   41.50
   6  -2  -2  761.32   36.80
  -6  -2   2  791.12   82.89
   6   2  -1   41.40    2.50
   6   2  -1   52.59    8.70
  -6   2   1   45.10    2.40
  -6   2   1    6.80   63.99
   6   2  -1   49.00    2.70
  -6   2   1   41.50    3.00
  -6   2   1   47.40    2.50
  -6  -2   1   51.29    3.40
  -6  -2   1   43.00    2.40
   6  -2  -1   45.20    7.10
  -6  -2   1   31.20   66.69
   6  -2  -1   51.39    2.70
  -6   2   0  777.42  121.99
   6   2   0  696.53   34.40
  -6   2   0  637.74   34.00
   6   2   0  727.63   34.30
  -6  -2   0  683.63  113.99
   6  -2   0  713.73   34.40
   6  -2   0  761.52   38.50
   6   2   1  192.08   10.30
   6   2   1  214.18   10.30
   6   2   1  195.98   14.90
  -6  -2  -1   42.40  138.49
   6  -2   1  199.28   10.30
   6  -2   1  212.18   14.00
   6   2   2  402.76   19.90
   6   2   2  416.96   20.20
   6   2   2  410.66   24.90
   6   2   2  400.86   20.10
   6   2   2  392.96   19.90
   6  -2   2  420.66   23.90
   6  -2   2  364.46   19.80
   6  -2   2  399.76   20.20
   6  -2   2  446.86   19.90
   6   2   3   15.70    5.60
   6   2   3   21.50    1.50
   6   2   3   21.70    1.80
   6   2   3   24.60    1.80
   6   2   3   21.30    1.50
   6   2   3   25.00    1.50
   6  -2   3   24.10    5.10
   6  -2   3   19.90    1.40
   6  -2   3   24.50    1.50
   6  -2   3   23.70    1.80
   6   2   4  172.48   13.80
   6   2   4  171.78    8.90
   6   2   4  167.68    8.40
   6   2   4  163.28    8.80
   6   2   4  149.19    8.70
   6  -2   4  169.18    8.70
   6  -2   4  175.18   12.40
   6   2   5    1.70  151.38
   6   2   5   18.60    5.90
   6   2   5   21.60    1.90
   6   2   5   23.90    1.60
   6   2   5   22.40    1.90
   6   2   5   22.70    1.50
   6   2   5   24.00    1.60
   6  -2   5   21.80    1.60
   6  -2   5   11.10   38.60
   6  -2   5   76.89   77.49
   6  -2   5   24.30    1.50
   6  -2   5   23.30    2.00
   6   2   6  117.49    6.10
   6   2   6  106.09    6.40
   6   2   6  118.79    5.90
   6   2   6  116.69    5.90
   6  -2   6  110.69    6.60
   6  -2   6  115.29    5.90
   6  -2   6  116.89    6.00
   6   2   7   12.00    1.00
   6   2   7   11.20    1.00
   6   2   7   13.50    1.10
   6   2   7   11.50    1.30
   6  -2   7   12.30    0.90
   6  -2   7   12.40    1.00
   6   2   8   16.30    1.10
   6   2   8   20.10    1.30
   6   2   8   17.40    1.20
   6  -2   8   18.10    1.10
   6  -2   8   18.40    1.20
   6   2   9    1.10    0.20
   6   2   9    1.00    0.40
   6  -2   9    1.30    0.20
   6  -2   9    1.70    0.30
  -6   3  13   14.80    1.00
  -6   3  13   11.90    0.70
  -6   3  13   13.30    0.80
  -6   3  12   16.40    1.10
  -6   3  12   15.60    1.10
  -6   3  12   15.40    1.00
  -6   3  12   15.70    0.90
  -6  -3  12   15.00    0.90
  -6   3  11   25.20    1.60
  -6   3  11   25.50    1.50
  -6   3  11   25.60    1.80
  -6   3  11   25.10    1.50
  -6   3  11   24.90    1.70
  -6  -3  11   24.20    1.50
   6   3 -10  113.59    7.70
  -6   3  10  115.39    6.20
  -6   3  10  131.89    6.50
  -6   3  10  119.39    6.10
  -6   3  10  129.49    6.20
  -6   3  10  120.09    6.20
  -6  -3  10  121.59    6.20
  -6  -3  10  113.59    6.00
  -6   3   9   83.59    4.40
  -6   3   9   72.39    4.80
  -6   3   9   82.89    4.20
  -6   3   9   79.69    4.30
   6   3  -9   85.99    4.90
  -6   3   9   80.69    4.20
  -6   3   9   81.89    4.30
  -6  -3   9   73.89    4.80
  -6  -3   9   80.09    4.20
  -6  -3   9   84.29    4.30
  -6   3   8  213.08   10.10
   6   3  -8  214.08   10.80
  -6   3   8  207.08   10.30
  -6   3   8  218.08   10.10
  -6   3   8  207.08   10.20
  -6   3   8  226.78   11.00
  -6   3   8  187.78   10.70
  -6  -3   8  192.18   10.00
  -6  -3   8  190.48   10.80
  -6  -3   8  202.98   10.10
  -6  -3   8  178.38   10.00
  -6   3   7   81.79    3.90
  -6   3   7   72.79    9.40
   6   3  -7   83.39    4.60
  -6   3   7   72.99    4.10
  -6   3   7   77.29    4.00
  -6   3   7   72.19    4.10
  -6   3   7   77.99    3.90
  -6   3   7   77.89    4.70
  -6  -3   7   75.19    4.70
  -6  -3   7   85.89   30.60
  -6  -3   7   76.09    4.00
  -6  -3   7   66.49    3.90
  -6  -3   7   71.89    4.00
  -6  -3   7   74.59    4.10
  -6   3   6  769.42   34.50
  -6   3   6  715.53   38.00
  -6   3   6  716.73   34.50
  -6   3   6  704.43   34.70
  -6   3   6  678.73   34.60
  -6   3   6  739.23   35.30
  -6   3   6  733.83   34.50
   6   3  -6  749.73   35.00
  -6  -3   6  612.24   66.29
  -6  -3   6  656.03   38.90
  -6  -3   6  682.63   34.50
  -6  -3   6  699.03   34.50
  -6   3   5  101.29   41.80
  -6   3   5  120.69    6.00
  -6   3   5  112.99    6.00
  -6   3   5  127.49    6.80
  -6   3   5  112.79    6.20
   6   3  -5  124.39    6.40
  -6   3   5  125.99    6.00
  -6  -3   5  109.79    6.00
  -6  -3   5  128.29    6.90
  -6  -3   5   95.29   41.10
  -6  -3   5  112.59    6.00
  -6   3   4 1041.10   46.50
  -6   3   4 1029.80   85.29
  -6   3   4  853.41   45.60
  -6   3   4  895.11   45.80
   6   3  -4  915.61   45.90
  -6  -3   4 1092.49   91.19
  -6  -3   4 1004.80   46.70
   6  -3  -4  953.20   45.70
  -6  -3   4  912.01   45.60
  -6   3   3   24.60    1.50
   6   3  -3    1.10   12.20
   6   3  -3   26.80    1.80
  -6   3   3  -68.29   42.30
  -6   3   3   25.70    1.70
  -6   3   3   28.70    2.20
  -6  -3   3   27.60    1.50
  -6  -3   3   76.29   51.39
   6  -3  -3   25.10    1.60
  -6  -3   3   28.90    2.40
   6   3  -2  185.68    9.50
  -6   3   2  200.58    9.40
  -6   3   2  195.98   61.99
  -6   3   2  184.88    9.40
   6   3  -2  170.08   18.00
   6  -3  -2  204.38    9.50
   6  -3  -2  178.28   15.50
  -6  -3   2  150.38   69.19
  -6  -3   2  174.58    9.20
  -6   3   1   31.30   67.59
   6   3  -1   90.19    4.80
   6   3  -1   99.89   12.80
  -6   3   1   88.19    4.60
   6   3  -1   76.89    4.60
  -6  -3   1   95.69    5.60
  -6  -3   1   87.39   78.99
   6  -3  -1   93.49    9.50
   6   3   0  248.98   12.50
  -6   3   0  239.08   12.40
   6   3   0  245.38   12.50
  -6   3   0  198.48  119.19
   6  -3   0  252.17   12.50
  -6  -3   0  327.27  111.69
   6  -3   0  281.57   17.20
  -6  -3   0  244.98   15.20
   6   3   1  110.59    6.30
   6   3   1  118.29    6.50
   6   3   1  127.79   12.50
   6   3   1  132.39    6.40
   6  -3   1  127.09   10.80
   6  -3   1  130.59    6.30
  -6  -3  -1  166.18  183.68
   6  -3   1  124.99    6.60
   6   3   2  486.75   28.70
   6   3   2  445.86   23.00
   6   3   2  459.35   23.30
   6   3   2  488.65   23.40
   6   3   2  489.55   23.00
   6  -3   2  459.45   23.30
   6  -3   2  473.45   27.30
   6   3   3  238.88   12.80
   6   3   3  261.97   13.30
   6   3   3  280.37   12.90
   6   3   3  276.27   14.40
   6   3   3  250.17   12.90
   6  -3   3  285.17   12.80
   6  -3   3  250.17   13.30
   6  -3   3  229.18   12.80
   6   3   4  408.66   23.30
   6   3   4  445.36   21.90
   6   3   4  436.16   27.30
   6   3   4  459.55   22.00
   6   3   4  486.55   21.90
   6   3   4  420.26   22.30
   6  -3   4  439.36   21.90
   6  -3   4  445.86   22.50
   6  -3   4  481.85   21.90
   6   3   5   37.60    2.70
   6   3   5   40.20    2.30
   6   3   5   37.20    2.40
   6   3   5   33.20    2.60
   6   3   5   34.20    7.40
   6   3   5   38.90    2.30
   6  -3   5   36.80    2.30
   6  -3   5    2.30   42.50
   6  -3   5   39.90    2.20
   6  -3   5   37.30    2.80
   6   3   6  155.58    8.40
   6  -3   6  160.58    8.70
   6  -3   6  150.28    8.10
   6   3   7   58.29    3.20
   6   3   7   65.19    3.30
   6   3   7   58.79    3.20
   6   3   7   53.49    3.60
   6  -3   7   56.89    3.10
   6  -3   7   57.89    3.20
   6   3   8   48.00    2.60
   6  -3   8   43.70    2.40
   6   3   9    9.80    0.70
   6   3   9    9.10    0.70
   6  -3   9    9.80    0.70
  -6   4  12   94.79    4.50
  -6   4  12   88.09    4.40
  -6   4  12   90.49    4.50
  -6   4  12   83.99    4.40
  -6  -4  12   82.19    4.40
  -6   4  11   42.10    2.30
  -6   4  11   40.10    2.40
  -6   4  11   40.80    2.40
  -6   4  11   39.00    2.20
  -6   4  11   39.50    2.20
  -6  -4  11   40.50    2.40
  -6   4  10   73.49    3.80
  -6   4  10   74.59    4.00
  -6   4  10   73.69    4.00
  -6   4  10   74.29    4.00
  -6   4  10   72.39    3.80
  -6  -4  10   73.49    3.90
  -6   4   9    4.60    0.60
   6   4  -9    5.30    1.10
  -6   4   9    4.10    0.60
  -6   4   9    3.80    0.70
  -6   4   9    4.50    0.70
  -6   4   9    4.60    0.60
  -6  -4   9    4.00    1.00
  -6  -4   9    4.20    0.60
  -6   4   8   73.99    3.70
  -6   4   8   69.59    3.90
  -6   4   8   76.29    3.70
  -6   4   8   53.29    8.30
  -6   4   8   58.39   10.00
  -6   4   8   66.69    4.40
   6   4  -8   73.49    4.40
  -6   4   8   68.69    3.70
  -6   4   8   73.09    3.90
  -6  -4   8   65.39    4.50
  -6  -4   8   70.59    3.80
  -6  -4   8   67.49    3.60
  -6  -4   8   60.49    3.60
  -6   4   7  232.18   11.30
  -6   4   7  241.78   11.40
   6   4  -7  240.28   11.70
  -6   4   7  228.88   11.10
  -6   4   7  223.28   11.90
  -6   4   7  221.38   11.40
  -6   4   7  207.98   15.20
  -6  -4   7  212.28   11.00
  -6  -4   7  223.08   12.00
  -6  -4   7  204.88   11.00
  -6  -4   7  206.28   11.40
  -6  -4   7  248.78   84.99
  -6  -4   7  153.48   41.30
  -6   4   6  170.08    8.20
  -6   4   6  161.78    8.50
  -6   4   6  161.98    8.30
  -6   4   6  175.68   13.40
  -6   4   6  171.78    8.10
  -6   4   6  153.18    8.10
   6   4  -6  171.68    8.70
  -6   4   6  172.68    9.10
  -6   4   6  164.08    8.30
  -6  -4   6  152.88    8.10
  -6  -4   6  148.69    8.10
  -6  -4   6  162.48    8.20
  -6  -4   6  129.29   61.79
  -6  -4   6  153.88    8.10
  -6  -4   6  168.68    9.20
  -6   4   5  366.66   17.80
  -6   4   5  366.56   18.30
  -6   4   5  379.36   22.30
  -6   4   5  359.06   18.00
  -6   4   5  363.96   18.00
  -6   4   5  364.66   18.10
  -6   4   5  351.06   17.90
  -6   4   5  384.76   18.80
  -6  -4   5  347.27   17.90
  -6  -4   5  385.16   19.00
  -6  -4   5  363.06   17.80
  -6  -4   5  367.46   67.79
  -6   4   4  301.07   14.70
   6   4  -4  301.87   14.70
  -6   4   4  284.17   14.40
  -6   4   4  283.57   14.40
  -6   4   4  270.27   14.30
  -6  -4   4  280.97   14.30
  -6  -4   4  296.67   14.30
  -6  -4   4  282.37   63.09
  -6  -4   4  325.87   15.60
  -6   4   3  295.47   14.00
  -6   4   3  263.97   13.70
  -6   4   3  364.96   66.19
   6   4  -3  297.27   14.10
  -6   4   3  268.57   13.70
  -6   4   3  280.17   14.60
   6  -4  -3  234.28   22.10
  -6  -4   3  212.38   69.09
  -6  -4   3  284.87   13.70
   6  -4  -3  303.87   13.80
  -6  -4   3  264.47   13.70
   6   4  -2   28.70   11.80
  -6   4   2   32.50    2.00
   6   4  -2   33.00    2.20
   6   4  -2   41.40    2.40
  -6   4   2   38.90    2.40
  -6  -4   2   35.80    3.00
   6  -4  -2   40.30    8.40
  -6  -4   2   39.30    2.00
  -6  -4   2   39.30   73.79
   6  -4  -2   35.80    2.10
   6   4  -1  325.07   16.30
   6   4  -1  343.67   16.50
  -6   4   1  292.07   17.00
  -6   4   1  333.47   16.40
  -6   4   1  489.35   95.19
   6   4  -1  336.47   16.40
   6   4  -1  320.57   24.60
  -6  -4   1  294.27  122.59
   6  -4  -1  370.76   16.50
   6  -4  -1  319.27   21.20
  -6   4   0  932.71  166.38
   6   4   0  612.54   33.70
  -6   4   0  671.13   33.70
   6   4   0  716.33   33.90
   6  -4   0  745.33   33.80
   6  -4   0  726.03   38.50
  -6  -4   0  458.65  130.99
   6   4   1  356.66   24.00
   6   4   1  344.87   17.10
   6   4   1  355.86   17.10
   6   4   1  330.07   16.80
  -6   4  -1  338.57   16.90
  -6  -4  -1  -24.30  198.98
   6  -4   1  355.06   21.50
   6  -4   1  304.47   16.70
   6  -4   1  360.06   17.10
   6   4   2  372.66   17.90
   6   4   2  346.67   17.70
   6   4   2  376.06   24.50
   6   4   2  339.47   17.40
   6   4   2  354.46   17.50
   6  -4   2  337.87   17.40
   6  -4   2  353.36   22.00
   6  -4   2  366.26   17.90
   6   4   3  246.38   19.40
   6   4   3  232.68   12.60
   6   4   3  262.17   13.10
   6   4   3  248.68   12.90
   6   4   3  272.57   13.10
   6  -4   3  254.77   13.10
   6  -4   3  256.67   12.60
   6   4   4  194.98    9.10
   6   4   4  179.28    9.70
   6   4   4  169.08   16.50
   6   4   4  179.28    9.20
   6   4   4  174.18    9.10
   6  -4   4  177.58    9.10
   6  -4   4  180.98    9.10
   6  -4   4  195.28   55.69
   6  -4   4  181.68    9.70
   6   4   5   30.30    2.10
   6   4   5   33.50    2.00
   6   4   5   31.00    2.40
   6   4   5   32.30    2.00
   6  -4   5   32.40    1.90
   6  -4   5   29.20    2.40
   6  -4   5   32.80    2.00
  -6   4  -6  106.69    5.80
   6   4   6  105.49    5.40
   6   4   6   90.19    5.70
   6   4   6  100.39    5.20
   6   4   6  103.29    5.30
   6  -4   6   99.19    5.20
   6  -4   6  101.09    5.30
   6   4   7   27.20    1.60
   6   4   7   26.70    1.60
   6   4   7   28.40    1.70
   6   4   7   23.10    2.20
   6  -4   7   26.30    1.60
   6   4   8   13.70    0.90
   6   4   8   14.40    1.00
   6   4   8   14.00    1.00
   6  -4   8   14.00    1.00
  -6   5  12   37.60    2.00
  -6   5  12   39.10    2.00
  -6   5  12   41.60    2.10
  -6   5  12   36.90    2.10
  -6   5  11   44.50    2.40
  -6   5  11   42.10    2.30
  -6   5  11   38.70    2.30
  -6   5  11   41.90    2.30
  -6   5  11   41.20    2.20
  -6  -5  11   39.40    2.20
  -6   5  10  199.78    9.70
  -6   5  10  193.18    9.50
  -6   5  10  188.28    9.50
  -6   5  10  196.48    9.70
  -6   5  10  190.58    9.70
  -6  -5  10  187.48    9.60
  -6   5   9  104.19    5.50
  -6   5   9  102.09    5.30
  -6   5   9  102.29    5.20
  -6   5   9  105.19    5.20
   6   5  -9  103.59    6.10
  -6   5   9  103.59    5.40
  -6  -5   9   92.19    6.10
  -6  -5   9  104.89    5.40
  -6   5   8   20.30    1.30
   6   5  -8   21.00    1.90
  -6   5   8   20.20    1.30
  -6   5   8   24.30    6.60
  -6   5   8   18.40    1.40
  -6   5   8   19.10    1.50
  -6   5   8   14.10   15.60
  -6   5   8   19.50    1.30
  -6  -5   8   19.90    1.40
  -6  -5   8   16.70    2.00
  -6   5   7   95.59    6.00
  -6   5   7  102.49    6.30
  -6   5   7  116.89    5.60
  -6   5   7  121.89    5.60
  -6   5   7  112.19    5.80
  -6   5   7  110.59    5.70
   6   5  -7  119.39    6.40
  -6   5   7   96.19   11.80
  -6   5   7  106.69    6.60
  -6  -5   7  110.89    5.70
  -6  -5   7  108.69    6.80
  -6  -5   7   64.09   47.10
  -6  -5   7  108.49    5.60
  -6  -5   7   99.79    5.60
  -6  -5   7  -22.80   91.29
  -6   5   6  188.08    9.90
   6   5  -6  190.38    9.90
  -6   5   6  192.88    9.30
  -6   5   6  180.68   14.70
  -6   5   6  182.68   10.30
  -6   5   6  175.58    9.80
  -6  -5   6  178.38   10.40
  -6  -5   6  136.79   59.69
  -6  -5   6  200.38    9.70
  -6  -5   6  181.58    9.20
  -6   5   5   66.99    4.10
  -6   5   5   71.79   10.00
  -6   5   5   69.89    3.50
   6   5  -5   69.69    4.10
  -6   5   5   65.69    3.70
  -6   5   5   73.29    4.70
  -6   5   5   71.89    3.60
  -6   5   5   64.69    3.50
  -6   5   5   63.29    3.70
  -6  -5   5   71.69    4.80
  -6  -5   5   66.09    3.60
  -6  -5   5   68.09    3.70
  -6   5   4  362.96   22.70
  -6   5   4  350.46   16.50
   6   5  -4  330.27   17.00
  -6   5   4  325.97   16.60
  -6   5   4  349.07   17.00
  -6  -5   4  390.06   84.09
  -6  -5   4  316.67   16.60
  -6  -5   4  361.86   18.00
  -6  -5   4  326.27   16.50
  -6  -5   4  334.97   16.50
  -6   5   3  234.88   12.10
  -6   5   3  211.48   10.90
  -6   5   3  209.88   10.90
  -6   5   3  224.38   11.20
   6   5  -3  224.78   11.30
  -6   5   3  242.58   17.70
  -6  -5   3  212.98   10.80
   6  -5  -3   25.80  164.68
  -6  -5   3  219.48   10.80
  -6  -5   3  209.08   10.80
  -6  -5   3  186.28   81.69
   6   5  -2  365.26   17.00
  -6   5   2  343.27   16.60
  -6   5   2  294.67   16.50
  -6   5   2  357.56   16.90
   6   5  -2  307.97   31.30
  -6   5   2  327.27   18.40
  -6  -5   2  346.67   16.50
  -6  -5   2  342.77  110.99
  -6  -5   2  363.46   18.10
   6  -5  -2  293.77   17.60
  -6  -5   2  360.66   16.50
  -6  -5   2  340.37   16.50
   6   5  -1  222.28   11.10
  -6   5   1  215.48   11.00
   6   5  -1  214.68   10.90
   6   5  -1  226.18   23.50
  -6  -5   1  140.19  122.69
   6  -5  -1  234.58   11.10
  -6  -5   1  203.08   10.70
   6   5   0  414.46   20.10
  -6   5   0  420.86   20.30
   6   5   0  403.06   28.90
   6   5   0  412.86   20.40
  -6  -5   0   22.20  152.18
   6  -5   0  447.16   20.40
  -6  -5   0  368.16   20.00
   6   5   1   94.39    5.00
   6   5   1   97.39    5.20
  -6   5  -1  101.69    5.20
   6   5   1  101.99    5.30
   6   5   1   73.39   12.30
   6  -5   1  155.68   59.29
   6  -5   1   82.49    4.80
  -6  -5  -1   89.69    4.80
  -6   5  -2  185.78    9.70
   6   5   2  184.48    9.70
   6   5   2  204.28   18.90
   6   5   2  184.68    9.30
   6   5   2  198.28    9.90
   6  -5   2  189.38    9.90
   6  -5   2  175.08    9.30
   6  -5   2  168.78   61.19
   6   5   3   83.89    4.70
  -6   5  -3   96.39    5.20
   6   5   3   95.39    5.40
   6   5   3   95.09   14.70
   6   5   3   90.79    4.90
   6   5   3   87.69    4.80
   6  -5   3   90.19    5.30
   6  -5   3  147.29   58.99
   6  -5   3   91.09    4.80
  -6   5  -4  198.08    9.80
   6   5   4  177.28    9.90
   6   5   4  180.68    9.40
   6   5   4  185.68   18.10
   6  -5   4  123.89   62.49
   6  -5   4  172.78    9.90
   6  -5   4  193.78    9.30
   6   5   5  255.57   11.60
   6   5   5  200.58   19.30
  -6   5  -5  240.38   12.00
   6   5   5  220.38   11.50
   6   5   5  265.37   11.90
   6   5   5  210.08   12.10
   6  -5   5  208.48   12.10
   6   5   6  221.18   10.70
   6   5   6  208.98   10.50
   6   5   6  213.78   10.50
  -6   5  -6  225.18   11.10
   6   5   6  191.68   11.10
   6  -5   6  212.68   10.60
   6   5   7   51.59    2.90
   6   5   7   51.79    3.10
   6   5   7   55.49    3.00
   6  -5   7   56.19    2.90
   6   5   8   18.30    1.10
   6   5   8   18.70    1.10
   6   5   8   19.40    1.10
   6  -5   8   19.90    1.10
  -6   6  11   75.79    3.80
  -6   6  11   76.49    3.90
  -6   6  11   80.39    4.00
  -6   6  11   76.59    3.90
  -6   6  11   80.69    4.00
  -6  -6  11   71.29    3.90
  -6   6  10   28.10    1.70
  -6   6  10   25.50    1.50
  -6   6  10   25.80    1.60
  -6   6  10   27.10    1.70
  -6   6  10   27.00    1.50
  -6  -6  10   26.20    1.60
  -6   6   9  119.29    6.30
  -6   6   9  120.09    6.10
  -6   6   9  118.09    6.20
  -6   6   9  119.49    6.10
  -6   6   9  126.79    6.20
  -6  -6   9  121.49    6.20
  -6   6   8   13.00    1.50
  -6   6   8   15.00    1.10
  -6   6   8   12.00    2.10
  -6   6   8    6.70    7.50
   6   6  -8   13.60    1.50
  -6   6   8   13.00    1.20
  -6  -6   8   13.60    1.60
  -6  -6   8   12.90    1.80
  -6   6   7   74.39    3.90
   6   6  -7   75.39    4.60
  -6   6   7   70.69    4.50
  -6   6   7   81.49    3.90
  -6   6   7   70.29   11.70
  -6   6   7   68.09    3.80
  -6   6   7   75.19    4.10
  -6   6   7   74.89    4.00
  -6  -6   7   59.39  126.29
  -6  -6   7   74.09    4.00
  -6  -6   7   47.70   56.99
  -6  -6   7   67.79    5.00
  -6   6   6  179.48    9.20
  -6   6   6  186.88    9.00
  -6   6   6  179.38    9.70
  -6   6   6  188.38    9.00
  -6   6   6  174.38   16.10
   6   6  -6  185.18    9.80
  -6   6   6  183.48    9.30
  -6  -6   6  175.98   10.50
  -6  -6   6  175.18    9.00
  -6  -6   6  185.98    9.20
  -6  -6   6  101.59   68.19
  -6   6   5  139.39    7.80
  -6   6   5  142.49    7.40
  -6   6   5  147.89   14.70
  -6   6   5  148.29    7.20
  -6   6   5  149.49    7.20
  -6   6   5  141.99    7.30
   6   6  -5  141.09    7.80
  -6  -6   5  145.39    8.70
  -6  -6   5  140.19    7.30
  -6  -6   5  140.39    7.20
  -6  -6   5   85.99   73.09
  -6   6   4  310.67   15.20
  -6   6   4  307.87   22.90
  -6   6   4  313.37   14.50
  -6   6   4  269.67   14.60
  -6   6   4  257.97   14.50
   6   6  -4  300.57   15.10
  -6  -6   4  381.66   99.69
  -6  -6   4  317.97   16.30
  -6  -6   4  300.67   14.50
  -6   6   3  138.69   15.80
  -6   6   3  125.09    6.80
   6   6  -3  134.59    7.20
  -6   6   3  132.79    6.80
  -6   6   3  139.09    7.20
  -6  -6   3  140.19    6.80
  -6  -6   3  131.99    6.70
  -6  -6   3  133.49    9.50
  -6  -6   3  329.27  172.18
  -6  -6   3  133.29    6.80
   6  -6  -3  108.69  213.58
  -6   6   2   43.50    2.70
   6   6  -2   43.80    2.70
  -6   6   2   42.10   11.70
   6   6  -2   35.10    2.50
  -6   6   2   42.30    2.40
  -6  -6   2   44.60    2.30
  -6  -6   2   35.00    3.50
  -6  -6   2   42.10    2.20
  -6  -6   2  138.49  115.39
   6  -6  -2  104.69  145.59
  -6  -6   2   43.10    2.30
  -6   6   1  146.59    7.50
   6   6  -1  126.39   21.30
   6   6  -1  147.19    7.30
   6   6  -1  145.89    7.50
  -6   6   1  148.99    7.20
  -6  -6   1  146.59    7.10
  -6  -6   1  141.39    7.10
   6  -6  -1  181.28  106.89
   6  -6  -1  126.39    8.60
  -6  -6   1   -9.10  152.18
   6  -6  -1  132.19    7.40
  -6   6   0  174.28    8.70
   6   6   0  165.78    8.60
   6   6   0  151.18   23.30
  -6  -6   0  225.88  217.18
   6  -6   0  154.78    8.60
  -6  -6   0  168.88    8.30
   6   6   1  147.19    6.90
   6   6   1  118.59    6.60
   6   6   1  128.89   19.10
   6   6   1  141.29    7.10
   6  -6   1  127.99    6.70
   6  -6   1  154.98   75.09
  -6  -6  -1  139.09    6.70
   6  -6   1  122.09    7.10
   6   6   2   50.39    2.90
   6   6   2   51.09    3.30
  -6   6  -2   53.49    3.20
   6   6   2   48.50    2.70
   6   6   2   29.30   11.40
   6  -6   2   41.80    3.10
  -6  -6  -2   48.50    2.70
   6  -6   2   51.69    2.80
   6  -6   2   68.19   62.09
  -6   6  -3  204.58    9.90
   6   6   3  177.58    9.40
   6   6   3  182.98   20.70
   6   6   3  190.08   10.00
   6   6   3  194.48    9.40
   6   6   3  181.38    9.50
   6  -6   3  183.68    9.40
   6  -6   3  182.98   10.00
   6  -6   3  154.68   73.29
   6   6   4  110.49    6.10
  -6   6  -4  113.89    6.00
   6   6   4   82.99   13.60
   6   6   4  105.39    6.20
   6  -6   4  104.09    5.90
   6  -6   4  162.38   75.09
   6  -6   4   97.59    6.00
  -6   6  -5   24.30    1.90
   6   6   5   23.00    1.50
   6   6   5   21.60    1.50
   6   6   5   19.20    1.90
   6   6   5   21.60   16.70
   6   6   5   22.40    1.40
   6  -6   5   20.80    1.50
   6   6   6   62.19    3.40
   6   6   6   64.29    4.30
   6   6   6   62.09    3.30
   6   6   6   61.29    3.30
  -6   6  -6   61.89    3.80
   6  -6   6   61.89    3.30
   6   6   7    7.40    0.60
   6   6   7    6.40    0.60
   6   6   7    6.50    0.60
   6  -6   7    6.80    0.60
  -6   7  11   41.40    2.20
  -6   7  11   42.20    2.20
  -6   7  11   43.70    2.20
  -6   7  11   38.20    2.20
  -6   7  10   54.89    2.90
  -6   7  10   51.59    2.70
  -6   7  10   55.29    2.80
  -6   7  10   50.49    2.70
  -6  -7  10   48.00    2.80
  -6   7   9  135.49    6.70
  -6   7   9  129.99    6.70
  -6   7   9  134.49    6.80
  -6   7   9  134.89    6.90
  -6   7   9  137.39    6.70
  -6  -7   9  134.09    6.80
  -6   7   8   49.30    2.90
  -6   7   8   49.10    2.60
  -6   7   8   48.20    2.60
  -6   7   8   47.50    2.70
  -6  -7   8   48.20    2.80
  -6   7   7  155.38    7.30
  -6   7   7  149.99    7.30
  -6   7   7  108.59   15.80
  -6   7   7  152.88    7.40
  -6   7   7  135.59    7.20
  -6   7   7  138.49    8.00
  -6   7   7  152.88    7.60
  -6  -7   7  132.29    8.70
  -6  -7   7  148.89    7.40
  -6   7   6   41.20    2.30
  -6   7   6   37.80    2.90
  -6   7   6   40.60    2.50
  -6   7   6   38.30    2.20
   6   7  -6   39.30    2.90
  -6   7   6   26.90   11.40
  -6   7   6   46.30    2.30
  -6   7   6   41.80    2.40
  -6  -7   6   38.70    3.60
  -6  -7   6   41.00    2.40
  -6   7   5  117.59    6.30
  -6   7   5  129.69    6.40
  -6   7   5  121.79    6.20
  -6   7   5  137.39   17.40
  -6   7   5  126.39    6.90
  -6   7   5  120.79    6.20
  -6  -7   5  140.19   91.09
  -6  -7   5  107.29    8.30
  -6  -7   5  129.99    6.30
   6   7  -4   28.90    2.20
  -6   7   4   30.80    2.30
  -6   7   4   33.90    1.80
  -6   7   4   28.60    1.90
  -6   7   4   26.00   10.70
  -6   7   4   30.50    2.00
  -6  -7   4  -50.69  100.49
  -6  -7   4   32.30    3.30
  -6  -7   4   28.60    1.80
  -6  -7   4   34.50    2.00
   6   7  -3  117.19    6.50
  -6   7   3  120.69    6.60
  -6   7   3  120.49    6.20
  -6   7   3  135.19   20.70
  -6  -7   3  119.49    6.10
  -6  -7   3  118.79    6.00
  -6  -7   3  104.39  119.59
  -6   7   2   75.79    4.30
  -6   7   2   62.19   18.70
  -6   7   2   63.99    4.00
   6   7  -2   71.69    4.20
  -6   7   2   75.39    3.90
   6  -7  -2  204.98  200.18
  -6  -7   2    0.10  145.49
  -6  -7   2   77.09    3.90
  -6  -7   2   72.59    3.80
   6   7  -1  124.09    6.30
  -6   7   1  120.89    6.60
   6   7  -1   70.39   26.60
   6   7  -1  114.09    6.50
  -6   7   1  125.59    6.20
  -6  -7   1  124.79    6.20
  -6  -7   1  120.59    6.10
  -6  -7   1  153.18  202.48
   6  -7  -1   83.39  142.69
  -6  -7   1  117.99    6.00
   6   7   0   65.79    3.50
  -6   7   0   64.39    3.80
   6   7   0   32.50   18.80
  -6   7   0   66.49    3.40
   6   7   0   56.69    3.60
  -6  -7   0  315.87  277.87
  -6  -7   0   63.69    3.30
  -6  -7   0   60.69    3.40
   6  -7   0   14.40  106.09
  -6   7  -1   39.80    2.20
   6   7   1   36.50    2.30
   6   7   1   35.10   15.50
   6   7   1   33.90    2.50
  -6   7  -1   37.90    2.60
  -6  -7  -1   38.50    2.10
   6  -7   1  -51.99   90.49
   6  -7   1   32.70    2.10
   6  -7   1   39.60    3.70
   6  -7   1   39.20    3.20
  -6   7  -2  127.49    6.90
   6   7   2  128.69    6.60
   6  -7   2  117.39    6.90
  -6  -7  -2  122.39    6.30
   6  -7   2  132.09    6.40
   6  -7   2  123.19    8.00
   6   7   3   26.40    1.80
   6   7   3   18.80   13.40
   6   7   3   23.00    1.50
   6   7   3   23.70    2.50
  -6   7  -3   27.00    2.00
   6  -7   3   24.60    2.70
  -6  -7  -3   20.30    1.40
   6  -7   3   27.10    1.60
   6  -7   3   22.40    2.00
   6  -7   3  -93.29   81.09
   6   7   4   11.90    0.90
   6   7   4   12.10    0.90
   6   7   4   -6.90   15.00
  -6   7  -4   12.00    1.30
   6   7   4   12.30    1.10
   6   7   4   11.20    1.40
  -6  -7  -4   12.60    0.90
   6  -7   4   14.00    1.00
   6   7   5  199.98    9.90
   6   7   5  180.18   10.00
   6   7   5  199.08    9.80
  -6   7  -5  209.38   10.50
   6  -7   5  201.48    9.80
   6   7   6   24.30    1.40
   6   7   6   26.60    1.50
   6   7   6   22.50    1.40
   6  -7   6   26.70    1.50
   6   7   7   69.49    3.50
   6  -7   7   73.79    3.60
  -6  -7  -7   69.69    3.60
  -6   8  10   27.10    1.50
  -6   8  10   24.70    1.30
  -6   8   9  100.59    5.20
  -6   8   9  106.39    5.30
  -6   8   9  107.99    5.40
  -6   8   9  105.39    5.20
  -6  -8   9  104.59    5.20
  -6   8   8   86.89    4.40
  -6   8   8   75.09    4.20
  -6   8   8   85.89    4.30
  -6   8   8   81.29    4.20
  -6  -8   8   81.99    4.30
  -6   8   7   64.09    3.40
  -6   8   7   66.99    3.30
  -6   8   7   63.59    3.50
  -6   8   7   63.29    4.30
  -6   8   7   60.29    3.20
  -6   8   7   41.90   12.40
  -6  -8   7   63.69    3.50
  -6   8   6   36.80    2.70
  -6   8   6   41.30    2.40
  -6   8   6   42.20    2.30
   6   8  -6   34.70    2.70
  -6   8   6   31.70   11.80
  -6  -8   6   40.50   94.19
  -6  -8   6   40.10    2.30
  -6  -8   6   33.20    4.60
  -6   8   5  105.59    5.80
   6   8  -5  114.29    6.40
  -6   8   5  100.69   16.20
  -6   8   5  118.49    6.90
  -6  -8   5   51.69  109.99
  -6  -8   5  119.09    7.90
  -6   8   4   17.10   14.40
  -6   8   4   15.50    1.20
   6   8  -4   13.50    1.40
  -6   8   4   14.10    1.50
  -6  -8   4   16.90    1.20
  -6  -8   4   13.60    2.80
  -6  -8   4   81.09  125.69
   6   8  -3  272.97   14.80
  -6   8   3  283.97   14.90
  -6   8   3  303.57   14.50
  -6   8   3  361.76   47.90
  -6  -8   3  302.97   14.40
  -6  -8   3  286.17   14.20
  -6   8   2   67.69    3.40
  -6   8   2   53.59   41.30
  -6   8   2   58.69    3.80
   6   8  -2   52.79    3.60
   6   8  -2   61.19    3.40
  -6  -8   2   62.09    3.30
  -6  -8   2   62.49    3.20
   6  -8  -2  185.78  423.96
  -6  -8   2   43.00  233.58
   6   8  -1  167.38    9.30
  -6   8   1  180.68    8.80
   6   8  -1  175.88    8.80
  -6   8   1  170.08    9.20
  -6  -8   1  178.18    8.70
  -6  -8   1  167.58    8.60
  -6   8   0   13.20    1.00
   6   8   0    4.50   27.70
   6   8   0   11.30    1.00
  -6   8   0   13.10    1.30
  -6  -8   0   13.10    0.90
  -6  -8   0   13.30    1.00
   6  -8   0   26.10  152.28
  -6   8  -1   76.99    4.30
  -6   8  -1   75.19    4.40
   6  -8   1   27.30  120.39
  -6  -8  -1   72.09    3.80
  -6   8  -2   13.00    1.00
  -6   8  -2   12.00    1.30
   6   8   2   12.80    1.10
   6   8   2   12.20    1.50
   6   8   2    7.10   18.20
   6  -8   2   -0.20  110.39
   6  -8   2   13.00    1.00
  -6  -8  -2   11.70    0.90
  -6  -8  -2   12.80    1.00
   6   8   3   46.30   18.50
  -6   8  -3   76.09    4.50
  -6   8  -3   79.69    4.00
   6   8   3   72.89    4.50
   6   8   3   72.59    4.00
   6  -8   3   79.89    3.90
   6  -8   3  175.08  107.49
  -6  -8  -3   71.19    3.90
  -6   8  -4   19.00    1.60
   6   8   4   18.00    1.20
   6  -8   4   17.90    1.20
  -6  -8  -4   16.10    1.10
   6   8   5  109.09    5.50
   6   8   5  107.29    5.50
  -6   8  -5  122.89    5.60
   6  -8   5  111.29    5.50
  -6  -8  -5  100.19    5.70
  -6  -8  -6    1.20    0.40
  -6   9   9   45.50    2.40
   6   9  -9   49.80    2.40
  -6   9   9   45.30    2.50
  -6   9   8   10.20    0.80
  -6   9   8    9.20    0.70
  -6  -9   8    8.80    0.70
  -6   9   7  157.38    7.90
  -6   9   7  160.58    8.00
  -6  -9   7  161.08    8.00
  -6   9   6    3.00    0.50
  -6   9   6    3.00    0.50
  -6  -9   6    3.90    0.60
  -6   9   5  120.79    5.90
  -6   9   5   99.89    6.30
  -6  -9   5  120.99    5.90
  -6  -9   5  -43.20  132.69
  -6   9   4   33.00    2.00
  -6   9   4   28.60   23.20
  -6   9   4   27.00    2.20
  -6  -9   4   31.80    1.90
  -6   9   3    6.10   29.10
   6   9  -3   53.59    3.00
  -6   9   3   54.19    3.00
  -6   9   3   46.90    3.30
  -6  -9   3   53.69    2.90
  -6  -9   3   24.90  212.88
  -6   9   2   85.39    4.30
   6   9  -2   82.79    4.30
  -6   9   2   74.39    4.70
  -6  -9   2   76.79    4.10
  -6  -9   2  497.75  522.65
  -6  -9   2   83.49    4.30
  -6  -9   1 -202.28  444.66
   6  -9  -1   66.59  385.66
   6  -9   0  -56.89  228.68
  -6   9  -1   90.59    4.40
   6   9   1   79.19    4.40
  -6   9  -1   81.89    4.80
  -6  -9  -1   82.89    4.30
  -6  -9  -1   79.09    4.20
   6   9   2   19.40    1.30
  -6   9  -2   14.10    2.30
  -6   9  -2   18.60    1.30
  -6  -9  -2   21.10    1.30
  -6  -9  -2   20.80    1.20
  -6   9  -3   31.60    2.00
   6   9   3   37.70    2.10
  -6  -9  -3   39.70    2.10
   6  -9   3   38.40    2.00
  -6  -9  -3   33.90    2.00
   6   9   4   14.30    0.90
  -6   9  -4   15.20    0.90
  -6  -9  -4   12.70    1.20
  -6  -9  -4   16.70    1.10
  -6  -9  -4   13.80    0.90
  -6  -9  -5   36.00    1.90
   6  -9   5   37.80    2.00
   6  10  -7   57.79    2.80
  -6  10   7   50.79    2.80
   6 -10  -7   53.29    2.70
  -6 -10   7   46.40    2.70
  -6  10   6    9.30    0.80
   6  10  -6   10.20    0.80
   6 -10  -6    8.90    0.60
  -6 -10   6    8.80    0.70
   6 -10  -5  188.68    9.60
  -6 -10   5  204.38    9.70
  -6  10   4    2.30    0.50
   6  10  -4    2.20    0.40
  -6 -10   4    2.60    0.50
   6 -10  -4    2.20    0.40
  -6  10   3  160.88    7.90
   6  10  -3  150.98    7.80
  -6 -10   3  155.88    7.80
  -6  10   2   40.90    2.30
   6  10  -2   41.20    2.30
  -6  10   2   36.80    2.70
  -6 -10   2   40.20    2.30
  -6  10   1  121.69    7.00
   6  10  -1  123.09    6.40
  -6  10   1  127.49    6.40
  -6 -10   1  127.09    6.30
   6  10   0    0.10    0.30
  -6  10   0    0.40    0.30
  -6 -10   0    0.30    0.20
  -6 -10   0    0.30    0.30
  -6  10  -1   33.30    1.90
   6  10   1   35.70    2.00
  -6 -10  -1   37.50    2.10
  -6 -10  -1   31.10    1.80
   6  10   2    5.90    0.50
  -6  10  -2    4.80    0.60
  -6 -10  -2    4.00    0.40
  -6 -10  -2    5.00    0.50
   6  10   3   51.09    2.70
  -6 -10  -3   52.29    2.80
  -6 -10  -3   54.99    2.80
   6  11  -5   29.70    1.60
  -6  11   5   25.60    1.60
  -6 -11   5   27.60    1.50
  -6  11   4    4.30    0.50
   6  11  -4    4.20    0.50
  -6 -11   4    3.60    0.40
  -6  11   3   80.59    4.00
   6  11  -3   77.29    4.00
  -6 -11   3   78.49    4.00
   6  11  -2   15.80    1.00
  -6  11   2   16.40    1.00
  -6 -11   2   15.00    1.00
  -6  11   1   33.30    1.80
   6  11  -1   29.60    1.70
  -6 -11   1   29.60    1.70
  -6  11   0    3.90    0.50
   6  11   0    4.10    0.40
  -6 -11   0    4.30    0.50
   6  11   1   68.09    3.40
  -6 -11  -1   67.89    3.40
  -7   0  13   -0.30    0.30
  -7   0  13    0.40    0.20
  -7   0  12  105.79    4.90
  -7   0  12   91.39    4.80
  -7   0  12   86.29    5.10
  -7   0  11    0.10    0.30
  -7   0  11    0.10    0.30
  -7   0  11    0.30    0.30
  -7   0  11    0.70    0.50
  -7   0  10  157.48    7.80
  -7   0  10  147.39    7.70
  -7   0  10  149.29    7.80
  -7   0  10  159.88    7.70
  -7   0   9    0.50    0.60
  -7   0   9    0.60    0.40
  -7   0   9    1.30    0.30
  -7   0   9    0.60    0.40
  -7   0   9    0.60    0.40
  -7   0   8  225.68   11.20
   7   0  -8  202.18   11.40
  -7   0   8  225.68   11.80
  -7   0   8  240.68   11.20
  -7   0   7    0.20    0.30
   7   0  -7    0.20    0.30
  -7   0   7    0.30    0.30
  -7   0   7   -0.10    0.30
  -7   0   7    0.60    0.30
  -7   0   7   -7.30    6.40
  -7   0   7   -6.70   29.90
  -7   0   7    0.60    0.30
  -7   0   6   73.39    4.50
  -7   0   6   64.29    3.80
  -7   0   6   79.19    4.00
  -7   0   6   69.19    4.20
  -7   0   6   72.09    3.80
   7   0  -6   74.79    4.00
  -7   0   6   60.69   32.00
   7   0  -5    0.60    0.40
  -7   0   5    1.00    0.40
  -7   0   5    0.30    0.40
  -7   0   5    0.30    0.30
  -7   0   5    7.20   28.50
  -7   0   4 2380.26  107.69
  -7   0   4 2234.78  141.39
  -7   0   4 2048.40  106.59
   7   0  -3   -0.30    8.20
  -7   0   3  -15.80   62.59
  -7   0   3    0.30    0.50
   7   0  -3    0.50    0.30
  -7   0   3    0.00    0.20
   7   0  -2  844.82   40.70
   7   0  -2  797.52   46.20
  -7   0   2  770.22   40.40
  -7   0   2  923.91   41.50
  -7   0   2  888.21   96.79
   7   0  -1    3.60    5.60
  -7   0   1  -32.20   74.79
  -7   0   0  127.59    6.70
  -7   0   0  -45.30  119.59
   7   0   0  145.59    7.10
   7   0   0  160.08   13.00
   7   0   0  126.19    6.90
   7   0   1    0.00    0.20
   7   0   1    0.40    0.20
   7   0   1    0.00    0.30
  -7   0  -1    0.00    0.20
   7   0   1    0.30    0.40
   7   0   1    1.50    4.40
   7   0   1    0.20    0.20
   7   0   2   69.29    3.90
   7   0   2   72.99    9.00
   7   0   2   61.89    3.50
   7   0   2   67.99    3.60
   7   0   3    0.20    0.50
   7   0   3    0.00    0.30
   7   0   3    0.50    0.30
   7   0   3    0.00    0.30
   7   0   3    0.10    0.30
   7   0   3   -1.20    4.70
   7   0   4  293.87   16.00
   7   0   4  308.47   15.50
   7   0   4  328.07   15.40
   7   0   4  316.27   20.00
   7   0   4  316.67   15.90
   7   0   4  311.47   15.40
   7   0   5   -2.30    4.70
   7   0   5    0.30    0.30
   7   0   5    0.50    0.70
   7   0   5  -47.90   99.99
   7   0   5    0.20    0.40
   7   0   5   -0.20    0.30
   7   0   5    0.10    0.30
   7   0   6  143.69    7.40
   7   0   6  154.88    8.60
   7   0   6  150.08    7.50
  -7   0  -6  139.79    7.30
   7   0   7   -0.10    0.30
   7   0   7    0.30    0.30
  -7   0  -7   -0.70    0.40
   7   0   8  185.78    8.90
   7   0   8  172.78    8.80
  -7   1  13   13.70    0.90
  -7   1  13   13.30    0.80
  -7  -1  13   12.90    0.80
  -7   1  12   49.00    2.60
  -7   1  12   46.20    2.50
  -7   1  12   48.30    2.50
  -7   1  12   46.00    2.60
  -7  -1  12   47.00    2.50
  -7   1  11    5.20    1.20
  -7   1  11    4.30    0.60
  -7   1  11    3.90    0.50
  -7   1  11    4.70    0.60
  -7  -1  11    4.80    0.60
  -7  -1  11    3.80    0.50
  -7  -1  11    4.50    0.60
  -7   1  10   93.49    6.00
  -7   1  10  110.29    5.70
  -7   1  10  109.59    5.50
  -7   1  10  114.19    5.60
  -7   1  10  110.69    5.70
  -7  -1  10  111.39    5.60
  -7  -1  10  109.79    5.60
  -7  -1  10  108.19    5.60
   7   1  -9   16.50    1.50
  -7   1   9   13.10    1.40
  -7   1   9   14.00    1.20
  -7   1   9   14.50    1.10
  -7   1   9   14.30    1.10
  -7   1   9   14.50    1.20
  -7  -1   9   13.00    1.40
  -7  -1   9   14.90    1.10
  -7  -1   9   13.30    1.10
  -7  -1   9   13.60    1.10
  -7  -1   9   17.00    1.60
  -7   1   8  370.56   17.80
  -7   1   8  394.56   17.80
  -7   1   8  343.77   18.30
  -7   1   8  357.76   17.90
  -7  -1   8  356.36   17.70
  -7  -1   8  341.77   17.70
  -7  -1   8  368.66   17.70
  -7  -1   8  352.26   18.40
  -7   1   7   32.40    2.00
  -7   1   7   33.20    2.00
   7   1  -7   32.60    2.20
  -7   1   7   25.50    8.80
  -7   1   7   32.50    1.90
  -7   1   7   31.80    1.90
  -7   1   7   35.40    2.60
  -7  -1   7   32.70    1.90
  -7  -1   7   31.00    6.70
  -7  -1   7  -19.10   30.70
   7  -1  -7   28.30    2.00
  -7  -1   7   32.10    1.90
  -7  -1   7   33.10    2.00
  -7  -1   7   33.40    2.00
  -7  -1   7   32.60    2.50
  -7   1   6  213.48   10.80
  -7   1   6  205.68    9.90
  -7   1   6  195.88   10.00
  -7   1   6  206.78   43.90
   7   1  -6  208.48   10.30
  -7   1   6  190.88    9.90
  -7  -1   6  189.78    9.90
  -7  -1   6  190.88    9.90
   7  -1  -6  203.08   10.10
  -7  -1   6  150.18   37.90
  -7  -1   6  206.28   10.80
  -7   1   5   12.20    1.20
  -7   1   5   35.40   33.50
   7   1  -5   14.20    1.20
  -7   1   5   14.30    1.00
  -7   1   5   16.10    1.60
  -7   1   5   14.80    1.00
  -7  -1   5   16.50    1.60
  -7  -1   5    1.00   31.20
  -7  -1   5   13.30    1.00
  -7  -1   5   12.70    0.90
   7  -1  -5   13.10    1.10
  -7   1   4  647.64   68.89
  -7   1   4  651.03   29.60
   7   1  -4  569.64   28.80
  -7   1   4  534.15   28.60
  -7  -1   4  627.64   29.60
  -7  -1   4  567.64   28.60
  -7  -1   4  518.85   66.69
   7  -1  -4  595.44   28.80
   7   1  -3  126.79    6.40
  -7   1   3  117.79    6.10
   7   1  -3   94.59   15.80
  -7  -1   3  126.39   51.39
   7  -1  -3  127.99    6.30
  -7  -1   3  121.49    6.10
   7  -1  -3  115.49   15.40
  -7   1   2  170.38    9.00
  -7   1   2  174.08    8.80
   7   1  -2  172.58   16.30
  -7   1   2  208.78   63.09
   7   1  -2  187.78    9.10
   7  -1  -2  189.28    9.10
  -7  -1   2  175.38    8.80
  -7  -1   2  299.37   73.39
   7  -1  -2  176.58   16.10
   7   1  -1  176.78    8.20
   7   1  -1  147.09    7.90
  -7   1   1  149.39    7.70
  -7   1   1  143.89    8.60
  -7   1   1   80.89   69.89
  -7  -1   1  215.58   89.99
  -7  -1   1  148.49    8.80
   7  -1  -1  180.68   13.70
  -7  -1   1  170.08    7.80
   7   1   0   -1.70    4.40
  -7   1   0  -15.00  100.29
  -7   1   0    1.50    0.30
   7   1   0    1.90    0.50
   7   1   0    1.60    0.40
   7  -1   0    2.20    0.50
   7  -1   0    3.00    4.30
  -7  -1   0    1.30    0.40
  -7  -1   0   51.19  124.59
   7   1   1   -0.20    4.30
   7   1   1    0.80    0.50
   7  -1   1    0.70    0.50
   7  -1   1   -2.70    4.20
   7   1   2  296.27   15.40
   7   1   2  310.37   20.90
   7   1   2  328.27   15.80
   7   1   2  312.27   16.60
   7   1   2  325.37   15.40
   7   1   2  299.17   15.40
   7  -1   2  286.57   15.40
   7  -1   2  329.17   20.40
   7  -1   2  312.97   15.80
   7  -1   2  334.37   15.40
   7   1   3    7.80    0.80
   7   1   3    8.10    0.80
   7   1   3    8.60    0.80
   7   1   3    7.70    1.10
  -7   1  -3    7.00    0.60
   7   1   3   10.40    5.40
   7   1   3    7.40    1.00
   7  -1   3    6.90    1.00
   7  -1   3    6.40    0.70
   7  -1   3    6.20    4.80
   7  -1   3    8.80    0.80
   7   1   4  334.87   17.00
   7   1   4  352.96   16.50
   7   1   4  323.47   16.60
   7   1   4  349.27   16.50
   7   1   4  311.67   17.10
   7   1   4  321.57   21.40
   7  -1   4  332.47   21.00
   7  -1   4  336.57   16.50
   7  -1   4  332.67   17.20
   7  -1   4  348.37   16.50
   7   1   5   13.10    1.10
   7   1   5   11.60    1.00
   7   1   5   14.30    5.80
   7   1   5  -45.00  123.59
  -7   1  -5   11.10    0.80
   7   1   5    8.90    1.40
   7   1   5   12.30    1.00
   7   1   5   10.60    1.20
   7  -1   5   10.60    1.40
   7  -1   5   10.90    0.90
   7  -1   5   10.70    1.00
   7   1   6   98.59    5.80
   7   1   6  106.49    5.30
   7   1   6  104.99    5.40
   7   1   6  100.99    5.30
   7  -1   6  107.29    5.30
   7  -1   6  106.29    5.40
   7  -1   6   93.89    6.10
   7   1   7   54.99    2.90
   7   1   7   48.40    2.70
   7   1   7   51.99    2.80
   7  -1   7   49.30    2.80
   7  -1   7   53.79    2.90
  -7  -1  -7   48.20    2.70
   7   1   8   35.60    2.00
   7   1   8   39.20    2.10
   7  -1   8   37.90    2.10
   7  -1   8   37.20    2.00
  -7   2  13   29.40    1.70
  -7   2  13   30.60    1.60
  -7   2  12  144.99    7.40
  -7   2  12  150.18    7.40
  -7  -2  12  145.09    7.30
  -7   2  11   29.50    2.00
  -7   2  11   30.60    1.70
  -7   2  11   27.80    1.70
  -7   2  11   29.40    1.90
  -7  -2  11   29.20    1.70
  -7  -2  11   27.20    1.60
  -7   2  10  167.28    8.20
  -7   2  10  169.78    8.30
  -7   2  10  174.98    8.30
   7   2 -10  159.48    8.80
  -7   2  10  143.49    8.60
  -7  -2  10  159.28    8.10
  -7  -2  10  144.19    8.60
  -7  -2  10  184.08    8.70
  -7   2   9   53.09    3.00
  -7   2   9   50.99    4.20
  -7   2   9   54.99    3.10
  -7   2   9   54.99    3.20
  -7   2   9   54.49    3.00
   7   2  -9   61.59    3.80
  -7   2   9   55.59    3.00
  -7  -2   9   56.09    3.00
  -7  -2   9   55.39    3.00
  -7  -2   9   55.09    3.00
  -7  -2   9   48.30    4.40
  -7   2   8  383.06   18.80
  -7   2   8  408.06   18.70
   7   2  -8  419.76   19.40
  -7   2   8  385.46   18.70
  -7   2   8  383.96   18.90
  -7   2   8  372.56   22.00
  -7   2   8  372.96   18.80
  -7   2   8  369.56   19.50
  -7  -2   8  370.86   18.80
  -7  -2   8  357.76   19.50
  -7  -2   8  388.16   18.80
  -7  -2   8  388.46   18.80
   7   2  -7   45.80    2.90
  -7   2   7   45.30    2.40
  -7   2   7   39.60    2.40
  -7   2   7   43.50    3.10
  -7   2   7   43.40    2.40
  -7   2   7   43.70    2.40
  -7   2   7   39.90    2.50
  -7  -2   7   43.10    2.40
  -7  -2   7   42.80    2.40
  -7  -2   7   41.80    3.10
  -7  -2   7   33.70    7.20
  -7  -2   7   39.40    2.40
  -7   2   6  191.38    9.60
  -7   2   6  167.48   44.90
  -7   2   6  187.78    9.50
  -7   2   6  194.48    9.50
  -7   2   6  189.48    9.70
  -7   2   6  200.78   10.40
   7   2  -6  204.28   10.00
  -7   2   6  182.08    9.80
  -7  -2   6  193.68    9.60
  -7  -2   6  212.88   43.30
  -7  -2   6  206.28   10.90
  -7  -2   6  176.98    9.50
  -7   2   5   52.99    3.10
  -7   2   5   57.59   38.30
  -7   2   5   60.49    3.80
  -7   2   5   62.59    3.10
  -7   2   5   53.79    3.00
   7   2  -5   57.69    3.40
  -7   2   5   58.79    3.10
  -7  -2   5   51.29    3.00
  -7  -2   5   61.89    3.90
  -7  -2   5   55.59    3.00
  -7  -2   5   46.20   38.60
  -7  -2   5   56.49    3.10
  -7   2   4  101.29    5.60
   7   2  -4  107.69    5.90
  -7   2   4  119.59    6.50
  -7   2   4  107.49    5.60
  -7   2   4   51.49   42.80
  -7  -2   4  110.39    5.60
   7  -2  -4  109.79    5.70
  -7  -2   4  121.89   46.20
  -7  -2   4  123.19    6.70
  -7   2   3  176.78    9.40
   7   2  -3  164.48   20.70
  -7   2   3  175.98    9.50
  -7   2   3  223.48   53.39
  -7   2   3  214.28   10.40
   7   2  -3  199.88    9.80
   7  -2  -3  160.98   18.50
  -7  -2   3  220.68   56.89
   7  -2  -3  205.78    9.60
  -7  -2   3  188.98    9.40
  -7   2   2 -101.19   58.79
   7   2  -2    6.50    7.10
  -7   2   2    1.50    0.30
  -7   2   2    0.80    0.20
  -7   2   2    2.10    0.70
   7   2  -2    1.20    0.40
  -7  -2   2    1.50    0.70
   7  -2  -2    2.80    6.90
   7  -2  -2    1.40    0.40
  -7  -2   2    1.30    0.30
  -7  -2   2   23.30   56.79
   7   2  -1   25.90    7.00
  -7   2   1 -111.89   82.69
  -7   2   1   24.40    1.50
   7   2  -1   26.20    1.70
  -7   2   1   21.70    1.40
  -7   2   1   21.30    2.00
   7   2  -1   21.80    1.50
   7  -2  -1   31.30    6.70
   7  -2  -1   26.50    1.70
  -7  -2   1   26.50    2.30
  -7  -2   1   86.59   76.59
  -7  -2   1   24.30    1.40
   7   2   0   23.20    1.70
   7   2   0   24.90    1.60
   7   2   0   19.90    1.40
   7   2   0   31.30    7.30
  -7   2   0  267.37  140.89
   7  -2   0   23.80    1.40
   7  -2   0   24.20    1.70
   7  -2   0   25.80    6.00
  -7  -2   0  -58.79  125.09
   7   2   1   34.10    2.20
   7   2   1   40.50    2.50
   7   2   1   35.90    7.20
   7   2   1   38.20    2.20
   7   2   1   34.40    2.40
   7  -2   1   39.50    2.50
   7  -2   1   43.20    7.30
   7  -2   1   41.10    2.20
   7  -2   1   38.40    2.20
   7   2   2  256.07   12.60
   7   2   2  231.78   12.20
   7   2   2  242.68   18.30
   7   2   2  230.18   12.10
   7   2   2  262.87   12.20
   7   2   2  250.87   12.70
   7  -2   2  248.98   17.40
   7  -2   2  269.27   12.20
   7  -2   2  247.38   12.60
   7  -2   2  216.38   12.10
   7   2   3   47.20    2.90
   7   2   3   40.60    2.80
   7   2   3   42.40    8.50
   7   2   3   46.20    3.00
   7   2   3   44.70    2.50
   7  -2   3   45.40    3.00
   7  -2   3   38.90    2.50
   7  -2   3   40.50    6.90
   7  -2   3   40.70    2.80
   7   2   4  106.49   12.30
   7   2   4  111.69    6.00
   7   2   4  113.09    6.40
   7   2   4  102.49    6.40
   7   2   4  122.49    5.90
   7   2   4  113.29    5.90
   7  -2   4  115.39    5.90
   7  -2   4  119.79    5.90
   7  -2   4  104.59   10.90
   7  -2   4  115.39    6.50
   7   2   5   38.50    2.20
   7   2   5   33.00    2.70
   7   2   5   37.00    2.60
   7   2   5   37.60    2.20
   7   2   5   36.10    2.30
   7  -2   5   38.50    2.20
   7  -2   5   36.80    2.20
   7  -2   5   34.90    2.70
   7   2   6   49.70    2.80
   7   2   6   46.80    2.60
   7   2   6   43.30    3.00
   7   2   6   49.50    2.70
   7  -2   6   46.60    2.70
   7  -2   6   48.00    2.60
   7  -2   6   42.30    3.20
   7   2   7   25.20    1.60
   7   2   7   24.20    1.50
   7   2   7   23.80    1.50
   7   2   7   20.40    1.80
   7  -2   7   24.90    1.50
  -7  -2  -7   25.70    1.50
   7  -2   7   24.10    1.50
   7   2   8   14.30    1.00
   7   2   8   13.00    0.90
   7  -2   8   12.90    0.90
  -7  -2  -8   14.40    1.20
   7  -2   8   14.40    1.00
  -7   3  13   13.50    0.80
  -7   3  13   13.20    0.70
  -7   3  13   12.30    0.90
  -7   3  12   20.60    1.20
  -7   3  12   17.90    1.20
  -7   3  12   19.40    1.30
  -7   3  12   18.70    1.10
  -7  -3  12   18.10    1.10
  -7   3  11   40.90    2.20
  -7   3  11   40.30    2.40
  -7   3  11   39.30    2.20
  -7   3  11   39.60    2.30
  -7  -3  11   40.20    2.30
   7   3 -10  177.88   10.20
  -7   3  10  194.58    9.40
  -7   3  10  194.48    9.60
  -7   3  10  186.68    9.50
  -7   3  10  196.98    9.70
  -7   3  10  191.78    9.40
  -7  -3  10  186.88    9.40
  -7  -3  10  192.68    9.50
  -7   3   9   47.40    2.80
  -7   3   9   45.20    2.70
  -7   3   9   48.40    2.60
  -7   3   9   48.40    2.60
  -7   3   9   46.00    2.70
   7   3  -9   48.60    3.20
  -7  -3   9   46.50    2.70
  -7  -3   9   46.70    2.60
  -7  -3   9   40.10    3.20
  -7   3   8  185.48    8.60
  -7   3   8  162.68    9.40
  -7   3   8  146.49   16.50
  -7   3   8  177.38    8.90
  -7   3   8  173.08    8.80
  -7   3   8  172.48   12.30
   7   3  -8  182.88    9.40
  -7   3   8  177.38    8.60
  -7   3   8  176.38    8.80
  -7  -3   8  168.38    8.60
  -7  -3   8  159.18    9.50
  -7  -3   8  175.48    8.70
  -7  -3   8  173.38    8.70
  -7   3   7  112.69    5.60
  -7   3   7  110.79    5.70
  -7   3   7  104.79    5.80
  -7   3   7  109.09    6.50
  -7   3   7  110.59    5.60
  -7   3   7  105.69    5.70
   7   3  -7  115.69    6.20
  -7   3   7  117.89   10.10
  -7  -3   7   97.19   40.90
  -7  -3   7  111.29    5.60
  -7  -3   7  102.39   13.20
  -7  -3   7  106.79    5.70
  -7  -3   7  108.69    6.60
  -7  -3   7  109.89    5.60
  -7   3   6  130.59    6.50
  -7   3   6  122.09    6.60
  -7   3   6  123.59    6.40
  -7   3   6  129.59    6.50
  -7   3   6  124.09    6.60
   7   3  -6  130.89    7.00
  -7   3   6  135.99    7.40
  -7  -3   6  135.09    7.60
  -7  -3   6  121.59    6.50
  -7  -3   6  128.59    6.50
  -7  -3   6  121.89   43.90
  -7  -3   6  130.79    6.50
  -7   3   5  100.29   45.40
  -7   3   5   83.69    4.80
   7   3  -5   96.39    5.10
  -7   3   5   90.39    4.80
  -7   3   5   85.79    4.80
  -7   3   5   91.89    4.70
  -7  -3   5   93.09    4.70
  -7  -3   5  100.49    5.80
  -7  -3   5   96.89   48.50
  -7  -3   5   89.69    4.70
  -7  -3   5   89.69    4.70
   7   3  -4   77.29    4.20
  -7   3   4   94.89   49.40
  -7   3   4   71.19    3.90
  -7   3   4   69.29    3.80
  -7   3   4   71.29    3.90
  -7   3   4   71.59    3.80
  -7  -3   4   74.39    3.80
  -7  -3   4   72.19    3.80
  -7  -3   4   71.69    3.80
  -7  -3   4  116.29   53.89
  -7   3   3  137.99    7.50
  -7   3   3  150.58    7.70
  -7   3   3  142.99    8.40
  -7   3   3  149.39    7.50
   7   3  -3  160.88    7.90
  -7   3   3  215.98   64.89
  -7  -3   3  155.78    7.50
   7  -3  -3  129.69   18.50
   7  -3  -3  167.58    7.70
  -7  -3   3  147.49    7.50
  -7  -3   3  149.88   65.09
  -7   3   2   61.29    3.40
  -7   3   2   58.99    3.30
  -7   3   2   65.49    4.20
   7   3  -2   65.69    3.60
   7   3  -2   56.79   12.00
   7  -3  -2   70.59   10.80
  -7  -3   2   59.89    3.20
   7  -3  -2   68.79    3.60
  -7  -3   2   64.29    3.30
  -7  -3   2   59.59    4.30
  -7  -3   2  121.09   76.19
  -7   3   1  -81.09  100.09
  -7   3   1   48.10    2.60
   7   3  -1   42.50    2.70
   7   3  -1   47.30    2.60
  -7   3   1   47.20    2.50
   7   3  -1   48.30    2.90
   7  -3  -1   52.69    2.90
  -7  -3   1   50.59    2.50
   7  -3  -1   60.79    9.30
  -7  -3   1   42.80    3.50
  -7  -3   1  112.99  102.29
   7   3   0  128.79   14.50
   7   3   0  119.39    6.70
   7   3   0  138.39    6.90
  -7   3   0  125.89    6.70
  -7   3   0  166.98  165.68
   7   3   0  129.79    6.50
  -7   3   0  124.79    6.50
   7  -3   0  138.09    6.90
  -7  -3   0  -69.19  138.09
   7  -3   0  136.99   18.90
   7   3   1   37.90    2.40
   7   3   1   50.39    9.70
   7   3   1   43.50    2.70
   7   3   1   40.60    2.30
   7   3   1   41.20    2.70
   7  -3   1   35.80    6.80
   7  -3   1   44.40    2.40
   7   3   2   99.39    5.00
   7   3   2   92.59    5.40
   7   3   2   93.29   17.70
   7   3   2   99.29    5.40
   7   3   2   92.19    5.00
   7   3   2   94.29    5.10
   7  -3   2   97.79    5.40
   7   3   3  130.89    7.50
   7   3   3  133.59    7.10
   7   3   3  138.49    7.20
   7   3   3  139.99    7.50
   7   3   3  125.69   14.40
   7  -3   3  141.49    7.60
   7  -3   3  134.49    7.00
   7  -3   3  125.59   12.20
   7  -3   3  158.08    7.10
   7   3   4  323.57   14.90
   7   3   4  289.37   21.50
   7   3   4  295.27   15.00
   7   3   4  288.77   15.30
   7   3   4  267.37   15.30
   7   3   4  315.67   14.90
   7  -3   4  300.97   14.90
   7  -3   4  317.77   14.80
   7   3   5   29.30    1.80
   7   3   5   30.50    2.00
   7   3   5   31.10    1.90
   7   3   5   28.10    2.20
   7   3   5   22.20    7.60
   7  -3   5   29.80    1.90
   7  -3   5   30.90    1.80
   7  -3   5   27.70    2.40
   7   3   6   68.59    3.70
   7   3   6   70.39    3.80
   7   3   6   61.89    4.10
   7   3   6   69.09    3.70
   7  -3   6   72.79    3.70
   7  -3   6   68.89    3.60
   7   3   7   59.09    3.10
   7   3   7   56.79    3.00
   7   3   7   54.39    2.90
   7  -3   7   57.19    3.00
   7  -3   7   53.59    2.90
  -7  -3  -7   49.80    2.80
   7   3   8   32.20    1.90
   7   3   8   33.50    1.80
  -7  -3  -8   34.50    1.90
   7  -3   8   34.00    1.90
  -7   4  12   86.19    4.40
  -7   4  12   89.99    4.50
  -7   4  12   88.89    4.40
  -7   4  12   92.39    4.60
  -7  -4  12   87.99    4.60
  -7   4  11   57.79    3.10
  -7   4  11   53.79    2.80
  -7   4  11   53.39    3.00
  -7   4  11   52.69    2.90
  -7   4  11   54.69    2.90
  -7  -4  11   53.99    2.90
  -7   4  10  103.19    5.40
  -7   4  10  104.09    5.30
  -7   4  10  104.59    5.30
  -7   4  10  103.79    5.50
  -7   4  10  103.29    5.40
  -7  -4  10  104.69    5.40
  -7   4   9   19.40    2.00
  -7   4   9   22.50    1.60
  -7   4   9   22.50    1.50
  -7   4   9   22.60    1.40
  -7   4   9   22.70    1.60
   7   4  -9   20.40    1.90
  -7   4   9   23.10    1.40
  -7  -4   9   22.30    1.50
  -7  -4   9   19.10    2.00
  -7  -4   9   22.20    1.50
  -7   4   8   41.90    2.60
  -7   4   8   44.20    2.40
  -7   4   8   42.00    2.50
  -7   4   8   44.40    2.60
  -7   4   8   46.90    2.40
  -7   4   8   33.80    6.80
  -7  -4   8   43.10    2.50
  -7  -4   8   41.20    2.40
   7   4  -7  137.59    7.20
  -7   4   7  120.49    7.40
  -7   4   7  132.59    6.50
  -7   4   7  127.19    6.50
  -7   4   7  125.79    6.70
  -7   4   7  123.29   11.80
  -7   4   7  125.39    6.60
  -7   4   7  120.69    6.40
  -7  -4   7  135.29    6.70
  -7  -4   7   98.89   48.30
  -7  -4   7  130.99    6.60
  -7  -4   7  125.69    7.60
  -7   4   6  268.27   12.70
  -7   4   6  262.47   12.60
  -7   4   6  253.77   12.70
  -7   4   6  249.68   17.70
  -7   4   6  249.78   12.60
  -7   4   6  259.77   13.60
  -7   4   6  247.78   12.80
   7   4  -6  261.37   13.20
  -7  -4   6  153.68   56.79
  -7  -4   6  267.47   13.90
  -7  -4   6  240.98   12.60
  -7  -4   6  249.18   12.60
  -7  -4   6  258.07   12.70
  -7   4   5  487.75   23.60
   7   4  -5  489.25   24.00
  -7   4   5  461.65   23.40
  -7   4   5  464.35   23.80
  -7   4   5  510.75   23.50
  -7   4   5  487.05   23.60
  -7   4   5  484.45   23.40
  -7  -4   5  428.66   78.19
  -7  -4   5  479.45   23.50
  -7  -4   5  501.45   24.90
  -7  -4   5  467.65   23.50
  -7   4   4   81.29    4.20
   7   4  -4   80.49    4.60
  -7   4   4   76.29    4.20
  -7   4   4   84.29    5.20
  -7   4   4  166.98   63.69
  -7   4   4   79.69    4.20
  -7   4   4   80.19    4.50
  -7  -4   4   79.09    4.20
  -7  -4   4   81.09    4.20
  -7  -4   4   48.00   61.79
  -7  -4   4   82.49    4.20
  -7   4   3  129.29    6.50
  -7   4   3  115.69    6.40
   7   4  -3  138.49    6.90
  -7   4   3  122.19    6.50
  -7   4   3  233.28   79.49
  -7   4   3  133.19    6.70
  -7   4   3  133.79    7.50
  -7  -4   3  134.79    7.80
  -7  -4   3  195.98   81.99
   7  -4  -3  128.89    6.60
  -7  -4   3  113.59    6.40
   7  -4  -3  118.29   19.20
  -7  -4   3  131.39    6.40
  -7  -4   3  134.99    6.50
   7   4  -2   21.40   12.80
  -7   4   2   59.69   86.19
  -7   4   2   25.20    1.70
   7   4  -2   24.30    1.60
   7   4  -2   27.30    1.90
  -7   4   2   20.60    1.40
  -7  -4   2  147.09   91.09
  -7  -4   2   26.20    1.90
  -7  -4   2   25.80    2.50
  -7  -4   2   24.90    1.50
   7  -4  -2   27.10    1.70
   7  -4  -2   37.50    9.90
   7   4  -1  233.48   13.30
   7   4  -1  266.57   13.20
  -7   4   1  269.07   13.30
   7   4  -1  251.07   23.30
  -7   4   1  320.47  133.69
   7   4  -1  291.57   13.60
  -7  -4   1  269.77   13.10
  -7  -4   1  279.07   13.10
  -7  -4   1  188.88  121.99
   7   4   0  256.87   12.90
   7   4   0  230.48   12.70
   7   4   0  252.57   12.50
  -7   4   0  242.18   12.40
  -7   4   0  247.38   12.60
   7   4   0  243.58   12.40
   7   4   0  276.87   22.10
   7  -4   0  272.57   12.90
   7  -4   0  269.67   18.90
   7   4   1  213.08   10.90
  -7   4  -1  216.08   10.70
   7   4   1  223.58   10.60
   7   4   1  230.58   19.50
   7   4   1  212.18   10.90
   7   4   1  203.78   10.40
   7  -4   1  183.28   10.40
   7  -4   1  218.08   16.50
   7   4   2  115.29    6.70
   7   4   2  139.29   15.40
   7   4   2  128.29    6.50
   7   4   2  121.59    6.80
  -7   4  -2  126.39    6.60
   7  -4   2  127.09   12.20
   7  -4   2  121.49    6.80
   7   4   3  222.78   11.60
   7   4   3  208.88   19.20
   7   4   3  225.58   11.10
  -7   4  -3  222.58   11.50
   7   4   3  209.38   11.50
   7   4   3  222.98   11.20
   7   4   3  245.38   11.10
   7  -4   3  217.78   11.10
   7  -4   3   95.29   57.69
   7  -4   3  220.18   11.70
   7   4   4   12.70    9.10
   7  -4   4 -132.09   94.09
   7   4   5   30.10    9.10
  -7   4  -5   48.50    3.10
   7   4   5   42.50    2.50
   7   4   5   41.40    3.00
   7   4   5   43.60    2.60
   7   4   5   44.40    2.50
   7  -4   5   41.90    4.00
   7  -4   5   44.00    2.50
   7  -4   5   43.20    2.50
   7   4   6   38.80    2.20
   7   4   6   36.00    2.60
  -7   4  -6   40.40    2.70
   7   4   6   41.50    2.40
   7   4   6   40.10    2.20
   7  -4   6   38.10    2.20
   7   4   7   35.70    2.00
   7   4   7   39.50    2.20
   7   4   7   36.80    2.10
   7  -4   7   36.20    2.10
   7   4   8    4.40    0.40
   7   4   8    4.70    0.50
   7  -4   8    5.30    0.50
  -7   5  12   67.49    3.40
  -7   5  12   67.39    3.40
  -7   5  12   67.49    3.50
  -7   5  12   69.69    3.50
  -7   5  11   86.89    4.50
  -7   5  11   90.89    4.50
  -7  -5  11   86.99    4.50
  -7   5  10   49.30    2.90
  -7   5  10   48.60    2.80
  -7   5  10   50.39    2.70
  -7   5  10   50.39    2.70
  -7   5  10   51.49    2.90
  -7  -5  10   51.69    2.80
  -7   5   9   66.39    3.70
  -7   5   9   67.29    3.50
  -7   5   9   66.49    3.60
  -7   5   9   67.99    3.50
   7   5  -9   68.19    4.40
  -7   5   9   65.19    3.80
  -7  -5   9   67.89    3.70
  -7  -5   9   62.09    5.40
  -7   5   8    4.30    0.70
  -7   5   8    3.70    0.60
   7   5  -8    5.50    1.00
  -7   5   8    4.50    0.70
  -7   5   8    4.50    0.60
  -7   5   8    4.60    0.80
  -7  -5   8    4.10    0.70
  -7  -5   8    3.30    1.00
  -7  -5   8    4.40    0.60
  -7   5   7  122.59    6.40
  -7   5   7  116.89    6.20
   7   5  -7  124.09    6.90
  -7   5   7  126.19    6.10
  -7   5   7  124.09    6.20
  -7   5   7  109.49   12.40
  -7   5   7  124.99    6.10
  -7   5   7  115.29    7.20
  -7  -5   7   82.69   55.19
  -7  -5   7  115.99    6.10
  -7  -5   7  123.29    6.20
  -7  -5   7  109.49    7.40
  -7  -5   7  -37.40  180.38
  -7   5   6   67.99    4.10
  -7   5   6   70.69    3.80
  -7   5   6   68.99    4.80
  -7   5   6   69.19    3.90
  -7   5   6   72.09    3.70
  -7   5   6   72.89    3.80
  -7   5   6   66.79   10.60
   7   5  -6   68.79    4.30
  -7  -5   6   76.09    4.00
  -7  -5   6   67.39    3.80
  -7  -5   6   65.89    4.90
  -7  -5   6   21.50   60.59
  -7   5   5   43.30    3.30
   7   5  -5   43.10    2.80
  -7   5   5   46.00    2.50
  -7   5   5   39.10    2.40
  -7   5   5   37.20    2.20
  -7   5   5   46.30    8.70
  -7   5   5   38.20    2.60
  -7   5   5   39.60    2.30
  -7  -5   5   41.90    3.50
  -7  -5   5  101.09   63.29
  -7  -5   5   37.60    2.70
  -7  -5   5   42.40    2.30
  -7  -5   5   40.40    2.30
  -7   5   4  271.87   14.80
  -7   5   4  304.97   16.10
  -7   5   4  309.67   15.20
  -7   5   4  298.87   14.90
   7   5  -4  309.87   15.30
  -7   5   4  319.07   21.80
  -7   5   4  281.17   14.80
  -7  -5   4  299.57   14.80
  -7  -5   4  304.07   14.80
  -7  -5   4  317.67   16.40
  -7  -5   4  308.07   14.80
  -7   5   3  209.68   10.20
  -7   5   3  219.78   10.50
   7   5  -3  208.88   10.60
  -7   5   3  186.18   10.20
  -7   5   3  175.38   10.10
  -7  -5   3  213.18   10.10
  -7  -5   3  260.87   97.69
  -7  -5   3  218.58   10.10
  -7  -5   3  202.98   10.10
   7   5  -2  198.88   30.60
   7   5  -2  232.88   11.90
  -7   5   2  239.78   11.80
  -7   5   2  248.38   12.10
  -7   5   2  226.18   11.80
   7   5  -2  254.77   12.30
  -7  -5   2  247.88   11.80
  -7  -5   2  219.88  118.09
  -7  -5   2  246.68   11.80
  -7  -5   2  225.38   11.80
   7   5  -1  114.29    5.90
   7   5  -1  115.69    5.60
   7   5  -1   90.79   16.20
  -7   5   1  111.09    5.80
  -7  -5   1  114.69    5.50
   7  -5  -1   95.29    5.80
  -7  -5   1  153.48  150.28
  -7  -5   1   97.89    5.50
   7   5   0  585.74   27.30
   7   5   0  604.34   38.30
  -7   5   0  588.34   27.10
   7   5   0  586.54   26.90
  -7  -5   0   62.39  216.88
   7  -5   0  479.05   26.70
  -7  -5   0  513.85   26.70
   7  -5   0  532.05   27.20
   7   5   1  105.89    5.30
   7   5   1   70.39   13.40
   7   5   1   90.89    5.10
   7   5   1  102.99    5.60
  -7   5  -1  107.39    5.50
   7   5   1  101.59    5.60
   7  -5   1  102.89    5.60
   7  -5   1   91.99    5.10
   7   5   2   22.10    1.90
  -7   5  -2   26.20    1.90
   7   5   2   23.90    1.70
   7   5   2   26.60    1.60
   7   5   2   22.10    1.80
   7   5   2   22.40   10.00
   7  -5   2   -9.70   61.39
   7  -5   2   23.20    1.50
   7  -5   2   23.60    2.00
  -7   5  -3  102.39    5.50
   7   5   3   94.89    5.50
   7   5   3   88.69    5.00
   7   5   3   95.79    5.20
   7  -5   3   78.79   62.09
   7  -5   3   97.99    5.00
   7  -5   3   95.69    5.60
   7   5   4   26.90    1.80
   7   5   4   24.40    9.90
   7   5   4   27.70    2.30
  -7   5  -4   31.90    2.20
   7  -5   4   75.19   68.09
   7  -5   4   28.90    2.30
   7   5   5    5.70    1.00
   7   5   5    6.40    0.80
   7   5   5    6.70    0.70
   7   5   5    5.10    0.70
  -7   5  -5    5.80    1.10
   7  -5   5    6.30    0.70
   7   5   6   92.29    4.70
   7   5   6   90.99    4.80
   7   5   6   92.19    4.70
   7  -5   6   87.09    4.60
   7   5   7   20.50    1.20
   7   5   7   19.90    1.20
   7   5   7   20.10    1.20
   7  -5   7   19.80    1.20
  -7  -5  -7   18.10    1.10
  -7  -5  -7   21.10    1.20
  -7   6  11   25.30    1.50
  -7   6  11   23.00    1.30
  -7   6  11   24.70    1.30
  -7   6  11   22.10    1.40
  -7   6  11   24.30    1.40
  -7  -6  11   22.10    1.30
  -7   6  10   60.99    3.10
  -7   6  10   59.99    3.10
  -7   6  10   51.99    3.60
  -7   6  10   61.29    3.20
  -7   6  10   59.99    3.10
  -7  -6  10   60.39    3.40
  -7   6   9   67.69    3.80
  -7   6   9   70.89    3.90
  -7   6   9   69.99    3.60
  -7   6   9   69.79    3.60
  -7   6   9   69.19    3.70
  -7  -6   9   72.79    3.80
   7   6  -8    5.50    1.40
  -7   6   8    0.10    8.00
  -7   6   8    4.10    0.60
  -7   6   8    2.70    0.60
  -7   6   8    3.90    0.60
  -7   6   8    2.70    0.40
  -7   6   8    2.70    0.50
  -7  -6   8    2.80    0.60
   7   6  -7   76.39    4.80
  -7   6   7   67.29   13.50
  -7   6   7   84.99    4.10
  -7   6   7   80.09    4.30
  -7   6   7   78.89    4.30
  -7   6   7   79.19    4.20
  -7   6   7   82.09    4.10
  -7  -6   7   75.09    4.20
  -7  -6   7   69.09    5.30
  -7   6   6  123.39    6.50
  -7   6   6  114.49   14.40
  -7   6   6  114.39    6.80
  -7   6   6  122.29    6.40
  -7   6   6  132.39    6.20
  -7   6   6  126.69    6.30
   7   6  -6  125.39    7.20
  -7   6   6  121.49    6.20
  -7  -6   6  122.59    6.20
  -7  -6   6   52.29   73.49
  -7  -6   6  120.39    6.40
  -7   6   5   31.40    9.00
  -7   6   5   28.00    1.70
  -7   6   5   27.80    1.90
   7   6  -5   33.40    2.40
  -7   6   5   29.90    1.80
  -7   6   5   33.30    2.00
  -7  -6   5   35.30    1.90
  -7  -6   5   -7.10   74.39
  -7  -6   5   30.90    3.10
  -7  -6   5   33.30    2.00
  -7   6   4  129.79    7.20
  -7   6   4  139.49    6.80
  -7   6   4  135.79    6.80
  -7   6   4  130.19    6.90
   7   6  -4  134.49    7.30
  -7   6   4  139.99   16.90
  -7  -6   4  133.79    6.80
  -7  -6   4  128.99    6.70
  -7  -6   4  151.08   94.99
  -7   6   3  188.98    9.30
  -7   6   3  187.98    9.70
   7   6  -3  185.28    9.70
  -7   6   3  196.38   21.40
  -7   6   3  168.48    9.40
  -7  -6   3  191.68    9.30
  -7  -6   3  188.18    9.20
  -7  -6   3  171.48  115.99
   7  -6  -3  340.37  385.26
   7   6  -2  102.69    5.80
  -7   6   2  102.09    5.70
  -7   6   2  103.79    5.40
   7   6  -2  107.89    5.40
  -7   6   2   86.29   16.70
  -7  -6   2  106.79    5.30
   7  -6  -2  129.09  170.38
  -7  -6   2  177.08  137.39
  -7  -6   2  102.29    5.30
  -7  -6   2  102.19    5.30
   7   6  -1  207.18   10.90
  -7   6   1  215.78   10.50
   7   6  -1  219.18   10.60
   7   6  -1  168.48   28.10
  -7   6   1  216.58   11.00
  -7  -6   1  205.68   10.50
   7  -6  -1  188.78  130.69
  -7  -6   1  213.08   10.40
  -7  -6   1  206.88   10.40
   7   6   0  126.09   20.50
   7   6   0  105.49    5.80
  -7   6   0  103.39    5.70
   7   6   0  106.69    5.50
  -7  -6   0   98.69    5.30
   7  -6   0  102.99   97.69
  -7  -6   0   97.59    5.30
   7  -6   0  112.49    5.90
   7   6   1   57.89    3.20
   7   6   1   41.80   14.40
   7   6   1   55.29    3.40
  -7   6  -1   60.79    3.50
   7  -6   1   16.10   81.09
   7  -6   1   48.40    3.00
   7  -6   1   58.99    3.50
   7   6   2   17.20    1.30
  -7   6  -2   17.50    1.50
   7   6   2   16.90    1.10
   7   6   2   23.00   12.40
   7  -6   2   14.80    1.50
  -7  -6  -2   13.60    1.10
   7  -6   2   10.50   71.59
   7  -6   2   17.10    1.20
   7   6   3   15.00   11.70
   7   6   3   21.90    1.50
   7   6   3   28.20    2.20
  -7   6  -3   27.70    2.00
   7   6   3   26.10    1.90
   7  -6   3   42.60   78.09
   7  -6   3   24.50    2.00
   7   6   4    0.00   11.30
   7  -6   4  -19.70   91.89
   7   6   5   26.50    1.70
  -7   6  -5   23.50    2.30
   7   6   5   21.80    1.50
   7   6   5   28.00    1.60
   7  -6   5   27.60    1.60
   7   6   6   44.60    2.60
   7   6   6   50.49    2.70
   7   6   6   51.49    2.70
   7  -6   6   56.69    2.70
   7   6   7    8.70    0.60
   7   6   7    9.70    0.60
  -7   6  -7   10.50    0.80
  -7  -6  -7    9.10    0.70
   7  -6   7    9.70    0.80
  -7  -6  -7   10.50    0.60
  -7   7  11   24.70    1.30
  -7   7  11   25.20    1.50
  -7   7  11   24.80    1.40
  -7   7  10   21.90    1.30
  -7   7  10   19.80    1.10
  -7   7  10   19.20    1.20
  -7   7  10   20.20    1.20
  -7   7  10   21.10    1.30
  -7  -7  10   20.40    1.20
  -7   7   9   34.70    1.90
  -7   7   9   34.80    2.00
  -7   7   9   35.00    2.10
  -7   7   9   38.40    2.00
  -7   7   9   34.30    2.00
  -7  -7   9   35.30    2.00
  -7   7   8   60.29    3.40
  -7   7   8   59.39    3.20
  -7   7   8   59.89    3.10
  -7   7   8   60.49    3.10
  -7   7   8   58.49    3.20
  -7   7   8   45.10   11.70
  -7  -7   8   58.09    3.30
  -7   7   7   81.89    4.30
  -7   7   7   76.79    4.10
  -7   7   7   83.39    4.10
   7   7  -7   83.69    5.00
  -7   7   7   68.39    4.80
  -7   7   7   77.89    4.00
  -7   7   7   83.49    4.40
  -7  -7   7   80.59    4.30
  -7  -7   7  -38.00   70.19
   7   7  -6   44.10    3.20
  -7   7   6   46.10    2.70
  -7   7   6   40.30    3.00
  -7   7   6   23.20   10.70
  -7   7   6   52.39    2.60
  -7   7   6   48.60    2.60
  -7  -7   6   45.80    2.70
  -7  -7   6   43.30    4.00
  -7  -7   6   11.20   85.19
   7   7  -5  251.27   13.60
  -7   7   5  280.57   13.00
  -7   7   5  273.17   13.10
  -7   7   5  244.08   13.60
  -7   7   5  287.67   12.90
  -7  -7   5  250.27   12.90
  -7  -7   5  261.27   13.10
  -7  -7   5  246.38  140.19
  -7  -7   5  259.67   15.00
   7   7  -4   49.80    3.40
  -7   7   4   54.49    3.50
  -7   7   4   52.49    3.10
  -7   7   4   58.59    3.10
  -7   7   4   37.00   12.50
  -7  -7   4   55.49    3.10
  -7  -7   4   60.89    6.50
  -7  -7   4  -40.80  112.69
  -7  -7   4   53.19    2.90
  -7   7   3  121.69   19.10
  -7   7   3  127.79    6.60
  -7   7   3  127.49    7.00
   7   7  -3  139.09    8.20
  -7  -7   3  118.79    8.70
  -7  -7   3  130.29    6.50
  -7  -7   3   78.99  136.09
  -7  -7   3  129.19    6.60
  -7   7   2   -9.50   20.40
  -7  -7   2 -173.68  173.98
   7  -7  -2    6.10  214.68
   7   7  -1   31.30   39.70
   7   7  -1   95.09    5.80
  -7   7   1   92.39    5.30
   7   7  -1   96.69    5.00
  -7   7   1   95.09    4.90
  -7  -7   1   44.90  251.57
  -7  -7   1   90.09    4.80
   7  -7  -1  389.66  162.88
  -7  -7   1   92.19    4.90
  -7  -7   1   95.29    4.80
   7   7   0   92.99    4.80
  -7   7   0   86.99    5.10
   7   7   0   79.09    5.00
   7   7   0   68.19   23.20
  -7   7   0   93.39    4.70
   7  -7   0   92.89    5.20
  -7  -7   0   91.49    4.60
  -7  -7   0   86.09    4.60
  -7  -7   0   92.79    4.70
   7  -7   0  126.09  119.69
  -7   7  -1   58.69    3.60
   7   7   1   51.79   19.70
   7   7   1   57.09    3.30
   7   7   1   60.79    3.70
  -7  -7  -1   56.69    3.10
   7  -7   1   27.50  104.69
  -7  -7  -1   55.89    3.10
   7  -7   1   57.89    3.60
  -7   7  -2   31.30    2.50
   7   7   2   29.20    1.80
   7   7   2   28.40    2.30
   7   7   2   -2.90   15.60
   7  -7   2   43.40   94.89
  -7  -7  -2   26.60    1.60
   7  -7   2   24.70    1.60
   7  -7   2   24.70    3.30
  -7  -7  -2   25.00    1.60
   7   7   3   42.10    3.00
  -7   7  -3   48.30    3.00
   7   7   3   49.20    2.50
   7   7   3   44.80    2.70
   7  -7   3   39.20  139.79
   7  -7   3   44.50    2.50
  -7  -7  -3   43.70    2.50
   7   7   4   56.19    2.90
   7   7   4   52.19    3.00
   7  -7   4   52.69    2.90
   7   7   5   70.49    3.50
  -7   7  -5   71.99    3.50
   7   7   5   67.29    3.60
   7  -7   5   65.59    3.50
  -7  -7  -5   64.69    3.50
   7   7   6   33.20    1.90
  -7   7  -6   38.30    1.90
  -7  -7  -6   33.20    1.90
   7  -7   6   36.10    1.90
  -7  -7  -6   37.50    1.90
  -7   8  10   26.60    1.40
  -7   8  10   29.40    1.60
  -7   8  10   28.10    1.50
  -7   8   9   26.70    1.50
  -7   8   9   29.40    1.60
  -7   8   9   27.90    1.50
  -7   8   9   28.50    1.70
  -7  -8   9   28.00    1.60
  -7   8   8   58.09    3.30
  -7   8   8   55.99    2.90
  -7   8   8   57.19    3.40
  -7   8   8   57.19    3.20
  -7  -8   8   56.99    3.20
  -7   8   7   55.69    2.90
  -7   8   7   56.19    3.00
  -7   8   7   54.49    3.10
  -7  -8   7   53.89    3.00
  -7   8   6   50.59    3.50
  -7   8   6   58.79    3.20
  -7   8   6   58.69    3.10
  -7   8   6   25.80   15.60
  -7  -8   6   56.49    3.10
  -7   8   5   53.19   15.90
  -7   8   5   48.00    2.80
  -7   8   5   54.99    3.00
   7   8  -5   48.50    3.30
  -7  -8   5  206.18  115.09
  -7  -8   5   50.49    2.90
  -7   8   4   44.50    2.50
  -7   8   4   40.00    2.40
   7   8  -4   41.70    3.00
  -7   8   4   44.40   18.30
  -7  -8   4   39.60    2.30
  -7  -8   4   43.90    2.50
  -7  -8   4  194.78  138.99
   7   8  -3  269.37   14.50
  -7   8   3  313.57   39.00
  -7   8   3  283.07   14.30
  -7   8   3  286.87   14.60
  -7  -8   3  295.67   14.50
  -7  -8   3  367.36  171.98
  -7  -8   2 -105.19  228.98
  -7   8   1  139.69    8.00
  -7   8   1  149.79    8.10
  -7  -8   1  378.96  337.97
  -7  -8   1  162.08    7.60
   7  -8  -1 -162.38  222.88
  -7   8   0   53.69    2.90
  -7   8   0   57.59    3.60
   7   8   0   25.80   37.00
   7   8   0   52.69    3.00
  -7  -8   0   47.70    2.80
   7  -8   0   55.99  163.28
  -7  -8   0   51.69    2.80
  -7  -8   0   51.79    2.90
   7   8   1   16.10   30.20
   7  -8   1 -112.79  149.69
  -7   8  -2   36.00    2.50
   7   8   2   35.60    2.20
  -7   8  -2   38.90    2.10
   7  -8   2   73.19  136.99
  -7  -8  -2   35.00    2.00
  -7  -8  -2   32.80    2.00
   7   8   3   28.50    1.80
  -7   8  -3   31.40    1.70
  -7   8  -3   27.10    2.10
  -7  -8  -3   26.90    1.60
  -7  -8  -3   27.50    1.60
   7  -8   3   32.60    1.70
  -7   8  -4    4.50    0.50
   7   8   4    5.70    0.60
  -7  -8  -4    5.10    0.50
   7  -8   4    4.60    0.50
  -7  -8  -4    4.70    0.70
  -7   8  -5   38.20    1.90
   7   8   5   37.10    2.00
  -7  -8  -5   35.00    1.90
  -7  -8  -5   32.40    1.90
   7  -8   5   33.80    1.80
  -7   9   9   38.30    2.00
   7   9  -8    5.40    0.60
  -7   9   8    4.70    0.50
  -7   9   8    4.60    0.50
  -7  -9   8    4.30    0.50
   7   9  -7  122.69    5.80
  -7   9   7  109.69    5.70
  -7   9   7  110.89    5.80
  -7  -9   7  113.19    5.80
  -7   9   6   15.90    1.20
   7   9  -6   17.30    1.20
  -7  -9   6   17.40    1.20
   7   9  -5  318.67   15.70
  -7   9   5  316.37   15.70
  -7  -9   5  320.17   15.60
  -7   9   4   77.79    4.10
   7   9  -4   77.19    4.10
  -7   9   4   71.39    5.00
  -7  -9   4   76.29    4.00
  -7   9   3   61.29    4.00
  -7   9   3   68.89    3.70
   7   9  -3   71.49    3.70
  -7  -9   3   71.49    3.70
   7   9  -2   59.59    3.10
  -7   9   2   57.69    3.10
  -7   9   2   49.30    3.40
  -7  -9   2   55.09    2.90
  -7  -9   2   57.49    3.10
   7   9  -1  133.09    6.80
  -7   9   1  121.59    7.20
  -7   9   1  143.49    6.80
  -7  -9   1  137.89    6.80
  -7  -9   1  129.39    6.60
  -7   9   0   10.80    1.20
   7   9   0   10.40    0.90
  -7   9   0   10.50    0.90
  -7  -9   0   10.40    0.80
  -7  -9   0   11.20    0.90
  -7   9  -1   78.09    3.80
   7   9   1   72.29    3.90
  -7   9  -1   66.19    4.20
  -7  -9  -1   71.89    3.80
  -7  -9  -1   72.39    3.70
  -7  -9  -2    8.10    1.00
  -7  -9  -2    9.70    0.90
  -7  -9  -2    8.20    0.70
  -7   9  -3   55.09    2.70
   7   9   3   48.60    2.70
  -7  -9  -3   48.00    2.60
  -7  -9  -3   49.90    2.80
   7   9   4    7.90    0.60
  -7  -9  -4    8.80    0.60
  -7  10   7   79.09    3.90
  -7 -10   7   74.49    3.80
   7 -10  -7   73.59    3.80
  -7  10   6    1.90    0.40
   7 -10  -6    1.80    0.30
  -7 -10   6    1.70    0.40
   7  10  -5   99.89    4.80
  -7  10   5   93.19    4.80
   7 -10  -5   81.99    4.60
  -7 -10   5   94.39    4.70
  -7  10   4   10.50    0.90
   7  10  -4   10.10    0.90
  -7 -10   4   10.50    0.90
   7  10  -3  171.48    8.20
  -7  10   3  152.88    8.30
  -7 -10   3  157.08    8.10
  -7  10   2   40.30    2.30
   7  10  -2   41.90    2.30
  -7 -10   2   36.30    2.20
  -7  10   1   64.99    3.20
  -7 -10   1   53.09    3.10
  -7 -10   1   63.39    3.40
  -7  10   0   11.20    0.80
   7  10   0   10.90    0.80
  -7 -10   0   10.20    0.70
  -7 -10   0   11.00    0.80
   7  10   1   74.89    3.90
  -7  10  -1   80.79    3.90
  -7 -10  -1   68.99    3.70
  -7 -10  -1   75.69    3.80
  -7  10  -2   12.80    0.90
   7  10   2   10.30    0.80
  -7 -10  -2    9.60    0.70
  -7 -10  -2   10.70    0.70
   7  11  -4    2.20    0.40
  -7  11   4    2.20    0.30
  -7 -11   4    2.10    0.40
   7  11  -3   71.69    3.80
  -7  11   3   80.99    3.80
  -7 -11   3   70.29    3.80
  -7  11   2   19.90    1.10
   7  11  -2   18.90    1.10
  -7 -11   2   18.10    1.10
  -7  11   1   81.29    3.90
   7  11  -1   78.39    4.00
  -7 -11   1   73.09    3.90
   7  11   0    0.20    0.20
  -7 -11   0    0.40    0.20
  -8   0  13    0.10    0.20
  -8   0  13   -0.10    0.20
  -8   0  12    2.80    0.50
  -8   0  12    2.50    0.40
  -8   0  11    0.10    0.30
  -8   0  11    0.40    0.40
  -8   0  11   -0.10    0.30
  -8   0  11    0.20    0.40
  -8   0  10  168.98    9.20
  -8   0  10  163.08    9.60
  -8   0  10  182.68    9.20
  -8   0  10  192.48    9.20
  -8   0  10  200.08    9.30
  -8   0   9    0.40    0.40
  -8   0   9    0.10    0.30
  -8   0   9    0.20    0.20
  -8   0   9    0.00    0.40
  -8   0   9   -0.20    0.30
  -8   0   8  381.36   18.00
  -8   0   8  369.46   17.90
  -8   0   8  336.97   20.10
  -8   0   8  373.16   17.90
  -8   0   8  357.36   18.70
  -8   0   7  -16.10   11.40
  -8   0   7    0.30    0.30
  -8   0   7  -11.60   38.00
  -8   0   7    0.20    0.40
  -8   0   7   -0.20    0.30
  -8   0   7    0.30    0.30
  -8   0   7    0.10    0.20
  -8   0   6   27.70    1.90
  -8   0   6   30.80    1.80
  -8   0   6  -19.90   37.00
   8   0  -6   31.30    2.10
  -8   0   6   32.90    3.70
  -8   0   6   30.40    1.90
  -8   0   5    1.20    0.30
  -8   0   5   13.90   38.70
  -8   0   5    0.60    0.30
   8   0  -4 1354.86   61.49
  -8   0   4 1306.07   61.19
  -8   0   4 1221.48   61.19
  -8   0   4 1264.97  105.89
  -8   0   4 1196.28   61.09
   8   0  -3    6.10   11.10
  -8   0   3   36.80   53.59
  -8   0   2  447.66   23.70
   8   0  -2  490.65   24.00
   8   0  -2  553.74   32.10
  -8   0   2  527.25  149.29
  -8   0   1    0.10    0.50
  -8   0   1  -12.80  101.09
  -8   0   1    0.30    0.20
   8   0  -1    0.40    0.30
   8   0  -1   -1.60    6.80
  -8   0   0  352.06   18.80
   8   0   0  388.86   18.80
   8   0   0  385.96   18.90
   8   0   0  393.86   19.30
   8   0   0  429.96   25.80
  -8   0   0  360.16  180.18
   8   0   1    3.10    5.80
   8   0   2  616.24   34.60
   8   0   2  601.24   29.00
   8   0   2  605.64   28.50
  -8   0  -2  575.24   28.40
   8   0   2  536.55   28.50
   8   0   3    0.80    0.40
  -8   0  -3    0.00    0.30
   8   0   3    2.70    5.70
  -8   0  -3    0.70    0.30
   8   0   3    1.00    0.60
   8   0   3    0.10    0.30
  -8   0  -4  518.05   27.10
   8   0   4  552.44   27.90
   8   0   4  597.94   27.20
   8   0   4  562.34   32.20
   8   0   4  560.84   27.30
   8   0   5    0.20    0.30
  -8   0  -5    0.10    0.30
   8   0   5    0.00    0.30
   8   0   5   -0.90    0.80
  -8   0  -6   23.10    1.50
   8   0   6   28.30    1.60
   8   0   6   27.70    1.70
   8   0   7    0.00    0.30
   8   0   7   -0.20    0.40
   8   0   8  122.99    5.90
   8   0   8  115.09    5.90
  -8   1  13   15.00    1.00
  -8   1  13   14.40    0.90
  -8  -1  13   15.00    0.90
  -8   1  12    8.10    0.70
  -8   1  12    5.80    0.80
  -8   1  12    8.30    0.70
  -8   1  12    7.80    0.70
  -8  -1  12    7.20    0.60
  -8   1  11   10.10    0.90
  -8   1  11   10.70    0.80
  -8   1  11   10.80    0.90
  -8   1  11   11.30    0.90
  -8  -1  11   10.10    0.90
  -8  -1  11   11.10    0.90
  -8  -1  11   11.00    0.90
  -8   1  10   71.49    3.60
  -8   1  10   57.49    3.90
  -8  -1  10   57.39    3.90
  -8  -1  10   69.39    3.50
  -8   1   9    8.00    0.90
  -8   1   9    7.00    0.70
  -8   1   9    6.70    1.10
  -8   1   9    8.90    0.90
  -8   1   9    7.60    0.70
  -8  -1   9    7.90    0.80
  -8  -1   9    6.20    1.10
  -8  -1   9    8.50    0.90
  -8  -1   9    7.80    0.90
  -8  -1   9    8.20    0.80
  -8   1   8  348.37   17.10
  -8   1   8  347.47   19.60
  -8   1   8  361.96   17.00
  -8   1   8  324.97   17.80
  -8   1   8  334.97   21.90
  -8   1   8  347.97   17.20
  -8   1   8  352.16   17.00
  -8  -1   8  351.16   17.00
  -8  -1   8  354.86   17.20
  -8  -1   8  332.37   17.90
  -8  -1   8  360.56   17.10
  -8   1   7   44.90    3.30
  -8   1   7   44.90    2.50
  -8   1   7   43.80    2.60
  -8   1   7   45.60    2.60
  -8   1   7   -4.20   37.60
  -8   1   7   43.70    2.50
   8   1  -7   44.10    2.80
  -8  -1   7   41.70    2.50
  -8  -1   7   34.90   38.30
  -8  -1   7   45.10    2.60
  -8  -1   7   44.80    2.50
  -8  -1   7   43.70    2.50
  -8  -1   7   45.00    3.30
  -8   1   6  355.66   17.90
  -8   1   6  336.57   17.70
  -8   1   6  365.16   59.69
  -8   1   6  366.36   17.80
  -8   1   6  357.86   17.70
   8   1  -6  399.96   18.40
  -8   1   6  399.56   19.00
  -8  -1   6  267.27   52.19
   8  -1  -6  375.86   18.00
  -8  -1   6  342.17   17.90
  -8  -1   6  323.67   17.70
  -8  -1   6  371.46   18.90
  -8  -1   6  384.26   17.90
  -8  -1   6  359.76   17.80
  -8   1   5    1.60    0.70
  -8   1   5   27.50   38.10
  -8   1   5    1.50    0.40
  -8   1   5    1.40    0.30
  -8   1   5    1.40    0.30
   8   1  -5    2.50    0.60
  -8  -1   5    1.90    0.40
   8  -1  -5    1.90    0.50
  -8  -1   5    1.20    0.30
  -8  -1   5    1.10    0.40
  -8  -1   5    1.40    0.70
  -8  -1   5   19.70   39.30
  -8   1   4  134.59   49.40
   8   1  -4  153.88    7.60
  -8   1   4  135.99    7.30
  -8   1   4  146.49    7.50
  -8   1   4  136.29    7.20
  -8  -1   4  111.79   50.09
  -8  -1   4  135.89    7.40
  -8  -1   4  156.88    8.50
  -8  -1   4  136.49    7.20
   8  -1  -4  155.68    7.50
  -8  -1   4  146.79    7.30
  -8   1   3  122.59    6.20
  -8   1   3  126.99    7.30
  -8   1   3  117.09    6.30
   8   1  -3  128.69    6.60
  -8   1   3  126.89   63.29
   8  -1  -3  139.89   19.40
  -8  -1   3   70.89   57.79
   8  -1  -3  126.79    6.50
  -8  -1   3  122.29    6.20
   8   1  -2  212.18   10.30
  -8   1   2  191.18    9.90
  -8   1   2  187.58   10.00
  -8   1   2  205.18   11.10
  -8   1   2  193.98   10.00
   8   1  -2  233.98   19.80
  -8   1   2  271.07   99.39
  -8  -1   2  214.78   12.40
  -8  -1   2  225.88   83.39
   8  -1  -2  220.28   10.30
  -8  -1   2  184.58    9.90
  -8  -1   2  201.18   10.00
   8   1  -1   77.99    4.00
   8   1  -1   83.29   11.70
  -8   1   1  267.57  107.79
  -8   1   1   65.49    3.50
  -8   1   1   62.29    4.60
  -8  -1   1   61.19    4.50
  -8  -1   1   65.09  111.99
  -8  -1   1   71.09    3.50
   8  -1  -1   80.29   12.20
  -8   1   0  -11.10  168.98
   8   1   0   68.29    4.00
   8   1   0   81.69   11.70
   8   1   0   66.49    3.60
   8   1   0   74.39    4.00
   8  -1   0   64.59    3.70
   8  -1   0   71.09    4.00
   8  -1   0   92.69   11.30
  -8  -1   0   12.10  171.48
  -8  -1   0   67.59    3.60
   8   1   1   25.90    1.90
   8   1   1   23.60    1.50
  -8   1  -1   24.70    1.50
   8   1   1   30.20    7.90
   8   1   1   24.10    1.60
   8  -1   1   24.30    1.60
  -8  -1  -1   24.10    1.40
  -8  -1  -1   26.20    1.50
   8  -1   1   27.30    1.60
   8  -1   1   27.50    2.00
   8  -1   1   26.70    6.90
   8   1   2  591.54   34.70
   8   1   2  591.24   29.10
   8   1   2  632.34   29.00
   8   1   2  550.74   28.60
   8   1   2  573.84   28.50
   8  -1   2  611.14   28.50
   8  -1   2  591.14   29.10
   8  -1   2  593.44   34.20
  -8  -1  -2  578.14   28.40
   8  -1   2  554.24   28.50
  -8   1  -3   11.50    0.90
   8   1   3    7.90    6.50
   8   1   3   12.90    1.00
   8   1   3   12.30    1.30
   8   1   3   12.70    1.10
   8   1   3   11.40    1.40
   8   1   3   12.10    1.10
   8  -1   3   12.60    1.00
   8  -1   3   12.80    1.00
   8  -1   3    7.30    6.00
   8  -1   3   11.70    1.30
   8   1   4  217.98   11.70
   8   1   4  236.48   11.30
   8   1   4  223.58   17.30
   8   1   4  224.58   11.30
   8   1   4  233.08   11.30
   8   1   4  207.98   11.90
   8  -1   4  224.68   12.00
  -8  -1  -4  226.68   11.20
   8  -1   4  222.88   16.70
   8  -1   4  223.08   11.30
   8  -1   4  237.78   11.30
   8   1   5   28.80    1.80
   8   1   5   22.00    2.80
   8   1   5   27.70    1.80
   8   1   5   28.70    1.90
   8   1   5   31.90    2.80
  -8  -1  -5   29.70    1.70
   8  -1   5   29.10    2.50
   8  -1   5   28.70    1.90
   8  -1   5   30.20    1.80
   8   1   6  203.38   10.00
   8   1   6  203.08   10.10
   8  -1   6  201.38    9.90
   8  -1   6  205.38   10.00
  -8  -1  -6  189.18    9.90
   8   1   7   34.60    2.00
   8   1   7   37.40    2.10
   8  -1   7   36.40    2.10
   8  -1   7   36.20    2.10
  -8  -1  -7   33.10    1.90
   8   1   8   54.19    2.90
   8   1   8   63.89    3.10
   8  -1   8   54.09    2.90
   8  -1   8   58.29    3.00
  -8   2  13   44.20    2.40
  -8   2  13   49.70    2.50
  -8  -2  13   41.50    2.30
  -8   2  12   13.50    0.90
  -8   2  12   13.80    1.00
  -8   2  12   13.10    1.00
  -8   2  12   14.40    0.90
  -8  -2  12   12.90    0.80
  -8  -2  12   13.90    0.90
  -8   2  11   60.29    3.30
  -8   2  11   57.39    3.20
  -8   2  11   57.89    3.10
  -8   2  11   58.89    3.10
  -8  -2  11   57.59    3.10
  -8  -2  11   59.09    3.20
  -8   2  10  109.89    5.30
  -8   2  10  112.59    5.60
   8   2 -10   88.59    6.40
  -8   2  10  109.59    5.50
  -8   2  10  106.29    5.30
  -8  -2  10  105.99    5.40
  -8  -2  10   91.29    5.90
  -8  -2  10  103.79    5.30
  -8  -2  10  104.79    5.40
  -8   2   9   49.40    2.70
  -8   2   9   49.70    2.80
  -8   2   9   48.30    2.70
  -8   2   9   42.30    3.30
   8   2  -9   52.39    3.30
  -8   2   9   48.60    2.90
  -8  -2   9   48.30    2.70
  -8  -2   9   50.19    2.70
  -8  -2   9   44.70    3.40
  -8  -2   9   49.99    2.70
  -8   2   8  325.17   15.60
   8   2  -8  291.37   15.90
  -8   2   8  269.67   23.00
  -8   2   8  313.87   15.30
  -8   2   8  305.07   16.30
  -8   2   8  319.17   18.80
  -8   2   8  338.67   15.40
  -8  -2   8  289.77   16.30
  -8  -2   8  312.37   15.40
  -8  -2   8  317.67   15.50
  -8  -2   8  333.97   15.40
   8   2  -7    3.90    0.80
  -8   2   7    4.40    0.60
  -8   2   7    3.00    0.60
  -8   2   7    3.30    0.90
  -8   2   7    3.50    0.60
  -8   2   7    4.30    0.60
  -8   2   7    3.60    0.60
  -8  -2   7    4.00    0.60
  -8  -2   7   13.30   11.50
  -8  -2   7    3.10    0.60
  -8  -2   7    2.60    0.80
  -8  -2   7    4.40    0.70
  -8  -2   7   33.40   40.00
  -8  -2   7    3.80    0.80
  -8   2   6  189.88    9.70
  -8   2   6  194.48    9.80
   8   2  -6  205.68   10.10
  -8   2   6  172.88   51.49
  -8   2   6  180.08    9.60
  -8   2   6  203.28   10.70
  -8   2   6  181.28    9.60
  -8  -2   6  199.48    9.80
  -8  -2   6  196.98    9.70
  -8  -2   6  189.98    9.70
  -8  -2   6  151.98   54.99
  -8  -2   6  203.88   10.80
  -8   2   5  135.09    6.80
  -8   2   5   87.69   46.90
  -8   2   5  137.69    6.90
   8   2  -5  149.49    7.50
  -8   2   5  132.99    6.90
  -8   2   5  145.69    7.90
  -8   2   5  123.69    6.90
  -8  -2   5   83.19   47.40
  -8  -2   5  148.79    8.10
  -8  -2   5  129.89    6.80
  -8  -2   5  124.79    6.80
  -8  -2   5  138.59    6.90
   8  -2  -5  144.69    7.10
  -8  -2   5  124.09    6.90
  -8   2   4  274.57   13.50
  -8   2   4  277.97   13.60
  -8   2   4  275.67   64.09
   8   2  -4  272.47   13.90
  -8   2   4  254.27   13.60
  -8   2   4  298.47   14.70
   8  -2  -4  281.27   13.80
  -8  -2   4  186.88   60.59
  -8  -2   4  259.37   13.50
  -8  -2   4  262.17   13.50
  -8  -2   4  305.67   14.90
  -8  -2   4  278.97   13.80
  -8   2   3   38.40    3.10
   8   2  -3   12.20   12.30
   8   2  -3   41.40    2.50
  -8   2   3   90.99   61.99
  -8   2   3   39.10    2.20
  -8   2   3   38.00    2.20
   8  -2  -3   41.30    2.40
  -8  -2   3   32.90   63.59
   8  -2  -3   32.10   12.80
  -8   2   2  172.98    9.00
   8   2  -2  155.08   19.10
  -8   2   2  154.18   88.29
  -8   2   2  170.88    9.10
   8   2  -2  186.88    9.50
  -8  -2   2  243.08   87.19
  -8  -2   2  204.68    9.50
   8  -2  -2  188.38    9.40
  -8   2   1  254.47   12.70
  -8   2   1  224.08   12.60
  -8   2   1  245.88  125.29
   8   2  -1  272.97   21.40
   8   2  -1  256.57   12.70
   8   2  -1  268.87   13.10
   8  -2  -1  277.57   13.10
  -8  -2   1  254.27   12.60
  -8  -2   1  261.87   12.60
   8   2   0  235.28   19.30
   8   2   0  247.68   11.80
   8   2   0  237.58   12.00
   8   2   0  219.98   11.40
  -8  -2   0  220.68   11.30
   8  -2   0  244.18   12.00
  -8  -2   0  204.48   11.20
  -8  -2   0   66.49  185.88
   8  -2   0  241.38   18.10
   8  -2   0  223.98   11.30
   8   2   1   18.00    1.50
  -8   2  -1   16.70    1.10
   8   2   1   15.70    1.20
   8   2   1   20.50    1.30
   8   2   1   17.40    1.30
   8   2   1   20.60    1.70
   8   2   1   25.20    8.00
   8  -2   1   21.00    1.30
   8  -2   1   18.30    1.20
   8  -2   1   22.20    6.60
   8  -2   1   20.20    1.60
   8   2   2  205.18   11.00
   8   2   2  237.88   11.20
   8   2   2  221.28   11.20
   8   2   2  207.28   17.90
   8  -2   2  214.18   11.20
   8  -2   2  188.08   10.70
   8  -2   2  222.08   16.70
   8   2   3   29.50    2.20
   8   2   3   26.90    2.30
   8   2   3   23.50    8.20
   8   2   3   27.80    1.90
   8   2   3   30.70    1.90
   8   2   3   30.20    1.80
   8  -2   3   27.90    1.80
   8  -2   3   30.90    1.80
   8  -2   3   23.90    6.90
   8  -2   3   28.30    2.30
   8   2   4  196.48    9.80
   8   2   4  180.88   10.10
   8   2   4  202.08    9.60
   8   2   4  204.78    9.70
   8   2   4  166.48   10.20
   8  -2   4  203.08    9.60
   8  -2   4  197.68    9.70
   8  -2   4  181.78   10.30
   8   2   5   83.79    4.40
   8   2   5   76.39    4.80
   8   2   5   83.29    4.50
   8   2   5   74.59   11.30
   8   2   5   83.89    4.40
   8  -2   5   82.49    4.40
   8  -2   5   86.79    5.30
  -8  -2  -5   82.79    4.20
  -8  -2  -5   86.09    4.40
   8  -2   5   82.79    4.40
   8   2   6   47.80    2.70
   8   2   6   44.40    3.80
   8   2   6   45.70    2.50
  -8  -2  -6   45.20    2.50
   8  -2   6   45.30    2.50
   8  -2   6   46.60    2.60
   8   2   7   29.80    1.70
  -8   2  -7   27.80    1.60
   8   2   7   26.30    1.60
   8  -2   7   25.90    1.60
   8  -2   7   27.30    1.60
  -8  -2  -7   28.30    1.60
   8   2   8   44.60    2.30
   8   2   8   44.10    2.30
   8  -2   8   46.00    2.50
  -8   3  13   33.10    1.70
  -8   3  13   33.10    1.70
  -8   3  12   36.20    2.00
  -8   3  12   32.00    1.80
  -8   3  12   34.20    1.90
  -8   3  12   33.70    1.80
  -8  -3  12   32.00    1.80
  -8   3  11   49.20    2.70
  -8   3  11   54.89    3.00
  -8   3  11   52.59    2.80
  -8   3  11   50.69    2.90
  -8  -3  11   50.39    2.80
  -8  -3  11   53.49    2.80
  -8   3  10   80.39    4.20
  -8   3  10   82.59    4.40
  -8   3  10   78.79    4.30
  -8   3  10   79.79    4.20
  -8  -3  10   79.99    4.20
  -8  -3  10   82.09    4.30
  -8   3   9    7.80    0.90
  -8   3   9    8.70    0.80
  -8   3   9    8.30    0.70
   8   3  -9    9.70    1.30
  -8   3   9    7.80    0.90
  -8   3   9    6.30    1.10
  -8   3   9    8.20    0.70
  -8  -3   9    6.30    1.20
  -8  -3   9    7.70    0.80
  -8  -3   9    8.70    0.90
  -8   3   8  143.29    7.40
  -8   3   8  148.39    7.20
   8   3  -8  147.39    7.90
  -8   3   8  141.09   12.10
  -8   3   8  139.79    7.30
  -8   3   8  152.48    7.20
  -8   3   8  139.69    7.30
  -8   3   8  136.79    8.10
  -8  -3   8  142.49    7.20
  -8  -3   8  140.39    7.30
  -8  -3   8  134.19    8.30
  -8   3   7  110.49    5.90
  -8   3   7  111.79    5.70
  -8   3   7  117.19    6.00
  -8   3   7  111.69    5.80
  -8   3   7  107.09    6.60
   8   3  -7  118.19    6.40
  -8   3   7  110.89    5.70
  -8   3   7  111.49   10.90
  -8  -3   7  109.59    5.80
  -8  -3   7  109.19    6.80
  -8  -3   7  114.79    5.80
  -8  -3   7  109.09    5.80
  -8  -3   7   97.89   46.20
   8   3  -6  175.48    8.90
  -8   3   6  157.08    8.50
  -8   3   6  125.99   53.99
  -8   3   6  167.88    8.50
  -8   3   6  170.48    9.40
  -8   3   6  153.18    8.30
  -8   3   6  175.78    8.30
  -8   3   6  168.78    8.40
  -8  -3   6  170.18    8.40
  -8  -3   6  162.68    8.40
  -8  -3   6  168.58    8.40
  -8  -3   6  170.68    9.60
  -8  -3   6   95.89   49.99
  -8   3   5  171.08    9.00
  -8   3   5  179.78    8.90
  -8   3   5  183.58    8.80
  -8   3   5  111.99   55.89
   8   3  -5  182.38    9.40
  -8   3   5  181.38   10.20
  -8   3   5  160.98    8.80
  -8   3   5  181.08    9.00
  -8  -3   5  184.38    9.00
  -8  -3   5  185.28   10.30
  -8  -3   5  102.69   56.59
  -8  -3   5  177.48    8.90
  -8  -3   5  173.98    8.90
  -8   3   4   80.39    4.40
  -8   3   4   79.99    4.40
  -8   3   4   98.39   61.69
  -8   3   4   84.29    5.30
  -8   3   4   81.79    4.30
  -8   3   4   82.59    4.40
   8   3  -4   86.49    4.80
   8  -3  -4   82.79    4.50
  -8  -3   4   91.19    5.70
  -8  -3   4   82.29   65.69
  -8  -3   4   87.99    4.40
  -8  -3   4   83.99    4.30
  -8  -3   4   80.29    4.30
  -8   3   3  278.57   13.70
  -8   3   3  148.09   70.69
  -8   3   3  271.17   13.80
  -8   3   3  274.27   13.70
  -8  -3   3  273.27   13.70
  -8  -3   3  214.98   79.39
  -8  -3   3  289.97   13.70
   8  -3  -3  279.57   13.90
  -8  -3   3  261.57   13.70
  -8  -3   3  309.17   15.30
  -8   3   2   31.10    1.80
  -8   3   2   26.10    1.70
  -8   3   2   32.40    1.90
  -8   3   2  -38.30   93.59
   8   3  -2   28.90    2.70
   8   3  -2   26.00    1.80
   8  -3  -2   31.30   10.40
  -8  -3   2   30.00    2.80
  -8  -3   2   31.10    1.70
  -8  -3   2   -5.20   91.39
  -8  -3   2   29.30    1.70
   8   3  -1   82.09    4.40
  -8   3   1   80.69    4.40
  -8   3   1   78.99    4.50
  -8   3   1   85.49    4.50
   8   3  -1   93.49   14.20
  -8  -3   1  160.98  132.69
  -8  -3   1   88.79    4.40
   8  -3  -1   98.09   13.30
  -8  -3   1   89.09    4.30
  -8   3   0  134.09    7.40
   8   3   0  151.18    7.80
   8   3   0  175.58   17.40
   8   3   0  136.19    7.40
   8  -3   0  158.08   15.10
   8  -3   0  152.68    7.70
  -8  -3   0  141.59    7.20
   8   3   1   89.49    5.10
   8   3   1   85.59    4.60
   8   3   1   93.79   18.20
   8   3   1   86.19    4.70
   8  -3   1   87.09   11.40
   8  -3   1   87.59    5.00
   8   3   2  242.88   11.80
   8   3   2  257.07   12.20
   8   3   2  211.58   11.70
   8   3   2  242.08   12.30
   8   3   2  225.18   19.80
   8  -3   2  223.28   11.70
   8  -3   2  240.28   18.10
   8  -3   2  236.18   12.20
   8   3   3  120.29    7.00
   8   3   3  123.79    5.80
   8   3   3  103.79    5.70
   8   3   3   93.29   15.10
   8   3   3   98.79    6.20
   8   3   3  112.19    5.90
   8  -3   3  110.19    5.80
   8  -3   3  109.19    6.70
   8  -3   3  102.49   12.50
   8  -3   3  121.39    5.80
   8   3   4  347.17   15.90
   8   3   4  312.87   22.90
   8   3   4  286.77   16.40
   8   3   4  338.47   15.90
   8   3   4  333.07   16.00
   8  -3   4  334.87   15.90
   8  -3   4  219.28   66.19
   8  -3   4  298.47   16.50
   8   3   5   44.60    3.10
   8   3   5   50.89    2.90
   8   3   5   49.60    2.90
   8   3   5   51.19    2.80
   8  -3   5   52.09    2.80
   8  -3   5   51.59    2.80
   8   3   6   66.19    3.50
  -8   3  -6   66.49    4.00
   8   3   6   64.99    3.50
   8   3   6   69.79    3.70
   8  -3   6   66.09    3.60
  -8  -3  -6   71.69    3.40
  -8  -3  -6   67.79    3.50
   8  -3   6   65.19    3.50
   8   3   7   45.50    2.40
   8   3   7   42.90    2.30
  -8  -3  -7   43.90    2.30
   8  -3   7   43.20    2.40
  -8   4  12   94.89    4.70
  -8   4  12   98.89    4.80
  -8   4  12   96.79    4.80
  -8   4  12   92.59    4.70
  -8  -4  12   90.69    4.70
  -8   4  11   37.70    2.20
  -8   4  11   38.00    2.10
  -8   4  11   39.00    2.10
  -8   4  11   39.90    2.30
  -8  -4  11   39.80    2.20
  -8   4  10    8.10    0.70
  -8   4  10    8.70    0.90
  -8   4  10    9.20    0.70
  -8   4  10    6.50    0.80
  -8   4  10    9.40    0.90
  -8  -4  10    9.10    0.80
  -8  -4  10    7.90    0.70
  -8   4   9   18.80    1.30
  -8   4   9   18.40    1.50
  -8   4   9   19.70    1.40
  -8   4   9   16.60    1.90
  -8   4   9   21.90    1.50
   8   4  -9   18.20    1.80
  -8   4   9   21.20    1.70
  -8  -4   9   17.00    1.90
  -8  -4   9   18.00    1.20
  -8  -4   9   21.80    1.70
  -8   4   8    0.80    0.40
  -8   4   8    1.00    0.40
  -8   4   8    1.60    0.50
   8   4  -8    1.10    0.60
  -8   4   8    2.80    5.90
  -8   4   8    1.10    0.40
  -8   4   8    0.50    0.60
  -8   4   8    0.50    0.40
  -8  -4   8    0.40    0.30
  -8  -4   8    1.20    0.70
  -8  -4   8    0.90    0.50
   8   4  -7   68.19    4.20
  -8   4   7   65.69    3.70
  -8   4   7   63.09    3.40
  -8   4   7   55.09    8.70
  -8   4   7   64.89    4.50
  -8   4   7   62.79    3.60
  -8   4   7   68.29    3.50
  -8   4   7   70.99    3.80
  -8  -4   7   63.19    4.70
  -8  -4   7   40.10   51.99
  -8  -4   7   64.39    3.50
  -8  -4   7   63.79    3.50
  -8  -4   7   65.79    3.60
  -8   4   6  311.37   15.20
  -8   4   6  314.07   20.90
  -8   4   6  309.37   15.30
   8   4  -6  308.97   15.80
  -8   4   6  298.27   16.30
  -8  -4   6  306.37   16.60
  -8  -4   6  310.37   15.20
  -8  -4   6  315.77   15.20
  -8  -4   6  305.57   15.20
  -8  -4   6  284.27   71.39
  -8   4   5  331.57   16.20
  -8   4   5  293.87   17.10
   8   4  -5  348.07   16.70
  -8   4   5  305.87   16.00
  -8   4   5  298.67   16.00
  -8   4   5  342.97   16.20
  -8   4   5  348.57   16.20
  -8  -4   5  347.17   16.20
  -8  -4   5  339.57   16.10
  -8  -4   5  342.67   16.10
  -8  -4   5  225.08   71.29
  -8  -4   5  317.97   17.60
  -8   4   4  307.07   14.80
  -8   4   4  272.37   14.60
  -8   4   4  328.27   16.10
   8   4  -4  320.97   15.30
  -8   4   4  307.27   14.80
   8   4  -4  264.47   14.70
  -8   4   4  306.07   15.00
  -8   4   4  310.87   84.79
  -8  -4   4  322.67   14.80
  -8  -4   4  318.27   14.70
   8  -4  -4  268.17   14.90
  -8  -4   4  291.27   14.70
  -8  -4   4  202.78   84.49
  -8   4   3   38.60    2.30
  -8   4   3 -128.59   84.49
   8   4  -3   41.80    2.70
   8   4  -3   34.90    2.20
  -8   4   3   36.30    3.20
  -8   4   3   39.90    2.50
  -8   4   3   42.80    2.20
  -8   4   3   40.40    2.30
  -8  -4   3   98.09   87.19
   8  -4  -3   36.90   15.30
  -8  -4   3   41.50    2.20
  -8  -4   3   41.90    3.60
  -8  -4   3   39.50    2.20
  -8  -4   3   36.80    2.20
  -8  -4   3   43.90    2.30
  -8   4   2  342.07   19.00
  -8   4   2  414.66   19.30
   8   4  -2  422.46   19.60
   8   4  -2  338.87   33.40
   8   4  -2  380.26   19.10
  -8   4   2  373.76   19.10
  -8   4   2  354.26  126.79
  -8  -4   2  408.56   19.00
  -8  -4   2  530.15  124.29
   8  -4  -2  399.36   19.40
  -8  -4   2  423.56   19.10
  -8  -4   2  371.86   19.10
   8   4  -1  176.18    9.00
  -8   4   1  156.38    8.90
  -8   4   1  183.98    9.10
  -8   4   1  297.47  182.48
   8   4  -1  192.88    9.40
  -8   4   1  162.18    8.90
  -8  -4   1  169.08  152.58
   8  -4  -1  171.58   17.80
  -8  -4   1  188.58    8.80
  -8  -4   1  187.48    8.90
  -8   4   0  219.98   11.10
  -8   4   0  192.28   11.00
  -8   4   0  230.78   11.30
   8   4   0  242.08   11.20
   8  -4   0  201.08   11.00
  -8  -4   0  236.28   11.10
  -8  -4   0  166.68  336.17
   8  -4   0  243.28   11.60
   8   4   1   70.89   13.20
   8   4   1   88.99    4.50
   8   4   1   84.89    4.60
   8   4   1   82.09    4.90
   8   4   1   84.09    4.90
  -8   4  -1   92.19    5.00
   8  -4   1   84.59    5.00
   8  -4   1   89.69   12.50
  -8   4  -2   48.70    2.90
   8   4   2   30.90   10.70
   8   4   2   38.80    2.40
   8   4   2   49.50    2.70
   8   4   2   45.50    3.00
   8   4   2   38.60    2.80
   8  -4   2   39.50    2.50
   8  -4   2   46.90    3.00
   8   4   3   48.50    2.70
   8   4   3   41.00    2.50
  -8   4  -3   46.90    2.90
   8   4   3   41.30    3.00
  -8   4  -3   45.70    2.50
   8  -4   3   40.90    3.00
   8  -4   3   43.50    2.50
   8   4   4   35.90    2.00
   8   4   4   29.80    2.30
  -8   4  -4   33.20    2.60
   8   4   4   29.50    1.90
   8   4   4   27.90   10.20
   8   4   4   32.90    2.10
   8  -4   4    9.50   65.19
   8  -4   4   29.20    2.50
   8  -4   4   34.50    2.00
   8   4   5   23.40    2.00
   8   4   5   26.70    1.80
   8   4   5   27.90    1.70
  -8   4  -5   29.70    2.10
   8   4   5   26.10    1.60
   8  -4   5   27.30    1.70
   8   4   6  115.39    5.70
   8   4   6  115.29    5.70
   8   4   6  125.99    6.30
  -8  -4  -6  115.79    5.70
  -8  -4  -6  101.69    5.60
   8  -4   6  107.29    6.00
   8   4   7   69.59    3.60
   8   4   7   71.69    3.70
  -8  -4  -7   71.49    3.60
   8  -4   7   71.29    3.60
  -8   5  12   39.30    2.10
  -8   5  12   39.70    2.10
  -8   5  12   43.70    2.20
  -8   5  12   36.90    2.10
  -8  -5  12   41.90    2.10
  -8   5  11  111.29    5.50
  -8   5  11  103.59    5.30
  -8   5  11  102.89    5.40
  -8   5  11  109.99    5.60
  -8   5  11  106.89    5.30
  -8  -5  11  108.69    5.40
  -8   5  10   44.50    2.50
  -8   5  10   46.70    2.60
  -8   5  10   45.90    2.50
  -8   5  10   46.80    2.70
  -8   5  10   46.70    2.70
  -8  -5  10   48.10    2.60
  -8   5   9   24.20    1.40
  -8   5   9   22.10    1.50
  -8   5   9   23.80    1.60
   8   5  -9   25.50    2.70
  -8   5   9   24.80    1.40
  -8   5   9   23.20    1.60
  -8  -5   9   23.30    1.60
  -8  -5   9   21.80    1.40
   8   5  -8   12.60    1.50
  -8   5   8   16.70    7.50
  -8   5   8   14.20    1.30
  -8   5   8   11.40    1.60
  -8   5   8   12.70    1.10
  -8   5   8   14.50    1.00
  -8   5   8   13.60    1.10
  -8   5   8   14.40    1.00
  -8  -5   8   11.70    1.80
  -8  -5   8   13.00    1.10
  -8   5   7   84.09    4.60
  -8   5   7   82.69    4.40
  -8   5   7   81.79    5.60
   8   5  -7   86.89    5.20
  -8   5   7   75.79   12.10
  -8   5   7   94.09    4.40
  -8   5   7   87.59    4.70
  -8   5   7   85.49    4.50
  -8  -5   7   80.19    5.80
  -8  -5   7   86.49    4.50
  -8  -5   7    2.80   61.79
  -8  -5   7   86.49    4.60
  -8   5   6   65.19    4.70
  -8   5   6   63.59    3.70
  -8   5   6   65.99    3.70
  -8   5   6   73.99    4.00
  -8   5   6   72.19    3.50
   8   5  -6   64.79    4.20
  -8   5   6   57.59    9.70
  -8   5   6   61.59    3.50
  -8  -5   6   68.49    3.70
  -8  -5   6   64.99    3.60
  -8  -5   6   66.99    5.00
  -8  -5   6  -85.99   68.89
   8   5  -5   18.80    1.70
  -8   5   5   18.50    1.40
  -8   5   5   17.70    1.50
  -8   5   5   18.90    1.30
  -8   5   5   18.70    2.20
  -8   5   5   20.30    1.30
  -8   5   5   14.20    7.50
  -8  -5   5   17.00    1.20
  -8  -5   5   20.10    2.40
  -8  -5   5   18.10    1.30
  -8  -5   5   18.50    1.30
  -8  -5   5   24.00   77.79
  -8   5   4  147.89    7.50
  -8   5   4  143.09    7.20
  -8   5   4  137.39   15.70
  -8   5   4  140.19    7.30
  -8   5   4  139.59    7.60
   8   5  -4  144.69    7.70
  -8  -5   4  151.18    7.20
  -8  -5   4  141.59    7.20
  -8  -5   4  132.69    8.70
  -8  -5   4  144.99    7.20
  -8  -5   4   25.80   85.99
   8   5  -3  291.57   14.20
  -8   5   3  296.07   14.00
  -8   5   3  239.78   13.70
  -8   5   3  295.17   13.90
  -8  -5   3  299.67   13.60
  -8  -5   3  274.97  114.99
   8  -5  -3  238.98   13.80
   8   5  -2  388.16   18.30
   8   5  -2  315.17   40.00
  -8   5   2  363.56   18.00
  -8   5   2  349.67   17.70
  -8   5   2  385.96   17.80
   8  -5  -2  359.46   18.10
  -8  -5   2   -4.20  184.68
  -8  -5   2  369.86   17.70
  -8  -5   2  326.27   17.70
  -8   5   1  113.99    6.10
   8   5  -1  114.39    6.00
   8   5  -1  116.69    6.30
   8  -5  -1  110.39   16.20
   8  -5  -1  108.09    6.20
  -8  -5   1   38.00  182.38
  -8  -5   1  116.99    5.80
  -8  -5   1  118.09    5.80
   8   5   0  323.37   17.90
   8   5   0  385.56   18.10
  -8   5   0  322.77   17.50
   8   5   0  418.16   32.00
  -8  -5   0  406.56   17.60
   8  -5   0  333.17   18.00
  -8   5  -1  110.69    5.70
   8   5   1   92.09   15.90
   8   5   1   87.39    5.70
   8   5   1  101.99    5.80
   8   5   1  111.29    5.50
   8  -5   1   96.99    5.30
   8  -5   1  107.59    5.90
  -8  -5  -1  111.69    5.40
   8   5   2   62.69    4.20
   8   5   2   53.49   13.50
   8   5   2   72.09    4.30
   8   5   2   73.39    3.80
  -8   5  -2   73.39    4.20
   8  -5   2   69.89    4.30
   8  -5   2   -3.40   72.89
   8   5   3   97.29    5.10
  -8   5  -3   94.29    5.50
   8   5   3   77.79   14.10
   8  -5   3   75.99   71.19
   8  -5   3  107.09    5.20
   8   5   4   22.80    1.60
   8   5   4   21.20    1.40
   8   5   4   19.20    1.80
   8   5   4   23.90    1.50
  -8   5  -4   22.70    1.80
   8  -5   4   23.30    1.40
  -8   5  -5   16.10    1.50
   8   5   5   16.30    1.10
   8   5   5   15.60    1.20
  -8  -5  -5   15.20    1.10
   8  -5   5   15.80    1.10
   8   5   6   64.69    3.50
   8   5   6   73.49    3.70
  -8  -5  -6   71.99    3.60
   8  -5   6   71.59    3.60
   8   5   7   12.50    0.80
  -8  -5  -7   14.10    1.00
   8  -5   7   12.80    0.80
  -8   6  11   16.70    1.00
  -8   6  11   14.80    0.90
  -8   6  11   14.70    0.90
  -8   6  11   14.00    0.90
  -8   6  11   15.60    0.90
  -8  -6  11   16.10    1.10
  -8   6  10   13.90    1.00
  -8   6  10   13.00    0.90
  -8   6  10   13.60    0.90
  -8   6  10   13.40    0.90
  -8   6  10   12.50    1.00
  -8  -6  10   13.70    1.00
  -8   6   9   23.70    1.50
  -8   6   9   23.10    1.40
  -8   6   9   22.30    1.60
  -8   6   9   24.20    1.40
  -8   6   9   22.60    1.40
  -8  -6   9   23.60    1.60
  -8   6   8   19.20    8.90
  -8   6   8   26.50    1.60
  -8   6   8   26.10    1.80
   8   6  -8   27.80    2.30
  -8   6   8   25.70    1.50
  -8   6   8   24.90    1.70
  -8   6   8   26.30    1.50
  -8  -6   8   22.50    2.60
  -8  -6   8   25.40    1.70
   8   6  -7   17.30    1.80
  -8   6   7   16.30    1.20
  -8   6   7   15.20    1.80
  -8   6   7   10.60    8.10
  -8  -6   7   17.70    1.50
  -8  -6   7   36.00   69.59
  -8  -6   7   17.10    1.20
  -8   6   6  104.09    5.20
  -8   6   6  102.49    5.00
  -8   6   6   99.39    5.30
   8   6  -6   99.59    5.80
  -8   6   6   94.29    5.10
  -8   6   6  100.29    5.00
[truncated: 152,035 more chars]
