# Supplementary material for: Structural Phase Transformations Induced by Guest Molecules in a Nickel-Based 2D Square Lattice Coordination Network
Source: Chem Mater. 2023 Jan 10;35(2):783–91. doi: 10.1021/acs.chemmater.2c03662 (PMC9878710; doi:10.1021/acs.chemmater.2c03662)
Supplement: Supplementary file 3 — cm2c03662_si_003.cif [file cm2c03662_si_003.cif]

####################################################################### 
# 
# This file contains crystal structure data downloaded from the 
# Cambridge Structural Database (CSD) hosted by the Cambridge 
# Crystallographic Data Centre (CCDC).
# 
# Full information about CCDC data access policies and citation 
# guidelines are available at http://www.ccdc.cam.ac.uk/access/V1 
# 
# Audit and citation data items may have been added by the CCDC. 
# Please retain this information to preserve the provenance of 
# this file and to allow appropriate attribution of the data. 
# 
#######################################################################
data_sql-(azpy)(pdia)-Ni-alpha-EB
_audit_creation_date               2022-10-13
_audit_creation_method
;
Olex2 1.3
(compiled 2020.11.12 svn.r5f609507 for OlexSys, GUI svn.r6408)
;
_shelx_SHELXL_version_number       2016/6
loop_
  _audit_author_name
  _audit_author_address
 'Xia Li'
;
University of Limerick
China
;

_audit_contact_author_address      ?
_audit_contact_author_email        ?
_audit_contact_author_name         ''
_audit_contact_author_phone        ?
_audit_update_record
;
2022-06-11 deposited with the CCDC.	2022-10-13 downloaded from the CCDC.
;
_publ_contact_author_id_orcid      ?
_chemical_name_common              sql-(azpy)(pdia)-Ni-alpha-EB
_chemical_name_systematic          ?
_chemical_formula_moiety           'C24 H18 N6 Ni O5, 0.58(C8 H10)'
_chemical_formula_sum              'C28.64 H23.80 N6 Ni O5'
_chemical_formula_weight           591.19
_chemical_absolute_configuration   ?
_chemical_melting_point            ?
loop_
  _atom_type_symbol
  _atom_type_description
  _atom_type_scat_dispersion_real
  _atom_type_scat_dispersion_imag
  _atom_type_scat_source
 C C 0.0033 0.0016 'International Tables Vol C Tables 4.2.6.8 and 6.1.1.4'
 N N 0.0061 0.0033 'International Tables Vol C Tables 4.2.6.8 and 6.1.1.4'
 Ni Ni 0.3393 1.1124 'International Tables Vol C Tables 4.2.6.8 and 6.1.1.4'
 O O 0.0106 0.0060 'International Tables Vol C Tables 4.2.6.8 and 6.1.1.4'
 H H 0.0000 0.0000 'International Tables Vol C Tables 4.2.6.8 and 6.1.1.4'

_shelx_space_group_comment
;
The symmetry employed for this shelxl refinement is uniquely defined
by the following loop, which should always be used as a source of
symmetry information in preference to the above space-group names.
They are only intended as comments.
;
_space_group_crystal_system        'monoclinic'
_space_group_IT_number             7
_space_group_name_H-M_alt          'P 1 c 1'
_space_group_name_Hall             'P -2yc'
loop_
  _space_group_symop_operation_xyz
 'x, y, z'
 'x, -y, z+1/2'

_cell_length_a                     12.4808(15)
_cell_length_b                     10.1415(12)
_cell_length_c                     11.6631(14)
_cell_angle_alpha                  90
_cell_angle_beta                   95.591(3)
_cell_angle_gamma                  90
_cell_volume                       1469.2(3)
_cell_formula_units_Z              2
_cell_measurement_reflns_used      7417
_cell_measurement_temperature      150(2)
_cell_measurement_theta_max        27.158
_cell_measurement_theta_min        3.0405
_shelx_estimated_absorpt_T_max     0.872
_shelx_estimated_absorpt_T_min     0.872
_exptl_absorpt_coefficient_mu      0.707
_exptl_absorpt_correction_T_max    ?
_exptl_absorpt_correction_T_min    ?
_exptl_absorpt_correction_type     multi-scan
_exptl_absorpt_process_details     SADABS,2016
_exptl_absorpt_special_details     ?
_exptl_crystal_colour              brown
_exptl_crystal_colour_primary      brown
_exptl_crystal_density_diffrn      1.336
_exptl_crystal_density_meas        ?
_exptl_crystal_density_method      ?
_exptl_crystal_description         block
_exptl_crystal_F_000               611.3
_exptl_crystal_size_max            0.2
_exptl_crystal_size_mid            0.2
_exptl_crystal_size_min            0.2
_exptl_transmission_factor_max     0.7456
_exptl_transmission_factor_min     0.5655
_diffrn_reflns_av_R_equivalents    0.0391
_diffrn_reflns_av_unetI/netI       0.0536
_diffrn_reflns_Laue_measured_fraction_full  0.997
_diffrn_reflns_Laue_measured_fraction_max  0.994
_diffrn_reflns_limit_h_max         16
_diffrn_reflns_limit_h_min         -16
_diffrn_reflns_limit_k_max         12
_diffrn_reflns_limit_k_min         -13
_diffrn_reflns_limit_l_max         15
_diffrn_reflns_limit_l_min         -15
_diffrn_reflns_number              16248
_diffrn_reflns_point_group_measured_fraction_full  0.997
_diffrn_reflns_point_group_measured_fraction_max  0.995
_diffrn_reflns_theta_full          25.242
_diffrn_reflns_theta_max           27.559
_diffrn_reflns_theta_min           2.593
_diffrn_ambient_temperature        150(2)
_diffrn_detector_area_resol_mean   ?
_diffrn_measured_fraction_theta_full  0.997
_diffrn_measured_fraction_theta_max  0.994
_diffrn_measurement_device_type    'CCD area detector'
_diffrn_measurement_method         'phi and omega scans'
_diffrn_radiation_type             MoK\a
_diffrn_radiation_wavelength       0.71073
_diffrn_source                     'microfocus sealed X-ray tube'
_reflns_Friedel_coverage           0.997
_reflns_Friedel_fraction_full      0.998
_reflns_Friedel_fraction_max       0.995
_reflns_number_gt                  5085
_reflns_number_total               6209
_reflns_special_details
;
 Reflections were merged by SHELXL according to the crystal
 class for the calculation of statistics and refinement.
 
 _reflns_Friedel_fraction is defined as the number of unique
 Friedel pairs measured divided by the number that would be
 possible theoretically, ignoring centric projections and
 systematic absences.
;
_reflns_threshold_expression       'I > 2\s(I)'
_computing_cell_refinement         'SAINT (Bruker, 2016)'
_computing_data_collection         'APEX3 (Bruker, 2016)'
_computing_data_reduction          'SAINT (Bruker, 2016)'
_computing_molecular_graphics      'Olex2 1.3 (Dolomanov et al., 2009)'
_computing_publication_material    'Olex2 1.3 (Dolomanov et al., 2009)'
_computing_structure_refinement    'SHELXL-2016/6 (Sheldrick, 2016)'
_computing_structure_solution      'SHELXT 2018/2 (Sheldrick, 2018)'
_refine_diff_density_max           2.451
_refine_diff_density_min           -1.337
_refine_diff_density_rms           0.151
_refine_ls_abs_structure_details
;
 Refined as an inversion twin.
;
_refine_ls_abs_structure_Flack     0.38(4)
_refine_ls_extinction_coef         .
_refine_ls_extinction_method       none
_refine_ls_goodness_of_fit_ref     1.041
_refine_ls_hydrogen_treatment      constr
_refine_ls_matrix_type             full
_refine_ls_number_parameters       347
_refine_ls_number_reflns           6209
_refine_ls_number_restraints       69
_refine_ls_R_factor_all            0.1011
_refine_ls_R_factor_gt             0.0844
_refine_ls_restrained_S_all        1.037
_refine_ls_shift/su_max            0.000
_refine_ls_shift/su_mean           0.000
_refine_ls_structure_factor_coef   Fsqd
_refine_ls_weighting_details      
 'w=1/[\s^2^(Fo^2^)+(0.1745P)^2^+0.8723P] where P=(Fo^2^+2Fc^2^)/3'
_refine_ls_weighting_scheme        calc
_refine_ls_wR_factor_gt            0.2212
_refine_ls_wR_factor_ref           0.2397
_refine_special_details
;
 Refined as a 2-component inversion twin.
;
_olex2_refinement_description
;
1. Twinned data refinement
 Scales: 0.61731
 0.38269
2. Restrained distances
 C1B-C7B
 1.454 with sigma of 0.002
 C7B-C8B
 1.454 with sigma of 0.002
3. Rigid bond restraints
 C1B, C2B, C3B, C4B, C5B, C6B, C7B, C8B
 with sigma for 1-2 distances of 0.01 and sigma for 1-3 distances of 0.01
4. Uiso/Uaniso restraints and constraints
Uanis(C1B) \\sim Ueq, Uanis(C2B) \\sim Ueq, Uanis(C3B) \\sim Ueq, Uanis(C4B)
\\sim Ueq, Uanis(C5B) \\sim Ueq, Uanis(C6B) \\sim Ueq, Uanis(C7B) \\sim Ueq,
Uanis(C8B) \\sim Ueq: with sigma of 0.1 and sigma for terminal atoms of 0.2
Uanis(N2) = Uanis(N3)
Uanis(N4) = Uanis(N4A)
Uanis(C6) = Uanis(C6A)
Uanis(N1) = Uanis(C1) = Uanis(C2) = Uanis(C3) = Uanis(C4) = Uanis(C5)
Uanis(C1A) = Uanis(C2A) = Uanis(C3A) = Uanis(C4A) = Uanis(C5A)
Uanis(C19) = Uanis(C20) = Uanis(C21) = Uanis(C22) = Uanis(C23) = Uanis(C24)
5. Others
 Sof(N4A)=Sof(C9A)=Sof(H9A)=Sof(C10A)=Sof(H10A)=Sof(C6A)=Sof(C7A)=Sof(H7A)=
 Sof(C8A)=Sof(H8A)=Sof(N1A)=Sof(C1A)=Sof(H1A)=Sof(C2A)=Sof(H2A)=Sof(C3A)=
 Sof(C4A)=Sof(H4A)=Sof(C5A)=Sof(H3)=1-FVAR(1)
 Sof(N4)=Sof(C9)=Sof(H9)=Sof(C10)=Sof(H10)=Sof(C6)=Sof(C7)=Sof(H7)=Sof(C8)=
 Sof(H8)=Sof(N1)=Sof(C1)=Sof(H1)=Sof(C2)=Sof(H2)=Sof(C3)=Sof(C4)=Sof(H4)=
 Sof(C5)=Sof(H5)=FVAR(1)
 Sof(C1B)=Sof(C2B)=Sof(H2B)=Sof(C3B)=Sof(H3B)=Sof(C4B)=Sof(H4B)=Sof(C5B)=
 Sof(H6)=Sof(C6B)=Sof(H6B)=Sof(C7B)=Sof(H7B1)=Sof(H7B2)=Sof(C8B)=Sof(H8B1)=
 Sof(H8B2)=Sof(H8B3)=FVAR(2)
6.a Secondary CH2 refined with riding coordinates:
 C7B(H7B1,H7B2)
6.b Aromatic/amide H refined with riding coordinates:
 C13(H13), C16(H16), C18(H18), C24(H24), C23(H23), C20(H20), C22(H22), C9(H9),
 C10(H10), C7(H7), C8(H8), C1(H1), C2(H2), C4(H4), C5(H5), C9A(H9A), C10A(H10A),
  C7A(H7A), C8A(H8A), C1A(H1A), C2A(H2A), C4A(H4A), C5A(H3), C21(H21), C2B(H2B),
  C3B(H3B), C4B(H4B), C5B(H6), C6B(H6B)
6.c Fitted hexagon refined as free rotating group:
 N4(C9,C10,C6,C7,C8), N1(C1,C2,C3,C4,C5), N4A(C9A,C10A,C6A,C7A,C8A), N1A(C1A,
 C2A,C3A,C4A,C5A), C1B(C2B,C3B,C4B,C5B,C6B)
6.d X=CH2 refined with riding coordinates:
 O5(H5A,H5B)
6.e Idealised Me refined as rotating group:
 C8B(H8B1,H8B2,H8B3)
;
_atom_sites_solution_hydrogens     geom
_atom_sites_solution_primary       ?
_atom_sites_solution_secondary     ?
loop_
  _atom_site_label
  _atom_site_type_symbol
  _atom_site_fract_x
  _atom_site_fract_y
  _atom_site_fract_z
  _atom_site_U_iso_or_equiv
  _atom_site_adp_type
  _atom_site_occupancy
  _atom_site_site_symmetry_order
  _atom_site_calc_flag
  _atom_site_refinement_flags_posn
  _atom_site_refinement_flags_adp
  _atom_site_refinement_flags_occupancy
  _atom_site_disorder_assembly
  _atom_site_disorder_group
 Ni01 Ni 0.2902(4) 0.02959(9) 0.2492(4) 0.0297(3) Uani 1 1 d . . . . .
 O1 O 0.2612(6) 0.2056(5) 0.3232(7) 0.0342(14) Uani 1 1 d . . . . .
 O3 O 0.2394(7) 0.9087(6) 0.3817(7) 0.0380(14) Uani 1 1 d . . . . .
 O5 O 0.3456(7) 0.1048(6) 0.1029(7) 0.0409(14) Uani 1 1 d . . . . .
 H5A H 0.349141 0.197505 0.092369 0.049 Uiso 1 1 calc R U . . .
 H5B H 0.367641 0.046908 0.045634 0.049 Uiso 1 1 calc R U . . .
 O4 O 0.2917(8) 0.8240(7) 0.2243(7) 0.0435(18) Uani 1 1 d . . . . .
 O2 O 0.3379(8) 0.3360(7) 0.2002(8) 0.051(2) Uani 1 1 d . . . . .
 C13 C 0.2697(9) 0.5635(9) 0.3086(9) 0.036(2) Uani 1 1 d . . . . .
 H13 H 0.307347 0.573696 0.242194 0.043 Uiso 1 1 calc R U . . .
 C11 C 0.2866(9) 0.3150(9) 0.2835(9) 0.036(2) Uani 1 1 d . . . . .
 C14 C 0.2368(9) 0.6736(8) 0.3644(9) 0.0344(19) Uani 1 1 d . . . . .
 C15 C 0.2578(8) 0.8062(7) 0.3192(8) 0.0278(17) Uani 1 1 d . . . . .
 C12 C 0.2487(9) 0.4363(8) 0.3483(9) 0.0335(18) Uani 1 1 d . . . . .
 N3 N 0.7841(14) 0.0237(18) 0.4432(16) 0.084(3) Uani 1 1 d . . . . .
 N6 N 0.0899(9) 0.5291(8) 0.5918(9) 0.0445(19) Uani 1 1 d . . . . .
 C16 C 0.1791(9) 0.6578(9) 0.4582(9) 0.039(2) Uani 1 1 d . . . . .
 H16 H 0.156244 0.733442 0.497271 0.047 Uiso 1 1 calc R U . . .
 C17 C 0.1534(9) 0.5305(9) 0.4973(9) 0.0365(19) Uani 1 1 d . . . . .
 N5 N 0.0566(9) 0.4193(10) 0.6135(9) 0.052(2) Uani 1 1 d . . . . .
 C18 C 0.1899(9) 0.4210(10) 0.4413(9) 0.041(2) Uani 1 1 d . . . . .
 H18 H 0.174338 0.334941 0.467297 0.049 Uiso 1 1 calc R U . . .
 C19 C -0.0083(13) 0.418(2) 0.7098(14) 0.0817(19) Uani 1 1 d . . . . .
 C24 C -0.0318(13) 0.2962(19) 0.7518(14) 0.0817(19) Uani 1 1 d . . . . .
 H24 H -0.007464 0.220227 0.714344 0.098 Uiso 1 1 calc R U . . .
 C23 C -0.0865(12) 0.280(2) 0.8417(13) 0.0817(19) Uani 1 1 d . . . . .
 H23 H -0.097940 0.194226 0.871260 0.098 Uiso 1 1 calc R U . . .
 C20 C -0.0434(15) 0.5316(18) 0.7627(16) 0.0817(19) Uani 1 1 d . . . . .
 H20 H -0.023912 0.616011 0.736158 0.098 Uiso 1 1 calc R U . . .
 C22 C -0.1276(13) 0.3919(19) 0.8926(14) 0.0817(19) Uani 1 1 d . . . . .
 H22 H -0.170646 0.380937 0.954820 0.098 Uiso 1 1 calc R U . . .
 N4 N 0.4537(9) 0.0238(16) 0.3181(14) 0.042(3) Uani 0.507(19) 1 d G . P A 1
 C9 C 0.5202(12) 0.1279(14) 0.2935(14) 0.055(6) Uani 0.507(19) 1 d G . P A 1
 H9 H 0.491818 0.199633 0.247709 0.066 Uiso 0.507(19) 1 calc R U P A 1
 C10 C 0.6283(11) 0.1271(16) 0.3358(16) 0.059(6) Uani 0.507(19) 1 d G . P A 1
 H10 H 0.673699 0.198229 0.318913 0.071 Uiso 0.507(19) 1 calc R U P A 1
 C6 C 0.6698(9) 0.0222(18) 0.4027(16) 0.071(5) Uani 0.507(19) 1 d G . P A 1
 C7 C 0.6033(12) -0.0819(15) 0.4274(14) 0.054(6) Uani 0.507(19) 1 d G . P A 1
 H7 H 0.631722 -0.153612 0.473164 0.064 Uiso 0.507(19) 1 calc R U P A 1
 C8 C 0.4953(11) -0.0811(14) 0.3851(14) 0.049(5) Uani 0.507(19) 1 d G . P A 1
 H8 H 0.449840 -0.152210 0.401960 0.059 Uiso 0.507(19) 1 calc R U P A 1
 N1 N 1.1307(9) -0.031(2) 0.6710(16) 0.032(2) Uani 0.507(19) 1 d G . P A 1
 C1 C 1.1006(10) 0.0347(18) 0.5682(16) 0.032(2) Uani 0.507(19) 1 d G . P A 1
 H1 H 1.153470 0.078176 0.528595 0.039 Uiso 0.507(19) 1 calc R U P A 1
 C2 C 0.9933(11) 0.0364(16) 0.5233(13) 0.032(2) Uani 0.507(19) 1 d G . P A 1
 H2 H 0.972780 0.081201 0.453068 0.039 Uiso 0.507(19) 1 calc R U P A 1
 C3 C 0.9160(9) -0.0272(15) 0.5813(14) 0.032(2) Uani 0.507(19) 1 d G . P A 1
 C4 C 0.9460(11) -0.0927(15) 0.6841(14) 0.032(2) Uani 0.507(19) 1 d G . P A 1
 H4 H 0.893188 -0.136241 0.723742 0.039 Uiso 0.507(19) 1 calc R U P A 1
 C5 C 1.0534(12) -0.0945(19) 0.7290(13) 0.032(2) Uani 0.507(19) 1 d G . P A 1
 H5 H 1.073879 -0.139267 0.799271 0.039 Uiso 0.507(19) 1 calc R U P A 1
 N4A N 0.4511(12) 0.032(2) 0.3232(16) 0.042(3) Uani 0.493(19) 1 d G . P A 2
 C9A C 0.4802(16) 0.082(2) 0.4326(17) 0.078(9) Uani 0.493(19) 1 d G . P A 2
 H9A H 0.427166 0.120651 0.475321 0.093 Uiso 0.493(19) 1 calc R U P A 2
 C10A C 0.5868(18) 0.076(3) 0.4796(16) 0.14(2) Uani 0.493(19) 1 d G . P A 2
 H10A H 0.606650 0.110710 0.554356 0.165 Uiso 0.493(19) 1 calc R U P A 2
 C6A C 0.6644(14) 0.020(3) 0.417(2) 0.071(5) Uani 0.493(19) 1 d G . P A 2
 C7A C 0.6353(15) -0.030(4) 0.308(2) 0.16(3) Uani 0.493(19) 1 d G . P A 2
 H7A H 0.688305 -0.068981 0.264903 0.186 Uiso 0.493(19) 1 calc R U P A 2
 C8A C 0.5287(16) -0.025(3) 0.2607(18) 0.13(2) Uani 0.493(19) 1 d G . P A 2
 H8A H 0.508822 -0.059040 0.185866 0.159 Uiso 0.493(19) 1 calc R U P A 2
 N1A N 1.1364(16) -0.023(2) 0.6625(19) 0.034(5) Uani 0.493(19) 1 d G . P A 2
 C1A C 1.1186(19) 0.064(3) 0.571(2) 0.081(6) Uani 0.493(19) 1 d G . P A 2
 H1A H 1.176533 0.114782 0.546778 0.098 Uiso 0.493(19) 1 calc R U P A 2
 C2A C 1.016(2) 0.077(3) 0.513(2) 0.081(6) Uani 0.493(19) 1 d G . P A 2
 H2A H 1.004044 0.136181 0.450311 0.098 Uiso 0.493(19) 1 calc R U P A 2
 C3A C 0.9315(17) 0.003(3) 0.548(2) 0.081(6) Uani 0.493(19) 1 d G . P A 2
 C4A C 0.9492(18) -0.084(3) 0.640(3) 0.081(6) Uani 0.493(19) 1 d G . P A 2
 H4A H 0.891307 -0.135183 0.663649 0.098 Uiso 0.493(19) 1 calc R U P A 2
 C5A C 1.052(2) -0.097(3) 0.697(2) 0.081(6) Uani 0.493(19) 1 d G . P A 2
 H3 H 1.063795 -0.156584 0.760117 0.098 Uiso 0.493(19) 1 calc R U P A 2
 C21 C -0.1067(15) 0.5219(19) 0.8537(16) 0.0817(19) Uani 1 1 d . . . . .
 H21 H -0.134623 0.597734 0.888315 0.098 Uiso 1 1 calc R U . . .
 N2 N 0.8042(14) -0.0215(18) 0.5350(16) 0.084(3) Uani 1 1 d . . . . .
 C1B C 0.571(2) 0.446(3) 0.552(3) 0.23(3) Uani 0.58(3) 1 d DG U P B 3
 C2B C 0.6734(17) 0.399(3) 0.586(3) 0.140(16) Uani 0.58(3) 1 d G U P B 3
 H2B H 0.733870 0.455223 0.584615 0.168 Uiso 0.58(3) 1 calc R U P B 3
 C3B C 0.688(2) 0.269(4) 0.622(2) 0.141(15) Uani 0.58(3) 1 d G U P B 3
 H3B H 0.758035 0.236449 0.645467 0.169 Uiso 0.58(3) 1 calc R U P B 3
 C4B C 0.599(3) 0.186(3) 0.624(2) 0.150(14) Uani 0.58(3) 1 d G U P B 3
 H4B H 0.609128 0.096835 0.649043 0.180 Uiso 0.58(3) 1 calc R U P B 3
 C5B C 0.497(3) 0.233(4) 0.590(2) 0.20(3) Uani 0.58(3) 1 d G U P B 3
 H6 H 0.436054 0.175993 0.591768 0.245 Uiso 0.58(3) 1 calc R U P B 3
 C6B C 0.4822(14) 0.363(4) 0.554(3) 0.152(16) Uani 0.58(3) 1 d G U P B 3
 H6B H 0.411886 0.394767 0.530915 0.182 Uiso 0.58(3) 1 calc R U P B 3
 C7B C 0.535(5) 0.557(4) 0.480(3) 0.25(3) Uani 0.58(3) 1 d D U P B 3
 H7B1 H 0.572810 0.636684 0.511227 0.300 Uiso 0.58(3) 1 calc R U P B 3
 H7B2 H 0.456943 0.570505 0.486798 0.300 Uiso 0.58(3) 1 calc R U P B 3
 C8B C 0.550(3) 0.548(7) 0.358(4) 0.21(3) Uani 0.58(3) 1 d D U P B 3
 H8B1 H 0.625411 0.527885 0.349360 0.312 Uiso 0.58(3) 1 calc R U P B 3
 H8B2 H 0.529979 0.631555 0.320144 0.312 Uiso 0.58(3) 1 calc R U P B 3
 H8B3 H 0.504144 0.477079 0.322731 0.312 Uiso 0.58(3) 1 calc R U P B 3

loop_
  _atom_site_aniso_label
  _atom_site_aniso_U_11
  _atom_site_aniso_U_22
  _atom_site_aniso_U_33
  _atom_site_aniso_U_23
  _atom_site_aniso_U_13
  _atom_site_aniso_U_12
 Ni01 0.0334(5) 0.0213(5) 0.0322(5) 0.0002(6) -0.0083(3) 0.0009(6)
 O1 0.048(4) 0.005(2) 0.048(3) -0.003(2) -0.006(3) 0.002(2)
 O3 0.067(4) 0.010(3) 0.035(3) 0.004(2) -0.004(3) 0.004(3)
 O5 0.057(4) 0.026(3) 0.040(3) -0.004(3) 0.007(3) -0.005(3)
 O4 0.061(4) 0.021(3) 0.047(5) -0.007(3) 0.000(4) 0.006(3)
 O2 0.088(6) 0.015(3) 0.050(4) -0.004(3) 0.014(4) -0.006(3)
 C13 0.042(5) 0.025(4) 0.040(5) -0.008(4) -0.002(4) 0.002(3)
 C11 0.047(5) 0.013(4) 0.044(5) -0.006(3) -0.005(5) 0.001(4)
 C14 0.046(5) 0.021(4) 0.035(4) 0.002(3) -0.002(3) -0.001(3)
 C15 0.037(4) 0.009(3) 0.035(4) 0.000(3) -0.013(3) 0.001(3)
 C12 0.044(4) 0.017(4) 0.038(4) 0.000(3) -0.006(3) 0.000(3)
 N3 0.062(5) 0.122(7) 0.067(6) -0.005(5) -0.005(4) 0.005(4)
 N6 0.059(5) 0.033(4) 0.041(4) -0.001(3) 0.004(4) -0.011(4)
 C16 0.058(6) 0.022(4) 0.037(4) -0.001(3) -0.001(4) 0.001(4)
 C17 0.048(5) 0.029(5) 0.033(4) 0.000(3) 0.003(4) -0.004(4)
 N5 0.063(6) 0.041(5) 0.051(5) 0.009(4) 0.000(4) 0.000(4)
 C18 0.052(5) 0.024(4) 0.043(5) 0.003(4) -0.008(4) -0.001(4)
 C19 0.073(4) 0.099(6) 0.074(4) 0.016(4) 0.012(3) -0.015(3)
 C24 0.073(4) 0.099(6) 0.074(4) 0.016(4) 0.012(3) -0.015(3)
 C23 0.073(4) 0.099(6) 0.074(4) 0.016(4) 0.012(3) -0.015(3)
 C20 0.073(4) 0.099(6) 0.074(4) 0.016(4) 0.012(3) -0.015(3)
 C22 0.073(4) 0.099(6) 0.074(4) 0.016(4) 0.012(3) -0.015(3)
 N4 0.045(6) 0.039(6) 0.041(5) -0.002(4) -0.001(4) 0.007(4)
 C9 0.038(10) 0.071(17) 0.055(12) -0.006(11) 0.004(8) -0.006(10)
 C10 0.057(13) 0.063(16) 0.056(13) -0.009(11) -0.001(10) -0.002(11)
 C6 0.042(7) 0.104(13) 0.061(9) -0.023(8) -0.016(6) 0.014(7)
 C7 0.054(12) 0.048(13) 0.055(12) -0.010(10) -0.020(9) 0.007(10)
 C8 0.045(11) 0.053(13) 0.048(11) 0.014(10) -0.007(8) 0.017(9)
 N1 0.024(4) 0.031(5) 0.041(5) 0.009(4) -0.005(4) -0.005(3)
 C1 0.024(4) 0.031(5) 0.041(5) 0.009(4) -0.005(4) -0.005(3)
 C2 0.024(4) 0.031(5) 0.041(5) 0.009(4) -0.005(4) -0.005(3)
 C3 0.024(4) 0.031(5) 0.041(5) 0.009(4) -0.005(4) -0.005(3)
 C4 0.024(4) 0.031(5) 0.041(5) 0.009(4) -0.005(4) -0.005(3)
 C5 0.024(4) 0.031(5) 0.041(5) 0.009(4) -0.005(4) -0.005(3)
 N4A 0.045(6) 0.039(6) 0.041(5) -0.002(4) -0.001(4) 0.007(4)
 C9A 0.11(2) 0.068(19) 0.052(13) -0.012(13) -0.009(14) -0.037(17)
 C10A 0.14(4) 0.21(6) 0.061(19) 0.00(3) -0.01(2) -0.10(4)
 C6A 0.042(7) 0.104(13) 0.061(9) -0.023(8) -0.016(6) 0.014(7)
 C7A 0.09(3) 0.28(8) 0.09(3) -0.06(4) -0.03(2) 0.10(4)
 C8A 0.026(13) 0.19(5) 0.17(5) -0.06(4) -0.029(19) 0.028(18)
 N1A 0.048(12) 0.032(11) 0.020(8) -0.006(7) -0.013(8) 0.005(8)
 C1A 0.093(12) 0.076(12) 0.068(9) 0.015(9) -0.026(9) 0.000(8)
 C2A 0.093(12) 0.076(12) 0.068(9) 0.015(9) -0.026(9) 0.000(8)
 C3A 0.093(12) 0.076(12) 0.068(9) 0.015(9) -0.026(9) 0.000(8)
 C4A 0.093(12) 0.076(12) 0.068(9) 0.015(9) -0.026(9) 0.000(8)
 C5A 0.093(12) 0.076(12) 0.068(9) 0.015(9) -0.026(9) 0.000(8)
 C21 0.073(4) 0.099(6) 0.074(4) 0.016(4) 0.012(3) -0.015(3)
 N2 0.062(5) 0.122(7) 0.067(6) -0.005(5) -0.005(4) 0.005(4)
 C1B 0.103(19) 0.21(4) 0.38(7) 0.12(5) 0.07(4) 0.02(2)
 C2B 0.073(14) 0.23(4) 0.11(3) 0.02(3) -0.023(18) -0.05(2)
 C3B 0.100(18) 0.25(4) 0.08(2) 0.02(3) 0.019(17) 0.04(2)
 C4B 0.23(3) 0.15(3) 0.08(2) -0.03(2) 0.05(3) 0.00(2)
 C5B 0.14(2) 0.30(5) 0.18(5) 0.06(5) 0.05(3) -0.10(3)
 C6B 0.065(14) 0.30(5) 0.08(2) 0.01(3) -0.023(15) -0.01(2)
 C7B 0.22(6) 0.32(6) 0.18(4) 0.10(5) -0.13(4) -0.04(4)
 C8B 0.11(3) 0.27(8) 0.22(4) -0.05(4) -0.11(3) -0.05(4)

_geom_special_details
;
 All esds (except the esd in the dihedral angle between two l.s. planes)
 are estimated using the full covariance matrix.  The cell esds are taken
 into account individually in the estimation of esds in distances, angles
 and torsion angles; correlations between esds in cell parameters are only
 used when they are defined by crystal symmetry.  An approximate (isotropic)
 treatment of cell esds is used for estimating esds involving l.s. planes.
;
loop_
  _geom_bond_atom_site_label_1
  _geom_bond_atom_site_label_2
  _geom_bond_distance
  _geom_bond_site_symmetry_2
  _geom_bond_publ_flag
 Ni01 O1 2.030(6) . ?
 Ni01 O3 2.118(6) 1_545 ?
 Ni01 O5 2.049(7) . ?
 Ni01 O4 2.105(7) 1_545 ?
 Ni01 C15 2.455(8) 1_545 ?
 Ni01 N4 2.121(9) . ?
 Ni01 N1 2.107(9) 2_454 ?
 Ni01 N4A 2.108(13) . ?
 Ni01 N1A 2.082(15) 2_454 ?
 O1 C11 1.255(11) . ?
 O3 C15 1.303(10) . ?
 O5 H5A 0.9500 . ?
 O5 H5B 0.9500 . ?
 O4 C15 1.236(12) . ?
 O2 C11 1.233(14) . ?
 C13 H13 0.9500 . ?
 C13 C14 1.375(13) . ?
 C13 C12 1.404(13) . ?
 C11 C12 1.542(13) . ?
 C14 C15 1.477(12) . ?
 C14 C16 1.376(13) . ?
 C12 C18 1.376(15) . ?
 N3 C6 1.458(19) . ?
 N3 C6A 1.50(2) . ?
 N3 N2 1.169(17) . ?
 N6 C17 1.418(13) . ?
 N6 N5 1.224(13) . ?
 C16 H16 0.9500 . ?
 C16 C17 1.417(13) . ?
 C17 C18 1.388(14) . ?
 N5 C19 1.447(18) . ?
 C18 H18 0.9500 . ?
 C19 C24 1.37(2) . ?
 C19 C20 1.40(3) . ?
 C24 H24 0.9500 . ?
 C24 C23 1.32(2) . ?
 C23 H23 0.9500 . ?
 C23 C22 1.40(3) . ?
 C20 H20 0.9500 . ?
 C20 C21 1.39(2) . ?
 C22 H22 0.9500 . ?
 C22 C21 1.43(3) . ?
 N4 C9 1.3900 . ?
 N4 C8 1.3900 . ?
 C9 H9 0.9500 . ?
 C9 C10 1.3900 . ?
 C10 H10 0.9500 . ?
 C10 C6 1.3900 . ?
 C6 C7 1.3900 . ?
 C7 H7 0.9500 . ?
 C7 C8 1.3900 . ?
 C8 H8 0.9500 . ?
 N1 C1 1.3900 . ?
 N1 C5 1.3900 . ?
 C1 H1 0.9500 . ?
 C1 C2 1.3900 . ?
 C2 H2 0.9500 . ?
 C2 C3 1.3900 . ?
 C3 C4 1.3900 . ?
 C3 N2 1.448(19) . ?
 C4 H4 0.9500 . ?
 C4 C5 1.3900 . ?
 C5 H5 0.9500 . ?
 N4A C9A 1.3900 . ?
 N4A C8A 1.3900 . ?
 C9A H9A 0.9500 . ?
 C9A C10A 1.3900 . ?
 C10A H10A 0.9500 . ?
 C10A C6A 1.3900 . ?
 C6A C7A 1.3900 . ?
 C7A H7A 0.9500 . ?
 C7A C8A 1.3900 . ?
 C8A H8A 0.9500 . ?
 N1A C1A 1.3900 . ?
 N1A C5A 1.3900 . ?
 C1A H1A 0.9500 . ?
 C1A C2A 1.3900 . ?
 C2A H2A 0.9500 . ?
 C2A C3A 1.3900 . ?
 C3A C4A 1.3900 . ?
 C3A N2 1.60(3) . ?
 C4A H4A 0.9500 . ?
 C4A C5A 1.3900 . ?
 C5A H3 0.9500 . ?
 C21 H21 0.9500 . ?
 C1B C2B 1.3900 . ?
 C1B C6B 1.3900 . ?
 C1B C7B 1.454(3) . ?
 C2B H2B 0.9500 . ?
 C2B C3B 1.3900 . ?
 C3B H3B 0.9500 . ?
 C3B C4B 1.3900 . ?
 C4B H4B 0.9500 . ?
 C4B C5B 1.3900 . ?
 C5B H6 0.9500 . ?
 C5B C6B 1.3900 . ?
 C6B H6B 0.9500 . ?
 C7B H7B1 0.9900 . ?
 C7B H7B2 0.9900 . ?
 C7B C8B 1.454(3) . ?
 C8B H8B1 0.9800 . ?
 C8B H8B2 0.9800 . ?
 C8B H8B3 0.9800 . ?

loop_
  _geom_angle_atom_site_label_1
  _geom_angle_atom_site_label_2
  _geom_angle_atom_site_label_3
  _geom_angle
  _geom_angle_site_symmetry_1
  _geom_angle_site_symmetry_3
  _geom_angle_publ_flag
 O1 Ni01 O3 96.9(2) . 1_545 ?
 O1 Ni01 O5 96.6(3) . . ?
 O1 Ni01 O4 159.0(3) . 1_545 ?
 O1 Ni01 C15 128.9(3) . 1_545 ?
 O1 Ni01 N4 93.9(5) . . ?
 O1 Ni01 N1 88.8(5) . 2_454 ?
 O1 Ni01 N4A 91.1(5) . . ?
 O1 Ni01 N1A 92.3(7) . 2_454 ?
 O3 Ni01 C15 32.0(3) 1_545 1_545 ?
 O3 Ni01 N4 93.0(5) 1_545 . ?
 O5 Ni01 O3 166.5(2) . 1_545 ?
 O5 Ni01 O4 104.2(3) . 1_545 ?
 O5 Ni01 C15 134.4(3) . 1_545 ?
 O5 Ni01 N4 86.3(5) . . ?
 O5 Ni01 N1 91.1(6) . 2_454 ?
 O5 Ni01 N4A 87.2(6) . . ?
 O5 Ni01 N1A 88.7(7) . 2_454 ?
 O4 Ni01 O3 62.3(3) 1_545 1_545 ?
 O4 Ni01 C15 30.2(3) 1_545 1_545 ?
 O4 Ni01 N4 90.2(5) 1_545 . ?
 O4 Ni01 N1 88.1(6) 1_545 2_454 ?
 O4 Ni01 N4A 92.6(6) 1_545 . ?
 N4 Ni01 C15 91.8(4) . 1_545 ?
 N1 Ni01 O3 88.9(6) 2_454 1_545 ?
 N1 Ni01 C15 88.3(6) 2_454 1_545 ?
 N1 Ni01 N4 176.5(7) 2_454 . ?
 N1A Ni01 N4A 175.0(9) 2_454 . ?
 C11 O1 Ni01 124.0(6) . . ?
 C15 O3 Ni01 88.4(5) . 1_565 ?
 Ni01 O5 H5A 120.0 . . ?
 Ni01 O5 H5B 120.0 . . ?
 H5A O5 H5B 120.0 . . ?
 C15 O4 Ni01 90.8(5) . 1_565 ?
 C14 C13 H13 119.5 . . ?
 C14 C13 C12 121.1(9) . . ?
 C12 C13 H13 119.5 . . ?
 O1 C11 C12 115.1(8) . . ?
 O2 C11 O1 127.8(9) . . ?
 O2 C11 C12 117.1(9) . . ?
 C13 C14 C15 119.9(9) . . ?
 C13 C14 C16 119.0(9) . . ?
 C16 C14 C15 121.0(8) . . ?
 O3 C15 Ni01 59.6(4) . 1_565 ?
 O3 C15 C14 118.6(8) . . ?
 O4 C15 Ni01 59.0(5) . 1_565 ?
 O4 C15 O3 118.6(8) . . ?
 O4 C15 C14 122.8(8) . . ?
 C14 C15 Ni01 178.2(7) . 1_565 ?
 C13 C12 C11 119.7(9) . . ?
 C18 C12 C13 119.6(9) . . ?
 C18 C12 C11 120.6(8) . . ?
 N2 N3 C6 114.1(15) . . ?
 N2 N3 C6A 107.3(17) . . ?
 N5 N6 C17 113.4(9) . . ?
 C14 C16 H16 119.5 . . ?
 C14 C16 C17 121.0(8) . . ?
 C17 C16 H16 119.5 . . ?
 C16 C17 N6 114.9(8) . . ?
 C18 C17 N6 126.3(8) . . ?
 C18 C17 C16 118.8(9) . . ?
 N6 N5 C19 113.2(12) . . ?
 C12 C18 C17 120.4(9) . . ?
 C12 C18 H18 119.8 . . ?
 C17 C18 H18 119.8 . . ?
 C24 C19 N5 116.0(16) . . ?
 C24 C19 C20 119.8(15) . . ?
 C20 C19 N5 124.1(16) . . ?
 C19 C24 H24 118.5 . . ?
 C23 C24 C19 122.9(19) . . ?
 C23 C24 H24 118.5 . . ?
 C24 C23 H23 120.8 . . ?
 C24 C23 C22 118.3(18) . . ?
 C22 C23 H23 120.8 . . ?
 C19 C20 H20 119.8 . . ?
 C21 C20 C19 120.5(16) . . ?
 C21 C20 H20 119.8 . . ?
 C23 C22 H22 119.1 . . ?
 C23 C22 C21 121.9(15) . . ?
 C21 C22 H22 119.1 . . ?
 C9 N4 Ni01 118.2(7) . . ?
 C9 N4 C8 120.0 . . ?
 C8 N4 Ni01 121.8(7) . . ?
 N4 C9 H9 120.0 . . ?
 C10 C9 N4 120.0 . . ?
 C10 C9 H9 120.0 . . ?
 C9 C10 H10 120.0 . . ?
 C9 C10 C6 120.0 . . ?
 C6 C10 H10 120.0 . . ?
 C10 C6 N3 118.3(13) . . ?
 C7 C6 N3 121.7(13) . . ?
 C7 C6 C10 120.0 . . ?
 C6 C7 H7 120.0 . . ?
 C6 C7 C8 120.0 . . ?
 C8 C7 H7 120.0 . . ?
 N4 C8 H8 120.0 . . ?
 C7 C8 N4 120.0 . . ?
 C7 C8 H8 120.0 . . ?
 C1 N1 Ni01 122.3(9) . 2_655 ?
 C1 N1 C5 120.0 . . ?
 C5 N1 Ni01 117.6(9) . 2_655 ?
 N1 C1 H1 120.0 . . ?
 N1 C1 C2 120.0 . . ?
 C2 C1 H1 120.0 . . ?
 C1 C2 H2 120.0 . . ?
 C3 C2 C1 120.0 . . ?
 C3 C2 H2 120.0 . . ?
 C2 C3 C4 120.0 . . ?
 C2 C3 N2 119.3(12) . . ?
 C4 C3 N2 120.7(12) . . ?
 C3 C4 H4 120.0 . . ?
 C5 C4 C3 120.0 . . ?
 C5 C4 H4 120.0 . . ?
 N1 C5 H5 120.0 . . ?
 C4 C5 N1 120.0 . . ?
 C4 C5 H5 120.0 . . ?
 C9A N4A Ni01 122.2(10) . . ?
 C9A N4A C8A 120.0 . . ?
 C8A N4A Ni01 117.8(10) . . ?
 N4A C9A H9A 120.0 . . ?
 N4A C9A C10A 120.0 . . ?
 C10A C9A H9A 120.0 . . ?
 C9A C10A H10A 120.0 . . ?
 C9A C10A C6A 120.0 . . ?
 C6A C10A H10A 120.0 . . ?
 C10A C6A N3 128.0(17) . . ?
 C7A C6A N3 111.3(17) . . ?
 C7A C6A C10A 120.0 . . ?
 C6A C7A H7A 120.0 . . ?
 C6A C7A C8A 120.0 . . ?
 C8A C7A H7A 120.0 . . ?
 N4A C8A H8A 120.0 . . ?
 C7A C8A N4A 120.0 . . ?
 C7A C8A H8A 120.0 . . ?
 C1A N1A C5A 120.0 . . ?
 N1A C1A H1A 120.0 . . ?
 N1A C1A C2A 120.0 . . ?
 C2A C1A H1A 120.0 . . ?
 C1A C2A H2A 120.0 . . ?
 C3A C2A C1A 120.0 . . ?
 C3A C2A H2A 120.0 . . ?
 C2A C3A C4A 120.0 . . ?
 C2A C3A N2 146.3(18) . . ?
 C4A C3A N2 93.3(17) . . ?
 C3A C4A H4A 120.0 . . ?
 C5A C4A C3A 120.0 . . ?
 C5A C4A H4A 120.0 . . ?
 N1A C5A H3 120.0 . . ?
 C4A C5A N1A 120.0 . . ?
 C4A C5A H3 120.0 . . ?
 C20 C21 C22 116.4(18) . . ?
 C20 C21 H21 121.8 . . ?
 C22 C21 H21 121.8 . . ?
 N3 N2 C3 118.0(14) . . ?
 N3 N2 C3A 98.5(15) . . ?
 C2B C1B C6B 120.0 . . ?
 C2B C1B C7B 131(3) . . ?
 C6B C1B C7B 106(3) . . ?
 C1B C2B H2B 120.0 . . ?
 C3B C2B C1B 120.0 . . ?
 C3B C2B H2B 120.0 . . ?
 C2B C3B H3B 120.0 . . ?
 C2B C3B C4B 120.0 . . ?
 C4B C3B H3B 120.0 . . ?
 C3B C4B H4B 120.0 . . ?
 C5B C4B C3B 120.0 . . ?
 C5B C4B H4B 120.0 . . ?
 C4B C5B H6 120.0 . . ?
 C6B C5B C4B 120.0 . . ?
 C6B C5B H6 120.0 . . ?
 C1B C6B H6B 120.0 . . ?
 C5B C6B C1B 120.0 . . ?
 C5B C6B H6B 120.0 . . ?
 C1B C7B H7B1 108.1 . . ?
 C1B C7B H7B2 108.1 . . ?
 C1B C7B C8B 117(5) . . ?
 H7B1 C7B H7B2 107.3 . . ?
 C8B C7B H7B1 108.1 . . ?
 C8B C7B H7B2 108.1 . . ?
 C7B C8B H8B1 109.5 . . ?
 C7B C8B H8B2 109.5 . . ?
 C7B C8B H8B3 109.5 . . ?
 H8B1 C8B H8B2 109.5 . . ?
 H8B1 C8B H8B3 109.5 . . ?
 H8B2 C8B H8B3 109.5 . . ?

loop_
  _geom_torsion_atom_site_label_1
  _geom_torsion_atom_site_label_2
  _geom_torsion_atom_site_label_3
  _geom_torsion_atom_site_label_4
  _geom_torsion
  _geom_torsion_site_symmetry_1
  _geom_torsion_site_symmetry_2
  _geom_torsion_site_symmetry_3
  _geom_torsion_site_symmetry_4
  _geom_torsion_publ_flag
 Ni01 O1 C11 O2 -5.0(14) . . . . ?
 Ni01 O1 C11 C12 175.3(5) . . . . ?
 Ni01 O3 C15 O4 -0.1(8) 1_565 . . . ?
 Ni01 O3 C15 C14 -179.7(7) 1_565 . . . ?
 Ni01 O4 C15 O3 0.1(8) 1_565 . . . ?
 Ni01 O4 C15 C14 179.7(7) 1_565 . . . ?
 Ni01 N4 C9 C10 -179.2(12) . . . . ?
 Ni01 N4 C8 C7 179.1(13) . . . . ?
 Ni01 N1 C1 C2 -176.7(14) 2_655 . . . ?
 Ni01 N1 C5 C4 176.8(13) 2_655 . . . ?
 Ni01 N4A C9A C10A 177.3(15) . . . . ?
 Ni01 N4A C8A C7A -177.4(15) . . . . ?
 Ni01 N1A C1A C2A -177.0(15) 2_655 . . . ?
 Ni01 N1A C5A C4A 176.9(16) 2_655 . . . ?
 O1 C11 C12 C13 -177.9(7) . . . . ?
 O1 C11 C12 C18 -1.0(12) . . . . ?
 O2 C11 C12 C13 2.3(13) . . . . ?
 O2 C11 C12 C18 179.3(9) . . . . ?
 C13 C14 C15 O3 -170.7(8) . . . . ?
 C13 C14 C15 O4 9.6(13) . . . . ?
 C13 C14 C16 C17 -0.1(13) . . . . ?
 C13 C12 C18 C17 -1.3(13) . . . . ?
 C11 C12 C18 C17 -178.2(8) . . . . ?
 C14 C13 C12 C11 179.9(8) . . . . ?
 C14 C13 C12 C18 3.0(13) . . . . ?
 C14 C16 C17 N6 -177.5(8) . . . . ?
 C14 C16 C17 C18 1.8(14) . . . . ?
 C15 C14 C16 C17 176.1(8) . . . . ?
 C12 C13 C14 C15 -178.6(7) . . . . ?
 C12 C13 C14 C16 -2.2(13) . . . . ?
 N3 C6 C7 C8 -178.6(17) . . . . ?
 N3 C6A C7A C8A -171(2) . . . . ?
 N6 C17 C18 C12 178.2(9) . . . . ?
 N6 N5 C19 C24 -168.7(12) . . . . ?
 N6 N5 C19 C20 9.0(19) . . . . ?
 C16 C14 C15 O3 13.0(12) . . . . ?
 C16 C14 C15 O4 -166.6(8) . . . . ?
 C16 C17 C18 C12 -1.0(14) . . . . ?
 C17 N6 N5 C19 -179.9(10) . . . . ?
 N5 N6 C17 C16 170.5(9) . . . . ?
 N5 N6 C17 C18 -8.7(15) . . . . ?
 N5 C19 C24 C23 177.4(14) . . . . ?
 N5 C19 C20 C21 179.1(15) . . . . ?
 C19 C24 C23 C22 4(2) . . . . ?
 C19 C20 C21 C22 3(2) . . . . ?
 C24 C19 C20 C21 -3(2) . . . . ?
 C24 C23 C22 C21 -3(2) . . . . ?
 C23 C22 C21 C20 0(2) . . . . ?
 C20 C19 C24 C23 0(2) . . . . ?
 N4 C9 C10 C6 0.0 . . . . ?
 C9 N4 C8 C7 0.0 . . . . ?
 C9 C10 C6 N3 178.6(17) . . . . ?
 C9 C10 C6 C7 0.0 . . . . ?
 C10 C6 C7 C8 0.0 . . . . ?
 C6 N3 N2 C3 178.5(17) . . . . ?
 C6 C7 C8 N4 0.0 . . . . ?
 C8 N4 C9 C10 0.0 . . . . ?
 N1 C1 C2 C3 0.0 . . . . ?
 C1 N1 C5 C4 0.0 . . . . ?
 C1 C2 C3 C4 0.0 . . . . ?
 C1 C2 C3 N2 178.4(16) . . . . ?
 C2 C3 C4 C5 0.0 . . . . ?
 C2 C3 N2 N3 9(2) . . . . ?
 C3 C4 C5 N1 0.0 . . . . ?
 C4 C3 N2 N3 -172.9(13) . . . . ?
 C5 N1 C1 C2 0.0 . . . . ?
 N4A C9A C10A C6A 0.0 . . . . ?
 C9A N4A C8A C7A 0.0 . . . . ?
 C9A C10A C6A N3 169(3) . . . . ?
 C9A C10A C6A C7A 0.0 . . . . ?
 C10A C6A C7A C8A 0.0 . . . . ?
 C6A N3 N2 C3A -176.0(19) . . . . ?
 C6A C7A C8A N4A 0.0 . . . . ?
 C8A N4A C9A C10A 0.0 . . . . ?
 N1A C1A C2A C3A 0.0 . . . . ?
 C1A N1A C5A C4A 0.0 . . . . ?
 C1A C2A C3A C4A 0.0 . . . . ?
 C1A C2A C3A N2 170(3) . . . . ?
 C2A C3A C4A C5A 0.0 . . . . ?
 C2A C3A N2 N3 24(3) . . . . ?
 C3A C4A C5A N1A 0.0 . . . . ?
 C4A C3A N2 N3 -164.4(15) . . . . ?
 C5A N1A C1A C2A 0.0 . . . . ?
 N2 N3 C6 C10 144.7(13) . . . . ?
 N2 N3 C6 C7 -37(2) . . . . ?
 N2 N3 C6A C10A 58(3) . . . . ?
 N2 N3 C6A C7A -132.6(16) . . . . ?
 N2 C3 C4 C5 -178.3(16) . . . . ?
 N2 C3A C4A C5A -174.6(19) . . . . ?
 C1B C2B C3B C4B 0.0 . . . . ?
 C2B C1B C6B C5B 0.0 . . . . ?
 C2B C1B C7B C8B 69(6) . . . . ?
 C2B C3B C4B C5B 0.0 . . . . ?
 C3B C4B C5B C6B 0.0 . . . . ?
 C4B C5B C6B C1B 0.0 . . . . ?
 C6B C1B C2B C3B 0.0 . . . . ?
 C6B C1B C7B C8B -92(5) . . . . ?
 C7B C1B C2B C3B -158(4) . . . . ?
 C7B C1B C6B C5B 163(3) . . . . ?

_shelx_res_file
;
TITL a_a.res in Pc
    C:\frames\guest\Lisa\LXC45D~1\WORK(A~2\A.res
    created by SHELXL-2016/6 at 11:38:52 on 26-May-2022
CELL 0.71073 12.4808 10.1415 11.6631 90.000 95.591 90.000
ZERR 2.0000 0.0015 0.0012 0.0014 0.000 0.003 0.000
LATT -1
SYMM X, -Y, 0.5+Z
SFAC C N NI O H
UNIT 57.35 12 2 10 47.68
CONF
TWIN
BOND $H
EADP N2 N3
EADP N4 N4A
EADP C6 C6A
EADP N1 C1 C2 C3 C4 C5
EADP C1A C2A C3A C4A C5A
EADP C19 C20 C21 C22 C23 C24
DELU 0.01 C1B C2B C3B C4B C5B C6B C7B C8B
ISOR 0.1 C1B C2B C3B C4B C5B C6B C7B C8B
DFIX 1.454 0.002 C1B C7B
DFIX 1.454 0.002 C7B C8B
ACTA
FMAP 2 1 53
PLAN 50 0 0
LIST 6 1
MORE -1
SIZE 0.2 0.2 0.2
TEMP -123
L.S. 50
WGHT    0.174500    0.872300
BASF   0.38269
FVAR       0.41535   0.50708   0.58329
NI01  3    0.290181    0.029587    0.249191    11.00000    0.03344    0.02128 =
         0.03221    0.00024   -0.00826    0.00086
O1    4    0.261180    0.205578    0.323185    11.00000    0.04776    0.00475 =
         0.04798   -0.00271   -0.00622    0.00239
O3    4    0.239351    0.908654    0.381672    11.00000    0.06735    0.01020 =
         0.03470    0.00434   -0.00447    0.00391
O5    4    0.345556    0.104778    0.102907    11.00000    0.05716    0.02617 =
         0.03967   -0.00398    0.00662   -0.00513
AFIX  93
H5A   5    0.349141    0.197505    0.092369    11.00000   -1.20000
H5B   5    0.367641    0.046908    0.045634    11.00000   -1.20000
AFIX   0
O4    4    0.291733    0.824020    0.224329    11.00000    0.06100    0.02109 =
         0.04729   -0.00655   -0.00016    0.00556
O2    4    0.337921    0.336040    0.200217    11.00000    0.08762    0.01521 =
         0.05047   -0.00393    0.01406   -0.00637
C13   1    0.269735    0.563499    0.308639    11.00000    0.04164    0.02476 =
         0.03982   -0.00775   -0.00243    0.00190
AFIX  43
H13   5    0.307347    0.573696    0.242194    11.00000   -1.20000
AFIX   0
C11   1    0.286616    0.314992    0.283504    11.00000    0.04749    0.01338 =
         0.04435   -0.00631   -0.00525    0.00146
C14   1    0.236815    0.673614    0.364430    11.00000    0.04634    0.02062 =
         0.03521    0.00224   -0.00162   -0.00135
C15   1    0.257848    0.806170    0.319191    11.00000    0.03664    0.00896 =
         0.03467   -0.00045   -0.01312    0.00093
C12   1    0.248676    0.436266    0.348253    11.00000    0.04358    0.01651 =
         0.03838   -0.00046   -0.00593    0.00009
N3    2    0.784098    0.023718    0.443213    11.00000    0.06245    0.12171 =
         0.06688   -0.00487   -0.00510    0.00490
N6    2    0.089894    0.529064    0.591750    11.00000    0.05871    0.03324 =
         0.04138   -0.00076    0.00376   -0.01094
C16   1    0.179133    0.657848    0.458187    11.00000    0.05763    0.02228 =
         0.03684   -0.00127   -0.00138    0.00074
AFIX  43
H16   5    0.156244    0.733442    0.497271    11.00000   -1.20000
AFIX   0
C17   1    0.153361    0.530483    0.497316    11.00000    0.04754    0.02887 =
         0.03275    0.00035    0.00291   -0.00350
N5    2    0.056590    0.419265    0.613504    11.00000    0.06318    0.04095 =
         0.05146    0.00940    0.00027    0.00007
C18   1    0.189945    0.420953    0.441271    11.00000    0.05218    0.02417 =
         0.04284    0.00260   -0.00796   -0.00068
AFIX  43
H18   5    0.174338    0.334941    0.467297    11.00000   -1.20000
AFIX   0
C19   1   -0.008273    0.418276    0.709793    11.00000    0.07313    0.09878 =
         0.07408    0.01595    0.01221   -0.01512
C24   1   -0.031794    0.296194    0.751805    11.00000    0.07313    0.09878 =
         0.07408    0.01595    0.01221   -0.01512
AFIX  43
H24   5   -0.007464    0.220227    0.714344    11.00000   -1.20000
AFIX   0
C23   1   -0.086540    0.279817    0.841654    11.00000    0.07313    0.09878 =
         0.07408    0.01595    0.01221   -0.01512
AFIX  43
H23   5   -0.097940    0.194226    0.871260    11.00000   -1.20000
AFIX   0
C20   1   -0.043442    0.531609    0.762685    11.00000    0.07313    0.09878 =
         0.07408    0.01595    0.01221   -0.01512
AFIX  43
H20   5   -0.023912    0.616011    0.736158    11.00000   -1.20000
AFIX   0
C22   1   -0.127646    0.391919    0.892623    11.00000    0.07313    0.09878 =
         0.07408    0.01595    0.01221   -0.01512
AFIX  43
H22   5   -0.170646    0.380937    0.954820    11.00000   -1.20000
AFIX  66
PART 1
N4    2    0.453728    0.023845    0.318139    21.00000    0.04538    0.03928 =
         0.04080   -0.00248   -0.00067    0.00699
C9    1    0.520217    0.127927    0.293474    21.00000    0.03846    0.07057 =
         0.05470   -0.00569    0.00356   -0.00593
AFIX  43
H9    5    0.491818    0.199633    0.247709    21.00000   -1.20000
AFIX  65
C10   1    0.628257    0.127093    0.335771    21.00000    0.05679    0.06257 =
         0.05646   -0.00886   -0.00117   -0.00241
AFIX  43
H10   5    0.673699    0.198229    0.318913    21.00000   -1.20000
AFIX  65
C6    1    0.669810    0.022177    0.402733    21.00000    0.04216    0.10373 =
         0.06140   -0.02286   -0.01649    0.01426
C7    1    0.603322   -0.081907    0.427398    21.00000    0.05400    0.04762 =
         0.05456   -0.01033   -0.01991    0.00694
AFIX  43
H7    5    0.631722   -0.153612    0.473164    21.00000   -1.20000
AFIX  65
C8    1    0.495281   -0.081074    0.385102    21.00000    0.04492    0.05315 =
         0.04805    0.01398   -0.00713    0.01746
AFIX  43
H8    5    0.449840   -0.152210    0.401960    21.00000   -1.20000
AFIX  66
N1    2    1.130664   -0.030829    0.671033    21.00000    0.02409    0.03090 =
         0.04076    0.00912   -0.00516   -0.00482
C1    1    1.100636    0.034651    0.568209    21.00000    0.02409    0.03090 =
         0.04076    0.00912   -0.00516   -0.00482
AFIX  43
H1    5    1.153470    0.078176    0.528595    21.00000   -1.20000
AFIX  65
C2    1    0.993302    0.036448    0.523344    21.00000    0.02409    0.03090 =
         0.04076    0.00912   -0.00516   -0.00482
AFIX  43
H2    5    0.972780    0.081201    0.453068    21.00000   -1.20000
AFIX  65
C3    1    0.915997   -0.027236    0.581304    21.00000    0.02409    0.03090 =
         0.04076    0.00912   -0.00516   -0.00482
C4    1    0.946024   -0.092717    0.684129    21.00000    0.02409    0.03090 =
         0.04076    0.00912   -0.00516   -0.00482
AFIX  43
H4    5    0.893188   -0.136241    0.723742    21.00000   -1.20000
AFIX  65
C5    1    1.053357   -0.094514    0.728995    21.00000    0.02409    0.03090 =
         0.04076    0.00912   -0.00516   -0.00482
AFIX  43
H5    5    1.073879   -0.139267    0.799271    21.00000   -1.20000
AFIX  66
PART 2
N4A   2    0.451118    0.031741    0.323164   -21.00000    0.04538    0.03928 =
         0.04080   -0.00248   -0.00067    0.00699
C9A   1    0.480175    0.082157    0.432608   -21.00000    0.10962    0.06832 =
         0.05169   -0.01218   -0.00941   -0.03708
AFIX  43
H9A   5    0.427166    0.120651    0.475321   -21.00000   -1.20000
AFIX  65
C10A  1    0.586791    0.076252    0.479556   -21.00000    0.14042    0.20712 =
         0.06054    0.00043   -0.01159   -0.10187
AFIX  43
H10A  5    0.606650    0.110710    0.554356   -21.00000   -1.20000
AFIX  65
C6A   1    0.664351    0.019930    0.417060   -21.00000    0.04216    0.10373 =
         0.06140   -0.02286   -0.01649    0.01426
C7A   1    0.635296   -0.030487    0.307616   -21.00000    0.08880    0.27957 =
         0.08991   -0.05546   -0.03052    0.09503
AFIX  43
H7A   5    0.688305   -0.068981    0.264903   -21.00000   -1.20000
AFIX  65
C8A   1    0.528680   -0.024583    0.260667   -21.00000    0.02595    0.19238 =
         0.17080   -0.05849   -0.02873    0.02837
AFIX  43
H8A   5    0.508822   -0.059040    0.185866   -21.00000   -1.20000
AFIX  66
N1A   2    1.136383   -0.022912    0.662517   -21.00000    0.04820    0.03247 =
         0.01967   -0.00601   -0.01275    0.00529
C1A   1    1.118635    0.064041    0.570502   -21.00000    0.09327    0.07559 =
         0.06830    0.01525   -0.02575    0.00039
AFIX  43
H1A   5    1.176533    0.114782    0.546778   -21.00000   -1.20000
AFIX  65
C2A   1    1.016173    0.076752    0.513199   -21.00000    0.09327    0.07559 =
         0.06830    0.01525   -0.02575    0.00039
AFIX  43
H2A   5    1.004044    0.136181    0.450311   -21.00000   -1.20000
AFIX  65
C3A   1    0.931459    0.002511    0.547911   -21.00000    0.09327    0.07559 =
         0.06830    0.01525   -0.02575    0.00039
C4A   1    0.949206   -0.084443    0.639926   -21.00000    0.09327    0.07559 =
         0.06830    0.01525   -0.02575    0.00039
AFIX  43
H4A   5    0.891307   -0.135183    0.663649   -21.00000   -1.20000
AFIX  65
C5A   1    1.051666   -0.097155    0.697229   -21.00000    0.09327    0.07559 =
         0.06830    0.01525   -0.02575    0.00039
AFIX  43
H3    5    1.063795   -0.156584    0.760117   -21.00000   -1.20000
AFIX   0
PART 0
C21   1   -0.106729    0.521911    0.853736    11.00000    0.07313    0.09878 =
         0.07408    0.01595    0.01221   -0.01512
AFIX  43
H21   5   -0.134623    0.597734    0.888315    11.00000   -1.20000
AFIX   0
N2    2    0.804154   -0.021459    0.535041    11.00000    0.06245    0.12171 =
         0.06688   -0.00487   -0.00510    0.00490
AFIX  66
PART 3
C1B   1    0.570607    0.445565    0.552043    31.00000    0.10326    0.21006 =
         0.37604    0.12102    0.06921    0.02104
C2B   1    0.673415    0.398542    0.586066    31.00000    0.07268    0.22777 =
         0.11324    0.01671   -0.02284   -0.04966
AFIX  43
H2B   5    0.733870    0.455223    0.584615    31.00000   -1.20000
AFIX  65
C3B   1    0.687770    0.268587    0.622214    31.00000    0.10048    0.24702 =
         0.07672    0.01758    0.01926    0.04115
AFIX  43
H3B   5    0.758035    0.236449    0.645467    31.00000   -1.20000
AFIX  65
C4B   1    0.599316    0.185654    0.624338    31.00000    0.22622    0.14963 =
         0.08055   -0.03272    0.05137   -0.00137
AFIX  43
H4B   5    0.609128    0.096835    0.649043    31.00000   -1.20000
AFIX  65
C5B   1    0.496508    0.232675    0.590316    31.00000    0.13814    0.29538 =
         0.18446    0.05737    0.04541   -0.10376
AFIX  43
H6    5    0.436054    0.175993    0.591768    31.00000   -1.20000
AFIX  65
C6B   1    0.482151    0.362630    0.554168    31.00000    0.06519    0.30161 =
         0.08228    0.01260   -0.02254   -0.01336
AFIX  43
H6B   5    0.411886    0.394767    0.530915    31.00000   -1.20000
AFIX   0
C7B   1    0.534609    0.556996    0.479884    31.00000    0.22148    0.31905 =
         0.18161    0.09900   -0.12802   -0.03757
AFIX  23
H7B1  5    0.572810    0.636684    0.511227    31.00000   -1.20000
H7B2  5    0.456943    0.570505    0.486798    31.00000   -1.20000
AFIX   0
C8B   1    0.549772    0.547614    0.358102    31.00000    0.11484    0.26746 =
         0.21644   -0.05472   -0.10925   -0.05030
AFIX 137
H8B1  5    0.625411    0.527885    0.349360    31.00000   -1.50000
H8B2  5    0.529979    0.631555    0.320144    31.00000   -1.50000
H8B3  5    0.504144    0.477079    0.322731    31.00000   -1.50000
AFIX   0
HKLF 4


REM  a_a.res in Pc
REM R1 =  0.0844 for    5085 Fo > 4sig(Fo)  and  0.1011 for all    6209 data
REM    347 parameters refined using     69 restraints

END

WGHT      0.1749      0.8736

REM Highest difference peak  2.451,  deepest hole -1.337,  1-sigma level  0.151
Q1    1   0.2944 -0.0547  0.2437  11.00000  0.05    2.45
Q2    1   0.2384  0.0817  0.3879  11.00000  0.05    0.85
Q3    1   0.8433  0.0144  0.4853  11.00000  0.05    0.75
Q4    1   0.3418  0.1191  0.6065  11.00000  0.05    0.74
Q5    1   0.9980 -0.0545  0.5259  11.00000  0.05    0.74
Q6    1   0.5444  0.6665  0.6187  11.00000  0.05    0.73
Q7    1   0.2605  0.7214  0.3197  11.00000  0.05    0.70
Q8    1   0.7391  0.0244  0.5278  11.00000  0.05    0.67
Q9    1   1.1358  0.0602  0.6661  11.00000  0.05    0.60
Q10   1   0.3252  0.7170  0.1861  11.00000  0.05    0.60
Q11   1   0.8546 -0.1765  0.7371  11.00000  0.05    0.59
Q12   1   0.5793  0.4159  0.5322  11.00000  0.05    0.57
Q13   1   0.5093  0.4849  0.5710  11.00000  0.05    0.55
Q14   1   0.9486  0.0277  0.6547  11.00000  0.05    0.54
Q15   1   0.9147  0.0118  0.5756  11.00000  0.05    0.54
Q16   1   0.3000  0.6838  0.2697  11.00000  0.05    0.53
Q17   1   0.5748  0.4844  0.6429  11.00000  0.05    0.52
Q18   1   0.5792  0.5839  0.2820  11.00000  0.05    0.51
Q19   1   0.5862  0.5304  0.5875  11.00000  0.05    0.50
Q20   1   0.6006  0.5456  0.4868  11.00000  0.05    0.49
Q21   1   0.5180  0.5381  0.5235  11.00000  0.05    0.48
Q22   1   1.0630  0.0514  0.6933  11.00000  0.05    0.48
Q23   1   0.5140  0.6328  0.5036  11.00000  0.05    0.48
Q24   1   1.2143  0.0621  0.6904  11.00000  0.05    0.47
Q25   1   0.5515  0.6408  0.5490  11.00000  0.05    0.45
Q26   1   0.2912  0.1618  0.2308  11.00000  0.05    0.44
Q27   1   0.2046  0.0143  0.2277  11.00000  0.05    0.44
Q28   1   0.2244  0.0339  0.2380  11.00000  0.05    0.44
Q29   1   0.2358  0.2899  0.3632  11.00000  0.05    0.44
Q30   1   0.7076  0.2584  0.2849  11.00000  0.05    0.44
Q31   1   0.5171  0.3918  0.6295  11.00000  0.05    0.43
Q32   1   0.5394  0.4607  0.4430  11.00000  0.05    0.43
Q33   1   0.4492 -0.0573  0.3282  11.00000  0.05    0.42
Q34   1   0.2661  0.1700  0.3022  11.00000  0.05    0.42
Q35   1   1.1991  0.0419  0.7167  11.00000  0.05    0.40
Q36   1   0.3814  0.3266  0.6233  11.00000  0.05    0.40
Q37   1   0.2881  0.1915  0.2436  11.00000  0.05    0.39
Q38   1   0.5513  0.5187  0.2240  11.00000  0.05    0.39
Q39   1   0.2566  0.3679  0.3186  11.00000  0.05    0.38
Q40   1   0.3348  0.5781  0.1972  11.00000  0.05    0.38
Q41   1   0.2764  0.5127  0.3106  11.00000  0.05    0.37
Q42   1   0.8734 -0.2522  0.7126  11.00000  0.05    0.37
Q43   1   0.2566  0.8082  0.3480  11.00000  0.05    0.37
Q44   1   0.2748  0.3985  0.2961  11.00000  0.05    0.36
Q45   1   0.2545  0.6105  0.3563  11.00000  0.05    0.36
Q46   1   0.5668  0.4633  0.2947  11.00000  0.05    0.36
Q47   1   0.5330  0.6876  0.4246  11.00000  0.05    0.36
Q48   1   0.8625  0.0772  0.7048  11.00000  0.05    0.35
Q49   1   0.3664 -0.0666  0.3095  11.00000  0.05    0.34
Q50   1   0.5366  0.4063  0.3548  11.00000  0.05    0.33
;
_shelx_res_checksum                46789
_shelx_hkl_file
;
   0   0  -2 1100.49   43.50
   0   0  -2 1046.80   43.50
   0   0  -2  949.90   43.60
   0   0   2 1009.30   43.50
   0   0   2 1008.60   43.50
   0   0  -3    0.30    0.90
   0   0  -3    0.40    0.90
   0   0  -3   -0.70    0.90
   0   0   3    0.10    0.70
   0   0   3   -0.70    0.90
   0   0   3   -1.00    1.60
   0   0  -4  279.47   12.00
   0   0  -4  266.37   12.00
   0   0   4  271.47   12.00
   0   0   4  273.27   12.00
   0   0   4  287.57   12.00
   0   0  -5   -0.20    1.20
   0   0  -5   -1.80    1.10
   0   0  -5   -0.30    1.00
   0   0   5   -1.80    1.20
   0   0   5    1.40    1.10
   0   0   5   -1.10    0.90
   0   0  -6  179.18    8.30
   0   0  -6  187.08    8.40
   0   0  -6  183.18    8.20
   0   0   6  175.08    9.10
   0   0   6  183.08    8.30
   0   0   6  183.78    8.30
   0   0  -7   -2.40    1.70
   0   0  -7   -0.60    1.50
   0   0  -7   -1.10    1.20
   0   0   7   -0.10    1.50
   0   0   7    0.80    1.50
   0   0   7    1.40    1.20
   0   0  -8  172.58    8.30
   0   0  -8  177.58    8.60
   0   0  -8  174.68    8.20
   0   0   8  167.58    8.20
   0   0   8  174.28    9.50
   0   0  -9    3.70    3.10
   0   0  -9   -0.80    2.10
   0   0  -9   -0.80    1.70
   0   0   9    1.10    1.80
   0   0   9   -0.80    2.00
   0   0 -10   37.60    3.60
   0   0 -10   39.90    4.10
   0   0 -10   34.30    3.80
   0   0  10   39.00    4.00
   0   0 -11    0.00    2.30
   0   0 -11    0.30    3.20
   0   0  11   -0.60    2.60
   0   0 -12   22.40    3.10
   0   0 -12   35.10    4.70
   0   0  12   34.90    6.10
   0   0 -13   -4.80    3.30
   0   0 -13    4.90    2.80
   0   0  13   -0.70    3.40
   0   0 -14   32.00    4.90
   0   0 -14   18.70    3.60
   0   0  14   26.00    4.40
   0   0 -15    0.20    3.10
   0   0 -15   -2.10    4.40
   0   0  15    3.10    4.30
   0  -1 -15    3.90    4.20
   0  -1 -15    0.20    3.10
   0   1  14   49.70    5.80
   0  -1 -14   51.49    6.50
   0   1  13    4.10    3.70
   0  -1 -13    6.20    2.90
   0  -1 -13    1.60    3.50
   0   1  12   60.09    5.20
   0  -1 -12   47.10    5.00
   0  -1 -12   70.29    5.60
   0   1  11    4.00    2.80
   0  -1 -11    3.40    2.30
   0  -1 -11    2.60    2.50
   0  -1 -11    6.90    3.10
   0   1  10   60.59    4.60
   0  -1 -10   69.19    4.50
   0  -1 -10   52.29    4.90
   0  -1 -10   66.19    4.90
   0   1   9   10.90    2.30
   0  -1  -9   10.80    2.40
   0  -1  -9   12.40    2.20
   0  -1  -9   10.20    2.00
   0   1   8   63.79    4.00
   0   1   8   66.79    3.90
   0  -1  -8   60.49    4.10
   0  -1  -8   58.19    3.90
   0  -1  -8   60.99    4.30
   0   1   7   41.60    3.70
   0   1   7   29.10    2.60
   0   1   7   30.50    2.90
   0  -1  -7   34.80    2.80
   0  -1  -7   34.90    3.00
   0  -1  -7   35.70    2.80
   0   1   6  234.58   10.90
   0   1   6  240.18   10.90
   0   1   6  241.98   10.80
   0  -1  -6  255.47   11.00
   0  -1  -6  237.48   10.90
   0  -1  -6  259.67   10.90
   0   1   5   12.90    1.70
   0   1   5   11.10    1.30
   0   1   5   11.40    1.40
   0  -1  -5    8.90    1.20
   0  -1  -5   12.50    1.50
   0  -1  -5   13.80    2.40
   0   1   4  270.37   11.60
   0   1   4  259.47   11.70
   0   1   4  264.07   11.60
   0  -1  -4  280.27   11.60
   0  -1  -4  263.07   11.70
   0  -1  -4  265.67   11.70
   0   1   3  201.38    8.40
   0   1   3  198.18    8.40
   0   1   3  187.58    8.50
   0  -1  -3  198.88    8.60
   0  -1  -3  181.68    8.50
   0  -1  -3  190.68    8.50
   0   1   2  259.27   11.30
   0  -1  -2  257.27   11.30
   0  -1  -2  274.87   11.30
   0  -1  -2  260.37   11.30
   0   1  -2  275.97   11.50
   0   1  -2  271.67   11.50
   0  -1   2  262.77   11.50
   0  -1   2  256.97   11.50
   0  -1   2  270.47   11.50
   0   1  -3  194.68    8.30
   0   1  -3  181.28    8.20
   0   1  -3  197.28    8.20
   0  -1   3  190.68    8.20
   0  -1   3  175.18    8.20
   0   1  -4  272.87   11.30
   0   1  -4  261.17   11.30
   0   1  -4  260.97   11.30
   0  -1   4  256.37   11.30
   0  -1   4  243.28   11.30
   0  -1   4  253.27   11.40
   0   1  -5   13.80    1.80
   0   1  -5   13.50    1.50
   0   1  -5   10.50    1.40
   0  -1   5   12.80    1.40
   0  -1   5    9.00    1.20
   0  -1   5   13.20    1.50
   0   1  -6  240.48   10.70
   0   1  -6  231.48   10.60
   0   1  -6  253.37   10.60
   0  -1   6  238.48   10.70
   0  -1   6  238.58   10.60
   0  -1   6  226.18   10.60
   0   1  -7   39.40    2.80
   0   1  -7   30.50    2.70
   0   1  -7   31.70    3.00
   0  -1   7   36.30    2.90
   0  -1   7   36.50    3.00
   0  -1   7   29.90    2.70
   0   1  -8   61.09    4.20
   0   1  -8   58.29    4.20
   0   1  -8   66.49    4.00
   0  -1   8   64.39    4.00
   0  -1   8   66.79    4.10
   0   1  -9    9.40    2.10
   0   1  -9   10.70    2.00
   0   1  -9    9.80    2.40
   0  -1   9   14.10    2.40
   0  -1   9   11.50    2.70
   0   1 -10   63.99    4.80
   0   1 -10   59.79    4.50
   0  -1  10   61.59    4.40
   0  -1  10   70.09    4.70
   0   1 -11    6.90    3.00
   0   1 -11    4.30    2.40
   0  -1  11    6.00    2.90
   0   1 -12   60.59    6.70
   0   1 -12   56.69    4.90
   0  -1  12   56.79    5.30
   0   1 -13    4.50    2.90
   0   1 -13    5.40    3.70
   0  -1  13    4.70    3.70
   0   1 -14   33.90    4.70
   0   1 -14   24.80    4.00
   0  -1  14   39.60    5.10
   0   1 -15    1.90    4.00
   0   1 -15    2.20    3.30
   0  -1  15    0.50    4.10
   0  -2 -14   10.00    3.40
   0  -2 -14   13.50    4.30
   0   2  13   12.80    3.50
   0  -2 -13    7.30    3.10
   0  -2 -13   11.10    3.70
   0   2  12   58.49    5.10
   0  -2 -12   56.99    5.00
   0  -2 -12   62.89    5.70
   0  -2 -12   57.19    5.00
   0   2  11    5.70    2.80
   0  -2 -11    3.70    2.40
   0  -2 -11    3.70    2.50
   0  -2 -11    3.90    3.10
   0   2  10   53.99    4.20
   0  -2 -10   49.30    4.50
   0  -2 -10   52.29    4.50
   0  -2 -10   48.80    4.10
   0   2   9   10.20    2.30
   0  -2  -9   11.90    2.50
   0  -2  -9    8.70    2.20
   0  -2  -9   12.20    2.20
   0   2   8   93.99    5.80
   0  -2  -8   83.09    4.80
   0  -2  -8   92.29    5.10
   0  -2  -8   81.29    5.00
   0   2   7    9.00    1.70
   0   2   7    5.40    1.30
   0   2   7    8.10    1.60
   0  -2  -7    8.90    1.70
   0  -2  -7    7.30    1.70
   0  -2  -7    5.70    1.60
   0   2   6  256.17   11.30
   0   2   6  251.77   11.30
   0   2   6  235.98   11.40
   0  -2  -6  275.57   11.30
   0  -2  -6  257.97   11.30
   0  -2  -6  246.98   11.30
   0   2   5  133.69    6.10
   0   2   5  142.79    6.20
   0   2   5  129.39    6.10
   0  -2  -5  130.19    6.20
   0  -2  -5  125.59    6.20
   0   2   4  141.59    6.60
   0   2   4  145.79    6.50
   0  -2  -4  141.19    6.60
   0  -2  -4  141.69    6.60
   0  -2  -4  153.78    6.60
   0   2   3   43.90    2.50
   0  -2  -3   46.60    2.40
   0  -2  -3   42.00    2.50
   0   2   2   45.90    2.40
   0   2   2   40.60    2.30
   0   2   2   44.70    2.30
   0  -2  -2   49.60    2.40
   0  -2  -2   48.30    2.40
   0   2   1  320.97   13.60
   0  -2  -1  312.97   13.60
   0   2  -2   44.60    2.60
   0   2  -2   46.10    2.30
   0   2  -2   51.69    2.50
   0  -2   2   41.90    2.30
   0  -2   2   42.50    2.30
   0  -2   2   44.30    2.50
   0   2  -3   49.00    2.60
   0   2  -3   43.30    2.50
   0  -2   3   42.10    2.50
   0  -2   3   43.10    2.50
   0  -2   3   43.70    2.50
   0   2  -4  149.49    6.90
   0   2  -4  154.08    6.90
   0   2  -4  152.18    6.90
   0  -2   4  158.38    6.90
   0  -2   4  150.18    6.90
   0  -2   4  145.69    6.80
   0   2  -5  131.29    6.00
   0   2  -5  124.19    6.00
   0   2  -5  127.29    5.90
   0  -2   5  134.49    6.00
   0  -2   5  132.79    6.00
   0  -2   5  114.69    6.00
   0   2  -6  247.18   11.20
   0   2  -6  239.68   11.60
   0   2  -6  264.77   11.20
   0  -2   6  253.37   11.20
   0  -2   6  245.88   11.20
   0  -2   6  259.27   11.20
   0   2  -7    9.10    2.10
   0   2  -7    7.20    1.50
   0   2  -7    5.50    1.50
   0  -2   7    9.10    1.70
   0  -2   7    9.00    1.80
   0   2  -8   85.09    5.00
   0   2  -8   88.29    4.80
   0   2  -8   74.29    5.40
   0  -2   8   89.59    4.90
   0  -2   8   90.79    4.80
   0   2  -9   16.00    2.50
   0  -2   9   16.20    2.30
   0  -2   9   10.30    2.60
   0   2 -10   51.69    4.20
   0   2 -10   49.90    4.50
   0  -2  10   47.10    4.80
   0  -2  10   52.89    4.40
   0   2 -11    3.30    2.80
   0   2 -11    4.90    2.40
   0  -2  11    1.30    2.30
   0  -2  11    3.80    3.00
   0   2 -12   59.19    5.30
   0  -2  12   59.89    5.60
   0   2 -13   10.30    5.40
   0  -2  13   15.10    4.10
   0   2 -14   22.10    4.20
   0  -2  14   17.80    4.70
   0  -3 -14   12.20    4.30
   0  -3 -14    6.60    3.20
   0   3  13   13.10    3.40
   0  -3 -13   10.80    3.90
   0  -3 -13    8.40    3.00
   0   3  12    6.30    3.00
   0  -3 -12    4.70    3.30
   0  -3 -12    5.90    3.40
   0  -3 -12    3.90    2.90
   0   3  11   68.99    5.00
   0  -3 -11   66.09    5.50
   0  -3 -11   76.89    6.60
   0  -3 -11   60.29    5.10
   0   3  10  125.79    8.20
   0  -3 -10  118.09    6.50
   0  -3 -10  120.99    6.70
   0  -3 -10  115.69    6.80
   0   3   9   55.39    4.00
   0  -3  -9   58.29    4.30
   0  -3  -9   54.99    3.90
   0  -3  -9   47.60    4.00
   0   3   8   48.40    3.60
   0  -3  -8   59.49    4.00
   0  -3  -8   50.29    4.90
   0   3   7   15.30    1.80
   0   3   7   11.40    1.60
   0  -3  -7   13.10    2.30
   0  -3  -7   20.10    2.50
   0  -3  -7   18.50    2.50
   0   3   6  134.79    6.40
   0   3   6  129.49    6.30
   0  -3  -6  139.19    6.50
   0  -3  -6  133.29    6.40
   0  -3  -6  145.09    6.50
   0   3   5   71.09    3.60
   0   3   5   64.89    3.50
   0  -3  -5   61.19    3.60
   0  -3  -5   68.09    3.70
   0  -3  -5   71.19    3.70
   0   3   4  329.47   13.60
   0   3   4  300.17   13.50
   0   3   4  309.17   13.60
   0  -3  -4  322.17   13.60
   0  -3  -4  304.17   13.60
   0  -3  -4  310.07   13.60
   0   3   3  164.48    7.30
   0   3   3  157.58    7.30
   0  -3  -3  162.68    7.30
   0  -3  -3  162.38    7.30
   0  -3  -3  176.98    7.40
   0   3   2   62.89    3.20
   0  -3  -2   61.59    3.10
   0   3   1  304.27   13.10
   0  -3  -1  304.07   13.10
   0  -3  -1  301.97   13.10
   0   3   0 1011.40   43.20
   0  -3   0 1002.20   43.10
   0  -3   0 1026.70   43.10
   0   3  -1  284.07   12.30
   0  -3   1  284.87   12.30
   0   3  -2   63.29    3.20
   0  -3   2   61.49    4.10
   0   3  -3  165.08    7.20
   0   3  -3  159.38    7.10
   0   3  -3  169.48    7.30
   0  -3   3  155.08    7.20
   0  -3   3  159.58    7.20
   0  -3   3  160.28    7.20
   0   3  -4  321.27   13.50
   0   3  -4  302.37   13.40
   0  -3   4  305.07   13.40
   0  -3   4  295.77   13.40
   0  -3   4  318.47   13.50
   0   3  -5   66.19    3.70
   0   3  -5   67.29    3.50
   0  -3   5   63.49    3.60
   0  -3   5   62.99    3.60
   0  -3   5   69.99    3.60
   0   3  -6  138.29    6.40
   0   3  -6  138.09    6.40
   0   3  -6  130.39    6.30
   0  -3   6  127.29    6.30
   0  -3   6  133.89    6.40
   0   3  -7   15.70    2.00
   0   3  -7   12.50    1.80
   0  -3   7   15.20    1.90
   0  -3   7   17.00    2.00
   0   3  -8   44.10    3.90
   0   3  -8   48.30    3.70
   0  -3   8   56.09    3.70
   0  -3   8   53.59    4.30
   0   3  -9   52.59    4.20
   0   3  -9   54.89    4.10
   0  -3   9   57.19    4.00
   0  -3   9   58.99    4.30
   0   3 -10  102.79    6.20
   0   3 -10  108.69    6.40
   0  -3  10  111.09    6.20
   0  -3  10  115.79    6.40
   0   3 -11   64.79    5.20
   0   3 -11   61.39    5.00
   0  -3  11   67.79    5.40
   0  -3  11   68.09    5.40
   0   3 -12    8.10    3.20
   0   3 -12    6.40    2.80
   0  -3  12    3.30    2.50
   0  -3  12    8.10    3.60
   0   3 -13    9.30    3.20
   0   3 -13   11.70    3.50
   0  -3  13   11.30    3.80
   0   3 -14    4.90    3.30
   0  -3  14    9.40    4.10
   0  -4 -14    7.80    3.20
   0  -4 -14    8.70    4.10
   0  -4 -13    5.10    3.10
   0  -4 -13    5.40    4.00
   0  -4 -12   56.39    5.30
   0  -4 -12   72.99    6.10
   0   4  11   19.20    3.00
   0  -4 -11   13.90    3.10
   0  -4 -11   17.90    3.60
   0  -4 -11   18.00    3.00
   0   4  10   54.49    4.30
   0  -4 -10   40.60    4.20
   0  -4 -10   48.00    4.30
   0  -4 -10   56.79    4.70
   0  -4  -9    2.40    2.10
   0  -4  -9    2.30    2.10
   0  -4  -9    2.80    2.40
   0   4   8   20.20    2.90
   0  -4  -8   15.30    2.20
   0  -4  -8   20.00    2.30
   0  -4  -8   22.60    3.00
   0  -4  -7   28.80    2.90
   0  -4  -7   28.00    2.70
   0  -4  -7   23.60    2.80
   0   4   6   33.40    2.60
   0   4   6   30.10    2.50
   0  -4  -6   31.40    2.70
   0  -4  -6   32.10    3.10
   0  -4  -6   32.70    2.60
   0   4   5  108.39    5.50
   0   4   5  120.09    5.50
   0  -4  -5  122.49    5.60
   0  -4  -5  109.89    5.50
   0  -4  -5  116.79    5.50
   0   4   4  359.66   15.00
   0   4   4  351.86   15.10
   0  -4  -4  346.77   15.10
   0  -4  -4  348.37   15.00
   0  -4  -4  327.97   15.00
   0   4   3  802.42   34.20
   0  -4  -3  798.82   34.20
   0   4   2  120.99    5.50
   0  -4  -2  117.49    5.50
   0  -4  -2  120.09    5.50
   0   4   1  536.95   23.00
   0  -4  -1  528.95   23.00
   0  -4  -1  539.75   23.00
   0   4   0  123.09    5.70
   0  -4   0  124.19    5.70
   0  -4   0  123.29    5.60
   0   4  -1  512.55   22.00
   0  -4   1  512.35   22.00
   0   4  -2  116.59    5.50
   0  -4   2  117.29    5.50
   0   4  -3  762.72   32.60
   0  -4   3  759.22   32.70
   0   4  -4  333.07   14.70
   0   4  -4  341.47   14.80
   0   4  -4  330.57   14.60
   0  -4   4  336.37   14.80
   0  -4   4  351.46   14.70
   0  -4   4  335.37   14.70
   0   4  -5  113.89    5.70
   0   4  -5  113.29    6.00
   0   4  -5  116.69    5.80
   0  -4   5  124.49    5.70
   0  -4   5  127.39    5.70
   0   4  -6   29.60    2.80
   0  -4   6   29.30    3.30
   0  -4   6   30.30    2.60
   0   4  -7   33.80    2.80
   0   4  -7   29.50    3.00
   0  -4   7   32.30    3.00
   0  -4   7   31.90    2.80
   0   4  -8   17.00    2.30
   0   4  -8   23.10    2.90
   0  -4   8   19.90    2.50
   0  -4   8   12.20    3.00
   0   4  -9    5.50    2.20
   0   4  -9    2.70    2.20
   0  -4   9    1.20    2.40
   0  -4   9    3.70    2.10
   0   4 -10   50.49    4.40
   0   4 -10   47.80    4.90
   0  -4  10   51.09    4.50
   0  -4  10   43.40    4.20
   0   4 -11   22.80    3.30
   0  -4  11   13.70    3.00
   0  -4  11   20.80    3.60
   0   4 -12   63.99    5.40
   0   4 -12   63.39    5.40
   0  -4  12   71.39    6.20
   0   4 -13    4.20    3.10
   0  -4  13    6.50    3.80
   0   4 -14    4.60    3.30
   0  -4  14   -1.30    3.80
   0  -5 -13    9.60    4.10
   0  -5 -13   18.80    3.50
   0  -5 -12   15.70    3.90
   0  -5 -12   25.30    5.60
   0   5  11   75.19    5.10
   0  -5 -11   56.49    6.00
   0  -5 -11   63.99    5.30
   0  -5 -11   76.59    5.50
   0  -5 -10   70.69    5.30
   0  -5 -10   60.09    5.10
   0  -5 -10   71.89    4.90
   0   5   9   81.99    5.60
   0  -5  -9   83.49    5.20
   0  -5  -9   92.99    5.40
   0  -5  -9   96.09    5.60
   0   5   8    3.20    1.80
   0  -5  -8    4.80    2.00
   0  -5  -8    5.20    2.10
   0  -5  -8    2.80    2.00
   0   5   7   47.20    3.20
   0  -5  -7   44.40    3.40
   0  -5  -7   45.60    3.30
   0  -5  -7   42.60    3.50
   0   5   6   12.80    2.90
   0  -5  -6   10.30    1.80
   0  -5  -6   10.70    1.60
   0  -5  -6   12.20    1.80
   0   5   5  108.19    5.30
   0  -5  -5  102.19    5.20
   0  -5  -5  115.19    5.40
   0   5   4  105.09    5.00
   0  -5  -4  101.39    5.10
   0   5   3   50.69    2.90
   0  -5  -3   50.89    3.00
   0  -5  -3   45.60    2.90
   0   5   2  129.49    6.40
   0  -5  -2  126.09    6.30
   0  -5  -2  132.69    6.10
   0  -5  -1  234.78   10.40
   0   5   0   95.19    4.60
   0  -5   0   92.79    4.70
   0  -5   0   94.39    4.60
   0   5  -1  236.38   10.50
   0  -5   1  237.88   10.50
   0  -5   1  233.38   10.40
   0   5  -2  133.59    6.30
   0  -5   2  134.59    6.20
   0   5  -3   46.30    3.00
   0  -5   3   44.10    2.90
   0   5  -4  106.29    5.30
   0  -5   4   98.69    4.90
   0   5  -5  106.99    5.40
   0  -5   5  103.99    5.10
   0  -5   5  106.19    5.20
   0   5  -6   12.50    1.90
   0   5  -6   10.80    1.90
   0  -5   6   12.50    1.80
   0  -5   6   13.20    1.90
   0   5  -7   40.20    4.20
   0   5  -7   43.10    3.50
   0  -5   7   43.70    3.40
   0  -5   7   40.00    3.10
   0   5  -8    2.60    2.00
   0  -5   8    1.10    1.90
   0  -5   8    5.50    2.30
   0   5  -9   81.99    5.30
   0   5  -9   78.39    5.00
   0  -5   9   79.59    5.20
   0  -5   9   83.69    5.40
   0   5 -10   56.59    6.20
   0   5 -10   54.19    4.60
   0  -5  10   61.59    4.90
   0  -5  10   63.19    5.00
   0   5 -11   56.49    5.30
   0   5 -11   61.29    5.20
   0  -5  11   71.59    7.70
   0  -5  11   66.89    5.10
   0   5 -12   28.10    3.40
   0  -5  12   26.40    4.20
   0   5 -13    7.70    3.30
   0  -5  13    7.70    4.00
   0  -6 -13   13.70    4.30
   0  -6 -13   16.00    3.40
   0  -6 -12    2.70    2.90
   0  -6 -12    9.20    3.80
   0   6  11   35.30    4.40
   0  -6 -11   30.60    3.70
   0  -6 -11   39.20    4.90
   0   6  10   14.00    2.70
   0  -6 -10   11.60    2.80
   0  -6 -10   17.80    2.80
   0  -6 -10   14.00    3.10
   0  -6  -9   49.20    4.30
   0  -6  -9   46.20    4.00
   0  -6  -9   45.50    4.20
   0   6   8    2.40    1.90
   0  -6  -8    3.70    2.30
   0  -6  -8    1.00    2.20
   0  -6  -8    2.00    2.00
   0  -6  -7   16.80    2.30
   0  -6  -6    4.10    1.70
   0  -6  -5   39.90    3.60
   0  -6  -4  138.69    6.70
   0  -6  -3  193.08    8.80
   0   6   2  100.59    5.10
   0  -6  -2  107.79    5.10
   0  -6  -2  103.89    5.10
   0  -6  -1  201.48    8.90
   0  -6  -1  189.68    8.80
   0   6   0   66.39    3.60
   0  -6   0   56.89    3.80
   0  -6   0   63.79    3.60
   0   6  -1  187.68    8.70
   0  -6   1  196.48    8.80
   0   6  -2   99.69    5.90
   0   6  -3  188.18    8.70
   0   6  -4  145.99    7.00
   0   6  -5   45.20    3.40
   0  -6   5   41.60    2.90
   0  -6   5   43.10    3.00
   0   6  -6    5.00    1.90
   0  -6   6    4.80    1.90
   0  -6   6    6.30    1.70
   0   6  -7   22.80    2.60
   0   6  -7   26.00    3.40
   0  -6   7   23.90    2.80
   0  -6   7   24.50    3.20
   0   6  -8    3.80    2.30
   0   6  -8    1.60    2.00
   0  -6   8    3.30    2.40
   0  -6   8    2.90    2.00
   0   6  -9   44.90    5.10
   0  -6   9   52.69    4.20
   0  -6   9   44.70    4.40
   0   6 -10   10.60    2.80
   0  -6  10   15.60    4.30
   0  -6  10   13.60    2.90
   0   6 -11   27.90    3.60
   0   6 -11   43.30    3.80
   0  -6  11   36.30    4.10
   0   6 -12   -0.60    3.00
   0  -6  12    2.10    3.60
   0   6 -13   11.40    3.70
   0  -6  13   15.40    4.20
   0  -7 -12    0.50    3.50
   0  -7 -12   -1.90    2.90
   0  -7 -11   18.40    3.40
   0  -7 -11   17.90    3.60
   0  -7 -10    4.20    2.60
   0  -7 -10    5.20    3.00
   0  -7 -10    9.30    2.70
   0   7   9   31.00    3.30
   0  -7  -9   25.20    3.20
   0  -7  -9   22.30    3.00
   0  -7  -9   19.60    3.00
   0  -7  -8    2.70    2.60
   0  -7  -8    3.10    2.20
   0  -7  -7   67.29    4.30
   0  -7  -7   68.39    4.50
   0  -7  -6   15.60    2.30
   0  -7  -5   60.89    4.00
   0  -7  -4   12.80    1.90
   0  -7  -3  111.69    5.60
   0  -7  -2   17.10    1.90
   0  -7  -1  187.68    8.60
   0   7   0    3.90    1.50
   0  -7   0    6.90    1.60
   0   7  -1  192.88    8.80
   0  -7   1  188.98    8.80
   0   7  -2   17.30    2.00
   0  -7   2   17.30    2.00
   0   7  -3  104.19    5.40
   0   7  -4   14.90    2.10
   0   7  -5   56.09    4.00
   0   7  -6   14.40    2.40
   0   7  -7   66.09    4.10
   0   7  -7   64.19    4.70
   0  -7   7   67.79    4.40
   0  -7   7   64.39    4.10
   0   7  -8    0.90    2.00
   0  -7   8   -1.20    2.50
   0  -7   8    3.90    2.20
   0   7  -9   26.40    4.50
   0   7  -9   22.20    3.20
   0  -7   9   26.60    3.30
   0  -7   9   33.50    3.70
   0   7 -10    4.30    2.80
   0   7 -10   10.40    2.60
   0  -7  10    5.00    2.90
   0  -7  10    8.60    3.20
   0   7 -11   19.50    3.50
   0  -7  11   19.80    3.70
   0   7 -12    2.00    3.10
   0  -7  12   -1.90    3.50
   0  -8 -12    4.90    3.70
   0  -8 -11   22.30    4.00
   0  -8 -11   24.50    3.50
   0  -8 -10    1.80    3.10
   0  -8  -9   81.39    5.20
   0  -8  -9   76.79    5.70
   0  -8  -9   82.79    5.60
   0  -8  -8    8.30    2.70
   0  -8  -8    4.50    2.40
   0  -8  -7   24.90    2.90
   0  -8  -6    5.30    2.10
   0  -8  -5   54.79    4.00
   0  -8  -4    1.10    1.80
   0  -8  -3   36.70    3.30
   0  -8  -2   55.49    3.70
   0  -8  -1  126.99    6.40
   0  -8   0  137.09    6.80
   0   8  -1  132.29    6.70
   0  -8   1  135.99    6.80
   0   8  -2   47.20    3.80
   0  -8   2   55.69    3.80
   0   8  -3   30.70    3.40
   0  -8   3   38.20    3.40
   0   8  -4    3.30    2.00
   0   8  -5   58.59    4.40
   0   8  -6    1.00    2.10
   0   8  -7   29.30    3.80
   0  -8   7   30.00    3.10
   0  -8   7   27.90    3.50
   0   8  -8    4.50    2.60
   0  -8   8    5.60    2.60
   0   8  -9   71.09    5.70
   0  -8   9   83.89    5.50
   0  -8   9   74.29    5.30
   0   8 -10    3.80    2.90
   0  -8  10    2.20    3.00
   0   8 -11   19.20    3.70
   0  -8  11   23.10    3.80
   0  -9 -11    9.10    3.60
   0  -9 -11    0.00    2.90
   0  -9 -10    5.60    2.90
   0  -9 -10    0.60    3.80
   0  -9  -9   16.80    3.20
   0  -9  -9    8.80    2.90
   0  -9  -8    1.00    3.00
   0  -9  -7   73.19    5.10
   0  -9  -6   16.10    2.50
   0  -9  -5   33.30    3.60
   0  -9  -4   15.60    2.40
   0  -9  -3   59.29    4.20
   0  -9  -2   10.70    2.20
   0  -9  -1  216.78   10.10
   0  -9   0   52.59    4.00
   0   9  -1  224.18   10.40
   0  -9   1  217.58   10.40
   0   9  -2    8.80    2.30
   0  -9   2   10.30    2.40
   0   9  -3   71.59    4.80
   0  -9   3   71.29    4.80
   0   9  -4   20.60    2.70
   0  -9   4   17.10    2.70
   0   9  -5   36.90    4.10
   0   9  -6   16.10    2.80
   0   9  -7   64.49    5.10
   0  -9   7   68.39    4.40
   0   9  -8    5.70    2.70
   0  -9   8    5.70    2.60
   0   9  -9   15.50    3.20
   0  -9   9   11.80    3.10
   0   9 -10    2.60    3.10
   0  -9  10    2.20    3.10
   0   9 -11    6.50    3.30
   0  -9  11    5.20    3.40
   0 -10  -9   11.30    3.00
   0 -10  -8    4.40    2.80
   0 -10  -7    8.80    2.80
   0 -10  -6    4.20    2.40
   0 -10  -5   26.70    4.20
   0 -10  -4   25.10    3.20
   0 -10  -3   71.79    4.80
   0 -10  -2    5.20    2.30
   0 -10  -1  171.58    8.50
   0 -10   0    7.20    2.40
   0  10  -2    4.10    3.00
   0 -10   2    3.00    2.80
   0  10  -3   71.89    4.90
   0 -10   3   62.69    5.00
   0  10  -4   27.80    3.20
   0 -10   4   25.40    3.20
   0  10  -5   41.40    4.30
   0 -10   5   30.60    4.20
   0  10  -6   -1.10    2.50
   0 -10   6   -0.40    2.50
   0  10  -7    9.70    2.90
   0  10  -8    2.90    2.90
   0 -10   8    0.80    2.60
   0 -11  -8    1.30    2.70
   0 -11  -7   12.90    3.00
   0 -11  -6    8.10    2.70
   0 -11  -5   22.60    3.10
   0 -11  -4   14.00    2.70
   0 -11  -3   14.60    2.70
   0 -11  -2   14.90    2.70
   0 -11  -1   96.19    5.80
   0 -11   0    9.10    2.60
   0 -11   1   89.19    5.70
   0 -11   2    9.50    2.80
   0  11  -3   16.20    3.00
   0 -11   3   17.50    3.10
   0  11  -4   10.90    2.90
   0 -11   4   15.60    3.10
   0  11  -5   20.20    3.30
   0 -11   5   18.00    3.30
   0  11  -6    6.30    2.90
   0 -11   6   11.50    3.10
   0  11  -8   -0.50    2.90
   0 -11   8    4.00    3.10
   0 -12  -6    3.60    2.70
   0 -12  -5    4.20    2.70
   0 -12  -4   35.60    4.20
   0 -12  -3    9.90    2.80
   0 -12  -2    9.70    2.80
   0 -12  -1   14.00    3.00
   0 -12   0    3.00    2.60
   0 -12   1   18.40    3.10
   0 -12   2    8.30    2.90
   0 -12   3    3.40    2.90
   0  12  -4   40.20    4.70
   0 -12   4   36.00    4.70
   0 -12   5    6.30    4.90
   0  12  -6    0.20    3.00
   0 -12   6    9.60    3.20
   0 -13   1   14.10    3.90
   0 -13   2   28.40    3.80
  -1 -13   2   24.30    3.70
  -1 -13   1   13.90    3.40
  -1 -13   0   52.09    6.00
  -1 -12   6    4.30    3.30
   1  12  -6    0.60    3.10
  -1 -12   5    8.10    3.90
   1  12  -5    6.20    3.90
  -1 -12   4   17.30    3.50
   1  12  -4   18.40    3.60
  -1 -12   3    6.90    3.00
  -1 -12   2   22.50    3.30
  -1 -12   1    8.70    2.80
  -1 -12   0    7.50    2.80
  -1 -12  -1    6.80    2.80
  -1 -12  -2    7.00    2.70
  -1 -12  -3    5.40    2.70
  -1 -12  -4   22.00    3.40
  -1 -12  -5    0.20    2.80
  -1 -12  -6    0.00    2.80
  -1 -11   8    1.20    3.10
   1  11  -8    3.50    3.00
  -1 -11   7    6.50    4.80
  -1 -11   6    9.10    3.10
   1  11  -6    7.60    3.00
   1  11  -5   16.10    3.20
  -1 -11   4   22.40    3.30
   1  11  -4   19.40    3.20
  -1 -11   3   49.00    4.80
   1  11  -3   53.69    4.80
  -1 -11   2   18.70    3.00
  -1 -11   1   83.99    5.60
  -1 -11   0    9.20    2.60
  -1 -11  -1   35.70    4.10
  -1 -11  -2   10.80    2.70
  -1 -11  -3   15.30    2.90
  -1 -11  -4   11.30    2.70
  -1 -11  -5   18.20    3.00
  -1 -11  -6    9.50    2.90
  -1 -11  -7   15.00    3.20
  -1 -11  -8    7.00    3.00
   1  10  -8    3.70    2.80
  -1 -10   7   15.40    3.10
   1  10  -7   19.40    3.20
  -1 -10   6    1.10    2.60
   1  10  -6   -1.20    2.60
  -1 -10   5   44.90    4.60
   1  10  -5   51.99    4.60
  -1 -10   4   24.10    3.10
   1  10  -4   20.20    3.00
  -1 -10   3  115.19    6.80
   1  10  -3  123.19    6.80
  -1 -10   2   19.50    2.80
  -1 -10   1  117.99    8.20
  -1 -10  -2    7.40    4.10
  -1 -10  -4   29.50    3.80
  -1 -10  -5   27.70    3.10
  -1 -10  -6    9.20    2.70
  -1 -10  -7   21.50    3.20
  -1 -10  -8    2.60    2.80
  -1 -10  -9   23.00    3.50
   1   9 -11    4.30    3.20
   1   9 -10    4.00    2.90
   1   9  -9   17.90    3.20
  -1  -9   8    3.90    2.40
   1   9  -8    3.90    2.70
   1   9  -7   50.69    4.70
   1   9  -6   11.90    2.70
  -1  -9   5   35.00    4.00
   1   9  -5   33.60    4.10
  -1  -9   4    9.50    2.60
   1   9  -4   11.00    2.60
  -1  -9   3  117.69    6.40
   1   9  -3  112.09    6.30
  -1  -9   2   15.40    2.50
   1   9  -2   12.80    2.50
  -1  -9   1  175.08    8.60
  -1  -9   0   46.30    3.90
  -1  -9  -1   47.80    3.90
  -1  -9  -2   17.50    2.40
  -1  -9  -3   76.49    4.80
  -1  -9  -4   32.00    3.50
  -1  -9  -5   27.50    3.60
  -1  -9  -6    5.70    2.40
  -1  -9  -7   54.29    5.20
  -1  -9  -8    6.70    2.80
  -1  -9  -9   17.20    3.40
  -1  -9  -9   26.30    3.50
  -1  -9 -10   -1.70    2.90
   1   8 -12    1.50    3.20
  -1  -8  11   12.80    3.60
   1   8 -11   10.20    3.30
  -1  -8  10   -0.10    3.00
   1   8 -10    2.60    2.80
  -1  -8   9   57.59    4.90
  -1  -8   9   58.99    4.70
   1   8  -9   62.09    5.10
  -1  -8   8    4.20    2.60
  -1  -8   8    6.30    2.50
   1   8  -8    2.20    2.50
   1   8  -8    7.40    2.10
   1   8  -7   33.00    4.00
   1   8  -6    8.20    2.40
   1   8  -5   65.99    4.50
  -1  -8   4   12.50    2.30
   1   8  -4   11.80    2.30
  -1  -8   3  108.99    6.00
   1   8  -3  112.89    6.00
  -1  -8   2   77.19    4.60
   1   8  -2   70.39    4.50
  -1  -8   1   53.49    3.80
   1   8  -1   53.89    3.80
  -1  -8   0  122.19    6.20
  -1  -8  -1  221.38   10.20
  -1  -8  -2   50.99    3.70
  -1  -8  -3   29.10    3.20
  -1  -8  -4   12.70    2.10
  -1  -8  -5   40.90    3.70
  -1  -8  -6    2.40    2.20
  -1  -8  -7   58.19    4.50
  -1  -8  -8    9.60    2.70
  -1  -8  -8   14.60    2.90
  -1  -8  -9  107.59    6.40
  -1  -8  -9  109.39    6.70
  -1  -8  -9  120.99    6.80
  -1  -8 -10    0.00    2.70
  -1  -8 -10    1.70    3.20
  -1  -8 -11   19.40    3.50
  -1  -8 -11   30.40    4.10
  -1  -7  12    3.40    3.50
   1   7 -12   -1.00    3.10
  -1  -7  11   11.70    3.40
   1   7 -11    5.30    3.00
  -1  -7  10    3.20    2.80
  -1  -7  10    7.60    3.10
   1   7 -10    7.80    2.90
  -1  -7   9   40.20    3.70
  -1  -7   9   37.30    4.00
   1   7  -9   29.30    3.40
   1   7  -9   33.40    3.50
  -1  -7   8    4.60    2.50
  -1  -7   8    1.90    2.20
   1   7  -8    8.00    2.90
  -1  -7   7   47.90    3.80
  -1  -7   7   52.49    4.00
   1   7  -7   54.69    3.60
   1   7  -7   43.80    4.20
  -1  -7   6   13.30    2.20
  -1  -7   6   14.60    2.30
   1   7  -6   10.90    2.00
   1   7  -6   15.80    2.30
   1   7  -5   37.00    3.40
   1   7  -4   22.30    2.30
  -1  -7   3  205.18    9.60
   1   7  -3  208.98    9.60
  -1  -7   2   25.90    2.80
   1   7  -2   24.00    2.80
  -1  -7   1  204.48    9.20
   1   7  -1  193.98    9.20
  -1  -7   0    7.20    1.70
  -1  -7  -1   64.89    3.90
  -1  -7  -2    5.20    1.60
  -1  -7  -3  192.28    8.90
  -1  -7  -4    5.60    1.80
  -1  -7  -5   55.39    3.90
  -1  -7  -6    7.20    1.90
  -1  -7  -6    3.60    2.10
  -1  -7  -7   62.49    4.40
  -1  -7  -8    3.00    2.40
  -1  -7  -8    1.70    2.20
   1   7   8    3.10    2.00
  -1  -7  -9   43.30    4.30
  -1  -7  -9   40.90    4.10
  -1  -7  -9   37.30    4.30
   1   7   9   53.29    4.10
  -1  -7 -10    2.80    3.00
  -1  -7 -10    2.80    3.00
  -1  -7 -10    1.30    2.50
  -1  -7 -11   24.80    3.60
  -1  -7 -12    2.70    3.20
  -1  -7 -12    5.90    3.80
  -1  -6  13    4.80    3.90
   1   6 -13    9.60    3.60
  -1  -6  12    0.20    3.50
   1   6 -12    3.60    3.00
  -1  -6  11   28.00    3.90
   1   6 -11   33.40    3.80
   1   6 -11   19.50    3.50
  -1  -6  10    0.80    3.20
   1   6 -10    6.60    2.30
   1   6 -10    0.30    2.60
  -1  -6   9   27.70    3.90
  -1  -6   9   26.90    3.40
   1   6  -9   22.30    3.00
  -1  -6   8    1.10    2.30
   1   6  -8    3.20    2.20
   1   6  -8    2.60    2.30
  -1  -6   7   32.70    3.10
  -1  -6   7   30.60    3.30
   1   6  -7   29.10    3.40
   1   6  -7   29.10    3.00
  -1  -6   6    2.90    1.80
  -1  -6   6    2.80    1.80
   1   6  -6    2.80    1.90
   1   6  -6    5.30    2.00
  -1  -6   5   24.10    2.50
  -1  -6   5   26.70    2.70
   1   6  -5   26.50    2.60
   1   6  -5   28.20    2.90
   1   6  -4   88.39    4.80
   1   6  -3  287.27   12.80
  -1  -6   2  134.69    7.90
   1   6  -2  145.69    8.00
  -1  -6   1  131.19    6.40
   1   6  -1  134.19    6.30
  -1  -6   0   75.39    4.10
  -1  -6  -1  224.18   10.10
  -1  -6  -2  240.98   10.80
  -1  -6  -3  150.68    8.20
  -1  -6  -4  184.38    8.60
  -1  -6  -5   31.90    2.80
  -1  -6  -5   39.40    3.10
  -1  -6  -6    7.90    1.80
  -1  -6  -6   11.30    1.90
  -1  -6  -6   12.10    2.00
  -1  -6  -7   37.30    3.10
  -1  -6  -7   29.60    3.20
  -1  -6  -7   29.20    3.50
   1   6   7   32.10    3.30
  -1  -6  -8   11.30    2.50
  -1  -6  -8    6.70    2.30
  -1  -6  -8    7.00    2.20
   1   6   8   13.30    2.90
  -1  -6  -9   60.89    4.70
  -1  -6  -9   53.89    4.60
  -1  -6  -9   51.09    4.30
   1   6   9   58.79    4.10
  -1  -6 -10   14.30    2.80
  -1  -6 -10   16.00    3.00
  -1  -6 -10   19.50    3.40
   1   6  10   23.10    3.00
  -1  -6 -11   15.60    3.70
  -1  -6 -11   17.00    3.30
  -1  -6 -12    3.30    3.60
  -1  -6 -12    3.90    3.10
  -1  -6 -13   14.30    3.50
  -1  -6 -13   15.50    4.40
  -1  -5  14    3.10    4.30
   1   5 -14    2.20    3.50
  -1  -5  13   11.10    4.00
   1   5 -13   12.40    3.30
  -1  -5  12   37.30    5.10
   1   5 -12   27.00    3.70
   1   5 -12   36.90    4.20
  -1  -5  11   21.10    3.80
  -1  -5  11   12.90    3.10
   1   5 -11   12.00    4.10
   1   5 -11   11.40    2.90
  -1  -5  10   85.29    5.90
  -1  -5  10   84.19    5.40
   1   5 -10   85.49    5.50
   1   5 -10   83.89    5.60
  -1  -5   9   81.09    6.00
  -1  -5   9  102.19    6.00
   1   5  -9   94.09    5.50
   1   5  -9  104.69    5.80
  -1  -5   8   28.60    3.10
  -1  -5   8   29.90    3.50
   1   5  -8   31.70    3.10
   1   5  -8   30.20    3.40
  -1  -5   7   38.80    3.30
  -1  -5   7   44.10    3.50
   1   5  -7   44.30    3.50
  -1  -5   6   17.10    2.00
  -1  -5   6   14.50    2.00
   1   5  -6   14.60    2.00
   1   5  -6   15.90    2.00
  -1  -5   5   76.09    4.00
  -1  -5   5   73.39    4.00
   1   5  -5   74.39    4.20
   1   5  -5   71.99    4.00
  -1  -5   4  149.69    6.70
  -1  -5   4  140.19    6.60
   1   5  -4  136.49    6.70
   1   5  -4  145.99    6.80
  -1  -5   3  133.39    6.40
   1   5  -3  139.69    6.50
  -1  -5   2  529.65   23.00
  -1  -5   2  535.35   23.00
   1   5  -2  532.95   23.00
  -1  -5   1  184.08    8.30
  -1  -5   1  182.38    8.30
   1   5  -1  187.28    8.30
  -1  -5   0   41.40    2.70
  -1  -5   0   41.80    2.80
  -1  -5  -1  178.78    7.90
  -1  -5  -1  172.88    7.90
   1   5   1  172.58    7.90
  -1  -5  -2  346.67   15.10
  -1  -5  -2  336.17   15.10
   1   5   2  353.06   15.10
  -1  -5  -3   78.59    4.30
   1   5   3   86.79    4.30
  -1  -5  -4  122.89    6.00
  -1  -5  -4  125.39    5.80
   1   5   4  120.39    5.90
  -1  -5  -5   39.10    2.70
  -1  -5  -5   42.60    3.20
  -1  -5  -5   42.30    2.90
   1   5   5   40.20    3.30
  -1  -5  -6    6.40    1.80
  -1  -5  -6    4.90    1.70
  -1  -5  -6    6.00    1.60
   1   5   6    6.30    1.60
  -1  -5  -7   49.00    3.80
  -1  -5  -7   49.99    3.70
  -1  -5  -7   51.29    3.60
   1   5   7   57.79    3.50
  -1  -5  -8    1.30    2.20
  -1  -5  -8    1.00    1.90
  -1  -5  -8    2.40    2.10
   1   5   8    2.30    2.40
  -1  -5  -9   97.19    5.70
  -1  -5  -9   99.69    5.90
  -1  -5  -9  104.39    5.90
  -1  -5 -10   56.09    4.80
  -1  -5 -10   50.69    4.70
  -1  -5 -10   48.90    4.50
   1   5  10   49.70    4.20
  -1  -5 -11   94.29    6.60
  -1  -5 -11  102.19    6.70
  -1  -5 -11   82.69    6.30
   1   5  11  104.09    6.00
  -1  -5 -12   24.40    3.60
  -1  -5 -13    8.20    3.30
  -1  -5 -13    8.40    4.20
  -1  -4  14    3.90    4.00
   1   4 -14   11.90    3.50
  -1  -4  13   10.70    4.00
   1   4 -13    7.40    3.20
  -1  -4  12   28.30    4.20
   1   4 -12   30.60    3.80
   1   4 -12   21.60    3.40
  -1  -4  11   27.50    3.80
   1   4 -11   34.40    4.20
   1   4 -11   21.20    3.40
  -1  -4  10   15.50    3.10
  -1  -4  10    8.60    2.80
   1   4 -10   11.70    2.90
   1   4 -10   12.30    2.60
  -1  -4   9    7.00    2.60
  -1  -4   9    8.60    2.30
   1   4  -9    7.00    2.90
   1   4  -9    9.90    2.30
  -1  -4   8   34.70    3.40
  -1  -4   8   22.40    2.90
   1   4  -8   29.90    3.20
   1   4  -8   28.60    3.20
  -1  -4   7   40.80    3.20
  -1  -4   7   42.70    3.40
   1   4  -7   42.20    3.30
   1   4  -7   44.60    3.20
  -1  -4   6   17.70    2.00
  -1  -4   6   14.00    1.90
   1   4  -6   18.30    2.20
   1   4  -6   13.60    2.70
  -1  -4   5  192.38    9.50
  -1  -4   5  215.88    9.30
  -1  -4   5  202.88    9.20
   1   4  -5  209.98    9.30
   1   4  -5  204.08    9.20
  -1  -4   4   62.39    3.60
  -1  -4   4   71.99    3.60
  -1  -4   4   68.39    3.60
   1   4  -4   65.39    3.50
   1   4  -4   64.19    3.60
   1   4  -4   68.69    3.70
  -1  -4   3 1185.18   50.79
  -1  -4   3 1184.18   50.49
  -1  -4   3 1195.08   50.59
   1   4  -3 1208.08   50.59
   1   4  -3 1157.38   50.59
   1   4  -3 1189.78   50.49
  -1  -4   2  472.55   20.60
   1   4  -2  484.55   20.60
  -1  -4   1  436.26   19.10
  -1  -4   1  443.36   19.10
   1   4  -1  448.26   19.10
  -1  -4   0   38.10    2.50
  -1  -4   0   37.20    2.40
  -1  -4  -1  265.97   11.40
  -1  -4  -1  255.97   11.40
   1   4   1  261.37   11.40
  -1  -4  -2  131.49    6.20
   1   4   2  137.59    6.20
  -1  -4  -3  509.55   21.10
   1   4   3  481.75   21.00
   1   4   3  472.15   21.10
  -1  -4  -4  292.47   12.90
  -1  -4  -4  301.67   13.00
  -1  -4  -4  292.67   13.00
   1   4   4  289.27   12.90
   1   4   4  306.37   13.00
   1   4   4  295.77   13.00
  -1  -4  -5  131.39    6.30
  -1  -4  -5  138.39    6.50
  -1  -4  -5  130.59    6.40
   1   4   5  136.99    6.40
   1   4   5  140.79    6.30
  -1  -4  -6    7.20    1.70
  -1  -4  -6   11.00    2.20
  -1  -4  -6    9.00    1.50
  -1  -4  -7   61.99    3.80
  -1  -4  -7   60.19    3.90
  -1  -4  -7   59.89    3.90
  -1  -4  -8   33.70    3.20
  -1  -4  -8   30.70    3.40
  -1  -4  -8   28.00    3.40
   1   4   8   40.00    3.10
  -1  -4  -9   11.50    2.50
  -1  -4  -9   12.10    2.60
  -1  -4  -9   10.80    2.80
   1   4   9    9.40    2.40
  -1  -4 -10   33.70    4.20
  -1  -4 -10   39.20    4.50
  -1  -4 -10   30.40    3.90
   1   4  10   37.00    3.80
  -1  -4 -11    3.70    3.20
  -1  -4 -11    0.70    2.70
  -1  -4 -11    4.20    2.70
  -1  -4 -12   66.89    5.80
  -1  -4 -12   76.49    6.50
   1   4  12   69.39    5.60
  -1  -4 -13   15.20    4.30
  -1  -4 -13    6.50    3.30
  -1  -4 -14    6.70    4.40
  -1  -4 -14    2.70    3.30
  -1  -3  14    7.00    5.30
   1   3 -14    7.70    3.70
   1   3 -14    8.50    3.30
  -1  -3  13    7.50    3.80
   1   3 -13    6.30    3.00
   1   3 -13    8.80    3.60
  -1  -3  12    5.20    2.90
  -1  -3  12    4.00    3.50
   1   3 -12    4.00    3.60
  -1  -3  11   28.10    3.60
  -1  -3  11   23.70    3.80
   1   3 -11   28.50    3.60
   1   3 -11   23.70    3.00
  -1  -3  10   93.49    5.60
  -1  -3  10  100.99    5.90
   1   3 -10   89.69    5.80
   1   3 -10   89.99    5.60
  -1  -3   9   13.80    2.70
  -1  -3   9   18.20    2.80
   1   3  -9   15.10    2.30
   1   3  -9   14.80    2.60
  -1  -3   8   68.39    5.90
  -1  -3   8   65.29    4.20
   1   3  -8   72.79    4.30
   1   3  -8   67.59    4.90
  -1  -3   7   51.99    3.50
  -1  -3   7   47.40    3.40
   1   3  -7   48.30    3.40
   1   3  -7   48.60    5.20
  -1  -3   6   92.39    4.60
  -1  -3   6   73.79    4.60
  -1  -3   6   78.29    4.40
   1   3  -6   92.09    4.50
   1   3  -6   85.49    4.50
   1   3  -6   85.19    4.40
  -1  -3   5  183.18    8.30
  -1  -3   5  168.48    8.30
  -1  -3   5  189.08    8.30
   1   3  -5  191.18    8.30
   1   3  -5  185.48    8.30
   1   3  -5  181.18    8.50
  -1  -3   4  265.17   11.70
  -1  -3   4  273.37   11.70
  -1  -3   4  260.27   11.70
   1   3  -4  260.67   11.70
   1   3  -4  275.07   11.70
  -1  -3   3   58.19    3.00
  -1  -3   3   53.89    2.90
  -1  -3   3   56.49    3.00
   1   3  -3   56.19    3.10
   1   3  -3   51.99    2.90
  -1  -3   2  771.32   34.80
  -1  -3   2  814.82   34.50
  -1  -3   2  821.32   34.50
   1   3  -2  829.92   34.60
   1   3  -2  777.62   34.70
   1   3  -2  844.72   34.50
  -1  -3   0   25.00    1.90
  -1  -3   0   23.20    1.90
   1   3   0   29.00    1.90
  -1  -3  -1  177.68    7.80
   1   3   1  173.28    7.80
  -1  -3  -2  343.07   14.80
  -1  -3  -2  345.17   14.70
  -1  -3  -2  336.27   14.80
   1   3   2  346.47   14.70
  -1  -3  -3  143.99    6.60
  -1  -3  -3  148.09    6.70
  -1  -3  -3  160.48    6.80
   1   3   3  142.79    6.60
   1   3   3  140.79    6.60
   1   3   3  154.88    6.70
  -1  -3  -4  161.28    7.50
  -1  -3  -4  176.68    7.60
  -1  -3  -4  163.88    7.50
   1   3   4  175.68    7.60
   1   3   4  154.58    7.50
  -1  -3  -5   29.80    2.50
  -1  -3  -5   28.70    2.50
  -1  -3  -5   29.00    2.40
   1   3   5   27.20    2.30
  -1  -3  -6   70.19    3.90
  -1  -3  -6   68.19    3.80
  -1  -3  -6   68.69    3.90
   1   3   6   71.09    3.80
   1   3   6   61.79    3.70
   1   3   6   65.99    3.80
  -1  -3  -7   34.80    3.40
  -1  -3  -7   39.70    3.80
  -1  -3  -7   37.70    3.50
   1   3   7   42.20    3.10
  -1  -3  -8  107.19    5.80
  -1  -3  -8  100.69    5.50
  -1  -3  -8  107.19    5.70
   1   3   8  106.99    5.60
  -1  -3  -9   51.19    4.20
  -1  -3  -9   53.79    3.90
  -1  -3  -9   44.50    4.10
   1   3   9   51.79    5.00
  -1  -3 -10  100.09    6.20
  -1  -3 -10  114.39    6.50
  -1  -3 -10  103.49    6.30
   1   3  10  108.49    6.10
  -1  -3 -11   46.10    4.30
  -1  -3 -11   46.00    4.70
  -1  -3 -11   41.70    4.80
   1   3  11   48.90    4.50
  -1  -3 -12   15.60    3.70
   1   3  12   17.90    3.50
  -1  -3 -13    6.40    3.10
  -1  -3 -13    5.40    4.20
   1   3  13    4.70    3.20
  -1  -3 -14   -2.20    3.00
  -1  -3 -14    6.20    4.40
   1   2 -15    4.00    4.20
  -1  -2  14   23.40    4.30
   1   2 -14   16.70    3.50
   1   2 -14   21.80    4.10
  -1  -2  13    9.20    3.80
   1   2 -13    5.60    2.90
   1   2 -13    7.80    3.60
  -1  -2  12   28.40    4.10
   1   2 -12   29.10    3.40
   1   2 -12   30.10    3.90
  -1  -2  11    7.20    2.50
  -1  -2  11    8.80    3.00
   1   2 -11    9.70    3.10
   1   2 -11    5.90    2.50
  -1  -2  10   18.40    3.70
  -1  -2  10   20.10    3.00
   1   2 -10   20.20    3.00
   1   2 -10   16.60    2.50
  -1  -2   9   21.30    2.70
  -1  -2   9   18.50    2.40
   1   2  -9   18.70    2.30
   1   2  -9   22.40    2.70
  -1  -2   8  178.68    8.60
  -1  -2   8  191.18    9.60
   1   2  -8  186.98    8.60
   1   2  -8  168.08    8.50
   1   2  -8  179.58    8.50
  -1  -2   7   31.60    2.80
  -1  -2   7   40.10    3.10
  -1  -2   7   41.70    3.00
   1   2  -7   38.50    3.10
   1   2  -7   35.70    2.90
   1   2  -7   38.80    2.90
  -1  -2   6  237.68   10.40
  -1  -2   6  230.78   10.40
  -1  -2   6  233.58   10.30
   1   2  -6  220.98   10.40
   1   2  -6  234.48   10.30
   1   2  -6  230.48   10.40
  -1  -2   5  153.08    7.10
  -1  -2   5  156.58    7.80
  -1  -2   5  154.88    7.10
   1   2  -5  153.18    7.00
   1   2  -5  154.98    7.10
   1   2  -5  154.98    7.10
  -1  -2   4   82.29    4.00
  -1  -2   4   79.79    4.00
  -1  -2   4   76.69    4.00
   1   2  -4   83.39    4.00
   1   2  -4   83.59    4.00
  -1  -2   3  353.06   14.30
  -1  -2   3  338.17   14.30
  -1  -2   3  328.07   14.30
   1   2  -3  306.77   14.30
   1   2  -3  339.67   14.30
   1   2  -3  321.97   14.30
  -1  -2   2 2218.68   92.89
  -1  -2   2 2156.38   92.89
  -1  -2   2 2177.68   92.89
   1   2  -2 2179.38   92.89
   1   2  -2 2209.58   92.89
  -1  -2   1   85.89    3.70
   1   2  -1   75.79    3.90
  -1  -2   0  160.18    6.30
  -1  -2   0  125.09    6.50
   1   2   0  144.29    6.30
  -1  -2  -1  152.78    6.40
  -1  -2  -1  140.19    6.40
  -1  -2  -1  149.09    6.50
   1   2   1  147.69    6.40
   1   2   1  143.69    6.40
   1   2   1  141.19    6.40
  -1  -2  -2   72.09    3.50
  -1  -2  -2   70.99    3.40
  -1  -2  -2   72.09    3.40
   1   2   2   71.29    3.50
   1   2   2   74.29    3.40
  -1  -2  -3  112.09    4.90
  -1  -2  -3  100.79    4.80
  -1  -2  -3  101.09    4.80
   1   2   3  102.89    4.80
   1   2   3  100.39    4.80
  -1  -2  -4   85.59    4.20
  -1  -2  -4   81.59    4.10
  -1  -2  -4   80.79    4.20
   1   2   4   80.29    4.10
   1   2   4   78.49    4.10
   1   2   4   93.09    4.10
  -1  -2  -5  230.98   10.50
  -1  -2  -5  246.18   10.50
  -1  -2  -5  225.68   10.40
   1   2   5  244.88   10.40
   1   2   5  233.98   10.40
   1   2   5  230.08   10.40
  -1  -2  -6   65.09    3.80
  -1  -2  -6   71.09    3.90
  -1  -2  -6   70.69    3.90
   1   2   6   59.39    3.70
   1   2   6   66.79    3.80
   1   2   6   69.09    3.90
  -1  -2  -7    9.90    1.80
  -1  -2  -7    7.10    1.70
   1   2   7   10.30    1.90
   1   2   7    9.40    1.60
  -1  -2  -8  160.28    7.90
  -1  -2  -8  164.48    8.10
  -1  -2  -8  174.68    8.00
   1   2   8  165.08    8.00
  -1  -2  -9   10.70    2.50
  -1  -2  -9    9.60    2.20
   1   2   9   10.30    2.30
  -1  -2 -10   92.19    5.50
  -1  -2 -10   90.49    5.80
  -1  -2 -10   86.29    5.70
   1   2  10   96.69    5.60
  -1  -2 -11    7.70    3.20
  -1  -2 -11    4.70    2.60
   1   2  11    5.80    2.80
  -1  -2 -12   70.99    5.90
  -1  -2 -12   56.29    6.20
  -1  -2 -12   65.49    4.90
   1   2  12   63.39    5.40
  -1  -2 -13    3.40    3.00
  -1  -2 -13    8.00    4.00
   1   2  13   12.60    3.60
  -1  -2 -14   11.50    4.60
  -1  -2 -14    5.20    3.30
  -1  -1  15    1.20    3.80
   1   1 -15    5.00    3.20
   1   1 -15   -7.00    3.70
  -1  -1  14   39.40    5.60
   1   1 -14   43.10    5.20
   1   1 -14   38.00    4.80
  -1  -1  13    1.30    3.50
   1   1 -13    5.80    3.10
   1   1 -13    4.10    3.70
  -1  -1  12   61.39    5.70
   1   1 -12   62.99    5.70
   1   1 -12   67.99    5.10
   1   1 -11    7.20    3.00
   1   1 -11    7.90    2.40
  -1  -1  10   16.70    2.50
  -1  -1  10   20.90    2.90
   1   1 -10   21.20    2.50
   1   1 -10   22.10    3.10
  -1  -1   9    7.70    2.20
  -1  -1   9    7.00    2.40
   1   1  -9    5.00    1.90
   1   1  -9    6.70    2.30
   1   1  -9    5.80    1.80
  -1  -1   8  121.89    6.50
  -1  -1   8  128.69    6.60
   1   1  -8  134.49    6.60
   1   1  -8  133.69    7.90
   1   1  -8  135.69    6.40
  -1  -1   7    6.60    2.70
  -1  -1   7   11.40    1.70
  -1  -1   7    7.00    1.40
   1   1  -7    7.60    1.50
   1   1  -7   10.80    1.80
   1   1  -7   11.10    1.70
  -1  -1   6  863.91   37.70
  -1  -1   6  897.91   37.60
  -1  -1   6  856.11   37.60
   1   1  -6  873.91   37.70
   1   1  -6  889.71   37.60
   1   1  -6  890.41   37.70
  -1  -1   5   32.00    2.40
  -1  -1   5   30.20    2.40
  -1  -1   5   26.10    2.20
   1   1  -5   30.90    3.60
   1   1  -5   29.60    2.20
   1   1  -5   31.40    2.40
  -1  -1   4   99.79    4.40
  -1  -1   4   93.29    4.50
  -1  -1   4   92.39    4.70
   1   1  -4   91.99    4.50
   1   1  -4   94.39    4.60
   1   1  -4   94.89    4.40
  -1  -1   3   69.59    3.60
  -1  -1   3   76.89    3.50
  -1  -1   3   68.29    3.60
   1   1  -3   80.09    3.60
   1   1  -3   72.39    3.50
   1   1  -3   72.19    3.60
  -1  -1   2 4245.48  170.28
  -1  -1   2 3854.41  170.28
  -1  -1   2 3940.91  170.28
   1   1  -2 4071.49  170.38
   1   1  -2 3941.71  170.28
   1   1  -2 4029.70  170.28
  -1  -1   1  299.27   12.80
  -1  -1  -1   11.40    1.00
  -1  -1  -1    9.60    1.10
  -1  -1  -2  193.28    8.60
  -1  -1  -2  192.38    8.60
   1   1   2  209.58    8.60
   1   1   2  198.38    8.60
   1   1   2  194.38    8.60
  -1  -1  -3   11.20    1.50
  -1  -1  -3    8.90    1.10
  -1  -1  -3   11.50    1.30
   1   1   3   12.60    1.60
   1   1   3    9.60    1.10
   1   1   3   14.50    1.60
  -1  -1  -4   25.80    2.10
  -1  -1  -4   21.50    2.40
  -1  -1  -4   25.00    2.10
   1   1   4   23.90    2.20
   1   1   4   27.50    2.10
   1   1   4   26.00    2.10
  -1  -1  -5   26.60    2.30
  -1  -1  -5   28.60    2.40
  -1  -1  -5   27.20    2.40
   1   1   5   23.30    2.90
   1   1   5   30.00    2.40
   1   1   5   27.30    2.20
  -1  -1  -6   48.80    3.20
  -1  -1  -6   49.90    3.20
  -1  -1  -6   50.39    3.20
   1   1   6   45.80    3.00
   1   1   6   50.89    3.10
   1   1   6   48.00    3.30
  -1  -1  -7   16.70    1.90
  -1  -1  -7   12.80    1.80
  -1  -1  -7   16.10    1.90
   1   1   7   19.00    2.50
   1   1   7   10.60    1.80
  -1  -1  -8  408.26   18.80
  -1  -1  -8  433.06   18.90
  -1  -1  -8  447.36   18.80
   1   1   8  424.76   18.80
   1   1   8  422.66   18.80
  -1  -1  -9    0.60    2.00
  -1  -1  -9    0.40    2.20
  -1  -1  -9   -2.30    1.90
   1   1   9    1.90    2.10
  -1  -1 -10   82.59    5.90
  -1  -1 -10   71.29    5.00
  -1  -1 -10   77.39    5.10
   1   1  10   78.39    5.10
  -1  -1 -11    1.00    2.40
  -1  -1 -11    2.20    2.40
  -1  -1 -11    1.60    2.90
   1   1  11   -1.60    2.60
  -1  -1 -12   36.00    4.10
  -1  -1 -12   34.00    4.30
   1   1  12   28.20    3.90
  -1  -1 -13   13.70    4.10
  -1  -1 -13    7.20    3.10
   1   1  13    5.50    4.10
  -1  -1 -14   27.10    4.90
  -1  -1 -14   15.40    3.80
   1   1  14   25.90    4.40
  -1   0  15    1.70    3.90
   1   0 -15   -2.60    6.00
   1   0 -15    0.30    3.10
  -1   0  14   54.79    5.90
   1   0 -14   49.50    6.10
   1   0 -14   31.60    4.10
  -1   0  13    3.10    3.50
   1   0 -13   -1.50    3.50
  -1   0  12   10.50    3.50
   1   0 -12   10.60    2.70
   1   0 -12   12.50    3.50
  -1   0  11   -0.20    2.60
   1   0 -11   -0.60    2.10
   1   0 -11    0.60    2.80
  -1   0  10    4.90    2.40
   1   0 -10    2.10    1.90
   1   0 -10    4.30    2.50
   1   0 -10    1.70    2.10
  -1   0   9   -1.20    1.70
  -1   0   9   -0.20    2.00
   1   0  -9    0.80    2.10
   1   0  -9    1.60    1.70
   1   0  -9    2.00    1.90
  -1   0   8  156.88    8.40
  -1   0   8  172.38    8.20
  -1   0   8  179.38    8.30
   1   0  -8  185.58    8.40
   1   0  -8  182.98    8.20
   1   0  -8  177.08    8.30
  -1   0   7    0.20    1.40
  -1   0   7   -0.60    1.10
  -1   0   7   -1.80    1.40
   1   0  -7    0.50    1.30
   1   0  -7   -0.40    1.60
   1   0  -7   -1.30    1.50
  -1   0   6  209.08   10.10
  -1   0   6  227.58   10.10
  -1   0   6  231.68   10.00
   1   0  -6  232.28   10.00
   1   0  -6  226.68   10.10
   1   0  -6  220.28   10.10
  -1   0   5   -0.60    1.10
  -1   0   5   -0.30    1.30
  -1   0   5   -1.20    1.10
   1   0  -5   -1.20    1.20
   1   0  -5    0.30    1.20
   1   0  -5   -0.20    0.90
  -1   0   4  520.65   21.20
  -1   0   4  493.75   21.20
  -1   0   4  477.75   21.20
   1   0  -4  472.15   21.30
   1   0  -4  503.75   21.10
   1   0  -4  493.25   21.20
  -1   0   3    0.40    0.90
  -1   0   3    1.10    0.70
  -1   0   3    0.30    0.90
   1   0  -3    2.00    1.00
   1   0  -3    0.80    0.90
   1   0  -3    0.70    0.70
  -1   0   2 3122.59  138.09
  -1   0   2 3318.37  138.09
   1   0  -2 3122.69  138.09
   1   0  -2 3346.67  138.09
   1   0  -2 3368.46  138.19
  -1   0  -1    1.10    0.40
  -1   0  -2  796.32   35.20
  -1   0  -2  883.11   35.20
  -1   0  -2  803.02   35.20
   1   0   2  811.42   35.20
   1   0   2  860.91   35.20
   1   0   2  804.42   35.20
  -1   0  -3    0.10    0.90
  -1   0  -3   -0.20    0.90
  -1   0  -3    0.20    0.90
   1   0   3    0.40    0.80
   1   0   3    0.00    1.70
   1   0   3   -1.30    0.90
  -1   0  -4  110.19    5.00
  -1   0  -4  104.39    5.10
  -1   0  -4  108.09    5.00
   1   0   4   97.39    5.70
   1   0   4  109.79    5.00
  -1   0  -5    0.30    1.20
  -1   0  -5    0.40    1.20
  -1   0  -5    1.20    1.10
   1   0   5    0.50    1.20
   1   0   5   -0.40    1.20
   1   0   5    0.20    1.00
  -1   0  -6   17.20    2.30
  -1   0  -6   14.80    1.80
  -1   0  -6   13.40    1.60
   1   0   6   13.60    1.50
   1   0   6   16.90    2.30
   1   0   6   16.30    2.30
  -1   0  -7    0.00    1.40
  -1   0  -7   -1.20    1.40
  -1   0  -7    2.70    1.60
   1   0   7   -1.60    2.10
   1   0   7    1.20    1.40
   1   0   7    1.70    1.50
  -1   0  -8  145.49    6.90
  -1   0  -8  140.39    6.90
  -1   0  -8  146.79    7.10
   1   0   8  126.29    7.10
   1   0   8  139.19    6.90
  -1   0  -9   -1.60    1.80
  -1   0  -9   -2.40    2.10
  -1   0  -9    0.90    1.80
   1   0   9   -1.00    1.80
   1   0   9   -0.80    2.00
  -1   0 -10   57.39    4.60
  -1   0 -10   52.29    4.40
   1   0  10   55.89    4.50
  -1   0 -11   -2.10    4.60
  -1   0 -11    5.40    2.50
   1   0  11   -2.50    2.70
  -1   0 -12   46.40    5.10
  -1   0 -12   42.20    5.50
   1   0  12   37.60    4.60
  -1   0 -13   -1.50    2.70
  -1   0 -13    2.60    3.60
   1   0  13    3.30    3.30
  -1   0 -14    7.90    4.20
  -1   0 -14   12.10    3.40
   1   0  14    8.10    4.00
  -1   0 -15    4.60    4.30
   1  -1 -15   -4.10    2.90
   1  -1 -15    7.50    4.30
  -1   1  14   39.80    5.40
   1  -1 -14   37.10    4.90
   1  -1 -14   31.30    5.50
  -1   1  13    1.30    3.40
   1  -1 -13    4.70    2.80
   1  -1 -13    6.50    3.80
  -1   1  12   73.99    5.30
   1  -1 -12   63.19    5.10
   1  -1 -12   65.39    5.80
  -1   1  11    2.10    2.60
   1  -1 -11    4.70    2.50
   1  -1 -11    6.70    2.30
   1  -1 -11    6.10    3.00
  -1   1  10   21.20    2.80
   1  -1 -10   15.60    2.60
   1  -1 -10   19.40    2.50
  -1   1   9    8.80    2.20
   1  -1  -9    4.70    2.20
   1  -1  -9    3.80    2.00
   1  -1  -9    9.50    2.40
  -1   1   8  130.59    6.50
  -1   1   8  120.39    6.30
  -1   1   8  134.69    6.50
   1  -1  -8  128.09    6.50
   1  -1  -8  130.99    6.60
   1  -1  -8  139.09    6.40
  -1   1   7   10.80    1.60
  -1   1   7   14.30    3.00
  -1   1   7    5.20    1.90
   1  -1  -7    8.60    1.60
   1  -1  -7   10.40    1.80
  -1   1   6  849.41   37.40
  -1   1   6  865.81   37.30
  -1   1   6  862.11   37.40
   1  -1  -6  926.81   37.40
   1  -1  -6  850.61   37.40
   1  -1  -6  884.21   37.40
  -1   1   5   31.40    2.40
  -1   1   5   31.70    2.30
  -1   1   5   26.00    2.10
   1  -1  -5   29.30    2.20
   1  -1  -5   30.60    2.40
   1  -1  -5   30.40    2.40
  -1   1   4  103.79    4.60
  -1   1   4   98.19    4.50
  -1   1   4  100.79    4.60
   1  -1  -4   94.29    4.60
   1  -1  -4   92.49    4.50
   1  -1  -4   95.79    4.60
  -1   1   3   66.79    3.40
  -1   1   3   72.39    3.40
   1  -1  -3   65.99    3.50
   1  -1  -3   78.29    3.40
   1  -1  -3   72.89    3.50
  -1   1   2 4065.59  170.18
   1  -1  -2 3942.11  170.18
   1  -1  -2 4031.30  170.18
  -1   1   0   -0.30    0.30
  -1   1  -1    9.70    1.00
   1  -1   1    9.30    0.90
  -1   1  -2  184.38    8.20
   1  -1   2  184.28    8.30
   1  -1   2  193.58    8.30
   1  -1   2  196.98    8.30
  -1   1  -3   13.30    1.60
  -1   1  -3   11.10    1.50
   1  -1   3   10.50    1.20
   1  -1   3   11.50    1.60
   1  -1   3   12.00    1.50
  -1   1  -4   24.50    2.00
  -1   1  -4   23.20    2.00
  -1   1  -4   26.40    2.00
   1  -1   4   23.40    2.10
   1  -1   4   23.80    2.10
   1  -1   4   23.10    2.00
  -1   1  -5   36.20    2.70
  -1   1  -5   27.70    2.40
  -1   1  -5   27.00    2.40
   1  -1   5   35.60    2.40
   1  -1   5   25.80    2.30
   1  -1   5   27.50    2.40
  -1   1  -6   46.60    3.00
  -1   1  -6   48.20    3.10
  -1   1  -6   46.20    3.30
   1  -1   6   48.00    3.00
   1  -1   6   46.10    3.10
   1  -1   6   46.70    3.10
  -1   1  -7   17.00    2.00
  -1   1  -7   15.60    2.60
   1  -1   7   16.70    2.00
   1  -1   7   18.30    2.40
  -1   1  -8  430.96   18.80
  -1   1  -8  440.06   18.80
  -1   1  -8  424.26   18.70
   1  -1   8  407.86   18.70
   1  -1   8  430.76   18.80
  -1   1  -9    0.70    2.20
  -1   1  -9   -2.20    1.80
   1  -1   9    0.20    1.80
   1  -1   9   -1.10    2.10
  -1   1 -10   79.69    5.20
  -1   1 -10   84.69    5.50
   1  -1  10   80.49    5.10
   1  -1  10   77.49    6.30
  -1   1 -11   -4.30    2.20
  -1   1 -11   -0.10    2.90
   1  -1  11    4.00    2.90
  -1   1 -12   25.60    4.00
  -1   1 -12   37.50    5.80
   1  -1  12   35.80    4.60
  -1   1 -13    7.10    3.70
  -1   1 -13   10.90    3.10
   1  -1  13    6.00    3.70
  -1   1 -14   19.10    3.80
  -1   1 -14   17.30    4.20
   1  -1  14   26.40    4.70
   1  -2 -15    7.60    4.60
  -1   2  14   27.60    4.00
   1  -2 -14   18.20    3.40
   1  -2 -14   16.20    4.50
  -1   2  13    4.60    3.40
   1  -2 -13    4.80    3.60
   1  -2 -13    7.80    2.90
  -1   2  12   27.50    3.70
   1  -2 -12   29.20    4.00
   1  -2 -12   20.50    3.10
   1  -2 -12   30.30    5.10
  -1   2  11   10.40    2.90
   1  -2 -11    8.90    2.70
   1  -2 -11    7.80    3.10
  -1   2  10   18.60    2.70
   1  -2 -10   25.90    3.40
   1  -2 -10   17.90    3.90
   1  -2 -10   20.80    3.00
  -1   2   9   17.50    2.90
   1  -2  -9   18.30    2.60
   1  -2  -9   20.70    2.40
   1  -2  -9   16.30    2.50
  -1   2   8  182.58    8.60
  -1   2   8  173.88    8.40
   1  -2  -8  194.98    8.50
   1  -2  -8  182.88    9.00
   1  -2  -8  176.28    8.50
  -1   2   7   31.80    2.90
  -1   2   7   40.40    2.90
  -1   2   7   31.30    2.80
   1  -2  -7   33.50    2.80
   1  -2  -7   46.70    4.10
   1  -2  -7   39.00    3.00
  -1   2   6  232.38   10.60
  -1   2   6  241.98   10.70
  -1   2   6  239.08   10.60
   1  -2  -6  242.38   10.70
   1  -2  -6  231.18   10.70
   1  -2  -6  249.88   10.60
  -1   2   5  159.08    7.70
  -1   2   5  160.58    7.20
   1  -2  -5  149.99    7.10
   1  -2  -5  155.58    7.20
   1  -2  -5  161.08    7.10
  -1   2   4   75.99    3.90
  -1   2   4   74.59    3.80
   1  -2  -4   85.89    3.80
   1  -2  -4   79.79    3.90
   1  -2  -4   81.99    3.90
  -1   2   3  377.66   14.80
  -1   2   3  347.57   14.90
   1  -2  -3  325.87   14.80
   1  -2  -3  327.77   14.80
  -1   2   2 2318.97   96.59
   1  -2  -2 2233.48   96.59
  -1   2   0  151.38    6.40
   1  -2   0  139.29    6.30
  -1   2  -1  105.39    5.90
   1  -2   1  130.79    5.30
  -1   2  -2   65.59    3.30
  -1   2  -2   71.59    3.50
   1  -2   2   70.29    3.30
   1  -2   2   72.89    3.40
  -1   2  -3  105.09    4.70
  -1   2  -3   96.59    4.70
   1  -2   3   98.99    4.60
   1  -2   3   96.89    4.60
  -1   2  -4   75.99    3.90
  -1   2  -4   86.39    4.00
  -1   2  -4   74.89    3.90
   1  -2   4   81.79    3.90
   1  -2   4   79.29    4.00
   1  -2   4   79.29    3.90
  -1   2  -5  235.78   10.50
  -1   2  -5  241.48   10.50
  -1   2  -5  227.48   10.40
   1  -2   5  231.98   10.40
   1  -2   5  230.48   10.50
   1  -2   5  242.88   10.40
  -1   2  -6   72.49    3.90
  -1   2  -6   70.79    3.80
  -1   2  -6   72.29    3.90
   1  -2   6   62.69    4.20
   1  -2   6   69.69    3.90
   1  -2   6   60.59    3.70
  -1   2  -7    8.60    2.00
  -1   2  -7    7.90    1.60
  -1   2  -7   13.50    2.20
   1  -2   7   13.40    1.80
  -1   2  -8  167.08    7.90
  -1   2  -8  170.88    8.00
   1  -2   8  151.48    7.80
   1  -2   8  167.08    8.00
  -1   2  -9   11.90    2.50
  -1   2  -9    6.20    2.10
   1  -2   9   11.60    2.20
   1  -2   9    8.70    2.80
  -1   2 -10   93.69    5.80
  -1   2 -10   82.89    5.60
   1  -2  10   99.59    5.80
   1  -2  10   93.09    5.40
  -1   2 -11   10.70    2.70
  -1   2 -11    4.70    2.90
   1  -2  11    9.10    3.10
   1  -2  11    6.40    2.50
  -1   2 -12   72.49    5.70
  -1   2 -12   63.09    5.40
   1  -2  12   70.59    5.80
  -1   2 -13    7.80    4.70
  -1   2 -13    8.40    3.20
   1  -2  13    5.60    3.70
  -1   2 -14    7.50    3.40
  -1   2 -14   12.80    3.90
   1  -3 -14    4.60    3.10
   1  -3 -14    5.00    4.10
  -1   3  13   14.10    3.20
   1  -3 -13    7.30    3.90
   1  -3 -13    5.30    3.00
  -1   3  12    6.00    2.90
   1  -3 -12    2.80    2.90
   1  -3 -12    1.60    2.60
   1  -3 -12    0.60    3.30
  -1   3  11   32.10    4.40
   1  -3 -11   32.60    4.30
   1  -3 -11   25.30    3.30
   1  -3 -11   21.30    3.00
  -1   3  10  104.79    5.60
   1  -3 -10   85.59    5.60
   1  -3 -10   98.09    5.90
   1  -3 -10   91.99    5.60
  -1   3   9   23.60    3.00
   1  -3  -9   18.00    2.50
   1  -3  -9   14.90    2.30
   1  -3  -9   16.30    2.60
  -1   3   8   66.19    4.10
   1  -3  -8   64.79    4.10
   1  -3  -8   66.99    4.10
   1  -3  -8   70.39    4.30
  -1   3   7   47.20    3.10
  -1   3   7   46.20    3.00
   1  -3  -7   53.29    3.30
   1  -3  -7   46.90    3.30
  -1   3   6   82.19    4.20
  -1   3   6   75.89    4.90
   1  -3  -6   90.79    4.40
   1  -3  -6   84.49    4.40
   1  -3  -6   90.39    4.50
  -1   3   5  168.08    8.00
  -1   3   5  182.68    8.00
  -1   3   5  171.98    8.00
   1  -3  -5  191.38    8.00
   1  -3  -5  177.98    8.00
   1  -3  -5  176.48    8.10
  -1   3   4  259.47   11.80
  -1   3   4  281.17   12.00
  -1   3   4  255.97   11.80
   1  -3  -4  285.57   11.80
   1  -3  -4  272.87   11.80
   1  -3  -4  270.57   11.80
  -1   3   3   61.89    3.10
   1  -3  -3   58.09    3.00
  -1   3   2  848.62   36.50
   1  -3  -2  847.32   36.50
   1  -3  -2  875.31   36.50
  -1   3   0   24.70    1.80
   1  -3   0   25.90    1.70
  -1   3  -1  174.68    7.60
   1  -3   1  164.08    7.50
  -1   3  -2  337.67   15.10
   1  -3   2  360.36   15.20
  -1   3  -3  133.69    6.30
  -1   3  -3  156.08    6.60
   1  -3   3  139.59    6.40
   1  -3   3  142.69    6.50
  -1   3  -4  142.59    7.10
  -1   3  -4  163.18    7.00
  -1   3  -4  156.18    7.10
   1  -3   4  159.38    6.90
   1  -3   4  142.09    7.70
   1  -3   4  149.69    6.90
  -1   3  -5   26.10    2.20
  -1   3  -5   24.60    2.50
   1  -3   5   24.20    2.30
   1  -3   5   26.10    2.30
   1  -3   5   32.20    2.40
  -1   3  -6   61.29    3.70
  -1   3  -6   71.99    3.80
  -1   3  -6   69.89    4.00
   1  -3   6   68.29    3.90
   1  -3   6   66.89    3.80
  -1   3  -7   40.50    3.10
  -1   3  -7   37.50    3.20
   1  -3   7   36.40    3.20
   1  -3   7   36.70    3.50
  -1   3  -8   94.89    5.60
  -1   3  -8  110.49    5.70
   1  -3   8  105.49    5.70
   1  -3   8  106.59    5.50
  -1   3  -9   42.10    4.00
  -1   3  -9   44.90    4.10
   1  -3   9   48.20    4.00
   1  -3   9   44.80    3.70
  -1   3 -10   97.89    6.00
  -1   3 -10   94.89    6.00
   1  -3  10  108.59    6.10
   1  -3  10   90.09    6.20
  -1   3 -11   36.30    4.50
  -1   3 -11   34.40    4.50
   1  -3  11   42.20    4.60
   1  -3  11   44.10    4.00
  -1   3 -12   26.40    3.60
   1  -3  12   23.40    4.00
  -1   3 -13    6.60    3.10
  -1   3 -13   10.30    3.40
  -1   3 -14    2.30    3.20
   1  -3  14   -3.20    3.80
   1  -4 -14    5.50    4.20
   1  -4 -14    6.80    3.00
   1  -4 -13    7.80    3.80
  -1   4  12   25.50    3.50
   1  -4 -12   31.20    4.00
   1  -4 -12   18.60    3.20
  -1   4  11   23.60    3.30
   1  -4 -11   31.20    4.10
   1  -4 -11   37.20    4.50
   1  -4 -11   32.90    4.00
  -1   4  10   19.10    2.60
   1  -4 -10   20.00    3.10
   1  -4 -10   14.10    2.60
   1  -4 -10   10.00    3.00
  -1   4   9   15.70    2.40
   1  -4  -9    7.60    2.30
   1  -4  -9   11.90    2.30
   1  -4  -9   10.50    2.50
   1  -4  -8   28.10    3.20
   1  -4  -8   33.20    3.10
   1  -4  -8   31.90    3.80
  -1   4   7   39.00    2.90
  -1   4   7   41.00    3.00
   1  -4  -7   43.40    3.10
   1  -4  -7   43.60    3.20
   1  -4  -7   37.30    3.00
  -1   4   6   14.80    1.60
  -1   4   6   11.50    1.40
   1  -4  -6   13.30    1.80
   1  -4  -6   11.80    1.60
   1  -4  -6   13.10    1.70
  -1   4   5  207.48    9.20
   1  -4  -5  205.08    9.20
   1  -4  -5  201.78    9.20
   1  -4  -5  214.18    9.30
  -1   4   4   68.59    3.50
   1  -4  -4   62.89    3.50
  -1   4   3 1221.38   52.59
   1  -4  -3 1249.07   52.59
  -1   4   2  474.55   20.90
   1  -4  -2  487.25   20.80
   1  -4  -2  492.05   20.90
  -1   4   1  459.15   19.60
   1  -4  -1  437.86   19.60
   1  -4  -1  467.85   19.60
  -1   4   0   40.80    2.30
   1  -4   0   32.00    2.20
   1  -4   0   32.60    2.20
  -1   4  -1  243.88   10.60
   1  -4   1  238.58   10.60
  -1   4  -2  139.49    6.30
   1  -4   2  131.29    6.20
  -1   4  -3  492.95   21.00
   1  -4   3  479.15   21.00
  -1   4  -4  278.47   12.40
  -1   4  -4  293.47   12.60
   1  -4   4  284.17   12.50
   1  -4   4  283.57   12.40
  -1   4  -5  134.49    6.30
  -1   4  -5  123.59    6.40
   1  -4   5  134.79    6.30
   1  -4   5  139.99    6.20
   1  -4   6   13.50    2.20
   1  -4   6   13.70    1.70
  -1   4  -7   60.39    4.00
  -1   4  -7   54.69    3.80
   1  -4   7   62.39    3.90
   1  -4   7   65.39    3.80
  -1   4  -8   34.60    3.20
  -1   4  -8   33.00    3.40
   1  -4   8   27.00    3.10
   1  -4   8   30.30    3.30
  -1   4  -9    9.70    2.40
  -1   4  -9   11.50    2.50
   1  -4   9   15.60    2.30
   1  -4   9   14.40    2.60
  -1   4 -10   35.30    4.10
  -1   4 -10   34.80    4.80
   1  -4  10   39.90    4.20
   1  -4  10   25.30    3.10
  -1   4 -11    5.70    2.70
  -1   4 -11    3.10    2.80
   1  -4  11   -0.50    3.70
   1  -4  11    2.90    3.10
  -1   4 -12   71.69    5.50
  -1   4 -12   60.19    5.60
  -1   4 -13   15.70    3.50
   1  -4  13    7.80    4.00
  -1   4 -14    5.80    4.10
   1  -4  14    2.30    4.10
   1  -5 -14    5.00    3.10
   1  -5 -14    6.00    4.30
   1  -5 -13   14.50    4.00
   1  -5 -13   10.30    3.10
   1  -5 -12   26.20    4.00
   1  -5 -12   19.30    3.30
   1  -5 -11   15.50    3.40
   1  -5 -11    8.70    2.80
   1  -5 -11   11.30    2.80
  -1   5  10   75.39    5.90
   1  -5 -10   82.29    5.40
   1  -5 -10   79.89    5.70
   1  -5 -10   88.99    5.30
  -1   5   9   98.89    5.50
   1  -5  -9   98.69    5.80
   1  -5  -9   98.29    5.70
   1  -5  -9  105.29    5.80
  -1   5   8   25.80    2.90
   1  -5  -8   29.90    3.10
   1  -5  -8   27.20    3.20
   1  -5  -8   30.80    3.30
   1  -5  -7   38.10    3.10
   1  -5  -7   42.70    3.20
   1  -5  -7   35.70    3.30
  -1   5   6   17.00    2.10
   1  -5  -6   13.10    1.80
   1  -5  -6   15.50    1.80
  -1   5   5   79.69    4.10
   1  -5  -5   78.29    4.20
  -1   5   4  140.99    6.80
   1  -5  -4  142.09    6.60
  -1   5   3  140.49    6.50
   1  -5  -3  137.89    6.40
   1  -5  -3  140.09    6.40
   1  -5  -2  546.25   23.50
   1  -5  -2  545.85   23.50
   1  -5  -1  179.28    8.20
   1  -5  -1  189.68    8.30
  -1   5   0   39.10    2.70
   1  -5   0   43.80    2.70
   1  -5   0   41.90    3.10
  -1   5  -1  170.38    7.70
   1  -5   1  167.58    7.60
  -1   5  -2  339.37   14.60
   1  -5   2  329.77   14.60
  -1   5  -3   86.59    4.50
   1  -5   3   85.59    4.50
  -1   5  -4   95.49    6.20
  -1   5  -5   44.40    3.20
  -1   5  -5   41.80    3.40
   1  -5   5   43.10    2.90
   1  -5   5   41.40    2.70
  -1   5  -6    5.40    1.70
  -1   5  -6    7.30    1.80
   1  -5   6    8.10    1.60
   1  -5   6    9.80    1.80
  -1   5  -7   54.19    3.50
  -1   5  -7   49.50    3.90
   1  -5   7   52.59    3.70
   1  -5   7   53.89    3.50
  -1   5  -8    0.10    2.10
   1  -5   8    1.40    2.10
   1  -5   8    2.40    2.00
  -1   5  -9   95.59    5.90
  -1   5  -9  103.59    5.60
   1  -5   9  104.39    5.80
   1  -5   9   84.29    5.50
  -1   5 -10   44.90    5.20
  -1   5 -10   41.60    4.20
   1  -5  10   52.79    4.70
   1  -5  10   52.69    4.60
  -1   5 -11  101.69    6.50
  -1   5 -11   95.79    6.20
   1  -5  11  101.19    8.30
   1  -5  11   97.69    6.50
  -1   5 -12   25.30    3.80
   1  -5  12   35.30    4.40
  -1   5 -13    9.30    3.50
   1  -5  13    9.80    4.00
   1  -6 -13   14.60    4.00
   1  -6 -12   -2.50    3.40
   1  -6 -12   -2.70    4.20
   1  -6 -11   21.60    4.20
   1  -6 -11   20.50    3.20
   1  -6 -11   28.30    3.80
   1  -6 -10    3.50    2.80
   1  -6 -10    5.60    2.50
   1  -6 -10    2.40    2.50
  -1   6   9   24.30    3.00
   1  -6  -9   21.10    2.70
   1  -6  -9   23.20    3.20
   1  -6  -9   25.20    2.80
  -1   6   8    3.40    1.90
   1  -6  -8    0.80    2.00
   1  -6  -8    2.40    2.20
   1  -6  -8    1.60    2.00
   1  -6  -7   24.70    3.60
   1  -6  -7   28.20    3.10
   1  -6  -6    0.30    2.70
   1  -6  -5   23.20    2.60
  -1   6   4   86.99    4.60
   1  -6  -4   88.69    4.60
   1  -6  -4   93.09    4.60
  -1   6   3  294.17   12.80
   1  -6  -3  291.57   12.80
   1  -6  -3  289.47   12.80
   1  -6  -2  206.98    9.10
   1  -6  -2  199.08    9.10
   1  -6  -1  127.79    5.90
   1  -6  -1  123.39    5.90
  -1   6   0   74.09    4.00
   1  -6   0   73.29    4.00
   1  -6   0   76.29    3.90
  -1   6  -1  219.68    9.80
   1  -6   1  216.58    9.80
  -1   6  -2  243.58   11.30
  -1   6  -3  137.79    6.60
  -1   6  -4  187.58    8.80
  -1   6  -5   40.20    3.30
  -1   6  -6   10.30    2.10
  -1   6  -6   10.40    1.80
   1  -6   6   11.60    1.80
   1  -6   6   11.10    2.00
  -1   6  -7   39.30    3.60
  -1   6  -7   31.90    3.30
   1  -6   7   32.20    3.40
   1  -6   7   38.50    3.10
  -1   6  -8    8.20    2.40
  -1   6  -8   14.10    2.30
   1  -6   8   11.60    2.30
   1  -6   8   10.00    2.50
  -1   6  -9   49.40    4.10
   1  -6   9   50.89    4.30
   1  -6   9   55.69    4.50
  -1   6 -10   20.10    3.10
   1  -6  10   25.20    3.50
   1  -6  10   19.30    3.00
  -1   6 -11   29.00    4.00
   1  -6  11   24.00    3.80
  -1   6 -12    5.20    3.10
   1  -6  12    8.00    3.60
   1  -6  13   17.40    4.30
   1  -7 -12    0.00    3.30
   1  -7 -12    0.00    2.80
   1  -7 -11    8.20    3.20
   1  -7 -11    8.20    3.40
   1  -7 -10    5.10    2.60
   1  -7 -10    6.50    3.10
   1  -7 -10    8.00    3.10
   1  -7  -9   34.90    4.20
   1  -7  -9   31.50    3.80
   1  -7  -9   32.30    4.10
   1  -7  -8    4.60    2.20
   1  -7  -7   47.70    3.60
   1  -7  -7   52.89    3.90
   1  -7  -6   12.80    2.10
   1  -7  -5   33.80    3.10
   1  -7  -4   22.40    2.60
   1  -7  -3  198.38    9.10
   1  -7  -2   26.70    2.60
   1  -7  -1  193.08    8.80
  -1   7   0    8.80    1.70
   1  -7   0    7.50    1.60
  -1   7  -1   71.29    4.10
   1  -7   1   67.89    4.10
  -1   7  -2    5.90    1.70
  -1   7  -3  181.78    8.60
  -1   7  -4    2.10    1.80
  -1   7  -5   54.79    4.00
  -1   7  -6    6.20    2.20
  -1   7  -7   49.20    4.30
   1  -7   7   51.39    3.90
  -1   7  -8    3.40    2.10
  -1   7  -8    1.10    2.90
   1  -7   8    1.50    2.20
  -1   7  -9   40.80    4.50
  -1   7  -9   37.20    3.90
   1  -7   9   46.20    4.30
   1  -7   9   44.10    4.30
  -1   7 -10    4.60    2.80
   1  -7  10   -1.00    2.90
   1  -7  10    2.30    2.80
  -1   7 -11   23.10    3.70
   1  -7  11   35.70    4.10
  -1   7 -12   -0.40    3.80
   1  -7  12    0.50    3.50
   1  -8 -12    4.70    3.40
   1  -8 -12    4.90    3.00
   1  -8 -11   14.40    3.10
   1  -8 -11   13.70    3.40
   1  -8 -10    2.00    2.70
   1  -8 -10    2.10    2.80
   1  -8 -10   -2.90    2.90
   1  -8  -9   54.19    4.50
   1  -8  -9   59.99    4.70
   1  -8  -8    7.50    2.50
   1  -8  -8    6.90    2.40
   1  -8  -7   32.10    3.50
   1  -8  -6    9.90    2.10
   1  -8  -5   58.89    4.50
   1  -8  -4   17.70    2.10
   1  -8  -3  106.79    5.50
   1  -8  -2   77.19    4.40
   1  -8  -1   54.99    3.70
  -1   8   0  109.69    5.90
   1  -8   0  117.99    5.90
  -1   8  -1  225.48   10.40
   1  -8   1  226.08   10.40
  -1   8  -2   55.09    3.90
   1  -8   2   50.89    3.90
  -1   8  -3   28.50    3.20
  -1   8  -4   10.60    2.20
  -1   8  -5   33.20    3.60
  -1   8  -6    2.20    2.30
  -1   8  -7   59.19    4.90
   1  -8   7   67.59    4.40
  -1   8  -8    5.60    2.70
   1  -8   8    9.80    2.70
   1  -8   8   13.00    2.70
  -1   8  -9  100.29    6.60
   1  -8   9  100.09    6.10
  -1   8 -10    5.50    3.10
   1  -8  10    1.40    3.00
  -1   8 -11   30.40    4.50
   1  -8  11   26.10    4.00
   1  -9 -11    7.60    3.20
   1  -9 -11    1.80    2.80
   1  -9 -10    2.10    2.70
   1  -9 -10    4.20    3.40
   1  -9  -9   13.20    3.70
   1  -9  -9   24.00    3.20
   1  -9  -8    5.10    2.50
   1  -9  -7   51.39    4.30
   1  -9  -6    9.70    2.30
   1  -9  -5   23.40    2.60
   1  -9  -4    9.90    2.20
   1  -9  -3  113.79    6.00
   1  -9  -2   17.60    2.30
   1  -9  -1  179.28    8.60
   1  -9   0   49.00    3.80
  -1   9  -1   49.70    4.00
   1  -9   1   52.99    4.10
  -1   9  -2   15.40    2.40
   1  -9   2   16.40    2.50
  -1   9  -3   78.09    4.90
   1  -9   3   72.49    4.90
  -1   9  -4   27.90    3.60
  -1   9  -5   26.60    3.00
  -1   9  -6    6.30    2.60
  -1   9  -7   64.49    5.10
  -1   9  -8    1.60    2.70
   1  -9   8    9.90    2.70
  -1   9  -9   17.90    3.30
   1  -9   9   21.80    3.20
   1  -9  10    2.00    3.80
   1 -10  -9    3.50    2.70
   1 -10  -8    4.30    2.60
   1 -10  -7   20.30    3.00
   1 -10  -6   -0.20    3.90
   1 -10  -5   44.40    4.00
   1 -10  -4   17.00    2.60
   1 -10  -3  116.49    6.30
   1 -10  -2   25.30    3.40
   1 -10  -1  119.59    6.40
   1 -10   0    9.90    2.30
  -1  10  -1  184.38    9.30
   1 -10   1  191.98    9.60
   1 -10   2   -0.50    3.70
  -1  10  -3   67.09    5.10
   1 -10   3   81.59    5.20
  -1  10  -4   34.60    4.10
   1 -10   4   31.00    3.40
  -1  10  -5   23.20    3.20
   1 -10   5   27.00    3.20
  -1  10  -6    5.80    2.60
  -1  10  -7   23.40    3.40
  -1  10  -8    0.00    2.70
   1 -10   8   -0.80    2.40
  -1  10  -9   19.40    4.20
   1 -11  -8    1.00    2.60
   1 -11  -7   14.60    2.90
   1 -11  -6    9.40    2.60
   1 -11  -5   16.80    2.80
   1 -11  -4   23.70    2.90
   1 -11  -3   53.19    4.30
   1 -11  -2   26.40    3.00
   1 -11  -1   83.79    5.30
   1 -11   0    6.30    2.50
   1 -11   1   37.00    4.10
  -1  11  -2   11.20    2.80
   1 -11   2   10.60    2.80
  -1  11  -3   15.30    3.00
   1 -11   3   20.10    3.10
  -1  11  -4   12.50    2.90
   1 -11   4   12.20    2.90
  -1  11  -5   17.60    3.20
   1 -11   5   19.80    3.30
  -1  11  -6   10.30    3.10
   1 -11   6    8.50    3.00
  -1  11  -8    1.30    3.00
   1 -12  -6    4.20    2.60
   1 -12  -5    8.40    2.70
   1 -12  -4   16.80    2.90
   1 -12  -3   13.10    2.80
   1 -12  -2   24.30    3.20
   1 -12  -1   11.10    2.70
   1 -12   0    2.20    2.50
   1 -12   1    7.60    2.70
   1 -12   2    5.90    2.80
  -1  12  -3    6.10    2.90
   1 -12   3    7.10    2.90
  -1  12  -4   18.20    3.40
   1 -12   4   19.40    3.50
  -1  12  -6   -0.60    3.00
   1 -12   6    5.00    3.20
   1 -13  -2   21.40    3.50
   1 -13  -1   14.70    3.40
   1 -13   0   56.69    6.10
   1 -13   2   27.50    3.80
  -2 -13   1   16.10    3.40
  -2 -13   0   35.70    4.80
  -2 -13  -1    0.00    2.90
  -2 -12   6    9.30    3.40
   2  12  -6    9.40    3.40
  -2 -12   5   13.80    3.60
   2  12  -5   21.30    3.80
  -2 -12   4    7.70    3.80
  -2 -12   3    6.70    3.00
  -2 -12   2   25.60    3.40
  -2 -12   1    3.20    2.80
  -2 -12   0    4.80    2.90
  -2 -12  -1   11.30    3.00
  -2 -12  -2    4.90    2.80
  -2 -12  -3    4.10    2.70
  -2 -12  -4   11.20    3.10
  -2 -12  -5    0.20    3.00
  -2 -11   8    7.10    3.30
   2  11  -8    7.90    3.20
  -2 -11   7   11.20    4.20
  -2 -11   6    5.90    3.10
   2  11  -6    4.10    3.00
  -2 -11   5   52.89    5.20
   2  11  -5   50.79    5.10
  -2 -11   4   23.80    3.50
   2  11  -4   31.40    3.50
  -2 -11   3   43.80    4.60
  -2 -11   2   14.10    2.90
  -2 -11   1   33.50    4.20
  -2 -11   0    5.70    2.50
  -2 -11  -1   22.40    3.10
  -2 -11  -2    3.20    2.50
  -2 -11  -3   15.30    2.90
  -2 -11  -4   11.10    2.90
  -2 -11  -5   16.70    3.00
  -2 -11  -6   11.40    3.10
  -2 -11  -7   22.40    3.50
  -2 -10   8    3.80    3.00
  -2 -10   8    6.30    2.80
   2  10  -8    2.20    2.90
  -2 -10   7   20.10    3.40
   2  10  -7   21.80    3.30
  -2 -10   6   -0.10    2.70
   2  10  -6    3.30    2.70
  -2 -10   5   74.79    5.50
   2  10  -5   76.59    5.50
  -2 -10   4   36.20    4.30
   2  10  -4   35.50    4.20
  -2 -10   3   79.89    5.30
   2  10  -3   72.19    5.30
  -2 -10   2   42.00    4.20
  -2 -10   1   90.09    5.60
  -2 -10   0    6.40    2.50
  -2 -10  -1  185.98    9.30
  -2 -10  -2    9.00    2.40
  -2 -10  -3   33.80    3.90
  -2 -10  -4   28.10    3.80
  -2 -10  -5   45.70    4.40
  -2 -10  -6   16.30    3.10
  -2 -10  -7   47.70    4.80
  -2 -10  -8   -0.10    2.90
  -2 -10  -9   22.30    3.80
  -2 -10  -9   19.50    3.60
   2   9 -11    7.30    3.40
   2   9 -10    3.40    3.00
   2   9  -9   20.10    3.30
  -2  -9   8    1.70    3.00
   2   9  -8    2.20    2.60
  -2  -9   7   24.70    3.20
  -2  -9   7   18.30    2.90
  -2  -9   7   18.90    3.00
   2   9  -7   14.40    3.00
  -2  -9   6    6.70    2.70
   2   9  -6   10.10    2.70
  -2  -9   5  140.69    7.70
   2   9  -5  149.59    7.70
  -2  -9   4   16.50    3.30
   2   9  -4   18.50    3.20
  -2  -9   3   83.89    5.30
   2   9  -3   80.19    5.20
  -2  -9   2   36.30    3.70
  -2  -9   1  106.79    6.00
  -2  -9   0   20.40    2.60
  -2  -9  -1   30.00    3.50
  -2  -9  -2   33.70    3.60
  -2  -9  -3   91.49    5.50
  -2  -9  -4   22.90    2.80
  -2  -9  -5   31.40    4.10
  -2  -9  -6    7.70    3.00
  -2  -9  -7   56.29    4.80
  -2  -9  -8    7.50    2.80
  -2  -9  -8    6.60    2.80
  -2  -9  -9   32.50    3.90
  -2  -9  -9   41.20    4.60
  -2  -9 -10    2.20    3.10
   2   8 -12   -1.30    3.80
  -2  -8  11    5.30    3.60
   2   8 -11    3.10    3.00
   2   8 -10    1.30    2.80
  -2  -8   9   35.90    4.30
   2   8  -9   46.00    4.50
  -2  -8   8    5.60    2.70
   2   8  -8    0.60    2.50
   2   8  -8   11.40    2.30
  -2  -8   7   85.99    5.30
   2   8  -7   89.29    5.90
  -2  -8   6   19.50    3.70
   2   8  -6   16.80    2.60
  -2  -8   5  170.58    8.50
  -2  -8   5  170.78    8.20
   2   8  -5  170.78    8.50
  -2  -8   4    6.00    2.30
   2   8  -4    6.40    2.20
  -2  -8   3  102.69    5.50
   2   8  -3   89.89    5.40
  -2  -8   2   30.70    3.40
   2   8  -2   37.60    3.40
  -2  -8   1   64.69    4.20
  -2  -8   0   52.29    3.80
  -2  -8  -1  217.68   10.10
  -2  -8  -2  139.59    7.00
  -2  -8  -3    6.20    2.00
  -2  -8  -4   36.50    3.50
  -2  -8  -5   44.70    4.00
  -2  -8  -6    4.40    2.30
  -2  -8  -7   83.79    5.00
  -2  -8  -7   82.39    5.50
  -2  -8  -8    9.20    2.80
  -2  -8  -8   12.20    2.80
  -2  -8  -8    8.60    3.00
  -2  -8  -9   50.49    5.10
  -2  -8  -9   60.19    5.10
  -2  -8 -10    2.00    3.20
  -2  -8 -10    4.00    2.80
  -2  -8 -11   18.30    3.60
  -2  -8 -11   21.90    4.50
  -2  -7  12   -1.50    3.40
   2   7 -12    0.30    3.10
  -2  -7  11    6.90    3.50
   2   7 -11   11.50    3.10
  -2  -7  10    4.20    3.10
   2   7 -10    6.40    2.80
  -2  -7   9   36.80    3.90
  -2  -7   9   37.30    4.30
   2   7  -9   30.30    3.50
   2   7  -9   32.20    4.20
  -2  -7   8    1.00    2.50
  -2  -7   8   -1.50    2.20
   2   7  -8    1.40    2.40
   2   7  -8   -2.00    2.00
  -2  -7   7   34.60    3.40
   2   7  -7   28.40    3.70
   2   7  -7   29.40    4.10
  -2  -7   6   20.50    2.50
   2   7  -6   16.30    2.40
   2   7  -6   15.60    2.20
  -2  -7   5  150.48    7.30
   2   7  -5  152.28    7.50
  -2  -7   4   50.89    3.80
   2   7  -4   50.09    3.70
  -2  -7   3  154.18    7.50
   2   7  -3  158.08    7.50
  -2  -7   2    4.10    1.80
   2   7  -2    5.20    1.70
  -2  -7   1  235.78   10.70
  -2  -7   0    3.80    1.60
  -2  -7  -1   47.20    3.30
  -2  -7  -2    2.20    1.60
  -2  -7  -3  112.49    5.80
  -2  -7  -5   73.49    4.40
  -2  -7  -5   81.39    4.70
  -2  -7  -6   12.90    2.30
  -2  -7  -6   10.30    2.40
  -2  -7  -6   13.90    2.30
  -2  -7  -7   72.19    4.50
  -2  -7  -7   65.19    4.80
  -2  -7  -7   64.39    4.40
   2   7   7   71.79    4.20
  -2  -7  -8    1.70    2.20
  -2  -7  -8    2.80    2.40
   2   7   8    4.80    2.30
  -2  -7  -9   60.09    4.90
  -2  -7  -9   59.19    4.60
  -2  -7  -9   53.89    7.30
   2   7   9   67.09    5.50
  -2  -7 -10    2.00    2.80
  -2  -7 -10    0.50    3.00
  -2  -7 -11   26.10    3.70
  -2  -7 -11   25.70    4.10
  -2  -7 -12    6.70    3.80
  -2  -7 -12    3.90    3.30
  -2  -6  13    6.90    3.90
   2   6 -13    7.80    3.40
  -2  -6  12    0.60    3.40
   2   6 -12    0.10    3.00
  -2  -6  11   20.80    3.60
   2   6 -11   14.90    3.20
  -2  -6  10    9.50    4.10
  -2  -6  10    0.40    2.50
   2   6 -10    4.50    2.80
   2   6 -10    5.60    2.40
  -2  -6   9    2.20    2.40
  -2  -6   9    1.00    2.70
   2   6  -9    2.90    2.40
  -2  -6   8    9.00    2.40
  -2  -6   8    9.60    2.70
   2   6  -8   12.10    2.40
  -2  -6   7   24.50    3.10
  -2  -6   7   24.90    3.30
   2   6  -7   20.80    2.60
   2   6  -7   28.80    3.00
  -2  -6   6   21.50    2.50
  -2  -6   6   24.60    2.80
   2   6  -6   22.10    3.00
   2   6  -6   20.60    2.20
  -2  -6   5  147.29    7.00
   2   6  -5  140.79    7.10
   2   6  -5  153.18    7.20
  -2  -6   4  174.18    8.00
   2   6  -4  177.88    8.20
  -2  -6   3  157.28    7.50
   2   6  -3  159.08    7.50
  -2  -6   2  172.28    8.10
   2   6  -2  173.88    8.10
  -2  -6   0  137.09    7.70
  -2  -6  -2   74.49    4.40
  -2  -6  -3   39.50    3.00
  -2  -6  -4   96.49    5.00
  -2  -6  -4   92.79    4.70
  -2  -6  -4   87.89    4.70
  -2  -6  -5   82.69    4.50
  -2  -6  -5   79.29    4.50
  -2  -6  -5   84.79    4.80
   2   6   5   84.89    4.40
  -2  -6  -6   41.30    3.30
  -2  -6  -6   37.60    3.20
  -2  -6  -6   39.60    3.60
  -2  -6  -7   52.49    4.20
  -2  -6  -7   52.79    3.90
  -2  -6  -7   59.99    4.00
   2   6   7   55.89    3.80
  -2  -6  -8    9.20    2.60
  -2  -6  -8    7.60    2.50
  -2  -6  -8   11.00    2.30
  -2  -6  -9   60.39    4.70
  -2  -6  -9   58.79    5.30
  -2  -6  -9   55.19    4.40
   2   6   9   53.09    4.50
  -2  -6 -10    8.70    2.50
  -2  -6 -10    9.20    3.20
  -2  -6 -10    8.10    4.10
  -2  -6 -11   10.10    3.20
  -2  -6 -11   10.70    3.60
  -2  -6 -12    1.70    3.70
  -2  -6 -12   -0.10    3.00
  -2  -6 -13   13.60    4.20
  -2  -6 -13   10.60    3.50
  -2  -5  14   -0.20    4.20
   2   5 -14    2.20    3.40
  -2  -5  13    6.30    4.10
   2   5 -13    6.50    3.20
  -2  -5  12    8.70    3.60
   2   5 -12    7.20    3.00
  -2  -5  11    2.90    3.20
  -2  -5  11    7.80    3.40
   2   5 -11    5.00    2.80
   2   5 -11    6.00    2.80
  -2  -5  10   53.79    4.80
  -2  -5  10   48.80    4.30
   2   5 -10   39.70    5.20
   2   5 -10   45.30    4.50
  -2  -5   9  127.99    7.00
  -2  -5   9  134.99    7.30
   2   5  -9  138.09    7.20
   2   5  -9  136.19    7.10
  -2  -5   8   11.20    2.60
  -2  -5   8   13.40    2.90
   2   5  -8   10.70    2.30
   2   5  -8   11.00    2.30
  -2  -5   7   59.59    4.10
  -2  -5   7   63.79    4.20
   2   5  -7   63.49    4.20
   2   5  -7   67.39    3.90
  -2  -5   6    6.10    1.80
  -2  -5   6    7.90    1.90
   2   5  -6    5.10    1.70
  -2  -5   5  217.08   10.00
  -2  -5   5  231.58   10.10
   2   5  -5  209.88   10.00
   2   5  -5  228.28   10.10
  -2  -5   4  207.98    9.50
   2   5  -4  221.28    9.60
   2   5  -4  206.68    9.50
  -2  -5   3  112.19    5.40
  -2  -5   3  119.29    5.50
  -2  -5   3  115.69    5.60
  -2  -5   3  106.29    5.80
   2   5  -3  118.49    5.60
  -2  -5   2  295.77   13.00
  -2  -5   2  301.27   12.90
  -2  -5   2  298.17   13.10
   2   5  -2  300.47   13.10
   2   5  -2  287.57   12.90
  -2  -5   1  199.38    9.10
  -2  -5   1  200.48    9.10
   2   5  -1  207.48    9.10
  -2  -5   0  228.38   10.00
  -2  -5   0  224.68   10.00
   2   5   0  218.88    9.90
  -2  -5  -1  174.68    7.90
  -2  -5  -1  174.78    7.90
   2   5   1  170.38    7.90
  -2  -5  -2   83.59    4.40
   2   5   2   84.99    4.30
  -2  -5  -3   32.60    2.70
  -2  -5  -3   34.00    2.40
  -2  -5  -3   30.60    2.30
   2   5   3   29.30    2.90
  -2  -5  -4  159.28    7.20
  -2  -5  -4  150.68    7.60
   2   5   4  155.98    7.10
  -2  -5  -5   38.40    2.90
  -2  -5  -5   39.90    2.80
  -2  -5  -5   39.50    3.20
   2   5   5   40.20    2.80
  -2  -5  -6   61.79    4.10
  -2  -5  -6   60.59    3.90
  -2  -5  -6   63.39    3.80
   2   5   6   62.49    3.70
  -2  -5  -7   74.89    4.60
  -2  -5  -7   72.39    4.50
  -2  -5  -7   66.99    4.20
  -2  -5  -8    1.60    2.10
  -2  -5  -8    0.50    2.20
  -2  -5  -8   -1.20    1.90
  -2  -5  -9   51.09    4.30
  -2  -5  -9   61.49    4.60
  -2  -5  -9   55.29    4.60
  -2  -5 -10   40.90    4.00
  -2  -5 -10   36.70    4.40
  -2  -5 -10   41.30    4.60
   2   5  10   34.00    3.90
  -2  -5 -11   60.59    5.50
  -2  -5 -11   71.19    5.80
   2   5  11   60.99    5.20
  -2  -5 -12   44.70    5.70
  -2  -5 -12   46.70    5.10
  -2  -5 -13   -0.10    3.80
  -2  -5 -13    2.70    3.30
  -2  -4  14   12.70    4.50
   2   4 -14    1.00    3.20
   2   4 -13    4.70    3.00
   2   4 -13    9.40    3.20
  -2  -4  12   10.90    3.70
   2   4 -12    4.30    3.10
   2   4 -12    3.30    2.80
  -2  -4  11   16.80    3.00
  -2  -4  11   24.20    3.60
   2   4 -11   29.00    3.90
   2   4 -11   24.30    3.10
  -2  -4  10   64.69    5.20
  -2  -4  10   57.19    5.20
   2   4 -10   66.59    4.90
   2   4 -10   67.59    4.80
  -2  -4   9    9.90    2.70
  -2  -4   9    9.80    2.40
   2   4  -9    8.10    2.20
   2   4  -9   13.00    2.80
  -2  -4   8    9.10    2.40
  -2  -4   8    2.30    2.00
   2   4  -8    6.10    1.90
   2   4  -8    6.40    2.10
  -2  -4   7   37.30    3.30
  -2  -4   7   36.80    4.20
   2   4  -7   36.90    3.10
   2   4  -7   34.70    3.20
  -2  -4   6   18.40    2.50
  -2  -4   6   24.20    2.70
   2   4  -6   26.60    2.90
   2   4  -6   21.70    2.60
  -2  -4   5  257.77   12.00
  -2  -4   5  273.97   12.00
  -2  -4   5  282.17   12.00
   2   4  -5  244.28   11.90
   2   4  -5  266.97   11.90
   2   4  -5  292.97   12.00
  -2  -4   4  361.26   15.70
  -2  -4   4  359.56   15.70
  -2  -4   4  358.96   15.70
   2   4  -4  355.16   15.60
   2   4  -4  367.86   15.70
  -2  -4   3  382.56   16.90
   2   4  -3  406.56   17.00
   2   4  -3  385.96   17.00
  -2  -4   2  393.86   16.80
  -2  -4   2  392.16   16.80
  -2  -4   2  393.46   16.80
  -2  -4   2  377.96   16.80
   2   4  -2  390.26   16.70
   2   4  -2  389.86   16.80
   2   4  -2  380.06   16.80
  -2  -4   1  355.46   15.50
  -2  -4   1  357.56   15.50
  -2  -4   1  376.46   15.40
  -2  -4   1  341.07   15.40
   2   4  -1  345.67   15.40
   2   4  -1  362.56   15.50
  -2  -4   0   70.49    3.40
  -2  -4   0   70.69    3.60
  -2  -4   0   70.99    3.40
  -2  -4   0   69.09    3.60
   2   4   0   66.49    3.60
   2   4   0   69.09    3.40
   2   4   0   64.99    3.40
  -2  -4  -1  138.79    6.20
  -2  -4  -1  135.89    6.30
  -2  -4  -1  123.69    6.10
   2   4   1  143.39    6.20
  -2  -4  -2   11.40    1.40
  -2  -4  -2   13.50    1.60
  -2  -4  -2   12.10    1.70
   2   4   2   10.10    2.30
   2   4   2   13.10    1.60
  -2  -4  -3  289.97   12.50
  -2  -4  -3  278.37   12.50
  -2  -4  -3  308.97   12.60
   2   4   3  273.37   12.50
   2   4   3  280.17   12.60
   2   4   3  287.77   12.50
  -2  -4  -4   86.59    4.40
  -2  -4  -4   85.89    4.30
  -2  -4  -4   85.89    4.50
   2   4   4   88.29    4.40
   2   4   4   84.59    4.40
   2   4   4   88.89    4.40
  -2  -4  -5  403.36   17.50
  -2  -4  -5  403.96   17.60
  -2  -4  -5  396.16   17.50
  -2  -4  -6   38.70    3.10
  -2  -4  -6   36.20    3.20
  -2  -4  -6   34.70    2.90
   2   4   6   38.60    2.80
  -2  -4  -7   90.29    5.00
  -2  -4  -7   94.59    5.20
  -2  -4  -7  100.39    5.20
   2   4   7   90.69    5.00
  -2  -4  -8   39.60    3.70
  -2  -4  -8   39.80    3.80
  -2  -4  -8   40.30    4.70
   2   4   8   42.90    3.40
  -2  -4  -9   23.20    3.00
  -2  -4  -9   25.90    3.40
  -2  -4  -9   28.60    3.80
   2   4   9   35.80    3.50
  -2  -4 -10   47.10    4.60
  -2  -4 -10   42.30    4.60
  -2  -4 -10   41.00    4.10
   2   4  10   54.89    5.70
  -2  -4 -11    2.70    3.10
  -2  -4 -11    1.20    5.00
  -2  -4 -11   -7.30    3.60
   2   4  11    0.90    2.60
  -2  -4 -12    7.70    3.20
  -2  -4 -12   14.40    4.10
   2   4  12   17.30    3.30
  -2  -4 -13   18.30    4.40
  -2  -4 -13   12.90    3.50
  -2  -4 -14    9.70    4.40
  -2  -4 -14    7.90    3.60
   2   3 -14    6.60    3.70
   2   3 -14    1.90    3.10
  -2  -3  13    5.20    3.90
   2   3 -13    0.20    2.80
   2   3 -13    4.20    3.60
  -2  -3  12    3.20    3.50
   2   3 -12    1.00    2.70
   2   3 -12    6.20    3.20
  -2  -3  11    7.20    3.30
  -2  -3  11   10.90    2.70
   2   3 -11    9.30    2.60
   2   3 -11   11.90    3.10
  -2  -3  10   54.59    4.60
  -2  -3  10   42.70    4.00
   2   3 -10   49.99    4.40
   2   3 -10   39.10    4.00
  -2  -3   9   52.89    4.20
  -2  -3   9   52.59    4.40
   2   3  -9   59.19    4.30
   2   3  -9   56.29    4.10
  -2  -3   8   63.09    4.40
  -2  -3   8   59.49    4.10
   2   3  -8   66.49    4.20
   2   3  -8   66.09    4.10
  -2  -3   7   28.60    3.00
  -2  -3   7   30.60    2.90
   2   3  -7   21.40    2.80
   2   3  -7   29.10    2.70
   2   3  -7   25.30    3.50
  -2  -3   6  158.28    7.00
  -2  -3   6  139.79    6.90
  -2  -3   6  147.69    6.80
   2   3  -6  145.89    6.80
   2   3  -6  139.09    6.90
   2   3  -6  140.19    6.80
  -2  -3   5  229.98    9.90
  -2  -3   5  216.78    9.80
  -2  -3   5  223.08    9.90
   2   3  -5  194.88   10.50
   2   3  -5  228.28    9.80
   2   3  -5  222.18    9.90
  -2  -3   4  532.05   23.50
  -2  -3   4  550.84   23.60
  -2  -3   4  540.05   23.50
   2   3  -4  553.84   23.50
   2   3  -4  565.54   23.60
   2   3  -4  542.75   23.50
  -2  -3   2   60.49    3.30
  -2  -3   2   62.39    3.30
  -2  -3   2   64.89    3.30
  -2  -3   2   62.49    3.30
   2   3  -2   67.59    3.30
   2   3  -2   71.39    3.30
  -2  -3   1  245.58   10.50
  -2  -3   1  246.18   10.60
  -2  -3   1  255.87   10.50
   2   3  -1  214.68   10.60
   2   3  -1  247.78   10.60
  -2  -3   0  315.47   13.40
  -2  -3   0  307.87   13.40
  -2  -3   0  298.67   13.40
   2   3   0  311.97   13.50
   2   3   0  316.77   13.40
  -2  -3  -1   60.49    3.10
  -2  -3  -1   63.69    3.10
  -2  -3  -1   64.89    3.30
   2   3   1   62.99    3.10
   2   3   1   59.49    3.30
  -2  -3  -2   62.89    3.20
  -2  -3  -2   65.89    3.20
  -2  -3  -2   61.89    3.30
   2   3   2   61.79    3.30
   2   3   2   61.79    3.20
  -2  -3  -3   35.50    2.50
  -2  -3  -3   33.50    2.30
  -2  -3  -3   32.90    2.20
   2   3   3   31.30    2.40
   2   3   3   31.30    2.30
  -2  -3  -4   36.00    2.60
  -2  -3  -4   36.60    2.40
  -2  -3  -4   38.20    2.60
   2   3   4   33.20    2.70
   2   3   4   29.00    2.20
   2   3   4   31.70    2.90
  -2  -3  -5    7.70    1.40
  -2  -3  -5    8.50    1.50
   2   3   5    6.30    1.40
   2   3   5    9.40    1.40
   2   3   5    9.20    1.40
  -2  -3  -6  261.87   11.20
  -2  -3  -6  245.28   11.10
  -2  -3  -6  232.88   11.10
   2   3   6  250.87   11.20
   2   3   6  242.48   11.00
  -2  -3  -7   66.79    4.30
  -2  -3  -7   63.79    4.60
  -2  -3  -7   71.99    4.00
   2   3   7   70.49    4.10
  -2  -3  -8  121.69    6.50
  -2  -3  -8  134.89    6.70
  -2  -3  -8  135.79    6.70
   2   3   8  125.89    7.10
  -2  -3  -9   46.70    4.20
  -2  -3  -9   48.80    3.90
  -2  -3  -9   50.69    4.30
   2   3   9   48.30    4.00
  -2  -3 -10   86.09    5.80
  -2  -3 -10   97.79    5.90
  -2  -3 -10   77.69    5.40
   2   3  10   95.29    5.70
  -2  -3 -11   12.90    2.90
  -2  -3 -11    9.70    3.30
  -2  -3 -11   10.50    3.00
   2   3  11   16.60    3.10
  -2  -3 -12   18.60    3.40
  -2  -3 -12   20.20    4.00
   2   3  12   25.90    3.60
  -2  -3 -13   10.30    3.40
  -2  -3 -13   10.90    4.20
   2   3  13   17.20    3.60
  -2  -3 -14    3.90    3.30
  -2  -3 -14    2.70    4.30
   2   2 -15    0.70    4.10
  -2  -2  14   21.70    4.70
   2   2 -14   27.50    4.50
  -2  -2  13   12.50    3.80
   2   2 -13    7.40    3.20
   2   2 -13   11.80    3.60
  -2  -2  12   14.70    3.50
   2   2 -12   13.20    2.90
   2   2 -12   19.10    3.80
  -2  -2  11   11.70    3.10
   2   2 -11   14.70    3.10
  -2  -2  10   54.29    4.40
  -2  -2  10   65.29    7.00
   2   2 -10   63.69    4.70
   2   2 -10   60.39    4.40
  -2  -2   9    7.60    2.40
  -2  -2   9   11.80    2.20
   2   2  -9   11.40    2.40
   2   2  -9    8.70    1.90
  -2  -2   8  137.09    6.50
  -2  -2   8  116.99    6.30
   2   2  -8  127.39    6.30
   2   2  -8  132.59    6.40
   2   2  -8  111.39    6.40
  -2  -2   7   57.59    3.70
  -2  -2   7   49.99    3.40
  -2  -2   7   55.69    3.60
   2   2  -7   54.29    3.60
   2   2  -7   57.39    3.70
   2   2  -7   55.49    3.40
  -2  -2   6  223.78   11.20
  -2  -2   6  243.98   10.60
  -2  -2   6  237.88   10.60
   2   2  -6  230.58   10.50
   2   2  -6  248.68   10.50
   2   2  -6  223.68   10.80
  -2  -2   5   58.19    3.40
  -2  -2   5   52.99    3.30
  -2  -2   5   52.19    3.10
   2   2  -5   59.99    3.30
   2   2  -5   54.99    3.40
   2   2  -5   56.29    3.20
  -2  -2   4  453.75   21.60
  -2  -2   4  499.35   21.60
  -2  -2   4  531.75   21.70
   2   2  -4  514.45   21.60
   2   2  -4  505.05   21.50
  -2  -2   3  251.87   11.20
  -2  -2   3  257.07   11.20
  -2  -2   3  271.97   11.20
   2   2  -3  242.18   11.20
   2   2  -3  252.17   11.20
   2   2  -3  270.47   11.30
  -2  -2   2   63.09    3.10
  -2  -2   2   57.89    3.00
   2   2  -2   59.89    3.00
   2   2  -2   55.19    3.00
   2   2  -2   64.09    3.00
  -2  -2   1  187.78    7.70
  -2  -2   1  165.68    7.70
  -2  -2   1  173.68    7.70
  -2  -2   1  174.88    7.70
   2   2  -1  183.08    7.70
   2   2  -1  170.18    7.70
   2   2  -1  177.98    7.70
  -2  -2   0  105.39    4.90
  -2  -2   0  108.39    4.80
  -2  -2   0  111.89    4.80
   2   2   0  103.09    4.90
   2   2   0  105.49    4.80
  -2  -2  -1   45.40    2.30
  -2  -2  -1   34.50    2.30
  -2  -2  -2   84.59    4.10
  -2  -2  -2   81.29    4.20
  -2  -2  -2   82.49    4.10
   2   2   2   87.19    4.00
   2   2   2   89.49    4.10
   2   2   2   94.49    4.10
  -2  -2  -3   63.69    3.20
  -2  -2  -3   56.09    3.10
  -2  -2  -3   62.79    3.20
   2   2   3   54.49    3.20
   2   2   3   59.99    3.10
   2   2   3   57.09    3.10
  -2  -2  -4   56.59    3.20
  -2  -2  -4   59.39    3.30
  -2  -2  -4   62.59    3.30
   2   2   4   56.99    3.20
   2   2   4   55.19    3.20
   2   2   4   54.79    3.20
  -2  -2  -5   75.29    4.00
  -2  -2  -5   79.19    4.10
  -2  -2  -5   66.49    4.20
   2   2   5   68.39    4.00
   2   2   5   79.29    4.00
   2   2   5   80.59    4.00
  -2  -2  -6  208.48    9.10
  -2  -2  -6  194.88    9.00
  -2  -2  -6  200.58    9.00
   2   2   6  203.08    9.00
   2   2   6  192.58    9.00
   2   2   6  181.88    9.00
  -2  -2  -7   64.39    4.20
  -2  -2  -7   70.39    4.10
  -2  -2  -7   63.19    3.90
   2   2   7   62.09    4.00
   2   2   7   66.79    3.90
  -2  -2  -8  165.98    8.20
  -2  -2  -8  171.48    8.10
  -2  -2  -8  156.98    8.20
   2   2   8  175.88    8.20
  -2  -2  -9   15.80    2.50
  -2  -2  -9   20.50    2.80
  -2  -2  -9   14.50    2.30
   2   2   9   18.30    2.60
  -2  -2 -10  126.39    7.40
  -2  -2 -10  133.69    7.40
  -2  -2 -10  130.99    7.30
   2   2  10  142.49    7.30
  -2  -2 -11   16.50    3.50
  -2  -2 -11   14.60    2.90
  -2  -2 -11    9.60    2.90
   2   2  11   16.40    3.10
  -2  -2 -12   14.60    3.60
  -2  -2 -12   17.20    3.20
  -2  -2 -13    9.00    4.00
  -2  -2 -13    8.50    3.20
   2   2  13    9.30    3.70
  -2  -2 -14   17.20    4.60
  -2  -2 -14   10.60    3.50
   2   2  14    9.90    3.80
  -2  -1  15    2.60    4.30
   2   1 -15    0.80    4.10
   2   1 -15   -1.00    3.00
  -2  -1  14   15.10    4.30
   2   1 -14   10.30    3.20
   2   1 -14   15.00    4.40
  -2  -1  13    9.70    3.50
   2   1 -13    7.10    3.60
   2   1 -13    7.50    2.90
  -2  -1  12   45.00    4.90
   2   1 -12   38.20    5.00
   2   1 -12   38.20    4.30
  -2  -1  11   11.00    3.20
   2   1 -11   10.30    2.40
   2   1 -11    7.70    3.60
  -2  -1  10   26.80    3.70
   2   1 -10   19.20    2.40
   2   1 -10   26.00    3.10
  -2  -1   9   -0.90    2.20
  -2  -1   9   -0.10    1.80
   2   1  -9    0.20    1.70
   2   1  -9    0.30    1.90
   2   1  -9   -2.00    2.10
  -2  -1   8  106.19    5.70
  -2  -1   8  112.69    5.70
   2   1  -8  114.19    5.80
   2   1  -8  107.59    5.40
   2   1  -8  102.69    5.90
  -2  -1   7    2.00    1.30
  -2  -1   7    3.40    1.70
  -2  -1   7    3.80    1.60
   2   1  -7    4.10    1.70
   2   1  -7    3.40    1.50
   2   1  -7    0.70    1.30
  -2  -1   6  923.51   38.90
  -2  -1   6  908.11   38.90
  -2  -1   6  895.91   38.90
   2   1  -6  907.91   38.90
   2   1  -6  907.71   38.80
  -2  -1   5   84.89    4.30
  -2  -1   5   78.89    4.20
   2   1  -5   77.39    4.20
   2   1  -5   85.89    4.00
   2   1  -5   83.59    4.20
  -2  -1   4  526.85   22.50
  -2  -1   4  553.64   22.50
  -2  -1   4  521.65   22.50
   2   1  -4  507.05   22.50
   2   1  -4  510.25   22.50
   2   1  -4  525.25   22.40
  -2  -1   3  116.19    4.90
  -2  -1   3  104.29    5.00
   2   1  -3   94.49    5.30
   2   1  -3  109.89    5.00
   2   1  -3  112.99    5.00
  -2  -1   2   18.80    1.70
  -2  -1   2   16.50    1.40
   2   1  -2   19.10    1.40
   2   1  -2   19.20    1.60
   2   1  -2   17.30    1.80
  -2  -1   1   80.29    3.80
  -2  -1   1   88.39    3.90
  -2  -1   1   84.19    3.90
   2   1  -1   82.79    3.90
  -2  -1   0  776.62   32.80
  -2  -1   0  744.83   32.70
  -2  -1   0  744.93   32.80
   2   1   0  763.22   32.80
   2   1   0  792.02   32.80
   2   1   0  795.62   32.80
  -2  -1  -1  132.79    5.90
  -2  -1  -1  131.39    5.80
  -2  -1  -1  121.79    5.80
   2   1   1  141.19    5.80
   2   1   1  125.59    5.80
  -2  -1  -2 1266.07   53.69
  -2  -1  -2 1272.77   53.69
  -2  -1  -2 1296.57   53.69
   2   1   2 1255.17   53.69
   2   1   2 1227.78   53.69
   2   1   2 1258.77   53.69
  -2  -1  -3   94.09    4.40
  -2  -1  -3   90.69    4.40
  -2  -1  -3   91.99    4.90
   2   1   3   92.59    4.40
   2   1   3   89.79    4.40
   2   1   3   86.59    4.60
  -2  -1  -4   76.99    3.90
  -2  -1  -4   77.59    3.90
  -2  -1  -4   81.99    4.00
   2   1   4   75.19    3.90
   2   1   4   76.99    3.90
   2   1   4   71.89    3.90
  -2  -1  -5   33.60    2.40
  -2  -1  -5   29.80    2.50
  -2  -1  -5   28.40    2.50
   2   1   5   28.20    2.90
   2   1   5   25.50    3.20
   2   1   5   24.60    2.90
  -2  -1  -6  194.58    8.80
  -2  -1  -6  197.28    8.90
  -2  -1  -6  201.88    8.90
   2   1   6  193.18    8.90
   2   1   6  194.08    8.80
   2   1   6  183.88    8.80
  -2  -1  -7    8.90    2.60
  -2  -1  -7    6.00    1.80
   2   1   7    6.40    2.70
   2   1   7    9.10    1.80
  -2  -1  -8  417.56   18.90
  -2  -1  -8  434.76   19.00
  -2  -1  -8  460.25   19.00
   2   1   8  425.36   19.00
   2   1   8  414.06   18.90
  -2  -1  -9    0.10    2.20
  -2  -1  -9    0.30    2.00
  -2  -1  -9    4.00    3.60
   2   1   9    0.60    2.10
  -2  -1 -10   86.89    5.60
  -2  -1 -10   79.79    5.30
  -2  -1 -10   92.69    7.10
   2   1  10   85.99    5.50
  -2  -1 -11   -0.40    2.90
  -2  -1 -11    2.80    2.40
   2   1  11    0.90    2.70
  -2  -1 -12    6.70    2.90
  -2  -1 -12    8.10    3.40
   2   1  12    5.90    4.00
  -2  -1 -13    4.80    3.10
  -2  -1 -13    7.90    3.90
   2   1  13    6.70    3.50
  -2  -1 -14   42.70    5.50
  -2  -1 -14   29.60    4.20
   2   1  14   43.60    5.70
  -2   0  15   -1.90    3.80
   2   0 -15   -4.40    2.90
   2   0 -15   -7.60    5.60
  -2   0  14   43.10    5.50
   2   0 -14   34.10    5.00
   2   0 -14   38.60    4.90
  -2   0  13    1.20    3.90
   2   0 -13   -2.60    2.60
   2   0 -13    0.60    3.60
  -2   0  12   16.90    3.30
   2   0 -12   14.60    3.50
   2   0 -12   13.90    2.70
  -2   0  11   -0.60    2.60
   2   0 -11    1.30    2.30
   2   0 -11    5.00    2.90
   2   0 -11    1.00    2.10
  -2   0  10   36.50    3.90
   2   0 -10   38.00    3.60
   2   0 -10   34.70    4.30
   2   0 -10   35.60    3.40
  -2   0   9   -0.40    2.00
  -2   0   9    0.30    2.80
   2   0  -9    0.20    1.60
   2   0  -9    0.20    2.10
   2   0  -9    0.90    1.90
  -2   0   8   82.19    4.80
  -2   0   8   92.69    4.90
  -2   0   8   76.59    4.50
   2   0  -8   87.69    4.50
   2   0  -8   90.39    4.90
   2   0  -8   87.09    4.80
  -2   0   7   -2.30    1.10
  -2   0   7    1.40    1.50
  -2   0   7    1.50    1.50
   2   0  -7    0.10    1.50
   2   0  -7    0.30    1.10
   2   0  -7    0.80    1.60
  -2   0   6   75.79    4.20
  -2   0   6   73.49    4.20
  -2   0   6   70.49    4.00
   2   0  -6   82.59    3.90
   2   0  -6   87.59    4.30
   2   0  -6   85.29    4.30
  -2   0   5    0.60    1.30
  -2   0   5    1.60    1.30
  -2   0   5   -0.20    0.90
   2   0  -5    0.40    0.80
   2   0  -5    1.40    1.20
   2   0  -5    0.10    1.20
  -2   0   4  332.27   14.50
  -2   0   4  338.97   14.50
   2   0  -4  334.17   14.50
  -2   0   3    0.70    1.00
  -2   0   3    0.50    1.00
   2   0  -3    0.30    0.90
  -2   0   2  723.53   31.10
  -2   0   2  787.42   31.10
   2   0  -2  705.03   31.10
   2   0  -2  701.83   31.10
  -2   0   1    0.20    0.80
   2   0  -1    0.70    1.00
  -2   0   0  566.64   23.60
   2   0   0  542.65   23.60
  -2   0  -1    3.20    0.80
  -2   0  -1    4.80    0.70
   2   0   1    4.40    0.70
   2   0   1    3.50    0.80
  -2   0  -2 4124.19  181.08
  -2   0  -2 4448.96  181.18
  -2   0  -2 4206.88  181.08
   2   0   2 4247.57  181.08
   2   0   2 4399.06  181.18
   2   0   2 4187.18  181.08
  -2   0  -3   -0.50    0.90
  -2   0  -3    0.60    0.90
  -2   0  -3    0.70    1.00
   2   0   3    0.10    0.90
   2   0   3    2.10    1.80
   2   0   3    1.00    1.70
  -2   0  -4  106.09    5.30
  -2   0  -4  116.19    5.30
  -2   0  -4  105.69    5.20
   2   0   4  114.59    5.20
   2   0   4  110.99    5.30
   2   0   4  114.89    5.20
  -2   0  -5    0.50    1.10
  -2   0  -5    1.00    1.30
  -2   0  -5    0.50    1.10
   2   0   5    0.30    1.20
   2   0   5   -0.50    1.20
   2   0   5   -1.40    1.80
  -2   0  -6  273.47   12.10
  -2   0  -6  284.57   12.10
  -2   0  -6  265.97   12.00
   2   0   6  266.07   12.00
   2   0   6  271.97   12.00
   2   0   6  262.47   12.00
  -2   0  -7   -1.30    1.40
  -2   0  -7   -1.00    1.60
   2   0   7   -1.10    1.40
   2   0   7   -1.90    1.50
  -2   0  -8   94.29    5.30
  -2   0  -8   96.29    5.30
  -2   0  -8   98.99    5.60
   2   0   8   93.49    5.30
   2   0   8   90.79    5.20
  -2   0  -9    1.50    2.00
  -2   0  -9   -3.00    2.10
  -2   0  -9   -0.80    1.80
   2   0   9   -2.60    1.80
   2   0   9    0.00    2.10
  -2   0 -10  100.39    6.10
  -2   0 -10   99.69    6.20
   2   0  10  106.29    6.10
  -2   0 -11    2.80    2.50
  -2   0 -11    2.70    4.90
   2   0  11    1.70    4.30
  -2   0 -12    3.40    2.90
  -2   0 -12    9.90    3.50
   2   0  12    8.80    3.40
  -2   0 -13   -2.50    2.90
  -2   0 -13   -0.30    3.60
   2   0  13   -3.70    3.20
  -2   0 -14   11.00    3.50
  -2   0 -14   11.10    4.20
   2   0  14    7.50    4.00
   2  -1 -15    1.50    3.00
   2  -1 -15    4.80    4.50
  -2   1  14   15.80    4.70
   2  -1 -14   15.10    3.20
  -2   1  13   12.40    3.50
   2  -1 -13   13.30    4.10
   2  -1 -13    7.30    2.70
  -2   1  12   36.40    4.60
   2  -1 -12   40.20    4.10
   2  -1 -12   43.30    5.00
   2  -1 -12   34.00    4.20
  -2   1  11    9.80    2.90
   2  -1 -11   10.90    4.40
   2  -1 -11   10.70    2.30
   2  -1 -11   11.20    3.10
  -2   1  10   23.30    2.90
   2  -1 -10   20.60    2.70
   2  -1 -10   22.70    3.00
   2  -1 -10   27.40    3.20
  -2   1   9   -0.70    2.00
   2  -1  -9    0.70    1.60
   2  -1  -9   -0.10    2.70
   2  -1  -9   -2.20    3.60
  -2   1   8  101.79    5.50
  -2   1   8   94.29    5.20
   2  -1  -8  110.39    5.30
   2  -1  -8  106.49    5.50
   2  -1  -8  110.29    5.60
  -2   1   7    4.30    1.50
  -2   1   7    0.80    1.10
  -2   1   7    0.80    1.40
   2  -1  -7    0.10    1.10
   2  -1  -7    4.70    1.60
   2  -1  -7   -0.80    1.50
  -2   1   6  963.00   38.70
  -2   1   6  881.81   38.40
  -2   1   6  887.71   38.50
   2  -1  -6  854.01   38.60
   2  -1  -6  901.01   38.30
   2  -1  -6  894.81   38.40
  -2   1   5   79.29    4.10
  -2   1   5   81.29    4.10
   2  -1  -5   80.29    4.10
   2  -1  -5   80.69    4.10
  -2   1   4  482.35   22.30
  -2   1   4  517.85   21.80
   2  -1  -4  516.65   21.90
   2  -1  -4  517.75   21.90
  -2   1   3  115.49    5.00
   2  -1  -3  107.09    5.00
   2  -1  -3  105.89    5.00
  -2   1   2   18.70    1.40
   2  -1  -2   17.70    1.50
   2  -1  -2   18.90    1.50
  -2   1   1   84.79    3.70
   2  -1  -1   77.69    3.70
  -2   1   0  800.62   33.00
  -2   1   0  727.73   33.00
   2  -1   0  817.82   33.00
   2  -1   0  757.62   33.00
  -2   1  -1  119.69    5.40
  -2   1  -1  127.49    5.40
   2  -1   1  119.89    5.40
   2  -1   1  125.69    5.50
   2  -1   1  119.79    5.40
  -2   1  -2 1302.17   52.59
  -2   1  -2 1234.88   52.49
   2  -1   2 1190.98   52.49
   2  -1   2 1254.87   52.59
   2  -1   2 1195.08   52.49
  -2   1  -3   86.79    4.30
  -2   1  -3  101.69    4.40
  -2   1  -3   98.69    4.40
   2  -1   3   87.69    4.60
   2  -1   3   90.69    4.40
   2  -1   3   88.09    4.40
  -2   1  -4   79.79    3.90
  -2   1  -4   77.29    3.90
   2  -1   4   77.69    3.90
   2  -1   4   81.09    3.90
   2  -1   4   71.49    3.90
  -2   1  -5   35.40    2.50
  -2   1  -5   32.30    2.50
  -2   1  -5   32.80    2.40
   2  -1   5   32.10    2.50
   2  -1   5   25.60    2.40
   2  -1   5   31.20    2.50
  -2   1  -6  198.58    9.70
  -2   1  -6  198.38    8.90
  -2   1  -6  197.98    8.80
   2  -1   6  189.08    8.80
   2  -1   6  185.28    8.80
   2  -1   6  196.88    8.90
  -2   1  -7    7.20    1.60
  -2   1  -7    4.40    1.60
  -2   1  -7    5.20    1.70
   2  -1   7   10.20    1.70
   2  -1   7    7.80    1.80
  -2   1  -8  453.25   19.10
  -2   1  -8  426.86   19.00
  -2   1  -8  437.16   19.10
   2  -1   8  443.06   19.10
   2  -1   8  401.16   19.00
  -2   1  -9   -0.60    2.00
  -2   1  -9    1.50    2.20
   2  -1   9    0.10    2.10
   2  -1   9    1.40    1.90
  -2   1 -10   89.99    5.80
  -2   1 -10   83.99    5.50
   2  -1  10   85.19    5.30
   2  -1  10   88.79    5.60
  -2   1 -11   -0.40    2.40
  -2   1 -11    3.20    2.90
   2  -1  11    2.60    2.90
  -2   1 -12    6.70    2.80
  -2   1 -12   10.60    3.90
   2  -1  12    9.00    3.40
  -2   1 -13    3.80    3.60
  -2   1 -13    5.60    3.10
   2  -1  13    7.40    3.80
  -2   1 -14   34.70    4.70
  -2   1 -14   33.10    4.20
   2  -1  14   38.70    5.00
   2  -2 -15   -2.10    4.00
  -2   2  14   15.50    3.30
   2  -2 -14   13.60    4.10
   2  -2 -14   12.40    3.50
  -2   2  13    8.50    3.20
   2  -2 -13    5.10    3.90
   2  -2 -13    5.60    2.70
  -2   2  12   18.90    3.40
   2  -2 -12   18.70    3.20
   2  -2 -12   26.90    3.70
   2  -2 -12   13.00    2.80
  -2   2  11   11.70    2.80
   2  -2 -11    8.70    2.30
   2  -2 -11   10.40    2.70
   2  -2 -11    9.60    3.10
  -2   2  10   54.69    4.30
   2  -2 -10   64.19    4.60
   2  -2 -10   53.09    4.30
   2  -2 -10   54.19    4.00
  -2   2   9    7.00    2.20
   2  -2  -9    7.00    2.10
   2  -2  -9    8.70    1.80
   2  -2  -9    8.80    2.40
  -2   2   8  133.99    6.30
  -2   2   8  114.79    6.00
   2  -2  -8  125.39    7.60
   2  -2  -8  119.49    6.30
   2  -2  -8  132.89    6.10
  -2   2   7   55.99    3.30
  -2   2   7   45.80    3.00
   2  -2  -7   59.89    3.60
   2  -2  -7   48.00    3.20
   2  -2  -7   52.49    3.50
  -2   2   6  234.98   10.50
  -2   2   6  237.68   10.50
  -2   2   6  224.28   10.50
   2  -2  -6  247.68   10.40
   2  -2  -6  239.28   10.60
   2  -2  -6  233.68   10.60
  -2   2   5   69.49    4.50
   2  -2  -5   57.99    3.30
   2  -2  -5   56.09    3.40
  -2   2   4  515.75   21.70
   2  -2  -4  509.65   21.70
   2  -2  -4  493.45   21.70
  -2   2   3  206.88   10.20
   2  -2  -3  258.87   10.10
   2  -2  -3  231.28   10.10
  -2   2   0  108.09    4.60
   2  -2   0   97.99    4.60
  -2   2  -1   42.60    2.30
   2  -2   1   38.50    2.20
  -2   2  -2   84.99    4.10
   2  -2   2   89.79    4.20
   2  -2   2   87.89    4.10
   2  -2   2   90.59    4.10
  -2   2  -3   52.99    2.80
  -2   2  -3   59.99    3.10
   2  -2   3   56.29    2.90
   2  -2   3   54.69    2.90
   2  -2   3   55.99    3.00
  -2   2  -4   58.69    3.10
  -2   2  -4   62.69    3.30
   2  -2   4   57.09    3.20
   2  -2   4   55.49    3.20
   2  -2   4   57.19    3.20
  -2   2  -5   80.19    4.00
  -2   2  -5   80.89    4.90
  -2   2  -5   74.09    4.10
   2  -2   5   75.99    4.00
   2  -2   5   74.89    4.00
   2  -2   5   74.79    4.00
  -2   2  -6  187.08    8.70
  -2   2  -6  196.58    8.80
  -2   2  -6  195.58    8.80
   2  -2   6  186.58    9.40
   2  -2   6  192.38    8.80
  -2   2  -7   61.79    3.90
  -2   2  -7   58.29    4.00
  -2   2  -7   61.79    4.40
   2  -2   7   65.39    3.90
   2  -2   7   70.89    3.90
  -2   2  -8  169.38    8.10
  -2   2  -8  169.28    8.10
   2  -2   8  163.98    8.40
   2  -2   8  161.28    8.00
  -2   2  -9   16.90    2.50
  -2   2  -9   17.70    2.70
   2  -2   9   19.90    2.70
   2  -2   9   18.90    3.00
  -2   2 -10  136.99    7.50
  -2   2 -10  129.49    7.30
   2  -2  10  133.89    7.10
   2  -2  10  143.39    7.50
  -2   2 -11   15.20    3.30
   2  -2  11   19.10    2.90
   2  -2  11   12.00    3.20
  -2   2 -12   22.60    3.30
  -2   2 -12   24.10    3.60
   2  -2  12   16.00    3.60
  -2   2 -13    5.80    3.20
  -2   2 -13    9.10    3.80
   2  -2  13    8.80    3.80
  -2   2 -14    5.80    3.40
  -2   2 -14   11.50    3.80
   2  -2  14   11.90    5.30
   2  -3 -14    2.80    3.00
   2  -3 -14    4.50    4.00
   2  -3 -13    6.50    3.70
   2  -3 -13    4.10    2.70
  -2   3  12    0.30    2.80
   2  -3 -12    3.60    2.40
   2  -3 -12    0.50    3.30
  -2   3  11   13.80    3.10
   2  -3 -11    7.00    2.70
   2  -3 -11    7.70    2.40
   2  -3 -11   11.80    3.20
  -2   3  10   48.60    3.90
   2  -3 -10   47.80    4.30
   2  -3 -10   44.30    3.90
   2  -3 -10   36.50    3.90
  -2   3   9   58.89    4.00
   2  -3  -9   55.39    4.70
   2  -3  -9   59.99    4.30
   2  -3  -9   54.89    4.00
  -2   3   8   64.79    3.90
  -2   3   8   58.09    3.60
   2  -3  -8   68.69    3.90
   2  -3  -8   61.69    4.00
   2  -3  -8   63.39    4.10
   2  -3  -7   27.90    2.70
   2  -3  -7   28.60    2.60
   2  -3  -7   35.90    2.90
  -2   3   6  141.59    7.00
   2  -3  -6  146.49    6.90
   2  -3  -6  154.58    6.80
   2  -3  -6  146.09    6.90
  -2   3   5  220.18    9.70
  -2   3   5  211.68    9.70
   2  -3  -5  226.88    9.70
   2  -3  -5  216.78    9.70
  -2   3   4  526.55   23.10
   2  -3  -4  563.74   23.10
   2  -3  -4  526.25   23.10
  -2   3   1  242.58   10.50
   2  -3  -1  227.78   10.40
   2  -3  -1  254.27   10.50
  -2   3   0  299.37   13.00
   2  -3   0  301.97   13.00
  -2   3  -1   67.49    3.30
   2  -3   1   61.49    3.20
  -2   3  -2   60.99    3.20
   2  -3   2   56.69    3.10
  -2   3  -3   30.90    2.00
  -2   3  -3   34.80    2.50
   2  -3   3   31.40    2.10
   2  -3   3   33.60    2.30
   2  -3   3   29.20    2.00
  -2   3  -4   35.10    2.30
  -2   3  -4   39.00    2.50
  -2   3  -4   37.80    2.70
   2  -3   4   33.40    2.40
   2  -3   4   31.30    2.40
  -2   3  -5    6.60    1.50
  -2   3  -5    8.10    1.30
   2  -3   5   11.10    1.40
   2  -3   5    7.50    1.40
   2  -3   5    7.70    1.40
  -2   3  -6  251.07   10.90
  -2   3  -6  253.57   11.10
   2  -3   6  242.98   10.90
   2  -3   6  229.58   10.90
  -2   3  -7   75.19    4.20
  -2   3  -7   70.89    4.30
   2  -3   7   68.79    4.10
   2  -3   7   69.59    5.00
  -2   3  -8  131.19    6.70
  -2   3  -8  129.39    6.80
   2  -3   8  132.69    6.70
  -2   3  -9   52.39    4.30
   2  -3   9   50.19    4.20
   2  -3   9   51.49    3.80
  -2   3 -10   77.39    5.60
  -2   3 -10   86.69    5.60
   2  -3  10   84.19    6.70
   2  -3  10   92.79    5.70
  -2   3 -11   13.10    3.20
  -2   3 -11    7.70    2.90
   2  -3  11    8.10    3.20
   2  -3  11   15.10    2.70
  -2   3 -12   26.10    3.70
   2  -3  12   24.00    3.80
  -2   3 -13    8.20    3.40
   2  -3  13    9.50    4.30
  -2   3 -14    2.70    3.40
   2  -3  14    0.60    3.70
   2  -4 -14    6.30    2.90
   2  -4 -14    2.90    4.10
   2  -4 -13    1.60    2.70
   2  -4 -13    6.40    3.80
  -2   4  12   11.80    3.00
   2  -4 -12    4.20    2.60
   2  -4 -12    6.50    3.50
  -2   4  11   23.30    2.90
   2  -4 -11   17.30    2.80
   2  -4 -11   15.70    3.80
   2  -4 -11   21.70    3.70
  -2   4  10   68.09    4.70
   2  -4 -10   60.19    4.70
   2  -4 -10   66.79    5.00
   2  -4 -10   66.79    4.60
   2  -4  -9    6.60    2.30
   2  -4  -9   12.70    2.50
  -2   4   8   10.00    1.90
  -2   4   8    6.20    1.60
   2  -4  -8    9.10    2.00
   2  -4  -8    7.70    1.90
   2  -4  -8    8.00    2.10
  -2   4   7   29.10    2.70
  -2   4   7   33.90    2.60
   2  -4  -7   36.30    2.90
   2  -4  -7   32.70    2.90
   2  -4  -7   32.80    2.70
  -2   4   6   18.70    2.10
   2  -4  -6   21.40    2.30
   2  -4  -6   19.40    2.40
   2  -4  -6   21.00    2.20
  -2   4   5  287.77   12.50
   2  -4  -5  285.57   12.50
   2  -4  -5  290.67   12.50
   2  -4  -5  278.97   12.50
  -2   4   4  366.26   16.20
   2  -4  -4  369.06   15.90
  -2   4   3  326.57   14.30
   2  -4  -3  336.17   14.30
   2  -4  -2  384.26   16.40
   2  -4  -2  378.16   16.40
  -2   4   1  354.36   15.00
   2  -4  -1  360.96   15.00
   2  -4  -1  329.07   15.00
  -2   4   0   69.39    3.40
   2  -4   0   64.69    3.30
  -2   4  -1  134.19    6.00
   2  -4   1  124.19    5.90
  -2   4  -2   10.50    1.40
   2  -4   2   12.20    1.30
  -2   4  -3  308.07   12.90
   2  -4   3  274.97   12.80
  -2   4  -4   83.69    4.40
   2  -4   4   82.99    4.30
   2  -4   4   81.19    4.10
  -2   4  -5  398.86   18.50
  -2   4  -5  395.66   17.40
   2  -4   5  387.56   17.40
   2  -4   5  416.06   17.30
  -2   4  -6   31.20    3.00
  -2   4  -6   29.00    2.80
   2  -4   6   36.20    2.70
   2  -4   6   39.80    2.90
  -2   4  -7   92.29    5.30
   2  -4   7   96.69    5.10
   2  -4   7   93.29    5.00
  -2   4  -8   45.70    3.50
  -2   4  -8   36.30    3.70
   2  -4   8   38.20    3.60
   2  -4   8   41.00    3.20
  -2   4  -9   24.80    2.90
  -2   4  -9   26.80    2.90
   2  -4   9   30.80    3.60
   2  -4   9   22.20    2.80
  -2   4 -10   49.60    5.40
  -2   4 -10   47.80    4.20
   2  -4  10   42.40    4.40
   2  -4  10   42.10    4.10
  -2   4 -11    5.00    2.90
  -2   4 -11    2.00    2.60
   2  -4  11    2.80    3.00
   2  -4  11   -0.40    2.60
  -2   4 -12    5.20    3.00
   2  -4  12   13.00    3.80
  -2   4 -13    8.50    3.40
   2  -4  13   10.60    4.10
  -2   4 -14    7.00    3.70
   2  -4  14    8.40    4.20
   2  -5 -14    0.70    2.80
   2  -5 -14   -1.80    4.20
   2  -5 -13    8.10    3.80
   2  -5 -13    3.40    2.90
   2  -5 -12    8.80    2.80
   2  -5 -12    9.40    3.60
   2  -5 -11    5.80    3.20
   2  -5 -11    6.10    2.70
   2  -5 -11    8.00    2.50
  -2   5  10   47.20    3.90
   2  -5 -10   41.70    4.10
   2  -5 -10   49.10    4.20
   2  -5 -10   53.09    4.70
  -2   5   9  134.29    6.90
   2  -5  -9  140.29    7.00
   2  -5  -9  137.39    7.10
   2  -5  -9  133.19    7.10
   2  -5  -8   11.80    2.20
   2  -5  -8   11.00    2.20
   2  -5  -8   11.90    2.30
  -2   5   7   61.89    3.60
   2  -5  -7   63.49    3.90
   2  -5  -7   62.29    3.80
   2  -5  -7   60.09    3.80
  -2   5   6    2.70    1.30
   2  -5  -6    3.30    1.40
  -2   5   5  244.98   10.90
   2  -5  -5  226.78   10.40
  -2   5   4  217.28    9.60
   2  -5  -4  216.18    9.60
   2  -5  -4  216.78    9.60
  -2   5   3  113.99    5.30
   2  -5  -3  110.89    5.30
   2  -5  -3  116.69    5.30
   2  -5  -2  299.37   13.00
   2  -5  -2  295.37   12.90
  -2   5   1  205.18    8.90
   2  -5  -1  191.98    8.90
   2  -5  -1  203.68    8.90
  -2   5   0  225.38    9.80
   2  -5   0  218.68    9.80
  -2   5  -1  176.08    8.00
   2  -5   1  177.98    8.00
  -2   5  -2   84.69    4.30
   2  -5   2   77.99    4.10
  -2   5  -3   37.10    2.80
  -2   5  -4  166.38    8.10
  -2   5  -5   41.20    3.30
   2  -5   5   42.60    2.80
   2  -5   5   41.40    2.80
  -2   5  -6   59.29    4.20
  -2   5  -6   61.39    4.10
   2  -5   6   59.59    3.70
   2  -5   6   61.19    3.60
  -2   5  -7   67.89    4.30
  -2   5  -7   72.99    4.70
   2  -5   7   77.49    4.30
   2  -5   7   74.79    4.40
  -2   5  -8    2.10    2.20
  -2   5  -8   -1.00    2.20
   2  -5   8    0.90    1.90
   2  -5   8    3.80    2.20
  -2   5  -9   58.29    4.70
   2  -5   9   58.69    4.10
   2  -5   9   57.69    4.50
  -2   5 -10   41.10    4.00
  -2   5 -10   37.00    4.50
   2  -5  10   38.40    5.30
   2  -5  10   35.70    4.20
  -2   5 -11   66.39    5.00
  -2   5 -11   56.19    5.40
   2  -5  11   64.69    5.40
  -2   5 -12   40.20    5.10
   2  -5  12   43.00    5.30
  -2   5 -13    0.50    3.40
   2  -5  13   -1.00    3.90
   2  -6 -13   21.50    3.90
   2  -6 -12   -5.40    2.50
   2  -6 -12    0.40    3.30
   2  -6 -11   13.30    2.80
   2  -6 -11   20.80    3.40
   2  -6 -11    8.60    3.20
  -2   6  10    6.70    2.30
   2  -6 -10    4.10    2.70
   2  -6 -10    4.30    2.40
   2  -6 -10    6.80    2.60
  -2   6   9    2.70    2.10
   2  -6  -9    4.60    3.50
   2  -6  -9    0.50    2.20
   2  -6  -9    2.70    2.20
  -2   6   8   11.10    2.10
   2  -6  -8    9.90    2.10
   2  -6  -8    9.20    2.30
   2  -6  -8    9.20    3.70
   2  -6  -7   26.00    2.80
   2  -6  -7   24.60    3.50
   2  -6  -6   15.00    1.90
  -2   6   5  150.98    7.10
   2  -6  -5  146.79    7.00
   2  -6  -5  156.08    7.10
  -2   6   4  175.98    7.90
   2  -6  -4  169.88    7.90
   2  -6  -4  173.68    7.90
   2  -6  -3  162.08    7.50
   2  -6  -3  165.48    7.50
   2  -6  -2  171.68    7.80
   2  -6  -2  170.68    7.70
  -2   6   1  126.39    5.90
   2  -6  -1  123.79    5.90
   2  -6  -1  122.79    5.80
  -2   6   0  176.08    8.10
   2  -6   0  173.98    8.00
   2  -6   0  181.38    8.10
  -2   6  -1  228.48   10.20
  -2   6  -2   70.59    4.60
  -2   6  -3   34.40    3.00
  -2   6  -4   89.79    4.90
  -2   6  -5   83.59    4.90
  -2   6  -6   35.80    3.50
   2  -6   6   37.40    3.20
   2  -6   6   36.60    3.10
  -2   6  -7   58.89    4.30
  -2   6  -7   51.79    3.80
   2  -6   7   61.19    3.80
   2  -6   7   56.89    3.90
  -2   6  -8    8.90    2.50
   2  -6   8    8.90    2.20
   2  -6   8   14.60    2.60
  -2   6  -9   54.39    4.70
  -2   6  -9   57.29    4.20
   2  -6   9   59.69    4.30
  -2   6 -10    6.20    2.80
  -2   6 -10    9.30    2.80
   2  -6  10    9.70    3.20
   2  -6  10    5.80    2.40
  -2   6 -11   13.60    3.20
   2  -6  11   13.70    3.70
  -2   6 -12    0.20    2.90
   2  -6  12   -3.90    3.40
  -2   6 -13   13.40    3.70
   2  -6  13    7.50    4.20
   2  -7 -12    1.50    3.30
   2  -7 -12    1.70    3.40
   2  -7 -11    7.50    2.80
   2  -7 -11    8.40    3.10
   2  -7 -10   -0.70    2.80
   2  -7 -10    6.30    2.90
   2  -7 -10    4.40    2.50
  -2   7   9   45.60    3.50
   2  -7  -9   36.50    3.80
   2  -7  -9   39.70    3.90
   2  -7  -8   -1.50    2.00
   2  -7  -7   30.70    2.90
   2  -7  -7   23.50    3.10
   2  -7  -6   13.00    2.00
   2  -7  -5  136.59    6.70
   2  -7  -4   46.60    4.70
   2  -7  -3  139.99    7.00
   2  -7  -2    4.10    1.80
   2  -7  -1  222.78   11.00
  -2   7   0    3.70    1.50
   2  -7   0    3.40    1.40
  -2   7  -1   46.30    3.40
   2  -7   1   56.59    3.40
  -2   7  -2    4.10    1.60
  -2   7  -3  109.19    5.70
  -2   7  -4    3.00    1.90
  -2   7  -5   76.29    4.80
  -2   7  -6   11.00    2.40
   2  -7   6   11.80    1.90
  -2   7  -7   69.89    4.90
   2  -7   7   69.29    4.40
  -2   7  -8    9.90    2.60
   2  -7   8    3.70    2.90
   2  -7   8    5.00    2.20
  -2   7  -9   59.89    4.40
  -2   7  -9   59.99    5.20
   2  -7   9   72.69    4.50
   2  -7   9   60.09    4.90
  -2   7 -10    1.10    2.70
   2  -7  10    3.80    3.00
  -2   7 -11   18.90    3.50
   2  -7  11   28.80    3.90
  -2   7 -12    2.70    3.80
   2  -7  12   10.10    3.70
   2  -8 -12   -2.00    2.80
   2  -8 -12    2.00    3.40
   2  -8 -11    2.50    3.40
   2  -8 -11    3.50    3.30
   2  -8 -10   -1.40    2.70
   2  -8 -10    2.40    2.50
   2  -8  -9   40.60    4.00
   2  -8  -9   43.00    4.10
   2  -8  -8    1.50    2.20
   2  -8  -8    3.60    2.40
   2  -8  -7   78.59    4.90
   2  -8  -6   15.90    2.20
   2  -8  -5  172.58    8.20
   2  -8  -4    6.50    1.80
   2  -8  -3   97.49    5.20
   2  -8  -2   38.60    3.10
   2  -8  -1   57.89    3.70
  -2   8   0   52.99    3.80
   2  -8   0   57.89    3.80
  -2   8  -1  229.98   10.40
   2  -8   1  221.18   10.40
  -2   8  -2  126.49    6.60
   2  -8   2  134.29    6.60
  -2   8  -3    4.10    2.00
  -2   8  -4   34.00    3.60
  -2   8  -5   40.60    3.90
  -2   8  -6    2.40    2.70
  -2   8  -7   74.89    5.60
   2  -8   7   87.39    4.80
  -2   8  -8   12.10    2.90
   2  -8   8   12.20    2.50
  -2   8  -9   78.59    5.50
   2  -8   9   61.99    4.90
   2  -8   9   65.69    5.10
  -2   8 -10    0.80    2.90
   2  -8  10    1.60    3.00
   2  -8  11   23.70    4.30
   2  -9 -11   16.10    3.40
   2  -9 -10   12.40    3.80
   2  -9 -10    3.30    3.20
   2  -9  -9   19.70    3.00
   2  -9  -9   22.60    3.10
   2  -9  -8    1.50    2.30
   2  -9  -7   17.50    2.60
   2  -9  -6    8.10    2.20
   2  -9  -5  137.89    7.00
   2  -9  -4   16.40    2.30
   2  -9  -3   79.79    4.70
   2  -9  -2   36.90    3.30
   2  -9  -1  113.89    5.90
  -2   9   0   20.10    2.40
   2  -9   0   23.00    3.10
  -2   9  -1   29.30    3.40
   2  -9   1   28.70    3.40
  -2   9  -2   30.40    2.90
   2  -9   2   27.50    2.90
  -2   9  -3   77.69    5.00
   2  -9   3   73.39    4.90
  -2   9  -4   27.20    3.00
  -2   9  -5   32.50    3.90
  -2   9  -6    7.40    2.60
  -2   9  -7   56.99    5.00
   2  -9   7   58.39    4.10
  -2   9  -8    7.60    3.00
   2  -9   8    5.90    2.20
  -2   9  -9   37.60    4.90
  -2   9 -10   -4.20    4.80
   2 -10  -9    3.90    2.60
   2 -10  -8    4.50    2.70
   2 -10  -7   18.60    3.20
   2 -10  -6    1.70    2.20
   2 -10  -5   76.79    4.90
   2 -10  -4   28.50    3.30
   2 -10  -3   72.79    4.70
   2 -10  -2   38.50    3.60
   2 -10  -1   96.49    5.50
   2 -10   0    6.70    2.20
  -2  10  -1  192.38    9.40
   2 -10   1  191.38    9.40
  -2  10  -3   35.40    4.00
   2 -10   3   37.20    4.10
  -2  10  -4   22.90    3.00
   2 -10   4   22.60    3.00
  -2  10  -5   45.80    4.60
  -2  10  -6   12.60    3.00
  -2  10  -7   40.10    4.70
  -2  10  -8   -2.70    2.80
  -2  10  -9   21.40    3.70
   2 -11  -8    5.20    2.60
   2 -11  -7   10.20    2.80
   2 -11  -6    6.80    2.40
   2 -11  -5   42.50    4.00
   2 -11  -4   25.90    3.50
   2 -11  -3   47.40    4.10
   2 -11  -2   13.70    2.60
   2 -11  -1   41.20    3.90
   2 -11   0    6.60    2.30
   2 -11   1   24.90    3.00
  -2  11  -2    1.90    2.60
   2 -11   2    5.20    2.70
  -2  11  -3   20.80    3.10
   2 -11   3   21.30    3.10
  -2  11  -4   10.10    2.90
   2 -11   4   17.50    3.10
  -2  11  -5   12.40    3.00
   2 -11   5   20.00    3.20
  -2  11  -6   11.50    3.10
   2 -11   6   12.50    3.10
  -2  11  -7    9.30    5.10
   2 -12  -6    4.90    2.50
   2 -12  -5   14.60    2.70
   2 -12  -4    7.70    2.50
   2 -12  -3    4.20    2.50
   2 -12  -2   29.60    3.90
   2 -12  -1    4.00    2.50
   2 -12   0    2.60    2.50
   2 -12   1    8.60    2.80
  -2  12  -2    0.50    2.70
   2 -12   2    3.00    2.70
  -2  12  -3    0.90    2.80
   2 -12   3    6.50    2.90
  -2  12  -4   11.70    3.20
   2 -12   4   12.90    3.30
  -2  12  -5    3.20    3.70
   2 -12   5    2.90    3.70
   2 -13  -1   11.80    3.10
   2 -13   0   39.80    4.60
  -3 -12   5    7.40    3.20
  -3 -12   3   -0.60    3.00
  -3 -12   2   39.90    4.70
  -3 -12   1    4.00    2.90
  -3 -12   0   -1.20    2.80
  -3 -12  -1    5.00    2.80
  -3 -12  -2    1.50    2.80
  -3 -12  -3    6.90    3.00
  -3 -12  -4   10.90    4.00
  -3 -12  -5    4.10    4.70
   3  11  -8   13.50    3.50
  -3 -11   6    7.90    3.20
   3  11  -6    3.40    3.00
  -3 -11   5   39.40    4.90
   3  11  -5   41.90    4.90
  -3 -11   4   18.90    3.30
  -3 -11   3   26.20    3.40
  -3 -11   2    6.50    2.70
  -3 -11   1   21.60    3.10
  -3 -11   0    5.80    2.70
  -3 -11  -1   38.00    4.30
  -3 -11  -2    8.60    2.80
  -3 -11  -3   39.80    4.40
  -3 -11  -4   14.40    3.00
  -3 -11  -5   19.30    3.20
  -3 -11  -6   14.80    3.30
  -3 -11  -7   19.80    4.00
  -3 -10   8    5.10    3.20
  -3 -10   8   13.40    3.10
   3  10  -8    7.60    3.10
  -3 -10   7   28.90    3.70
  -3 -10   7   34.00    4.00
  -3 -10   7   36.60    4.70
   3  10  -7   37.20    4.60
  -3 -10   6    0.20    2.80
   3  10  -6    4.00    2.80
  -3 -10   5   26.00    3.40
   3  10  -5   27.10    3.40
  -3 -10   4    8.10    2.80
   3  10  -4    8.90    2.70
  -3 -10   3   47.50    4.50
  -3 -10   2   22.50    3.00
  -3 -10   1   67.49    4.90
  -3 -10   0    5.60    2.40
  -3 -10  -1   88.69    5.60
  -3 -10  -2    4.90    2.50
  -3 -10  -3   51.09    4.50
  -3 -10  -4   12.10    2.80
  -3 -10  -5   78.69    5.50
  -3 -10  -6   12.50    3.00
  -3 -10  -7   51.69    5.10
  -3 -10  -8    3.90    3.00
  -3 -10  -9    6.50    3.50
  -3 -10  -9   10.30    3.40
   3   9 -10    9.10    3.20
  -3  -9   9    8.30    3.00
  -3  -9   9   10.50    3.10
   3   9  -9    8.60    3.00
  -3  -9   8    3.90    2.80
  -3  -9   8    4.10    3.20
  -3  -9   8    3.50    2.90
   3   9  -8    5.20    2.80
  -3  -9   7   63.69    5.70
  -3  -9   7   59.09    4.80
  -3  -9   7   64.09    5.20
   3   9  -7   61.99    5.10
  -3  -9   6    6.50    2.60
  -3  -9   6    9.70    2.90
   3   9  -6    9.10    2.80
  -3  -9   5  135.29    7.40
   3   9  -5  134.99    7.30
  -3  -9   3   40.60    4.00
  -3  -9   2   17.60    2.60
  -3  -9   1   97.69    5.70
  -3  -9   0    5.40    2.20
  -3  -9  -1   62.59    4.50
  -3  -9  -2   34.40    3.70
  -3  -9  -3  126.59    6.90
  -3  -9  -5   68.39    5.00
  -3  -9  -6    8.60    2.70
  -3  -9  -7   55.09    4.50
  -3  -9  -7   57.59    4.90
  -3  -9  -8    8.30    2.90
  -3  -9  -8    6.00    4.00
  -3  -9  -8    4.30    2.80
  -3  -9  -9   32.90    4.10
  -3  -9  -9   49.30    4.60
  -3  -9 -10    1.90    3.10
   3   8 -11    3.70    3.00
   3   8 -10    1.70    2.80
   3   8  -9   41.00    4.70
  -3  -8   8    3.70    2.70
   3   8  -8    3.00    2.60
   3   8  -8   -1.50    2.90
  -3  -8   7  182.28    9.10
  -3  -8   7  182.18    8.90
  -3  -8   7  176.88   10.10
   3   8  -7  171.58    8.60
   3   8  -7  177.28    9.50
  -3  -8   6    9.70    2.50
  -3  -8   6   11.50    2.70
  -3  -8   6    8.70    2.60
   3   8  -6   15.20    2.60
   3   8  -6    7.40    2.20
  -3  -8   5   73.69    4.90
  -3  -8   5   69.79    4.50
  -3  -8   5   73.69    6.10
   3   8  -5   67.49    4.90
  -3  -8   4    4.80    2.30
  -3  -8   4    6.30    2.10
   3   8  -4    2.30    2.10
  -3  -8   3   80.49    5.00
   3   8  -3   82.69    5.00
  -3  -8   2   13.10    2.20
  -3  -8   1   55.39    4.00
  -3  -8   0   57.79    4.10
  -3  -8  -1   48.50    3.80
  -3  -8  -2  117.19    6.20
  -3  -8  -3   37.90    3.70
  -3  -8  -4   30.80    3.60
  -3  -8  -5   55.79    4.30
  -3  -8  -5   52.69    3.80
  -3  -8  -6    4.50    2.50
  -3  -8  -6    1.80    2.50
  -3  -8  -6    3.70    3.40
  -3  -8  -7   68.99    5.40
  -3  -8  -7   75.59    5.50
  -3  -8  -7   74.29    5.00
  -3  -8  -8    7.40    2.80
  -3  -8  -8    5.60    2.70
  -3  -8  -8    6.00    2.50
   3   8   8    4.30    2.30
  -3  -8  -9    8.70    3.10
  -3  -8 -10    6.30    3.10
  -3  -8 -10    5.00    3.40
  -3  -8 -11   22.40    3.90
  -3  -7  12    3.00    3.80
   3   7 -12   -2.30    3.00
  -3  -7  11   16.00    3.80
   3   7 -11   13.60    3.10
  -3  -7  10    1.90    3.20
   3   7 -10    4.90    2.70
  -3  -7   9   32.00    4.00
   3   7  -9   25.30    3.20
  -3  -7   8    7.40    2.60
   3   7  -8    8.80    2.30
   3   7  -8    9.40    2.60
  -3  -7   7   73.49    4.70
   3   7  -7   64.09    4.40
   3   7  -7   70.19    4.80
  -3  -7   6   23.10    3.20
   3   7  -6   22.60    2.60
   3   7  -6   22.90    3.10
  -3  -7   5  131.49    6.70
  -3  -7   5  128.09    6.40
  -3  -7   5  128.59    6.40
   3   7  -5  115.09    6.50
   3   7  -5  128.69    6.60
  -3  -7   4   32.60    3.00
  -3  -7   4   38.90    3.40
   3   7  -4   33.40    3.30
  -3  -7   3   79.09    4.70
  -3  -7   3   77.19    4.40
   3   7  -3   81.89    4.60
  -3  -7   2   15.30    1.80
  -3  -7   2   15.70    2.00
  -3  -7   1  120.29    6.10
  -3  -7   0    8.40    1.70
  -3  -7  -1   41.00    3.30
  -3  -7  -2    3.60    1.70
  -3  -7  -3  140.49    7.00
  -3  -7  -3  140.79    6.70
  -3  -7  -4   15.00    2.30
  -3  -7  -4   15.20    2.10
  -3  -7  -4   20.60    2.10
  -3  -7  -5  109.89    5.80
  -3  -7  -5  106.29    5.70
  -3  -7  -5  119.29    6.10
  -3  -7  -6   10.80    2.30
  -3  -7  -6    8.20    2.10
  -3  -7  -6    9.30    2.50
   3   7   6   13.90    2.10
  -3  -7  -7   75.79    4.70
  -3  -7  -7   77.49    5.20
  -3  -7  -7   71.79    4.90
   3   7   7   77.19    5.20
  -3  -7  -8    6.00    2.40
  -3  -7  -8    6.10    2.70
  -3  -7  -8   -0.50    4.50
  -3  -7  -9   38.50    4.50
  -3  -7  -9   38.50    4.40
  -3  -7  -9   33.00    3.90
   3   7   9   40.80    4.10
  -3  -7 -10    2.00    3.20
  -3  -7 -10   -2.10    2.90
  -3  -7 -11   10.90    3.40
  -3  -7 -11   13.60    3.80
  -3  -7 -12   10.70    4.50
  -3  -6  13   10.20    4.10
   3   6 -13    4.60    3.40
  -3  -6  12    1.10    3.70
   3   6 -12    2.00    3.10
  -3  -6  11   17.40    3.70
   3   6 -11   25.20    4.20
   3   6 -11   13.10    3.10
  -3  -6  10    5.60    3.80
  -3  -6  10    5.20    2.70
   3   6 -10    8.70    3.40
   3   6 -10    5.60    2.50
  -3  -6   9   20.80    3.60
  -3  -6   9   18.70    3.20
   3   6  -9   17.50    2.80
   3   6  -9   17.10    2.70
  -3  -6   8   49.20    4.30
  -3  -6   8   32.70    3.80
   3   6  -8   42.00    4.00
   3   6  -8   39.90    3.60
  -3  -6   7  125.49    6.70
   3   6  -7  133.79    6.80
  -3  -6   6   17.20    2.40
   3   6  -6   19.60    2.50
   3   6  -6   14.50    2.20
  -3  -6   5   74.69    4.10
   3   6  -5   71.09    4.20
   3   6  -5   63.09    4.00
  -3  -6   4   18.20    2.10
  -3  -6   4   14.80    2.10
  -3  -6   4   18.40    1.90
   3   6  -4   21.10    2.10
   3   6  -4   17.90    2.40
  -3  -6   3   81.19    4.30
  -3  -6   3   77.99    4.30
  -3  -6   3   85.89    4.50
   3   6  -3   81.39    5.10
   3   6  -3   83.79    4.50
  -3  -6   2  269.97   11.80
  -3  -6   2  265.87   12.00
  -3  -6   2  265.87   11.80
   3   6  -2  263.47   11.90
   3   6  -2  272.57   11.90
  -3  -6   1  186.78    8.80
  -3  -6   1  194.48    8.60
  -3  -6   1  189.18    8.60
  -3  -6   0   18.30    2.40
  -3  -6  -1   37.30    2.90
  -3  -6  -2   16.50    1.70
  -3  -6  -2   16.30    1.90
  -3  -6  -3   87.19    4.80
  -3  -6  -3   89.99    4.60
  -3  -6  -3   86.49    4.60
  -3  -6  -4  111.39    5.70
  -3  -6  -4  109.79    5.40
  -3  -6  -4  111.29    5.40
   3   6   4   91.19    6.30
  -3  -6  -5  170.58    7.80
  -3  -6  -5  158.88    7.60
  -3  -6  -5  152.68    7.50
   3   6   5  152.98    7.50
  -3  -6  -6   90.89    5.10
  -3  -6  -6   90.29    5.00
  -3  -6  -6   88.19    5.30
   3   6   6   88.69    4.90
  -3  -6  -7   60.29    4.30
  -3  -6  -7   59.49    4.10
  -3  -6  -7   59.19    4.50
   3   6   7   55.99    4.00
  -3  -6  -8    5.60    2.30
  -3  -6  -8    8.70    2.50
  -3  -6  -8    5.50    2.60
  -3  -6  -9   16.50    2.70
  -3  -6  -9   16.20    5.10
  -3  -6 -10   -2.20    3.00
  -3  -6 -10    4.30    2.80
   3   6  10    8.70    2.50
  -3  -6 -11   19.80    3.50
  -3  -6 -11   15.60    3.70
  -3  -6 -12   -0.30    3.20
  -3  -6 -12   -2.00    3.70
  -3  -5  13    5.50    3.80
   3   5 -13    0.60    3.20
  -3  -5  12    9.10    3.90
   3   5 -12    6.80    3.10
   3   5 -12   12.70    3.10
  -3  -5  11   11.90    3.40
  -3  -5  11    7.40    3.30
   3   5 -11   11.80    3.00
   3   5 -11   11.20    4.60
  -3  -5  10   28.40    3.70
  -3  -5  10   32.30    4.50
   3   5 -10   29.60    4.00
   3   5 -10   31.70    3.90
  -3  -5   9  124.19    6.80
  -3  -5   9  112.69    6.50
   3   5  -9  124.29    6.60
   3   5  -9  101.79    6.50
  -3  -5   8   55.09    4.40
  -3  -5   8   62.99    4.70
   3   5  -8   68.79    4.50
   3   5  -8   59.29    4.30
  -3  -5   7  197.18    9.80
   3   5  -7  216.88    9.70
   3   5  -7  207.68    9.60
  -3  -5   6    8.50    2.00
   3   5  -6   11.90    1.80
  -3  -5   5  131.29    6.20
   3   5  -5  126.29    6.30
  -3  -5   4   85.09    4.60
  -3  -5   4   83.89    4.30
  -3  -5   4   84.29    4.90
   3   5  -4   72.19    4.70
   3   5  -4   83.39    4.70
  -3  -5   3  184.18    8.40
  -3  -5   3  184.78    8.40
  -3  -5   3  188.48    8.50
   3   5  -3  181.28    8.40
   3   5  -3  188.28    8.50
  -3  -5   2  187.08    8.20
  -3  -5   2  185.78    8.20
  -3  -5   2  169.18    8.30
  -3  -5   2  183.08    8.30
   3   5  -2  173.38    8.20
   3   5  -2  187.78    8.20
   3   5  -2  189.38    8.30
  -3  -5   1   78.19    4.20
  -3  -5   1   83.29    4.40
  -3  -5   1   90.39    4.30
  -3  -5   1   89.29    4.40
  -3  -5   0   57.69    3.30
  -3  -5   0   58.49    3.30
  -3  -5   0   55.59    3.20
  -3  -5   0   59.89    3.10
   3   5   0   50.39    3.00
   3   5   0   53.99    3.20
  -3  -5  -1   54.59    3.10
  -3  -5  -1   51.29    2.90
  -3  -5  -1   49.70    2.90
  -3  -5  -1   48.70    3.10
   3   5   1   42.60    2.80
   3   5   1   47.00    2.80
   3   5   1   43.30    3.00
  -3  -5  -2   18.70    2.10
  -3  -5  -2   20.10    2.10
  -3  -5  -2   19.00    2.40
   3   5   2   23.60    2.00
  -3  -5  -3   93.19    4.60
  -3  -5  -3   89.89    4.70
  -3  -5  -3   90.69    6.00
   3   5   3   88.79    4.50
  -3  -5  -4  147.99    7.40
  -3  -5  -4  161.58    7.30
  -3  -5  -4  154.88    7.20
   3   5   4  154.58    7.20
  -3  -5  -5   45.00    3.30
  -3  -5  -5   50.19    3.50
  -3  -5  -5   40.80    3.10
   3   5   5   37.10    3.60
  -3  -5  -6   60.89    4.00
  -3  -5  -6   66.29    4.30
  -3  -5  -6   63.09    4.00
  -3  -5  -7  141.59    6.90
  -3  -5  -7  137.09    6.80
  -3  -5  -7  128.49    6.60
   3   5   7  119.09    6.70
  -3  -5  -8    3.20    2.20
  -3  -5  -8    0.00    2.30
  -3  -5  -8    3.70    2.10
   3   5   8    6.70    2.10
  -3  -5  -9   20.90    2.90
  -3  -5  -9   21.40    3.20
  -3  -5  -9   17.00    2.80
   3   5   9   28.00    3.30
  -3  -5 -10   13.00    3.30
  -3  -5 -10   15.50    3.60
   3   5  10    9.80    2.70
  -3  -5 -11   53.39    5.30
  -3  -5 -11   43.40    5.20
   3   5  11   57.19    6.50
  -3  -5 -12   23.00    3.80
  -3  -5 -12   27.70    4.30
  -3  -5 -13    7.40    4.10
  -3  -5 -13    6.40    3.50
  -3  -4  14    6.70    4.10
   3   4 -14    2.90    3.20
   3   4 -13    6.10    3.00
   3   4 -13    4.60    3.30
  -3  -4  12    3.70    3.60
   3   4 -12    7.90    3.30
   3   4 -12    3.70    3.00
  -3  -4  11    6.20    4.50
  -3  -4  11    1.70    3.40
   3   4 -11    6.00    2.70
   3   4 -11    9.80    3.00
  -3  -4  10   60.29    4.90
  -3  -4  10   67.09    5.30
   3   4 -10   75.99    4.90
   3   4 -10   71.39    5.10
  -3  -4   9    7.90    2.80
  -3  -4   9    3.80    3.00
   3   4  -9    9.40    2.60
  -3  -4   8  123.39    6.60
  -3  -4   8  111.99    6.40
   3   4  -8  120.49    7.50
   3   4  -8  133.59    6.40
  -3  -4   7   26.00    3.00
  -3  -4   7   25.30    3.30
   3   4  -7   25.90    2.90
   3   4  -7   32.30    3.10
  -3  -4   6   88.19    4.90
  -3  -4   6   87.49    5.60
   3   4  -6   90.49    4.80
   3   4  -6   90.79    4.80
   3   4  -5   93.89    4.80
  -3  -4   4   86.19    4.30
  -3  -4   4   80.59    4.30
   3   4  -4   84.89    4.30
   3   4  -4   83.19    4.20
   3   4  -4   84.29    4.20
  -3  -4   3  192.58    8.80
  -3  -4   3  197.78    8.80
  -3  -4   3  192.78    8.80
  -3  -4   3  206.58    8.80
   3   4  -3  187.68    8.70
   3   4  -3  199.58    8.80
  -3  -4   2  619.44   26.80
  -3  -4   2  628.94   26.70
  -3  -4   2  628.14   26.70
   3   4  -2  616.84   26.80
  -3  -4   1  795.72   34.20
  -3  -4   1  778.92   33.80
  -3  -4   1  811.42   33.90
  -3  -4   1  819.22   33.80
   3   4  -1  744.93   33.90
   3   4  -1  807.42   34.10
   3   4  -1  781.02   33.90
  -3  -4   0   12.60    1.30
  -3  -4   0   11.70    1.30
  -3  -4   0   11.90    1.40
   3   4   0    9.20    2.30
   3   4   0   11.30    1.30
   3   4   0   11.90    1.40
  -3  -4  -1   55.39    3.20
  -3  -4  -1   51.69    3.00
  -3  -4  -1   63.19    3.30
   3   4   1   59.69    3.30
   3   4   1   54.79    3.00
  -3  -4  -2    9.70    1.30
  -3  -4  -2    8.30    1.30
  -3  -4  -2    8.00    1.40
  -3  -4  -3  238.58   10.50
  -3  -4  -3  232.68   10.50
  -3  -4  -3  250.07   10.60
   3   4   3  231.78   10.50
   3   4   3  230.78   10.50
  -3  -4  -4  256.07   11.40
  -3  -4  -4  255.17   11.30
  -3  -4  -4  252.87   11.50
   3   4   4  258.67   11.40
  -3  -4  -5  371.66   16.20
  -3  -4  -5  373.76   16.40
  -3  -4  -5  376.26   16.30
   3   4   5  360.46   16.20
  -3  -4  -6  126.09    6.20
  -3  -4  -6  123.89    6.30
  -3  -4  -6  124.89    6.20
   3   4   6  121.79    6.10
  -3  -4  -7  106.39    5.60
  -3  -4  -7   84.09    5.70
  -3  -4  -7  101.29    5.50
   3   4   7  101.39    5.30
  -3  -4  -8   15.70    2.60
  -3  -4  -8   20.00    2.50
  -3  -4  -8   18.70    2.70
   3   4   8   23.40    3.00
  -3  -4  -9   20.00    3.00
  -3  -4  -9   13.10    2.80
   3   4   9   16.70    3.80
  -3  -4 -10   27.60    4.50
  -3  -4 -10   22.00    3.40
  -3  -4 -10   18.40    3.10
   3   4  10   25.60    3.10
  -3  -4 -11    2.10    3.20
  -3  -4 -11   -0.80    3.20
  -3  -4 -11    1.10    2.70
   3   4  11   -0.20    2.60
  -3  -4 -12   22.80    4.20
   3   4  12   20.30    3.40
  -3  -4 -13   17.00    3.60
  -3  -4 -13   20.10    4.50
   3   3 -14    3.30    3.20
   3   3 -14   11.50    3.80
  -3  -3  13    5.70    3.90
   3   3 -13    3.80    4.50
   3   3 -13    2.60    2.80
  -3  -3  12    6.80    3.60
   3   3 -12    6.40    2.70
   3   3 -12    8.20    3.30
  -3  -3  11   13.40    2.80
  -3  -3  11   14.60    3.60
   3   3 -11   18.50    3.30
   3   3 -11   14.20    2.70
  -3  -3  10   26.00    4.70
  -3  -3  10   31.50    4.20
   3   3 -10   26.10    3.30
   3   3 -10   20.60    2.70
  -3  -3   9  101.49    5.80
  -3  -3   9  107.79    5.90
   3   3  -9   95.69    5.90
   3   3  -9   96.59    5.60
  -3  -3   8  162.78    9.20
  -3  -3   8  174.58    8.30
   3   3  -8  170.38    8.10
   3   3  -8  169.68    8.30
  -3  -3   7  125.09    6.30
  -3  -3   7  122.29    6.20
   3   3  -7  124.09    6.00
   3   3  -7  122.99    6.40
   3   3  -7  119.49    6.20
  -3  -3   6  174.68    7.70
  -3  -3   6  169.78    7.50
  -3  -3   6  155.88    7.70
   3   3  -6  156.78    7.60
   3   3  -6  173.08    7.60
   3   3  -6  152.58    7.80
  -3  -3   4  189.08    8.40
  -3  -3   4  181.68    8.40
   3   3  -4  191.38    8.40
   3   3  -4  184.08    8.40
   3   3  -4  187.48    8.40
  -3  -3   3   75.69    3.80
  -3  -3   3   75.39    3.90
  -3  -3   3   79.19    4.00
  -3  -3   3   72.09    3.80
   3   3  -3   75.59    3.90
   3   3  -3   74.99    3.80
   3   3  -3   83.59    3.90
  -3  -3   2  253.17   11.00
  -3  -3   2  255.57   11.00
  -3  -3   2  244.48   11.00
  -3  -3   2  255.77   11.00
   3   3  -2  259.47   11.00
   3   3  -2  242.18   11.00
  -3  -3   1  122.99    5.70
  -3  -3   1  127.59    5.70
  -3  -3   1  118.49    5.70
  -3  -3   1  120.29    5.70
   3   3  -1  125.99    5.70
   3   3  -1  129.19    5.70
  -3  -3   0   23.90    1.90
  -3  -3   0   24.50    1.90
  -3  -3   0   25.60    2.10
   3   3   0   27.20    2.00
   3   3   0   25.50    1.90
  -3  -3  -1   13.70    1.70
  -3  -3  -1   18.00    1.90
  -3  -3  -1   15.10    1.80
   3   3   1   16.00    1.70
   3   3   1   18.20    1.90
  -3  -3  -2   41.00    2.40
  -3  -3  -2   37.90    2.60
  -3  -3  -2   40.20    2.50
   3   3   2   44.70    2.50
   3   3   2   34.70    2.20
   3   3   2   36.90    2.50
  -3  -3  -3   95.49    4.60
  -3  -3  -3   88.09    4.40
  -3  -3  -3   87.39    4.50
   3   3   3   88.69    4.40
   3   3   3   86.79    4.40
   3   3   3   94.69    4.70
  -3  -3  -4  176.58    8.00
  -3  -3  -4  178.28    8.10
  -3  -3  -4  176.28    8.10
   3   3   4  172.38    8.10
   3   3   4  178.88    8.70
   3   3   4  180.28    8.00
  -3  -3  -5   52.79    3.50
  -3  -3  -5   59.09    4.00
  -3  -3  -5   50.59    3.40
   3   3   5   53.19    3.30
   3   3   5   56.09    3.30
  -3  -3  -6  365.86   15.20
  -3  -3  -6  350.76   15.20
  -3  -3  -6  345.37   15.10
   3   3   6  343.17   15.10
   3   3   6  306.97   15.60
  -3  -3  -7  114.79    7.40
  -3  -3  -7  116.09    6.00
  -3  -3  -7  125.89    6.30
   3   3   7  118.89    6.70
  -3  -3  -8  129.69    6.80
  -3  -3  -8  129.69    6.80
  -3  -3  -8  126.39    6.60
   3   3   8  130.99    6.70
  -3  -3  -9   16.00    2.80
  -3  -3  -9   13.90    2.80
  -3  -3  -9   13.00    2.60
   3   3   9   17.70    2.60
  -3  -3 -10   33.90    3.70
  -3  -3 -10   32.60    4.30
  -3  -3 -10   43.40    4.40
   3   3  10   32.50    4.10
  -3  -3 -11   24.20    3.80
  -3  -3 -11   26.70    3.40
  -3  -3 -11   21.80    3.50
   3   3  11   33.50    4.10
  -3  -3 -12   28.80    4.20
  -3  -3 -12   27.30    3.70
   3   3  12   28.30    3.70
  -3  -3 -13    9.50    4.40
  -3  -3 -13   13.40    3.60
  -3  -3 -14    5.60    3.40
  -3  -3 -14    1.70    4.10
  -3  -2  14   13.20    4.40
   3   2 -14    7.80    3.20
   3   2 -14   14.10    4.00
  -3  -2  13    8.10    3.70
   3   2 -13   12.60    3.80
   3   2 -13    9.20    3.30
  -3  -2  12   12.90    3.70
   3   2 -12    9.30    2.70
   3   2 -12   11.70    4.30
  -3  -2  11    8.70    3.10
   3   2 -11   10.50    2.40
   3   2 -11   14.90    3.30
  -3  -2  10   21.90    2.90
  -3  -2  10   36.30    4.80
   3   2 -10   26.80    3.40
   3   2 -10   31.10    4.00
  -3  -2   9    2.00    2.40
  -3  -2   9    4.30    3.60
   3   2  -9    2.80    1.80
   3   2  -9    2.40    2.30
  -3  -2   8  121.79    6.00
  -3  -2   8  102.29    5.90
   3   2  -8  110.59    6.00
   3   2  -8  111.89    5.80
   3   2  -8  111.59    5.70
  -3  -2   7   95.69    6.30
  -3  -2   7   96.59    4.80
  -3  -2   7   95.39    5.20
   3   2  -7   98.19    5.20
   3   2  -7   95.99    4.90
   3   2  -7   91.59    5.60
  -3  -2   6  331.17   14.50
  -3  -2   6  340.27   14.60
  -3  -2   6  321.97   14.60
   3   2  -6  338.27   14.60
   3   2  -6  337.57   14.50
   3   2  -6  321.97   14.60
  -3  -2   5   67.99    3.70
  -3  -2   5   60.99    3.40
   3   2  -5   67.49    3.60
   3   2  -5   63.79    4.50
   3   2  -5   61.19    3.40
  -3  -2   4  324.27   13.90
  -3  -2   4  317.27   13.90
   3   2  -4  317.37   13.90
   3   2  -4  317.07   13.80
  -3  -2   3   88.69    4.30
  -3  -2   3   80.39    3.80
   3   2  -3   76.99    4.00
   3   2  -3   81.99    4.00
   3   2  -3   76.59    3.80
  -3  -2   2   98.29    4.60
  -3  -2   2   97.19    4.60
  -3  -2   2   94.79    4.50
  -3  -2   2   98.69    4.40
   3   2  -2   95.09    4.60
   3   2  -2   94.59    4.50
  -3  -2   1   99.49    4.80
  -3  -2   1   92.89    4.70
  -3  -2   1  108.39    4.70
  -3  -2   1  100.79    4.70
   3   2  -1  108.49    4.70
   3   2  -1  107.19    4.80
   3   2  -1  100.29    4.70
  -3  -2   0    9.70    1.10
  -3  -2   0    8.90    1.10
  -3  -2   0   10.10    1.10
   3   2   0    8.20    1.10
   3   2   0    8.60    1.10
   3   2   0    8.80    1.10
  -3  -2  -1   52.19    2.90
  -3  -2  -1   53.19    2.80
  -3  -2  -1   52.39    2.80
   3   2   1   49.90    2.80
   3   2   1   51.59    2.80
   3   2   1   48.20    2.80
  -3  -2  -2  315.37   13.80
  -3  -2  -2  325.17   13.90
  -3  -2  -2  324.27   13.90
   3   2   2  305.87   13.80
   3   2   2  328.47   13.90
   3   2   2  316.57   13.80
  -3  -2  -3   28.10    2.30
  -3  -2  -3   26.20    2.20
  -3  -2  -3   21.20    2.10
   3   2   3   22.30    2.10
   3   2   3   24.80    2.00
  -3  -2  -4  121.39    5.80
  -3  -2  -4  128.09    5.80
  -3  -2  -4  125.59    5.80
   3   2   4  121.89    5.70
   3   2   4  116.39    5.70
   3   2   4  115.69    5.70
  -3  -2  -5    6.80    1.50
  -3  -2  -5    6.00    1.40
  -3  -2  -5    6.60    1.50
   3   2   5    8.10    1.40
   3   2   5    4.20    1.30
   3   2   5    7.50    1.50
  -3  -2  -6  205.48    9.50
  -3  -2  -6  208.28    9.60
   3   2   6  212.88    9.60
   3   2   6  212.18    9.60
  -3  -2  -7   45.10    3.40
  -3  -2  -7   42.80    3.50
  -3  -2  -7   43.30    3.60
   3   2   7   48.20    3.40
   3   2   7   47.80    3.30
  -3  -2  -8  226.58   10.50
  -3  -2  -8  229.48   10.40
  -3  -2  -8  218.68   10.50
   3   2   8  221.88   10.50
  -3  -2  -9   21.10    2.60
  -3  -2  -9   18.50    2.70
  -3  -2  -9   20.70    2.90
   3   2   9   22.20    2.70
  -3  -2 -10   90.69    5.60
  -3  -2 -10   97.29    5.90
  -3  -2 -10   83.69    5.80
   3   2  10   88.99    5.80
  -3  -2 -11    8.70    3.10
  -3  -2 -11    4.30    2.80
   3   2  11    8.40    2.90
  -3  -2 -12    9.00    3.20
  -3  -2 -12   11.60    3.60
   3   2  12    7.40    3.30
  -3  -2 -13    6.50    3.20
  -3  -2 -13    6.30    3.80
   3   2  13    9.50    4.00
  -3  -2 -14   10.50    3.70
  -3  -2 -14   14.20    4.70
   3   2  14   14.40    4.00
  -3  -1  15    0.60    4.00
   3   1 -15    1.90    3.00
   3   1 -15    4.40    4.70
  -3  -1  14    8.30    4.20
   3   1 -14   17.10    4.20
   3   1 -14   12.80    3.20
  -3  -1  13    1.70    3.60
   3   1 -13   -0.20    3.40
   3   1 -13    1.00    2.60
  -3  -1  12   41.10    5.30
   3   1 -12   48.50    5.00
   3   1 -11    9.50    2.30
   3   1 -11   14.30    4.00
  -3  -1  10   10.60    2.80
   3   1 -10   17.20    2.90
   3   1 -10   10.70    2.10
   3   1 -10   12.40    2.70
  -3  -1   9    2.70    2.00
  -3  -1   9   -1.70    2.20
   3   1  -9    6.40    2.10
   3   1  -9    0.70    2.30
   3   1  -9    2.40    1.60
  -3  -1   8  184.28    8.40
  -3  -1   8  178.88    9.40
  -3  -1   8  165.28    8.10
   3   1  -8  169.88    8.40
   3   1  -8  171.38    8.30
   3   1  -8  178.38    8.00
  -3  -1   7   22.20    2.80
  -3  -1   7   22.50    2.30
  -3  -1   7   25.00    2.90
   3   1  -7   25.90    2.30
   3   1  -7   24.60    2.60
   3   1  -7   27.40    2.80
  -3  -1   6  260.07   12.60
  -3  -1   6  294.97   12.40
  -3  -1   6  284.97   12.20
   3   1  -6  274.37   12.40
   3   1  -6  273.97   12.20
   3   1  -6  282.87   13.10
  -3  -1   5   85.69    4.30
  -3  -1   5   78.79    4.20
  -3  -1   5   73.39    3.90
   3   1  -5   77.39    3.90
   3   1  -5   86.59    4.20
   3   1  -5   80.99    4.30
  -3  -1   4  148.59    6.80
  -3  -1   4  152.68    6.60
  -3  -1   4  144.99    6.80
   3   1  -4  150.58    6.80
   3   1  -4  150.98    6.90
   3   1  -4  147.99    6.60
  -3  -1   3   12.80    1.40
   3   1  -3   11.50    1.30
   3   1  -3   13.40    1.50
  -3  -1   2  237.08   10.50
  -3  -1   2  262.57   10.50
  -3  -1   2  232.28   10.30
   3   1  -2  229.18   10.30
   3   1  -2  236.68   10.40
  -3  -1   1  161.78    7.20
  -3  -1   1  152.08    7.10
  -3  -1   1  183.08    7.40
   3   1  -1  148.49    7.30
   3   1  -1  172.08    7.10
   3   1  -1  162.48    7.20
  -3  -1   0  299.07   13.50
  -3  -1   0  305.07   13.60
   3   1   0  328.67   13.70
   3   1   0  321.97   13.60
   3   1   0  316.77   13.50
  -3  -1  -1   84.19    4.40
  -3  -1  -1   78.09    4.00
  -3  -1  -1   86.19    4.00
   3   1   1   78.59    4.00
   3   1   1   91.29    4.00
   3   1   1   81.39    3.90
  -3  -1  -2  352.06   15.00
  -3  -1  -2  345.87   15.10
  -3  -1  -2  356.56   15.00
   3   1   2  339.17   14.90
   3   1   2  340.17   14.90
   3   1   2  338.97   15.00
  -3  -1  -3   33.90    2.40
  -3  -1  -3   32.20    2.40
  -3  -1  -3   36.20    2.30
   3   1   3   29.70    2.20
   3   1   3   35.70    2.30
   3   1   3   32.60    2.30
  -3  -1  -4  198.48    8.90
  -3  -1  -4  204.58    9.00
  -3  -1  -4  200.18    9.00
   3   1   4  196.78    9.00
   3   1   4  197.18    8.90
   3   1   4  198.58    9.00
  -3  -1  -5   24.30    2.60
  -3  -1  -5   29.80    2.40
  -3  -1  -5   30.50    2.60
   3   1   5   23.90    2.40
   3   1   5   31.90    2.60
   3   1   5   30.10    3.00
  -3  -1  -6  307.07   13.30
  -3  -1  -6  300.27   13.30
   3   1   6  293.67   13.20
   3   1   6  294.57   13.30
  -3  -1  -7   14.20    1.80
  -3  -1  -7   10.20    1.90
   3   1   7   12.00    1.90
  -3  -1  -8  265.67   12.70
  -3  -1  -8  291.17   12.80
  -3  -1  -8  284.47   12.80
   3   1   8  275.47   12.60
   3   1   8  275.57   12.70
  -3  -1  -9    4.30    2.20
  -3  -1  -9    6.00    2.10
  -3  -1  -9    2.70    2.40
   3   1   9    4.50    2.30
  -3  -1 -10   37.40    4.40
   3   1  10   46.20    4.30
  -3  -1 -11    1.90    2.90
  -3  -1 -11    0.60    4.60
   3   1  11    0.10    2.70
  -3  -1 -12   18.20    3.30
  -3  -1 -12   22.70    3.80
   3   1  12   20.20    3.60
  -3  -1 -13    5.70    4.00
  -3  -1 -13    1.40    3.00
   3   1  13    4.50    3.40
  -3  -1 -14   14.20    3.90
  -3  -1 -14   18.20    4.40
   3   1  14   20.10    4.30
  -3   0  15   -3.30    4.40
   3   0 -15   -4.50    4.40
   3   0 -15    4.90    3.00
  -3   0  14   27.00    4.20
   3   0 -14   18.50    4.40
   3   0 -13   -2.70    2.50
   3   0 -13   -1.80    3.70
  -3   0  12   24.40    3.70
   3   0 -12   23.60    2.90
   3   0 -12   21.30    4.00
  -3   0  11   -3.40    2.50
   3   0 -11   -0.10    2.30
   3   0 -11    1.00    2.00
   3   0 -11    3.00    3.00
  -3   0  10   14.50    2.70
   3   0 -10    9.10    4.20
   3   0 -10    8.20    3.00
   3   0 -10   10.80    2.10
  -3   0   9    1.10    1.50
  -3   0   9   -1.90    2.10
   3   0  -9   -2.10    1.90
   3   0  -9    0.30    1.50
   3   0  -9   -1.30    2.20
  -3   0   8  118.79    6.10
  -3   0   8  126.99    6.20
  -3   0   8  105.59    6.10
   3   0  -8  127.59    6.30
   3   0  -8  117.99    6.80
   3   0  -8  125.49    5.80
  -3   0   7    0.70    1.60
  -3   0   7   -0.30    1.10
  -3   0   7   -3.30    1.90
   3   0  -7   -1.50    1.10
   3   0  -7    0.50    1.60
   3   0  -7   -2.50    1.50
  -3   0   6  406.36   17.70
  -3   0   6  381.46   17.90
   3   0  -6  418.46   17.70
   3   0  -6  415.96   17.70
  -3   0   5    0.90    1.30
  -3   0   5    0.60    1.30
   3   0  -5   -1.00    1.20
   3   0  -5   -0.10    1.40
  -3   0   4  109.09    5.20
  -3   0   4  113.99    5.20
   3   0  -4  109.09    5.20
   3   0  -4  104.09    6.00
  -3   0   3    0.50    1.00
   3   0  -3   -0.80    1.00
   3   0  -3    1.30    1.10
  -3   0   2  174.08    7.50
  -3   0   2  173.88    7.50
   3   0  -2  161.88    7.70
  -3   0   1    0.60    0.90
   3   0  -1   -0.50    0.90
   3   0  -1   -0.30    0.80
  -3   0   0 3717.73  160.88
  -3   0   0 3740.33  160.88
  -3   0   0 3965.00  160.88
   3   0   0 3751.52  160.88
   3   0   0 3787.42  160.88
  -3   0  -1    0.50    0.80
  -3   0  -1    0.60    0.90
   3   0   1    0.40    1.00
   3   0   1    0.20    0.90
   3   0   1    1.60    0.80
  -3   0  -2 9999.00  424.06
  -3   0  -3    1.80    1.00
  -3   0  -3    0.70    1.10
  -3   0  -3   -0.60    1.00
   3   0   3   -1.10    0.90
   3   0   3    1.00    1.00
   3   0   3   -0.50    1.90
  -3   0  -4  550.94   23.00
  -3   0  -4  519.75   23.00
  -3   0  -4  533.65   23.10
   3   0   4  534.55   23.00
   3   0   4  530.65   23.00
   3   0   4  532.05   23.00
  -3   0  -5   -1.20    1.20
  -3   0  -5   -1.30    1.10
  -3   0  -5   -0.40    1.30
   3   0   5   -1.20    1.00
   3   0   5   -0.20    1.30
   3   0   5    0.30    1.20
  -3   0  -6  179.88    8.20
  -3   0  -6  173.78    8.30
  -3   0  -6  176.38    8.30
   3   0   6  178.98    8.30
   3   0   6  186.68    8.30
  -3   0  -7   -1.40    1.60
  -3   0  -7    0.70    2.90
  -3   0  -7   -0.20    1.50
   3   0   7   -0.50    1.60
   3   0   7    0.90    1.50
  -3   0  -8  207.98    9.60
  -3   0  -8  215.18    9.70
  -3   0  -8  201.78    9.70
   3   0   8  190.48    9.50
   3   0   8  204.88    9.60
  -3   0  -9    0.00    2.20
  -3   0  -9   -2.60    2.00
   3   0   9   -0.40    2.20
   3   0   9    2.20    1.90
  -3   0 -10  160.08    8.40
  -3   0 -10  167.78    8.50
   3   0  10  156.88    9.00
  -3   0 -11    0.50    3.90
  -3   0 -12    5.90    2.90
  -3   0 -12   10.60    3.40
   3   0  12    7.20    3.30
  -3   0 -13    3.30    3.50
  -3   0 -13    0.80    3.00
   3   0  13    1.30    3.40
  -3   0 -14    5.90    3.40
  -3   0 -14   11.20    4.10
   3   0  14    9.20    3.80
   3  -1 -15    0.70    4.30
   3  -1 -15   -1.00    2.90
  -3   1  14   12.20    3.90
   3  -1 -14   11.70    3.10
   3  -1 -14    7.80    5.00
  -3   1  13   -1.80    3.10
   3  -1 -13    0.90    2.50
   3  -1 -13    5.40    3.60
  -3   1  12   43.30    4.60
   3  -1 -12   38.50    4.20
   3  -1 -12   47.40    5.10
   3  -1 -12   36.70    3.90
  -3   1  11   18.90    3.00
   3  -1 -11    7.10    2.20
   3  -1 -11   12.80    2.80
   3  -1 -11   12.80    3.10
  -3   1  10   14.50    2.70
   3  -1 -10   13.80    2.60
   3  -1 -10   18.10    2.90
   3  -1 -10   11.20    2.60
  -3   1   9    3.10    1.50
  -3   1   9    6.60    2.20
   3  -1  -9    1.80    1.50
   3  -1  -9    6.20    2.10
   3  -1  -9    2.90    2.30
  -3   1   8  172.08    8.80
   3  -1  -8  181.38    8.40
   3  -1  -8  168.68    8.30
  -3   1   7   24.40    2.60
  -3   1   7   21.30    2.60
   3  -1  -7   26.60    2.80
   3  -1  -7   20.80    2.60
  -3   1   6  275.87   12.30
  -3   1   6  264.27   12.30
   3  -1  -6  303.17   13.00
   3  -1  -6  267.47   12.30
  -3   1   5   81.79    4.10
  -3   1   5   79.99    4.10
   3  -1  -5   82.59    4.10
   3  -1  -5   77.59    4.20
  -3   1   4  156.38    6.90
  -3   1   4  148.49    6.80
   3  -1  -4  147.89    6.80
   3  -1  -4  152.48    6.90
  -3   1   3   13.70    1.80
   3  -1  -3   12.10    1.30
   3  -1  -3   12.00    1.20
  -3   1   2  243.88   10.30
   3  -1  -2  241.08   10.40
   3  -1  -2  229.78   10.30
  -3   1   1  172.68    7.40
   3  -1  -1  169.38    7.40
   3  -1  -1  163.08    7.40
  -3   1   0  293.27   13.30
  -3   1   0  320.57   13.30
   3  -1   0  318.67   13.40
   3  -1   0  311.27   13.40
  -3   1  -1   68.09    3.80
  -3   1  -1   76.89    3.60
   3  -1   1   81.29    3.60
   3  -1   1   78.09    3.60
   3  -1   1   78.69    3.60
  -3   1  -2  342.27   14.90
  -3   1  -2  374.16   14.90
   3  -1   2  341.67   14.90
   3  -1   2  330.47   14.90
   3  -1   2  336.27   14.90
  -3   1  -3   34.30    2.40
   3  -1   3   34.80    2.30
   3  -1   3   34.60    2.30
   3  -1   3   34.20    2.30
  -3   1  -4  203.08    8.80
  -3   1  -4  205.48    8.80
  -3   1  -4  189.48    8.70
   3  -1   4  186.98    8.70
   3  -1   4  194.18    8.80
   3  -1   4  194.48    8.80
  -3   1  -5   25.70    2.60
  -3   1  -5   31.40    2.40
  -3   1  -5   29.60    2.60
   3  -1   5   32.90    2.60
   3  -1   5   27.40    2.40
   3  -1   5   32.60    2.50
  -3   1  -6  296.87   13.70
  -3   1  -6  307.67   13.10
  -3   1  -6  301.07   13.00
   3  -1   6  286.67   12.90
   3  -1   6  267.67   12.90
  -3   1  -7   11.70    2.00
  -3   1  -7   12.30    1.80
   3  -1   7   11.10    1.90
   3  -1   7   12.90    1.80
  -3   1  -8  292.97   12.70
  -3   1  -8  283.67   12.60
   3  -1   8  276.07   12.60
   3  -1   8  251.07   12.60
  -3   1  -9    1.30    2.30
   3  -1   9    6.00    4.20
   3  -1   9    6.70    2.00
  -3   1 -10   42.10    4.50
  -3   1 -10   43.90    4.40
   3  -1  10   42.60    3.80
   3  -1  10   40.20    4.30
  -3   1 -11    1.70    3.90
  -3   1 -11    1.20    2.70
   3  -1  11   -1.10    2.70
  -3   1 -12   27.10    3.90
  -3   1 -12   18.40    3.20
   3  -1  12   15.60    3.60
  -3   1 -13   -5.40    3.50
  -3   1 -13    4.50    3.10
   3  -1  13   -0.80    3.60
  -3   1 -14   28.00    4.80
   3  -1  14   30.20    5.80
   3  -2 -14   10.20    4.20
   3  -2 -14    9.40    2.80
  -3   2  13   13.20    3.40
   3  -2 -13    9.20    2.60
  -3   2  12    8.00    2.90
   3  -2 -12    4.80    2.30
   3  -2 -12   10.40    3.40
   3  -2 -12    8.10    2.90
  -3   2  11    7.90    2.90
   3  -2 -11   16.10    4.20
   3  -2 -11    8.00    2.20
   3  -2 -11    9.30    3.10
  -3   2  10   28.30    3.80
   3  -2 -10   26.10    3.50
   3  -2 -10   29.10    3.90
  -3   2   9   -1.10    2.00
   3  -2  -9    0.40    2.00
   3  -2  -9    1.00    2.20
  -3   2   8  119.99    6.00
   3  -2  -8  117.59    6.10
   3  -2  -8  109.19    7.00
  -3   2   7   93.69    5.00
   3  -2  -7   98.39    5.10
   3  -2  -7  102.19    5.10
  -3   2   6  299.27   14.10
  -3   2   6  322.87   14.20
   3  -2  -6  332.57   14.20
   3  -2  -6  337.17   14.20
   3  -2  -5   66.09    3.60
   3  -2  -5   65.29    3.60
  -3   2   4  329.57   13.60
  -3   2   4  301.07   13.60
   3  -2  -4  312.97   13.60
   3  -2  -4  308.37   13.60
  -3   2   3   82.29    3.80
   3  -2  -3   76.69    3.80
   3  -2  -3   78.89    3.80
  -3   2   0    9.20    0.90
   3  -2   0    7.60    0.80
  -3   2  -1   55.59    2.80
   3  -2   1   49.00    2.70
  -3   2  -2  325.07   13.70
  -3   2  -2  326.67   13.80
  -3   2  -2  309.47   13.70
   3  -2   2  314.57   13.70
   3  -2   2  313.27   13.70
  -3   2  -3   25.30    1.90
  -3   2  -3   26.50    2.20
   3  -2   3   25.40    1.90
   3  -2   3   26.40    2.00
   3  -2   3   28.20    2.10
  -3   2  -4  125.79    5.70
  -3   2  -4  118.69    5.60
   3  -2   4  110.49    5.50
   3  -2   4  113.89    5.60
   3  -2   4  122.79    5.60
  -3   2  -5    7.40    1.40
  -3   2  -5    8.20    1.30
  -3   2  -5    6.60    1.50
   3  -2   5    9.10    1.30
   3  -2   5   10.30    1.50
   3  -2   5    6.80    1.30
  -3   2  -6  209.88   10.00
  -3   2  -6  200.08    9.30
  -3   2  -6  214.28    9.40
   3  -2   6  213.48    9.40
   3  -2   6  197.38    9.70
  -3   2  -7   42.50    3.40
  -3   2  -7   41.10    3.50
   3  -2   7   52.29    3.30
   3  -2   7   42.90    3.40
  -3   2  -8  227.98   10.30
  -3   2  -8  211.58   10.40
   3  -2   8  227.18   10.30
   3  -2   8  209.08   10.10
  -3   2  -9   23.00    2.90
  -3   2  -9   18.40    2.70
   3  -2   9   24.90    4.30
   3  -2   9   25.70    2.90
  -3   2 -10   88.39    5.80
  -3   2 -10   91.99    5.80
   3  -2  10   89.09    5.80
   3  -2  10   90.99    5.40
  -3   2 -11    7.50    2.90
  -3   2 -11    5.60    2.70
   3  -2  11    4.30    3.00
   3  -2  11    6.40    2.50
  -3   2 -12   10.80    3.10
  -3   2 -12   13.70    3.40
   3  -2  12   10.90    3.50
  -3   2 -13    2.80    3.10
  -3   2 -13    6.30    3.60
   3  -2  13    4.10    3.90
  -3   2 -14    8.30    4.80
   3  -2  14   16.20    4.30
   3  -3 -14    2.00    2.60
   3  -3 -14    1.50    3.80
   3  -3 -13   -2.40    3.40
   3  -3 -13    0.50    2.40
   3  -3 -12    2.30    3.30
  -3   3  11   17.40    2.90
   3  -3 -11   13.40    2.90
   3  -3 -11   21.80    3.30
   3  -3 -11   15.00    2.40
  -3   3  10   26.30    3.40
   3  -3 -10   15.60    2.80
   3  -3 -10   25.10    3.10
   3  -3 -10   17.40    2.90
  -3   3   9   98.99    5.40
   3  -3  -9   96.79    5.60
   3  -3  -9   93.89    5.50
  -3   3   8  145.29    8.30
   3  -3  -8  181.68    8.00
   3  -3  -8  163.38    7.90
   3  -3  -7  127.39    6.20
   3  -3  -7  126.39    6.20
  -3   3   6  165.18    7.50
   3  -3  -6  167.28    7.70
   3  -3  -6  162.78    7.60
   3  -3  -4  183.58    8.20
  -3   3   0   25.70    1.80
   3  -3   0   24.80    1.70
  -3   3  -1   19.30    1.80
   3  -3   1   13.50    1.50
  -3   3  -2   41.40    2.70
   3  -3   2   41.70    2.50
  -3   3  -3   94.49    4.40
   3  -3   3   83.99    4.10
   3  -3   3   88.99    4.20
   3  -3   3   75.49    4.50
  -3   3  -4  168.28    7.80
  -3   3  -4  181.98    8.00
  -3   3  -4  176.48    7.80
   3  -3   4  168.38    7.80
   3  -3   4  172.68    7.90
   3  -3   4  176.58    7.80
  -3   3  -5   44.50    3.90
  -3   3  -5   50.29    3.40
   3  -3   5   54.39    3.10
   3  -3   5   53.09    3.20
  -3   3  -6  310.67   14.30
  -3   3  -6  356.36   14.50
   3  -3   6  329.07   14.30
   3  -3   6  297.77   14.90
  -3   3  -7  123.29    6.10
  -3   3  -7  121.49    6.30
   3  -3   7  113.49    6.00
   3  -3   7  122.09    6.10
  -3   3  -8  128.19    6.50
  -3   3  -8  120.89    6.70
   3  -3   8  129.29    6.60
  -3   3  -9   19.90    3.00
  -3   3  -9   12.80    2.60
   3  -3   9   17.70    2.40
   3  -3   9   18.40    2.80
  -3   3 -10   31.60    3.60
  -3   3 -10   35.00    4.10
   3  -3  10   29.80    4.10
   3  -3  10   31.60    4.10
  -3   3 -11   24.60    3.50
  -3   3 -11   18.10    3.30
   3  -3  11   30.50    3.70
   3  -3  11   29.10    3.70
  -3   3 -12   35.20    4.80
  -3   3 -12   34.30    4.60
   3  -3  12   30.30    5.00
  -3   3 -13   15.10    3.20
  -3   3 -13   11.60    3.60
   3  -3  13   16.40    4.10
  -3   3 -14   -1.20    4.10
   3  -3  14    4.20    4.10
   3  -4 -14    2.50    3.90
   3  -4 -13    1.80    3.60
  -3   4  12   11.20    2.50
   3  -4 -12    4.30    3.40
   3  -4 -11    2.50    2.80
   3  -4 -11    5.30    4.60
   3  -4 -10   61.99    4.80
   3  -4 -10   72.89    4.90
   3  -4  -9    7.70    2.30
  -3   4   8  117.69    6.20
   3  -4  -8  124.59    6.30
   3  -4  -8  129.79    6.40
  -3   4   7   28.90    2.60
   3  -4  -7   28.30    2.80
   3  -4  -7   27.30    2.80
  -3   4   6   91.29    5.20
   3  -4  -6   89.99    4.70
  -3   4   1  786.22   33.00
   3  -4  -1  762.62   33.00
  -3   4   0   12.50    1.20
   3  -4   0    8.70    1.10
  -3   4  -1   62.89    3.40
   3  -4   1   63.29    3.30
  -3   4  -2   11.50    1.50
   3  -4   2   10.90    1.60
  -3   4  -3  264.57   11.10
   3  -4   3  232.88   11.00
  -3   4  -4  254.97   11.40
  -3   4  -5  369.16   16.30
  -3   4  -5  384.76   16.50
   3  -4   5  386.56   16.30
   3  -4   5  356.06   16.30
  -3   4  -6  124.99    6.30
   3  -4   6  125.99    6.10
   3  -4   6  116.39    5.90
  -3   4  -7   98.49    5.60
   3  -4   7   97.09    5.20
   3  -4   7  100.99    5.40
  -3   4  -8   24.60    2.90
  -3   4  -8   15.00    2.60
   3  -4   8   18.00    2.30
   3  -4   8   16.00    2.50
  -3   4  -9   11.40    2.70
  -3   4  -9   13.40    2.60
  -3   4 -10   21.90    3.10
  -3   4 -10   26.90    3.20
   3  -4  10   21.00    2.80
   3  -4  10   24.60    3.30
  -3   4 -11   -2.20    4.30
  -3   4 -11   -0.80    2.80
   3  -4  11    1.00    2.40
   3  -4  11    3.90    4.60
  -3   4 -12   15.00    3.30
  -3   4 -12   18.80    3.00
   3  -4  12   16.50    3.70
  -3   4 -13   17.60    3.70
   3  -4  13   25.00    4.20
   3  -5 -13   -0.30    3.50
   3  -5 -12   11.80    3.60
  -3   5  11   10.20    2.70
   3  -5 -11    4.50    2.80
   3  -5 -11   14.00    3.30
  -3   5  10   26.50    3.40
   3  -5 -10   23.80    3.10
   3  -5  -9  118.39    6.40
   3  -5  -9  119.39    6.50
  -3   5   8   57.89    3.90
   3  -5  -8   61.29    4.30
   3  -5  -8   66.09    4.20
   3  -5  -7  203.98    9.40
   3  -5  -7  204.28    9.40
   3  -5  -4   76.79    3.80
   3  -5  -3  184.68    8.10
   3  -5  -3  179.38    8.10
   3  -5  -2  182.48    8.10
   3  -5  -2  182.68    8.10
  -3   5   1   89.09    4.20
   3  -5  -1   82.69    4.20
   3  -5  -1   83.99    4.10
  -3   5   0   57.19    3.10
   3  -5   0   53.59    3.00
  -3   5  -1   55.19    3.20
   3  -5   1   54.49    3.00
  -3   5  -2   19.20    2.30
   3  -5   2   19.00    2.00
  -3   5  -3   85.29    4.60
  -3   5  -4  159.08    7.60
  -3   5  -5   47.90    3.60
   3  -5   5   46.20    3.10
  -3   5  -6   58.89    4.20
  -3   5  -6   61.09    4.80
   3  -5   6   58.29    3.60
   3  -5   6   62.79    3.80
  -3   5  -7  129.59    6.50
  -3   5  -7  133.19    7.00
   3  -5   7  134.59    6.70
   3  -5   7  131.19    6.50
  -3   5  -8    2.10    2.00
  -3   5  -8    0.10    2.20
   3  -5   8    4.20    2.20
   3  -5   8    2.60    1.90
  -3   5  -9   12.60    4.70
   3  -5   9   20.70    3.00
  -3   5 -10    6.40    2.80
   3  -5  10    7.70    2.50
  -3   5 -11   58.59    4.60
   3  -5  11   54.09    5.20
  -3   5 -12   17.20    3.70
   3  -5  12   25.00    4.20
  -3   5 -13    1.30    4.30
   3  -5  13    6.50    4.10
   3  -6 -13    9.90    4.30
   3  -6 -12    3.90    3.30
   3  -6 -11   11.10    3.10
   3  -6 -11    6.30    3.10
  -3   6  10    4.50    2.50
   3  -6 -10    3.20    2.80
   3  -6 -10    2.80    2.50
  -3   6   9   21.20    2.60
   3  -6  -9   17.80    3.50
   3  -6  -8   44.50    3.70
   3  -6  -8   39.50    3.60
  -3   6   7  125.99    6.40
   3  -6  -7  140.09    6.40
   3  -6  -7  129.49    6.30
   3  -6  -7  116.69    6.20
  -3   6   5   71.79    3.70
   3  -6  -5   68.89    3.70
   3  -6  -5   65.79    3.80
   3  -6  -4   14.80    1.90
   3  -6  -4   17.80    2.10
   3  -6  -3   77.29    4.00
   3  -6  -3   76.39    3.90
   3  -6  -2  258.27   11.30
   3  -6  -2  255.57   11.30
  -3   6   1  192.78    8.60
   3  -6  -1  189.68    8.60
   3  -6  -1  188.58    8.50
  -3   6   0   17.40    2.10
   3  -6   0   17.20    2.00
  -3   6  -1   38.60    2.80
  -3   6  -3   97.29    5.20
  -3   6  -4  114.09    5.90
  -3   6  -5  158.48    7.80
  -3   6  -6   86.19    5.10
   3  -6   6   86.99    4.70
   3  -6   6   80.09    5.40
  -3   6  -7   55.19    4.50
   3  -6   7   59.39    4.10
   3  -6   7   59.79    3.80
  -3   6  -8    5.70    2.40
  -3   6  -8   10.70    2.80
   3  -6   8    5.70    2.00
   3  -6   8    7.10    2.40
  -3   6  -9   16.50    3.00
  -3   6  -9   17.90    3.40
   3  -6   9   19.50    3.10
  -3   6 -10    1.70    2.80
  -3   6 -10    1.70    2.40
   3  -6  10    0.00    2.30
   3  -6  10    0.40    2.90
  -3   6 -11   14.10    3.30
   3  -6  11   11.20    3.50
  -3   6 -12   -0.60    3.30
   3  -6  12    2.00    3.60
   3  -7 -12   -2.10    3.40
   3  -7 -11   16.00    3.40
   3  -7 -10    5.30    2.60
   3  -7 -10    0.50    2.80
   3  -7 -10   -0.20    2.30
  -3   7   9   44.70    4.00
   3  -7  -9   33.10    3.90
   3  -7  -8    9.80    2.20
   3  -7  -8   16.40    2.60
   3  -7  -7   61.29    4.00
   3  -7  -6   29.20    3.40
   3  -7  -5  114.39    5.70
   3  -7  -4   28.80    2.70
   3  -7  -3   69.49    3.90
   3  -7  -2   18.30    2.30
  -3   7   1  118.59    5.70
   3  -7  -1  111.29    6.10
  -3   7   0    7.60    1.80
   3  -7   0    4.20    1.60
  -3   7  -1   42.80    3.20
  -3   7  -2    2.10    1.70
  -3   7  -3  150.98    7.40
  -3   7  -4   16.40    2.30
  -3   7  -5  108.79    6.10
  -3   7  -6    9.90    2.50
   3  -7   6   12.80    1.90
  -3   7  -7   70.49    6.30
   3  -7   7   76.19    5.30
   3  -7   7   85.49    4.60
  -3   7  -8    3.30    2.50
   3  -7   8    3.20    2.50
  -3   7  -9   34.80    3.80
  -3   7  -9   41.60    4.60
   3  -7   9   48.60    4.00
   3  -7   9   47.30    4.40
  -3   7 -10   -1.90    2.80
   3  -7  10    0.10    3.00
  -3   7 -11    9.00    3.30
  -3   7 -12    0.60    3.20
   3  -8 -11    2.50    3.50
   3  -8 -11    1.60    2.70
   3  -8 -10   -2.70    2.70
   3  -8 -10    1.60    2.40
   3  -8  -9   39.50    4.00
   3  -8  -8    3.80    2.10
   3  -8  -7  188.18    9.00
   3  -8  -6    8.30    2.00
   3  -8  -5   67.99    4.10
   3  -8  -4    2.30    1.70
   3  -8  -3   71.79    4.20
   3  -8  -2   12.90    1.90
   3  -8  -1   49.30    3.50
  -3   8   0   55.49    3.80
   3  -8   0   57.49    3.80
  -3   8  -1   45.50    3.60
   3  -8   1   45.40    3.50
  -3   8  -2  118.59    6.20
  -3   8  -3   42.80    3.80
  -3   8  -4   27.90    2.90
  -3   8  -5   53.29    4.40
   3  -8   6    2.40    1.70
  -3   8  -7   69.09    5.40
   3  -8   7   77.49    4.40
  -3   8  -8    2.10    2.70
  -3   8  -9   10.20    3.20
   3  -8   9   18.00    3.10
   3  -8   9   12.80    2.70
  -3   8 -10   -1.30    3.00
   3  -8  10    4.60    3.10
  -3   8 -11   29.80    4.10
   3  -9 -10    9.20    2.70
   3  -9  -9    6.90    2.70
   3  -9  -9   12.20    2.60
   3  -9  -8    5.00    2.30
   3  -9  -7   59.49    4.30
   3  -9  -6    6.40    2.10
   3  -9  -5  128.89    6.60
   3  -9  -4   37.00    3.30
   3  -9  -3   40.80    3.40
   3  -9  -2   19.00    2.20
   3  -9  -1   89.99    5.10
  -3   9   0    9.20    2.10
   3  -9   0    8.50    2.10
  -3   9  -1   52.99    4.10
   3  -9   1   53.59    4.00
  -3   9  -2   31.20    3.60
   3  -9   2   26.50    3.40
  -3   9  -3  133.19    7.10
  -3   9  -4   16.50    3.10
  -3   9  -5   62.09    4.90
  -3   9  -6    7.80    2.70
  -3   9  -7   46.20    4.90
   3  -9   7   52.29    3.80
  -3   9  -8    1.10    2.80
   3  -9   8    2.80    2.20
  -3   9  -9   39.20    5.10
   3  -9   9   38.20    4.30
  -3   9 -10    3.90    3.30
   3  -9  10    1.10    3.10
   3 -10  -9   15.10    4.00
   3 -10  -8    9.30    2.60
   3 -10  -7   39.40    3.90
   3 -10  -6    0.50    2.10
   3 -10  -5   21.30    2.50
   3 -10  -4    7.70    2.20
   3 -10  -3   39.10    3.60
   3 -10  -2   22.00    2.50
   3 -10  -1   74.39    4.70
  -3  10   0    0.40    2.10
   3 -10   0    1.60    2.00
  -3  10  -1   99.29    5.90
   3 -10   1  102.09    5.80
  -3  10  -3   48.60    4.40
   3 -10   3   47.30    4.30
  -3  10  -4   10.00    2.70
  -3  10  -5   73.59    5.50
  -3  10  -6    6.70    2.90
  -3  10  -7   46.90    5.00
  -3  10  -8   -1.40    3.40
  -3  10  -9   10.60    3.30
   3 -11  -8    8.80    2.70
   3 -11  -7   15.80    2.80
   3 -11  -6    7.50    2.40
   3 -11  -5   37.70    3.90
   3 -11  -4   20.70    3.00
   3 -11  -3   30.30    3.90
   3 -11  -2   11.30    2.50
   3 -11  -1   20.50    2.70
   3 -11   0    5.10    2.30
  -3  11  -1   33.20    4.00
   3 -11   1   34.30    3.90
  -3  11  -2    6.30    2.60
   3 -11   2    1.70    2.50
  -3  11  -3   40.90    4.40
   3 -11   3   31.60    3.50
  -3  11  -4   11.80    3.00
   3 -11   4   12.00    3.00
  -3  11  -5   17.10    3.20
   3 -11   5   17.20    3.30
  -3  11  -6   13.50    3.20
  -3  11  -7   16.40    4.10
   3 -12  -5   11.50    2.60
   3 -12  -4   12.40    2.60
   3 -12  -3    4.70    2.40
   3 -12  -2   39.00    4.00
   3 -12  -1    9.20    2.60
   3 -12   0    5.10    2.50
   3 -12   1    2.70    2.50
  -3  12  -2   -0.50    2.70
   3 -12   2    1.90    2.70
  -3  12  -3    4.20    3.00
   3 -12   3    1.00    2.80
  -3  12  -4   15.00    3.40
   3 -12   4   10.80    3.30
  -3  12  -5    7.80    3.30
   3 -12   5    3.80    3.20
  -4 -12   5   12.30    3.40
  -4 -12   4    9.30    3.30
  -4 -12   2   22.00    4.10
  -4 -12   1    2.00    2.90
  -4 -12   0    7.00    3.10
  -4 -12  -1    4.20    2.90
  -4 -12  -2   10.80    3.50
  -4 -12  -4    8.60    3.80
  -4 -11   6    4.60    3.20
   4  11  -6    2.00    3.00
  -4 -11   5   26.80    3.60
  -4 -11   4   13.60    3.10
  -4 -11   3   26.40    3.40
  -4 -11   2   11.50    3.00
  -4 -11   1   20.10    3.10
  -4 -11   0    6.70    2.70
  -4 -11  -1   55.19    4.80
  -4 -11  -2    4.00    2.70
  -4 -11  -3   46.90    4.70
  -4 -11  -4   11.00    3.10
  -4 -11  -5   13.00    3.20
  -4 -11  -6    7.70    3.40
  -4 -11  -7    8.30    4.00
  -4 -10   9   22.80    5.40
  -4 -10   8   14.40    3.30
  -4 -10   8    5.90    3.00
   4  10  -8    5.40    3.10
  -4 -10   7   18.20    3.50
  -4 -10   7   20.50    3.10
   4  10  -7   20.10    3.30
  -4 -10   6    2.50    2.70
  -4 -10   6    4.10    2.80
  -4 -10   6   -1.00    2.80
   4  10  -6    4.20    2.80
  -4 -10   5   23.00    3.20
   4  10  -5   17.20    3.10
  -4 -10   4    1.70    2.60
  -4 -10   3   47.70    4.50
  -4 -10   2   12.60    2.70
  -4 -10   1   46.20    4.40
  -4 -10   0    7.50    2.60
  -4 -10  -1   71.79    5.10
  -4 -10  -2   10.70    2.70
  -4 -10  -3  132.89    7.40
  -4 -10  -4   11.40    2.90
  -4 -10  -5   64.59    5.20
  -4 -10  -6   12.90    3.20
  -4 -10  -7   28.50    3.70
  -4 -10  -8    3.40    3.20
  -4  -9  10    6.60    3.40
  -4  -9  10    6.60    3.40
   4   9 -10    5.70    3.30
  -4  -9   9    5.70    3.20
  -4  -9   9    8.10    3.20
   4   9  -9    6.60    3.10
  -4  -9   8    3.00    3.00
  -4  -9   8    4.60    2.90
   4   9  -8    1.00    2.90
  -4  -9   7   46.20    4.50
  -4  -9   7   42.80    4.40
  -4  -9   7   50.99    4.90
   4   9  -7   57.19    4.80
  -4  -9   6    4.90    2.80
  -4  -9   6    5.00    2.60
   4   9  -6    4.70    2.70
  -4  -9   5   64.59    5.20
  -4  -9   5   67.09    4.70
   4   9  -5   72.09    5.10
  -4  -9   4   21.00    3.00
  -4  -9   4   22.00    2.90
  -4  -9   4   21.20    2.60
  -4  -9   3   15.50    4.00
  -4  -9   2   10.60    2.50
  -4  -9   1   43.10    4.00
  -4  -9   0    1.70    2.20
  -4  -9  -1   92.79    5.60
  -4  -9  -2   29.80    3.80
  -4  -9  -3   75.49    6.70
  -4  -9  -4   24.70    3.10
  -4  -9  -5   75.99    5.40
  -4  -9  -6    7.50    2.40
  -4  -9  -6   10.00    2.90
  -4  -9  -7   15.80    3.00
  -4  -9  -7   22.70    3.50
  -4  -9  -7   28.20    3.80
  -4  -9  -8    1.10    3.00
  -4  -9  -8    4.10    2.90
  -4  -9  -9   24.90    3.80
  -4  -9 -10    5.60    3.50
   4   8 -11    9.20    3.20
   4   8 -10   -4.10    2.80
  -4  -8   9   46.90    4.90
  -4  -8   9   54.69    4.80
   4   8  -9   46.30    4.90
  -4  -8   8    1.40    2.80
  -4  -8   8   -2.40    2.70
  -4  -8   8    0.70    2.80
   4   8  -8   -1.70    2.30
   4   8  -8    1.20    2.70
  -4  -8   7  120.19    7.10
  -4  -8   7  113.19    6.60
  -4  -8   7  122.19    6.60
   4   8  -7  117.49    6.80
  -4  -8   6    7.80    2.60
  -4  -8   6    6.70    2.70
  -4  -8   6    4.90    3.00
   4   8  -6    3.70    2.20
   4   8  -6    4.20    2.60
  -4  -8   5   31.90    3.40
  -4  -8   5   31.80    3.50
  -4  -8   5   35.20    4.00
   4   8  -5   27.90    3.30
   4   8  -5   35.50    3.90
  -4  -8   4   13.20    2.30
  -4  -8   4   12.40    2.50
  -4  -8   4   13.30    2.30
   4   8  -4   12.30    2.40
  -4  -8   3   63.19    4.20
  -4  -8   3   65.59    5.30
  -4  -8   3   69.39    4.60
   4   8  -3   67.69    4.10
  -4  -8   2   11.70    2.40
  -4  -8   2   10.30    2.10
  -4  -8   2    8.60    2.20
  -4  -8   1   35.60    3.50
  -4  -8   0   78.59    4.80
  -4  -8  -1   34.90    3.50
  -4  -8  -2   67.89    4.60
  -4  -8  -3  167.68    8.40
  -4  -8  -4   31.20    3.90
  -4  -8  -4   35.80    3.40
  -4  -8  -5   46.90    4.90
  -4  -8  -5   55.39    4.60
  -4  -8  -5   45.80    3.90
  -4  -8  -6    8.00    2.50
  -4  -8  -6    6.20    2.20
  -4  -8  -6    8.80    2.80
   4   8   6    8.10    2.10
  -4  -8  -7   26.30    3.20
  -4  -8  -7   24.00    2.90
  -4  -8  -7   26.30    3.30
   4   8   7   25.70    3.20
  -4  -8  -8    6.70    2.90
  -4  -8  -8    0.10    2.30
  -4  -8  -8    5.10    2.90
  -4  -8  -9   39.50    4.60
  -4  -8  -9   35.70    4.80
  -4  -8 -10    6.20    3.10
  -4  -8 -10    3.70    3.40
   4   7 -12   -4.00    2.90
   4   7 -11   12.60    3.20
   4   7 -10    9.60    2.20
   4   7 -10    6.60    2.80
  -4  -7   9   34.60    4.60
   4   7  -9   40.50    4.40
   4   7  -9   40.20    4.00
  -4  -7   8   17.50    3.00
   4   7  -8   13.10    2.80
  -4  -7   7   68.69    4.80
  -4  -7   7   64.59    4.70
  -4  -7   7   67.49    4.60
   4   7  -7   58.69    4.60
   4   7  -7   69.89    4.80
  -4  -7   6   14.20    2.50
  -4  -7   6   12.30    2.50
  -4  -7   6   16.90    2.60
   4   7  -6   12.20    2.40
   4   7  -6   10.40    2.30
  -4  -7   5   55.49    3.90
  -4  -7   5   53.79    3.90
  -4  -7   5   54.39    4.10
   4   7  -5   48.70    3.80
   4   7  -5   53.29    4.00
  -4  -7   4   26.90    2.90
  -4  -7   4   23.40    3.00
  -4  -7   4   28.10    3.30
   4   7  -4   25.00    3.20
   4   7  -4   24.40    3.50
  -4  -7   3   30.40    3.30
  -4  -7   3   33.20    3.00
  -4  -7   3   32.80    3.10
   4   7  -3   37.10    3.20
  -4  -7   2    8.90    1.90
  -4  -7   2   11.50    2.00
   4   7  -2   11.20    1.80
  -4  -7   1   42.10    3.40
  -4  -7   1   39.20    3.10
  -4  -7   0    5.20    1.80
  -4  -7   0    3.50    1.60
  -4  -7   0    2.00    1.60
  -4  -7  -1   80.39    4.40
  -4  -7  -1   76.29    4.40
  -4  -7  -1   80.69    4.60
  -4  -7  -2   12.80    1.80
  -4  -7  -2   12.60    2.10
  -4  -7  -2   11.00    1.90
   4   7   2   12.70    1.70
  -4  -7  -3   79.19    4.80
  -4  -7  -3   76.89    4.40
  -4  -7  -3   75.49    4.40
   4   7   3   73.19    4.20
  -4  -7  -4    6.80    2.00
  -4  -7  -4    8.90    2.30
  -4  -7  -4    7.40    1.90
  -4  -7  -5  143.79    7.40
  -4  -7  -5  150.78    7.50
  -4  -7  -5  157.18    7.80
   4   7   5  150.08    8.20
  -4  -7  -6    7.90    2.30
  -4  -7  -6    4.40    2.10
  -4  -7  -6    3.80    2.50
   4   7   6    5.40    2.50
  -4  -7  -7   29.30    4.30
  -4  -7  -7   32.30    3.50
  -4  -7  -7   36.30    4.70
   4   7   7   34.00    3.40
  -4  -7  -8    1.90    2.70
  -4  -7  -8    1.60    2.70
  -4  -7  -8    1.80    2.30
   4   7   8    0.70    2.10
  -4  -7  -9   28.70    3.70
  -4  -7  -9   34.70    4.40
   4   7   9   41.10    4.00
  -4  -7 -10    2.40    2.90
  -4  -7 -10   -0.60    3.10
  -4  -7 -11    6.30    3.40
  -4  -7 -11    6.80    3.80
  -4  -6  13   12.30    4.40
   4   6 -13   12.90    3.40
  -4  -6  12    2.00    3.90
   4   6 -12    1.40    3.00
  -4  -6  11   18.30    3.90
   4   6 -11   15.30    3.20
  -4  -6  10   10.20    3.10
   4   6 -10   13.50    3.40
  -4  -6   9   72.79    5.30
   4   6  -9   74.29    5.10
   4   6  -9   78.29    5.20
  -4  -6   8    3.40    3.50
   4   6  -8    0.00    2.20
   4   6  -8    1.40    2.20
  -4  -6   7   80.09    5.20
   4   6  -7   93.29    5.00
   4   6  -7   87.19    5.20
  -4  -6   6   -1.10    1.90
  -4  -6   6    4.80    2.00
  -4  -6   6    1.60    2.20
   4   6  -6    0.70    1.90
  -4  -6   5   39.30    3.40
  -4  -6   5   34.00    3.10
  -4  -6   5   32.80    3.30
   4   6  -5   36.70    3.30
  -4  -6   4   10.60    1.90
  -4  -6   4   10.30    1.90
  -4  -6   4    7.80    1.80
   4   6  -4    9.10    1.80
   4   6  -4   10.30    1.80
  -4  -6   3   36.50    2.90
  -4  -6   3   36.40    3.10
  -4  -6   3   31.20    2.80
   4   6  -3   39.10    3.00
   4   6  -3   31.60    2.70
  -4  -6   2   71.09    4.00
  -4  -6   2   73.49    4.20
  -4  -6   2   71.19    4.00
   4   6  -2   72.19    3.90
  -4  -6   1  103.49    5.10
  -4  -6   1  100.69    5.10
  -4  -6   1  102.69    5.30
   4   6  -1  100.29    5.10
  -4  -6   0   28.80    2.60
  -4  -6   0   29.20    2.60
  -4  -6   0   29.30    2.80
   4   6   0   33.10    2.50
  -4  -6  -1   61.49    3.70
  -4  -6  -1   62.69    3.60
  -4  -6  -1   63.69    3.80
  -4  -6  -2   77.69    4.10
  -4  -6  -2   70.69    4.30
  -4  -6  -2   72.19    4.10
   4   6   2   71.29    4.00
  -4  -6  -3  160.88    7.40
  -4  -6  -3  157.48    7.60
  -4  -6  -3  152.38    7.40
   4   6   3  155.78    7.30
  -4  -6  -4  142.59    7.10
  -4  -6  -4  145.69    7.40
  -4  -6  -4  152.38    7.20
   4   6   4  155.28    7.10
  -4  -6  -5  153.88    7.50
  -4  -6  -5  168.48    7.80
  -4  -6  -5  148.79    7.50
   4   6   5  148.59    7.40
  -4  -6  -6   69.09    4.80
  -4  -6  -6   67.49    4.40
  -4  -6  -6   72.79    4.50
   4   6   6   70.89    5.10
  -4  -6  -7   19.90    2.80
  -4  -6  -7   19.20    2.50
  -4  -6  -7   19.90    2.80
  -4  -6  -8   -1.10    2.60
  -4  -6  -8    3.10    2.60
  -4  -6  -8    3.50    2.20
   4   6   8    6.90    2.40
  -4  -6  -9   25.80    4.60
  -4  -6  -9   20.00    3.20
   4   6   9   29.20    3.40
  -4  -6 -10    0.30    2.90
  -4  -6 -10    2.50    3.10
  -4  -6 -11   16.00    3.50
  -4  -6 -11   14.60    3.80
  -4  -6 -12    1.00    3.20
  -4  -6 -12    6.50    3.80
  -4  -5  13    0.30    3.90
   4   5 -13    3.60    3.20
  -4  -5  12    9.10    4.00
   4   5 -12    6.90    3.00
   4   5 -12    9.60    2.90
  -4  -5  11   15.80    3.90
   4   5 -11   23.40    3.30
   4   5 -11   19.40    4.50
  -4  -5  10   83.69    6.00
  -4  -5  10   75.09    5.60
   4   5 -10   78.69    5.50
   4   5 -10   86.59    5.50
  -4  -5   9   54.69    4.80
  -4  -5   9   69.39    5.30
   4   5  -9   54.69    4.90
   4   5  -9   74.19    4.70
  -4  -5   8  180.28    8.90
   4   5  -8  167.78    8.90
   4   5  -8  191.18    8.80
   4   5  -7  116.09    6.10
   4   5  -6    8.70    2.00
   4   5  -6    6.20    1.80
  -4  -5   5   61.59    4.00
  -4  -5   5   63.89    3.90
  -4  -5   5   64.69    3.90
   4   5  -5   62.19    3.90
   4   5  -5   68.49    3.80
  -4  -5   4   26.10    2.60
   4   5  -4   20.30    2.60
  -4  -5   3   86.19    4.60
  -4  -5   3   93.09    4.60
  -4  -5   3   85.69    4.70
   4   5  -3   91.19    4.60
  -4  -5   2  144.49    6.80
  -4  -5   2  141.39    6.80
  -4  -5   2  147.49    6.70
   4   5  -2  141.39    7.10
  -4  -5   1   25.50    2.50
  -4  -5   1   24.30    2.40
  -4  -5   1   24.60    2.40
   4   5  -1   25.60    2.30
  -4  -5   0  129.29    6.20
  -4  -5   0  131.59    6.30
  -4  -5   0  132.79    6.20
   4   5   0  131.49    6.10
  -4  -5  -1  100.29    5.00
  -4  -5  -1   96.19    5.10
  -4  -5  -1  107.49    5.00
   4   5   1   97.89    4.90
  -4  -5  -2   55.79    3.20
  -4  -5  -2   52.69    4.50
  -4  -5  -2   56.59    3.30
   4   5   2   52.79    3.30
  -4  -5  -3  166.28    7.50
  -4  -5  -3  147.59    8.30
  -4  -5  -3  165.58    7.70
  -4  -5  -4  192.78    9.00
  -4  -5  -4  192.38    8.80
  -4  -5  -4  192.98    8.90
  -4  -5  -5   78.49    4.70
  -4  -5  -5   83.49    4.40
  -4  -5  -5   80.79    4.50
   4   5   5   66.79    4.60
  -4  -5  -6   45.40    4.00
  -4  -5  -6   45.60    3.50
  -4  -5  -6   46.40    3.80
   4   5   6   58.19    3.50
  -4  -5  -7   38.90    4.10
  -4  -5  -7   44.10    4.00
  -4  -5  -7   45.80    3.80
   4   5   7   34.60    3.40
  -4  -5  -8   -0.80    2.30
  -4  -5  -8   -0.30    2.50
  -4  -5  -8    4.00    2.20
   4   5   8    1.80    2.10
  -4  -5  -9   26.10    3.30
  -4  -5  -9   24.80    4.70
  -4  -5  -9   27.50    3.70
   4   5   9   25.20    3.50
  -4  -5 -10    0.00    2.70
  -4  -5 -10    4.50    2.60
  -4  -5 -10    2.20    3.60
   4   5  10    4.40    4.00
  -4  -5 -11   49.30    5.30
  -4  -5 -11   38.10    5.30
   4   5  11   59.09    4.80
  -4  -5 -12   13.00    4.10
  -4  -5 -12   12.80    3.40
  -4  -5 -13   13.50    4.90
  -4  -5 -13   17.40    4.60
  -4  -4  14    3.50    4.40
   4   4 -14    6.30    3.30
   4   4 -13    6.00    3.10
   4   4 -13    4.10    3.30
  -4  -4  12    4.90    3.60
   4   4 -12    2.90    2.90
  -4  -4  11   14.30    3.50
  -4  -4  11   20.00    3.20
   4   4 -11   12.00    2.80
   4   4 -11   12.10    3.20
  -4  -4  10  103.89    6.50
   4   4 -10   93.99    6.10
   4   4 -10  101.69    5.90
  -4  -4   9  107.69    6.50
  -4  -4   9  116.39    6.70
   4   4  -9  123.19    6.50
   4   4  -9  120.39    6.80
  -4  -4   8   29.20    3.70
  -4  -4   8   21.70    2.80
   4   4  -8   22.00    2.70
   4   4  -8   24.80    3.20
  -4  -4   7   18.40    2.30
  -4  -4   7   21.20    2.70
   4   4  -7   16.00    2.00
  -4  -4   6   53.49    3.60
   4   4  -6   55.59    3.70
   4   4  -6   52.79    3.50
  -4  -4   5   86.19    4.80
   4   4  -5   99.39    4.90
   4   4  -5   78.69    5.80
   4   4  -5  105.89    4.80
  -4  -4   4   54.99    3.40
  -4  -4   4   54.49    3.50
  -4  -4   4   53.59    3.40
  -4  -4   4   57.39    3.20
   4   4  -4   59.19    3.30
   4   4  -4   55.19    3.30
   4   4  -4   53.09    3.40
  -4  -4   3  190.18    8.40
  -4  -4   3  175.68    8.30
  -4  -4   3  180.08    8.40
  -4  -4   3  196.38    8.50
   4   4  -3  191.88    8.40
   4   4  -3  177.28    8.40
   4   4  -3  189.08    8.40
  -4  -4   2   74.29    3.90
  -4  -4   2   78.69    4.00
  -4  -4   2   74.69    4.00
  -4  -4   2   76.69    4.00
  -4  -4   1  481.05   20.20
  -4  -4   1  451.45   20.20
  -4  -4   1  463.65   20.20
  -4  -4   1  479.25   20.20
   4   4  -1  470.55   20.20
   4   4  -1  460.65   20.20
  -4  -4   0   23.20    2.30
  -4  -4   0   24.30    2.30
  -4  -4   0   24.00    2.30
  -4  -4   0   28.20    2.30
   4   4   0   27.10    2.20
   4   4   0   26.70    2.30
  -4  -4  -1  230.28   10.00
  -4  -4  -1  220.48   10.00
  -4  -4  -1  225.78   10.00
   4   4   1  224.78   10.00
   4   4   1  219.88   10.00
  -4  -4  -2   38.90    2.70
  -4  -4  -2   37.70    2.60
  -4  -4  -2   40.00    2.90
   4   4   2   38.80    2.60
   4   4   2   36.00    2.40
   4   4   2   37.50    2.60
  -4  -4  -3  169.88    7.60
  -4  -4  -3  160.08    7.50
  -4  -4  -3  166.88    7.70
   4   4   3  158.68    7.60
   4   4   3  165.48    7.50
  -4  -4  -4  215.28    9.90
  -4  -4  -4  211.08    9.90
  -4  -4  -4  228.08   10.10
   4   4   4  222.28    9.90
  -4  -4  -5  363.56   16.80
  -4  -4  -5  346.57   16.10
  -4  -4  -5  387.06   16.20
   4   4   5  357.76   16.00
  -4  -4  -6  135.09    6.90
  -4  -4  -6  135.49    6.80
  -4  -4  -6  131.69    6.70
   4   4   6  137.99    6.70
  -4  -4  -7   59.89    4.10
  -4  -4  -7   66.49    4.40
  -4  -4  -7   59.49    4.40
   4   4   7   63.59    4.20
  -4  -4  -8   10.80    2.20
  -4  -4  -8   11.50    2.50
  -4  -4  -8   10.30    2.60
   4   4   8    8.50    3.30
  -4  -4  -9   11.50    2.80
  -4  -4  -9    9.40    3.70
  -4  -4  -9    7.90    2.70
   4   4   9   14.80    2.60
  -4  -4 -10   17.10    2.80
  -4  -4 -10    7.90    3.10
  -4  -4 -10   10.70    2.90
   4   4  10   13.50    2.80
  -4  -4 -11   -0.50    2.80
  -4  -4 -11    3.50    3.30
   4   4  11   -3.30    2.70
  -4  -4 -12   11.10    3.80
  -4  -4 -12    8.30    3.30
   4   4  12   17.50    3.20
  -4  -4 -13   -3.00    3.20
  -4  -4 -13   -3.10    3.80
  -4  -3  14   10.40    4.70
   4   3 -14    3.70    3.10
   4   3 -14    5.70    3.70
  -4  -3  13   -0.30    3.90
   4   3 -13    3.30    3.90
   4   3 -13   -4.10    3.30
  -4  -3  12    6.40    3.40
   4   3 -12    8.30    2.80
   4   3 -12   10.40    3.60
  -4  -3  11   22.20    3.60
   4   3 -11   25.20    3.50
   4   3 -11   16.90    2.80
  -4  -3  10   44.00    4.40
  -4  -3  10   51.89    4.70
   4   3 -10   46.50    4.50
   4   3 -10   47.40    4.10
  -4  -3   9   35.30    3.80
  -4  -3   9   24.60    3.40
   4   3  -9   30.30    3.30
   4   3  -9   28.60    3.80
  -4  -3   8  228.48   10.30
  -4  -3   8  205.18   10.10
   4   3  -8  209.58   10.30
   4   3  -8  218.28   10.10
  -4  -3   7   31.70    3.20
  -4  -3   7   31.50    3.30
   4   3  -7   27.80    2.70
   4   3  -7   29.40    3.20
  -4  -3   6   51.59    3.10
  -4  -3   6   48.00    3.40
  -4  -3   6   51.79    3.60
   4   3  -6   49.80    3.30
   4   3  -6   48.50    3.50
   4   3  -6   48.30    3.10
  -4  -3   5  102.39    5.90
  -4  -3   5   98.09    5.10
   4   3  -5  100.19    5.20
   4   3  -5  102.39    5.20
   4   3  -5  102.89    4.90
  -4  -3   4  152.18    7.00
  -4  -3   4  152.68    7.20
  -4  -3   4  154.98    7.00
  -4  -3   4  157.28    7.20
   4   3  -4  152.68    7.10
   4   3  -4  153.78    7.00
   4   3  -4  158.78    7.20
  -4  -3   3   99.79    4.90
  -4  -3   3  106.59    5.10
  -4  -3   3   95.79    5.10
  -4  -3   3   99.99    4.80
   4   3  -3  107.59    4.90
   4   3  -3  100.29    4.90
   4   3  -3  103.69    5.00
  -4  -3   2  118.09    5.50
  -4  -3   2  112.19    5.40
  -4  -3   2  109.79    5.50
  -4  -3   2  115.29    5.40
   4   3  -2  122.49    5.50
  -4  -3   1   31.90    2.20
  -4  -3   1   27.00    2.30
  -4  -3   1   29.00    2.20
  -4  -3   1   26.20    2.30
   4   3  -1   30.40    2.20
   4   3  -1   27.70    2.30
   4   3  -1   30.00    2.10
  -4  -3   0   16.00    1.90
  -4  -3   0   18.00    2.00
  -4  -3   0   18.00    2.00
   4   3   0   17.70    1.90
   4   3   0   19.20    1.90
   4   3   0   15.60    1.90
  -4  -3  -1   15.40    2.00
  -4  -3  -1   16.40    1.90
  -4  -3  -1   20.50    2.10
   4   3   1   17.80    1.90
   4   3   1   18.90    1.90
   4   3   1   16.10    2.00
  -4  -3  -2   91.09    4.70
  -4  -3  -2   91.29    4.70
  -4  -3  -2   87.99    4.80
   4   3   2  101.29    4.70
   4   3   2  101.49    4.70
   4   3   2   97.79    4.70
  -4  -3  -3   94.79    4.50
  -4  -3  -3   77.89    4.30
  -4  -3  -3   86.79    4.40
   4   3   3   86.69    4.50
   4   3   3   83.89    4.30
   4   3   3   79.59    4.30
  -4  -3  -4  435.86   18.70
  -4  -3  -4  417.96   18.70
  -4  -3  -4  419.86   18.70
   4   3   4  432.46   18.70
   4   3   4  436.86   18.70
  -4  -3  -5  124.49    6.00
  -4  -3  -5  119.59    6.10
  -4  -3  -5  121.69    6.00
   4   3   5  116.49    5.90
   4   3   5  121.59    6.00
  -4  -3  -6  129.29    6.40
  -4  -3  -6  125.79    6.30
  -4  -3  -6  133.49    6.40
   4   3   6  116.59    7.30
  -4  -3  -7   84.89    4.60
  -4  -3  -7   61.19    6.70
  -4  -3  -7   77.39    4.80
   4   3   7   71.59    4.60
  -4  -3  -8   96.89    5.70
  -4  -3  -8   92.49    5.70
  -4  -3  -8   95.89    5.90
   4   3   8   99.19    5.50
  -4  -3  -9    9.80    2.70
  -4  -3  -9    9.60    2.40
  -4  -3  -9    7.20    2.60
   4   3   9    8.70    2.50
  -4  -3 -10   26.40    4.50
  -4  -3 -10   31.10    4.30
  -4  -3 -10   39.90    5.20
   4   3  10   32.60    4.00
  -4  -3 -11   16.60    3.30
  -4  -3 -11   19.40    3.70
  -4  -3 -11   17.70    3.30
   4   3  11   20.00    3.40
  -4  -3 -12   27.40    4.20
  -4  -3 -12   22.30    3.80
  -4  -3 -13    6.10    4.00
  -4  -3 -13    7.60    3.50
   4   3  13   17.90    4.00
  -4  -2  14    9.00    4.00
   4   2 -14   10.70    4.10
   4   2 -14    8.10    3.10
  -4  -2  13    6.00    3.90
   4   2 -13    8.00    3.70
   4   2 -13    2.70    2.70
  -4  -2  12    5.70    3.40
   4   2 -12    6.60    3.40
   4   2 -12    3.60    2.50
  -4  -2  11    7.80    3.30
   4   2 -11    6.70    2.30
   4   2 -11    2.80    3.20
  -4  -2  10   95.29    6.40
   4   2 -10   97.69    5.50
   4   2 -10   91.69    6.00
  -4  -2   9   21.30    3.00
  -4  -2   9   25.90    2.80
   4   2  -9   24.00    3.00
   4   2  -9   22.70    3.70
   4   2  -8   59.09    4.20
   4   2  -8   67.99    3.90
   4   2  -8   69.69    4.40
  -4  -2   7   20.30    2.70
  -4  -2   7   10.30    1.60
  -4  -2   7   21.40    2.90
   4   2  -7   13.70    1.60
   4   2  -7   17.30    2.20
   4   2  -7   18.40    3.00
  -4  -2   6  264.97   11.30
  -4  -2   6  237.28   11.70
  -4  -2   6  235.98   11.00
   4   2  -6  249.97   11.20
   4   2  -6  250.67   11.20
   4   2  -6  257.17   11.00
  -4  -2   5   71.19    3.60
  -4  -2   5   72.39    4.00
   4   2  -5   68.89    3.60
   4   2  -5   74.09    4.00
   4   2  -5   71.09    4.00
  -4  -2   4  365.26   15.50
   4   2  -4  349.17   15.30
   4   2  -4  357.06   15.80
   4   2  -4  345.27   15.70
  -4  -2   3  129.69    5.90
  -4  -2   3  140.99    6.20
  -4  -2   3  130.29    5.90
  -4  -2   3  137.29    6.10
   4   2  -3  126.69    6.10
   4   2  -3  128.69    6.10
   4   2  -3  125.09    5.90
  -4  -2   2    8.50    1.30
  -4  -2   2    8.40    1.30
  -4  -2   2    8.30    1.10
  -4  -2   2    7.30    1.00
   4   2  -2    4.80    1.20
  -4  -2   1   25.10    2.00
  -4  -2   1   21.60    1.90
  -4  -2   1   26.30    1.90
   4   2  -1   24.30    2.00
   4   2  -1   23.00    1.90
   4   2  -1   27.70    2.00
  -4  -2   0  171.78    8.90
  -4  -2   0  185.08    8.20
  -4  -2   0  188.18    8.30
   4   2   0  197.18    8.30
   4   2   0  173.18    8.40
   4   2   0  196.28    8.30
  -4  -2  -1    5.00    1.20
  -4  -2  -1    6.70    1.20
  -4  -2  -1    3.30    2.00
   4   2   1    4.60    1.00
   4   2   1    5.00    1.10
   4   2   1    5.20    1.10
  -4  -2  -2  222.38    9.80
  -4  -2  -2  224.08    9.80
  -4  -2  -2  220.98    9.70
   4   2   2  229.08    9.80
   4   2   2  211.58    9.70
   4   2   2  211.48    9.70
  -4  -2  -3   25.50    2.40
  -4  -2  -3   27.00    2.20
  -4  -2  -3   24.10    2.30
   4   2   3   20.40    2.20
   4   2   3   25.70    2.20
   4   2   3   21.60    2.60
  -4  -2  -4  157.68    7.00
  -4  -2  -4  155.48    7.00
  -4  -2  -4  150.58    7.00
   4   2   4  141.09    7.80
   4   2   4  152.88    7.00
   4   2   4  137.39    6.90
  -4  -2  -5   26.70    2.50
  -4  -2  -5   25.50    2.60
  -4  -2  -5   25.80    2.60
   4   2   5   19.10    2.60
   4   2   5   30.30    2.60
  -4  -2  -6  106.49    5.60
  -4  -2  -6  107.69    5.70
  -4  -2  -6  101.69    5.60
   4   2   6  114.09    5.60
   4   2   6  112.09    5.50
  -4  -2  -7   46.00    3.40
  -4  -2  -7   37.30    3.70
  -4  -2  -7   45.40    4.00
   4   2   7   43.70    3.40
   4   2   7   48.20    3.50
  -4  -2  -8  191.88    9.20
  -4  -2  -8  186.88    9.10
  -4  -2  -8  191.58    9.20
   4   2   8  187.38    9.10
  -4  -2  -9    6.00    2.40
  -4  -2  -9    3.40    2.50
  -4  -2  -9    3.70    2.30
   4   2   9    0.30    2.20
  -4  -2 -10   37.80    4.60
  -4  -2 -10   43.70    4.60
  -4  -2 -10   40.80    4.10
   4   2  10   46.10    4.20
  -4  -2 -11    8.70    3.20
  -4  -2 -11    2.90    2.80
   4   2  11    6.70    3.00
  -4  -2 -12   18.20    3.90
  -4  -2 -12   16.70    3.40
  -4  -2 -13    4.60    4.00
  -4  -2 -13    3.10    3.10
   4   2  13    5.80    3.50
  -4  -2 -14    7.40    4.20
   4   2  14   15.90    4.80
  -4  -1  14   11.00    4.20
   4   1 -14    9.90    3.70
   4   1 -14   14.20    4.20
  -4  -1  13    3.90    3.70
   4   1 -13    3.30    3.50
   4   1 -13   -2.60    2.50
  -4  -1  12   27.00    4.90
   4   1 -12   27.40    4.20
  -4  -1  11   15.00    3.30
   4   1 -11   11.10    2.30
   4   1 -11   10.20    3.30
  -4  -1  10  115.49    6.30
   4   1 -10  112.89    6.80
   4   1 -10  101.39    5.70
   4   1 -10   96.29    6.20
  -4  -1   9    1.90    2.70
  -4  -1   9   -2.50    1.50
  -4  -1   9    0.90    2.30
   4   1  -9   -0.10    1.60
   4   1  -9   -1.70    2.30
   4   1  -9    2.90    2.10
  -4  -1   8  100.69    5.50
  -4  -1   8  105.99    5.60
  -4  -1   8  100.79    5.20
   4   1  -8   95.99    5.50
   4   1  -8  107.09    5.10
   4   1  -8  100.99    5.60
  -4  -1   7   22.60    2.90
  -4  -1   7   25.00    2.90
  -4  -1   7   21.40    2.30
   4   1  -7   22.60    2.70
   4   1  -7   22.50    2.90
   4   1  -7   24.10    2.20
  -4  -1   6  279.67   12.80
  -4  -1   6  291.37   13.00
  -4  -1   6  289.57   12.90
   4   1  -6  304.47   13.00
   4   1  -6  291.97   13.60
  -4  -1   5   25.60    2.60
   4   1  -5   22.70    2.50
   4   1  -5   22.60    2.40
  -4  -1   4  775.72   33.20
   4   1  -4  765.72   33.20
   4   1  -4  783.62   33.20
  -4  -1   3    6.40    2.20
  -4  -1   3    7.00    1.30
   4   1  -3    6.50    1.20
   4   1  -3    5.90    1.30
  -4  -1   2   21.40    1.90
  -4  -1   2   17.90    1.90
   4   1  -2   17.00    2.30
  -4  -1   1   43.50    2.70
  -4  -1   1   52.39    2.70
  -4  -1   1   45.10    3.20
   4   1  -1   46.50    2.70
   4   1  -1   45.40    2.90
   4   1  -1   53.09    2.50
  -4  -1   0  382.36   16.70
  -4  -1   0  385.06   16.70
  -4  -1   0  391.86   16.70
   4   1   0  382.06   16.70
   4   1   0  386.36   16.60
   4   1   0  396.16   16.80
  -4  -1  -1  243.68   10.00
  -4  -1  -1  216.98   10.10
  -4  -1  -1  225.38   10.00
   4   1   1  221.98   10.20
   4   1   1  228.98   10.00
   4   1   1  232.88   10.00
  -4  -1  -2  435.06   18.40
  -4  -1  -2  404.56   18.50
  -4  -1  -2  417.46   18.30
   4   1   2  437.86   18.50
   4   1   2  420.56   18.30
   4   1   2  434.36   18.40
  -4  -1  -3   12.50    1.50
  -4  -1  -3   11.40    1.40
  -4  -1  -3   11.50    1.40
   4   1   3    9.70    1.30
   4   1   3   12.10    1.40
   4   1   3   11.80    1.40
  -4  -1  -4  821.42   35.20
  -4  -1  -4  850.41   35.30
  -4  -1  -4  828.42   35.20
   4   1   4  804.62   35.20
   4   1   4  828.92   35.20
   4   1   4  795.72   35.20
  -4  -1  -5   49.60    4.20
  -4  -1  -5   39.90    3.10
  -4  -1  -5   41.70    3.10
   4   1   5   44.90    3.10
   4   1   5   44.80    3.00
  -4  -1  -6  123.59    6.10
  -4  -1  -6  124.99    6.20
  -4  -1  -6  127.79    6.20
   4   1   6  120.59    6.10
   4   1   6  125.89    6.20
  -4  -1  -7   29.90    3.00
  -4  -1  -7   29.20    3.20
  -4  -1  -7   30.80    3.20
   4   1   7   29.50    3.10
   4   1   7   32.90    4.60
  -4  -1  -8  289.67   13.10
  -4  -1  -8  290.07   13.10
  -4  -1  -8  292.17   13.00
   4   1   8  280.27   13.00
   4   1   8  273.87   12.90
  -4  -1  -9    1.70    2.10
  -4  -1  -9    2.30    2.30
  -4  -1  -9    6.40    2.60
   4   1   9    4.80    2.40
  -4  -1 -10   61.19    5.20
  -4  -1 -10   64.49    6.20
   4   1  10   70.49    5.10
  -4  -1 -11    0.90    2.70
  -4  -1 -11   -2.30    2.90
   4   1  11    0.20    3.00
  -4  -1 -12   11.30    3.20
  -4  -1 -12   14.10    3.70
   4   1  12   11.60    3.50
  -4  -1 -13    0.80    3.50
  -4  -1 -13   -4.70    2.90
   4   1  13    0.20    3.30
  -4  -1 -14   11.50    4.50
   4   1  14    8.80    4.00
   4   0 -15    0.50    4.10
  -4   0  14   16.60    4.10
   4   0 -14   16.40    4.90
   4   0 -14   15.40    3.10
  -4   0  13   -5.40    3.40
   4   0 -13    0.80    2.50
   4   0 -13    0.90    3.60
  -4   0  12   12.80    3.60
   4   0 -12   14.60    3.50
   4   0 -12   10.50    2.50
  -4   0  11   -1.70    2.80
   4   0 -11    0.00    1.90
   4   0 -11   -2.10    2.40
   4   0 -11   -1.20    2.90
  -4   0  10   31.00    3.90
   4   0 -10   26.20    4.40
   4   0 -10   28.70    4.00
   4   0 -10   30.80    3.10
  -4   0   9    0.00    2.20
   4   0  -9   -1.20    2.00
   4   0  -9    0.10    2.70
  -4   0   8   34.10    4.30
  -4   0   8   41.80    3.50
   4   0  -8   40.70    3.60
  -4   0   7   -0.80    1.50
  -4   0   7   -0.80    1.60
   4   0  -7    2.40    1.60
   4   0  -7   -0.50    1.70
  -4   0   6  295.27   13.90
  -4   0   6  304.77   13.50
   4   0  -6  290.07   13.10
   4   0  -6  297.17   13.20
  -4   0   5   -1.30    1.20
  -4   0   5   -1.40    1.30
   4   0  -5   -1.10    1.40
   4   0  -5   -0.10    1.20
  -4   0   4  458.55   19.40
   4   0  -4  438.76   19.40
  -4   0   3   -1.00    1.10
  -4   0   3   -0.90    1.10
   4   0  -3    0.10    1.10
   4   0  -3    0.00    1.10
  -4   0   2   68.49    3.40
  -4   0   2   67.19    3.40
   4   0  -2   62.99    3.40
  -4   0   1    0.80    1.00
  -4   0   1    0.90    0.90
   4   0  -1   -0.40    0.90
   4   0  -1    0.30    0.90
  -4   0   0 1167.68   52.09
  -4   0   0 1206.58   51.89
  -4   0   0 1240.68   51.89
   4   0   0 1245.38   51.79
   4   0   0 1220.68   51.89
   4   0   0 1234.38   51.89
  -4   0  -1    2.60    1.00
  -4   0  -1    1.20    0.90
  -4   0  -1    1.60    1.00
   4   0   1    0.50    1.00
   4   0   1    2.90    1.00
   4   0   1    1.90    0.90
  -4   0  -2 3496.25  149.88
  -4   0  -2 3623.94  149.88
  -4   0  -2 3414.96  149.88
   4   0   2 3532.05  149.88
   4   0   2 3643.04  149.99
   4   0   2 3465.45  149.88
  -4   0  -3    0.30    1.20
  -4   0  -3   -1.80    1.10
  -4   0  -3   -2.50    1.10
   4   0   3   -2.00    1.00
   4   0   3   -0.60    1.00
   4   0   3   -0.20    1.10
  -4   0  -4  867.91   38.10
  -4   0  -4  879.71   37.90
  -4   0  -4  904.11   37.90
   4   0   4  883.91   37.90
   4   0   4  894.51   37.90
   4   0   4  881.01   37.90
  -4   0  -5   -1.20    1.30
  -4   0  -5    0.70    1.40
  -4   0  -5   -0.70    1.20
   4   0   5    0.80    1.30
   4   0   5    0.30    1.20
   4   0   5   -0.20    1.20
  -4   0  -6  146.99    6.90
  -4   0  -6  149.29    6.90
  -4   0  -6  143.49    7.80
   4   0   6  142.59    6.90
   4   0   6  132.49    7.00
  -4   0  -7   -1.30    1.70
  -4   0  -7   -0.60    1.60
  -4   0  -7   -1.00    1.50
   4   0   7   -1.20    1.60
   4   0   7    1.20    1.50
  -4   0  -8  181.38    8.70
  -4   0  -8  180.58    8.60
  -4   0  -8  171.38    9.10
   4   0   8  165.18    8.50
   4   0   8  181.18    8.60
  -4   0  -9   -1.30    2.20
  -4   0  -9    1.90    2.30
   4   0   9    2.40    2.00
   4   0   9   -0.10    2.20
  -4   0 -10   73.69    5.30
  -4   0 -10   68.09    5.30
   4   0  10   67.89    5.20
  -4   0 -11   -2.40    3.70
  -4   0 -11   -1.00    2.60
   4   0  11    1.40    2.80
  -4   0 -12    9.10    3.40
  -4   0 -12    5.70    3.00
   4   0  12    8.80    3.30
  -4   0 -13   -5.70    3.00
  -4   0 -13   -1.30    3.30
   4   0  13    1.50    3.30
  -4   0 -14   10.40    4.10
   4   0  14   10.80    4.10
  -4   1  14   20.00    3.80
   4  -1 -14   14.80    2.80
   4  -1 -14    9.30    4.10
  -4   1  13   -2.20    3.30
   4  -1 -13    2.20    3.40
  -4   1  12   20.80    3.60
   4  -1 -12   18.40    3.20
   4  -1 -12   21.60    3.70
   4  -1 -12   19.70    2.70
  -4   1  11    8.70    3.00
   4  -1 -11   13.00    3.20
   4  -1 -11    9.80    2.80
  -4   1  10  107.79    6.00
   4  -1 -10  112.69    6.20
   4  -1 -10   86.59    6.10
  -4   1   9    2.00    2.20
   4  -1  -9   -1.60    2.30
   4  -1  -9    2.20    2.10
  -4   1   8  114.89    6.60
   4  -1  -8  103.69    7.00
   4  -1  -8   98.99    5.60
  -4   1   7   24.50    2.70
   4  -1  -7   21.70    2.40
   4  -1  -7   24.80    2.70
  -4   1   6  284.57   12.70
  -4   1   6  299.77   12.70
   4  -1  -6  297.77   12.70
   4  -1  -6  263.17   13.00
  -4   1   5   24.20    2.30
   4  -1  -5   19.60    2.40
  -4   1   4  772.32   33.10
   4  -1  -4  768.72   33.10
   4  -1  -4  779.72   33.10
  -4   1   3    6.00    1.20
   4  -1  -3    8.30    1.30
   4  -1  -3    6.00    1.20
  -4   1   2   17.30    2.20
   4  -1  -2   19.40    1.80
  -4   1   1   57.39    2.90
   4  -1  -1   49.10    2.70
   4  -1  -1   51.49    2.70
  -4   1   0  383.66   16.80
   4  -1   0  405.16   16.70
   4  -1   0  387.96   16.80
   4  -1   0  382.66   16.80
  -4   1  -1  232.78   10.00
  -4   1  -1  232.48   10.60
   4  -1   1  230.18   10.00
   4  -1   1  226.38   10.10
   4  -1   1  229.18   10.10
  -4   1  -2  417.26   18.50
  -4   1  -2  437.66   18.50
   4  -1   2  439.66   18.60
   4  -1   2  432.16   18.50
   4  -1   2  421.46   18.50
  -4   1  -3   14.60    1.90
  -4   1  -3   15.10    2.00
  -4   1  -3   14.50    1.80
   4  -1   3   16.10    2.00
   4  -1   3    9.80    1.30
   4  -1   3   11.90    1.40
  -4   1  -4  821.42   35.00
  -4   1  -4  857.41   35.00
  -4   1  -4  807.52   34.90
   4  -1   4  796.52   34.90
   4  -1   4  806.52   35.00
   4  -1   4  806.42   35.00
  -4   1  -5   37.00    3.10
  -4   1  -5   40.50    3.00
  -4   1  -5   43.10    3.00
   4  -1   5   44.80    3.00
   4  -1   5   46.00    2.90
   4  -1   5   30.90    4.10
  -4   1  -6  128.49    6.10
  -4   1  -6  122.19    7.20
  -4   1  -6  127.19    6.20
   4  -1   6  120.99    6.10
   4  -1   6  125.39    6.20
  -4   1  -7   26.70    3.10
  -4   1  -7   29.00    3.10
   4  -1   7   35.60    2.90
   4  -1   7   31.90    3.10
  -4   1  -8  289.17   12.60
  -4   1  -8  289.37   12.70
   4  -1   8  262.77   12.60
   4  -1   8  254.47   13.50
  -4   1  -9    3.20    2.40
  -4   1  -9    5.30    2.30
   4  -1   9    3.70    2.00
   4  -1   9    5.60    2.40
  -4   1 -10   69.89    5.30
  -4   1 -10   74.19    5.20
   4  -1  10   74.49    5.20
   4  -1  10   64.39    4.80
  -4   1 -11   -2.90    2.50
  -4   1 -11    0.00    2.90
   4  -1  11    1.80    2.80
  -4   1 -12   13.70    3.50
  -4   1 -12    4.60    3.10
   4  -1  12   10.40    3.40
  -4   1 -13   -1.50    3.30
  -4   1 -13   -0.80    3.00
   4  -1  13   -2.90    3.30
  -4   1 -14   14.60    4.50
  -4   1 -14    7.20    4.30
   4  -1  14   14.20    4.60
   4  -2 -14   10.00    4.10
  -4   2  13    5.70    3.00
   4  -2 -13    2.90    3.90
  -4   2  12   11.20    3.10
   4  -2 -12   -0.10    2.60
   4  -2 -12    0.00    3.30
  -4   2  11    5.20    2.70
   4  -2 -11    7.80    3.10
   4  -2 -11    4.70    3.10
  -4   2  10   94.19    6.10
   4  -2 -10   99.19    5.90
   4  -2 -10   89.39    5.70
  -4   2   9   24.50    3.30
   4  -2  -9   25.00    3.50
   4  -2  -9   26.50    3.30
  -4   2   8   59.69    4.10
   4  -2  -8   69.59    4.30
   4  -2  -7   16.50    3.10
   4  -2  -7   15.80    2.00
   4  -2  -6  248.28   11.20
   4  -2  -6  253.37   11.20
  -4   2   5   69.69    3.80
   4  -2  -5   74.09    3.90
   4  -2  -5   71.99    3.80
  -4   2   4  369.46   15.80
   4  -2  -4  355.66   15.70
   4  -2  -4  364.46   15.70
  -4   2   3  131.69    6.00
  -4   2   3  136.49    6.00
   4  -2  -3  129.59    6.00
   4  -2  -3  131.39    6.00
  -4   2   2   10.10    1.10
   4  -2  -2    9.30    1.20
   4  -2  -1   23.40    1.70
   4  -2   0  190.38    8.40
   4  -2   0  192.18    8.40
   4  -2   0  191.28    8.30
  -4   2  -1    4.50    1.00
  -4   2  -1    3.60    0.90
   4  -2   1    6.50    0.90
   4  -2   1    3.70    1.00
   4  -2   1    5.00    0.90
  -4   2  -2  212.88    9.40
  -4   2  -2  231.88    9.50
  -4   2  -2  215.78    9.40
   4  -2   2  206.58    9.40
   4  -2   2  207.78    9.40
   4  -2   2  207.18    9.40
  -4   2  -3   28.30    2.90
  -4   2  -3   24.10    2.30
   4  -2   3   24.30    2.10
   4  -2   3   24.50    2.00
   4  -2   3   23.50    2.10
  -4   2  -4  152.08    6.90
  -4   2  -4  157.78    7.00
   4  -2   4  143.29    6.90
   4  -2   4  142.49    6.90
   4  -2   4  151.38    6.90
  -4   2  -5   30.70    2.50
  -4   2  -5   28.20    2.70
  -4   2  -5   25.20    2.40
   4  -2   5   26.00    2.50
   4  -2   5   30.30    2.50
  -4   2  -6  112.09    5.60
  -4   2  -6  119.19    5.70
   4  -2   6  110.19    5.50
   4  -2   6   95.99    5.80
  -4   2  -7   41.40    3.70
  -4   2  -7   44.80    3.50
   4  -2   7   54.59    4.10
   4  -2   7   42.70    3.30
  -4   2  -8  180.78    9.20
  -4   2  -8  190.88    9.00
   4  -2   8  167.98    8.60
   4  -2   8  187.98    8.80
  -4   2  -9    2.70    2.30
  -4   2  -9    5.40    2.40
   4  -2   9    1.80    3.70
   4  -2   9    2.80    2.40
  -4   2 -10   43.90    4.80
  -4   2 -10   43.40    4.40
   4  -2  10   45.00    4.10
   4  -2  10   49.30    4.50
  -4   2 -11    6.00    2.90
  -4   2 -11    3.50    2.70
   4  -2  11    7.80    2.60
   4  -2  11    5.50    3.00
  -4   2 -12   19.00    3.40
  -4   2 -12   10.50    3.30
   4  -2  12   15.00    3.60
  -4   2 -13    4.00    3.20
  -4   2 -13    6.90    3.30
   4  -2  13    0.20    3.80
  -4   2 -14   14.50    3.80
   4  -2  14   19.20    4.40
   4  -3 -14    5.80    3.90
   4  -3 -13   12.50    3.80
  -4   3  12    6.00    3.20
   4  -3 -12   13.30    4.20
  -4   3  11   19.10    3.00
   4  -3 -11   19.40    3.10
   4  -3 -11   20.30    3.40
  -4   3  10   45.10    3.90
   4  -3 -10   44.90    4.30
   4  -3  -9   26.90    3.50
   4  -3  -9   19.80    2.70
   4  -3  -8  196.68    9.60
   4  -3  -8  213.08    9.60
  -4   3   7   23.70    3.00
   4  -3  -7   20.80    2.70
  -4   3   6   53.79    3.20
   4  -3  -6   49.00    3.30
   4  -3  -6   51.59    3.40
   4  -3  -5   99.19    4.80
   4  -3  -5   97.29    4.80
   4  -3  -4  149.88    6.80
  -4   3   0   18.70    1.80
   4  -3   0   17.60    1.60
  -4   3  -1   17.00    1.90
   4  -3   1   17.80    1.90
  -4   3  -2   92.69    4.60
   4  -3   2   92.09    4.50
  -4   3  -3   96.19    4.60
  -4   3  -3   90.29    4.40
   4  -3   3   86.59    4.50
   4  -3   3   89.19    4.40
   4  -3   3   87.99    4.30
  -4   3  -4  438.46   17.90
  -4   3  -4  386.66   17.90
  -4   3  -4  420.86   17.70
   4  -3   4  399.66   17.80
   4  -3   4  413.36   17.70
   4  -3   4  394.06   17.70
  -4   3  -5  111.29    6.10
   4  -3   5  118.29    5.80
   4  -3   5  120.19    5.60
  -4   3  -6  111.89    6.40
  -4   3  -6  126.59    6.30
   4  -3   6  126.69    6.10
   4  -3   6  121.49    5.90
  -4   3  -7   77.99    4.50
  -4   3  -7   74.19    4.70
   4  -3   7   71.59    4.20
   4  -3   7   78.29    4.50
  -4   3  -8  100.79    5.50
  -4   3  -8   91.09    5.70
   4  -3   8   96.49    5.50
   4  -3   8   90.39    5.30
  -4   3  -9    7.30    2.50
  -4   3  -9    8.90    2.50
   4  -3   9    9.80    2.10
   4  -3   9   13.40    2.60
  -4   3 -10   27.60    3.40
  -4   3 -10   35.20    4.00
   4  -3  10   37.50    4.20
   4  -3  10   41.10    3.90
  -4   3 -11   17.10    3.20
  -4   3 -11   25.30    3.40
   4  -3  11   23.20    3.60
   4  -3  11   15.10    2.90
  -4   3 -12   23.30    3.70
  -4   3 -12   37.30    4.60
   4  -3  12   32.40    4.60
  -4   3 -13    5.20    3.40
   4  -3  13    8.40    3.70
   4  -4 -14    4.20    4.00
   4  -4 -13    4.10    3.70
   4  -4 -11   17.60    4.00
   4  -4 -11    7.00    2.90
   4  -4 -10   92.09    5.90
   4  -4 -10  105.09    6.10
  -4   4   9  111.69    6.20
   4  -4  -9  117.79    6.40
   4  -4  -9  123.99    6.40
  -4   4   8   24.50    2.90
   4  -4  -8   21.30    2.60
   4  -4  -8   22.10    2.60
  -4   4   7   18.00    3.10
   4  -4  -7   20.80    2.70
   4  -4  -7   17.90    2.20
   4  -4  -6   53.09    3.40
   4  -4  -6   53.59    3.30
  -4   4   1  466.55   20.10
   4  -4  -1  469.45   20.10
  -4   4   0   27.50    2.10
   4  -4   0   24.10    1.90
  -4   4  -1  236.98   10.20
   4  -4   1  224.78   10.20
  -4   4  -2   44.80    2.80
   4  -4   2   36.10    2.60
  -4   4  -3  181.88    7.90
   4  -4   3  160.98    7.80
  -4   4  -4  206.78    9.30
  -4   4  -4  195.68    9.80
   4  -4   4  194.18    9.10
   4  -4   4  220.88    9.40
  -4   4  -5  378.66   16.10
  -4   4  -5  357.46   15.80
   4  -4   5  363.16   15.80
   4  -4   5  347.27   15.80
  -4   4  -6  134.09    6.90
  -4   4  -6  142.49    6.70
   4  -4   6  137.29    6.70
   4  -4   6  133.49    6.50
  -4   4  -7   63.29    4.60
   4  -4   7   65.19    4.00
   4  -4   7   67.99    4.20
  -4   4  -8    6.60    2.40
  -4   4  -8   13.80    2.50
   4  -4   8    9.40    2.00
   4  -4   8   10.30    2.40
  -4   4  -9    9.40    2.80
   4  -4   9    7.80    2.80
   4  -4   9   12.60    2.70
  -4   4 -10   14.40    2.80
  -4   4 -10    7.90    2.90
   4  -4  10   12.70    2.40
   4  -4  10   11.80    3.00
  -4   4 -11    5.20    3.00
  -4   4 -11   11.30    3.50
   4  -4  11    6.80    3.20
  -4   4 -12    6.80    3.20
   4  -4  12   10.70    3.60
   4  -4  13   -1.80    3.70
   4  -5 -13    1.30    3.60
   4  -5 -12    5.00    3.50
  -4   5  11   18.20    3.30
   4  -5 -11   14.00    3.00
   4  -5 -11   15.90    3.40
   4  -5 -10   85.29    5.50
   4  -5 -10   83.59    5.90
  -4   5   9   63.59    4.30
   4  -5  -9   63.39    4.60
   4  -5  -9   65.39    4.60
  -4   5   8  179.88    8.50
   4  -5  -8  177.68    8.60
   4  -5  -8  177.88    8.60
   4  -5  -7  124.29    6.20
  -4   5   2  139.79    6.30
   4  -5  -2  138.79    6.30
   4  -5  -2  139.09    6.30
  -4   5   1   24.80    2.10
   4  -5  -1   27.70    2.00
  -4   5   0  128.89    5.80
   4  -5   0  120.39    5.80
  -4   5  -1  108.09    5.10
   4  -5   1   99.79    5.00
  -4   5  -2   54.59    3.30
   4  -5   2   50.49    3.10
  -4   5  -3  144.09    7.30
  -4   5  -4  196.98    9.20
  -4   5  -5   81.29    4.80
   4  -5   5   80.29    4.30
   4  -5   5   82.99    4.40
  -4   5  -6   47.20    3.30
  -4   5  -6   46.60    3.90
   4  -5   6   48.00    3.20
   4  -5   6   46.20    3.40
  -4   5  -7   38.20    4.00
  -4   5  -7   40.90    3.80
   4  -5   7   47.50    3.70
   4  -5   7   46.90    3.30
  -4   5  -8    3.20    2.20
  -4   5  -8    2.10    2.30
   4  -5   8    3.10    1.80
   4  -5   8    1.60    2.20
  -4   5  -9   22.10    3.10
  -4   5  -9   28.30    4.00
   4  -5   9   29.00    3.90
   4  -5   9   36.90    3.30
  -4   5 -10   -1.10    2.60
   4  -5  10    4.10    2.90
   4  -5  10   -0.70    2.10
  -4   5 -11   44.40    5.10
   4  -5  11   41.90    4.90
  -4   5 -12   13.80    3.50
   4  -5  12   15.50    3.80
  -4   5 -13   12.50    3.80
   4  -5  13   18.30    4.20
   4  -6 -12    2.10    3.20
   4  -6 -11   17.00    3.30
  -4   6  10    6.80    2.90
   4  -6 -10    9.60    3.00
   4  -6 -10   12.40    3.40
   4  -6  -9   85.59    5.00
   4  -6  -9   65.59    5.40
   4  -6  -8    2.10    2.20
   4  -6  -3   33.20    2.50
   4  -6  -3   37.10    2.50
   4  -6  -2   78.29    4.60
   4  -6  -2   69.49    3.80
  -4   6   1  104.19    5.00
   4  -6  -1   99.59    4.90
   4  -6  -1   99.89    5.00
  -4   6   0   31.00    2.60
   4  -6   0   34.20    2.40
  -4   6  -1   62.69    3.70
  -4   6  -2   75.39    4.80
  -4   6  -3  155.58    7.50
  -4   6  -4  145.99    7.30
  -4   6  -5  155.58    7.80
  -4   6  -6   70.49    4.80
   4  -6   6   69.29    4.10
   4  -6   6   64.59    4.20
  -4   6  -7   19.60    2.80
   4  -6   7   24.50    3.10
   4  -6   7   17.40    2.20
  -4   6  -8   -0.90    2.00
  -4   6  -8    2.90    2.50
   4  -6   8    3.20    1.90
  -4   6  -9   19.70    3.10
   4  -6   9   27.30    3.80
   4  -6   9   26.30    3.40
  -4   6 -10    2.30    2.80
   4  -6  10    4.20    3.00
  -4   6 -11   11.50    3.30
   4  -6  11   19.20    3.60
  -4   6 -12   -0.70    3.80
   4  -6  12   -1.30    3.50
   4  -7 -11   19.30    3.40
   4  -7 -10    1.20    2.80
   4  -7 -10    3.00    2.50
   4  -7  -9   36.50    3.80
   4  -7  -8   16.00    2.60
   4  -7  -5   49.90    3.30
   4  -7  -4   19.00    2.40
   4  -7  -4   18.10    2.10
   4  -7  -3   28.50    2.40
   4  -7  -3   33.30    2.60
   4  -7  -2   11.80    1.60
   4  -7  -2    9.30    1.70
  -4   7   1   39.20    2.90
   4  -7  -1   37.50    2.90
  -4   7   0    2.60    1.80
   4  -7   0    3.90    1.60
  -4   7  -1   73.49    4.30
  -4   7  -2   10.50    1.90
  -4   7  -3   85.49    5.00
  -4   7  -4    6.50    2.10
  -4   7  -5  158.98    8.10
  -4   7  -6    4.10    2.30
   4  -7   6    4.30    1.70
  -4   7  -7   27.40    3.80
   4  -7   7   40.70    3.20
  -4   7  -8    0.90    2.60
   4  -7   8    5.00    2.50
   4  -7   8    4.00    2.10
  -4   7  -9   34.90    4.60
   4  -7   9   43.50    4.10
   4  -7   9   40.00    4.20
  -4   7 -10    3.80    2.90
   4  -7  10    2.70    2.90
  -4   7 -11    9.90    5.20
   4  -7  11   11.60    3.50
   4  -8 -10    1.90    2.80
   4  -8  -9   57.69    4.40
   4  -8  -6    7.20    1.90
   4  -8  -5   32.50    3.00
   4  -8  -4   12.10    1.90
   4  -8  -3   60.29    3.80
   4  -8  -2    8.40    1.70
  -4   8   1   41.40    3.30
   4  -8  -1   40.40    3.30
  -4   8   0   68.59    4.30
   4  -8   0   70.39    4.20
  -4   8  -1   33.00    3.30
  -4   8  -2   62.89    4.30
  -4   8  -3  173.48    8.50
  -4   8  -4   27.30    3.70
  -4   8  -5   44.60    4.30
  -4   8  -6    8.40    2.60
  -4   8  -7   31.80    3.50
   4  -8   7   27.20    3.00
  -4   8  -8    4.20    2.80
   4  -8   8    2.50    2.10
  -4   8  -9   23.00    3.60
  -4   8 -10    0.40    3.40
   4  -8  10    8.40    3.30
  -4   8 -11   27.30    4.10
   4  -8  11   33.50    4.40
   4  -9  -9    7.00    2.70
   4  -9  -8    1.40    2.10
   4  -9  -7   46.70    3.70
   4  -9  -6    2.20    1.90
   4  -9  -5   57.19    3.90
   4  -9  -4   16.30    2.20
   4  -9  -3   13.60    2.00
   4  -9  -2    9.60    2.00
   4  -9  -1   35.60    3.30
  -4   9   0    3.10    2.00
   4  -9   0    5.50    2.00
  -4   9  -1   92.59    5.40
   4  -9   1   89.69    5.30
  -4   9  -2   29.90    3.60
  -4   9  -3   80.99    5.30
  -4   9  -5   73.59    5.30
  -4   9  -6    6.50    2.80
  -4   9  -7   24.20    3.40
   4  -9   7   24.90    3.20
  -4   9  -8   -0.70    2.90
   4  -9   8    2.50    2.20
  -4   9  -9   36.70    6.00
  -4   9 -10   -1.00    3.10
   4  -9  10    3.20    3.20
   4 -10  -9   23.20    3.00
   4 -10  -8    3.80    2.30
   4 -10  -7   16.00    2.50
   4 -10  -6    1.50    2.00
   4 -10  -5   18.70    2.30
   4 -10  -4    1.70    2.00
   4 -10  -3   45.70    3.70
   4 -10  -2   10.30    2.20
   4 -10  -1   42.50    3.70
  -4  10   0    5.90    2.30
   4 -10   0    4.80    2.20
  -4  10  -1   71.89    4.90
   4 -10   1   75.79    4.90
  -4  10  -2    4.40    4.30
   4 -10   2    3.80    2.80
  -4  10  -3  128.79    7.10
   4 -10   3  125.49    7.00
  -4  10  -4    6.70    2.70
  -4  10  -5   63.89    5.20
  -4  10  -6   10.70    3.00
  -4  10  -7   14.90    3.20
   4 -10   8    2.60    2.50
   4 -11  -7   19.60    3.20
   4 -11  -5   25.50    3.90
   4 -11  -4   13.60    3.70
   4 -11  -2   10.80    3.60
   4 -11  -1   16.70    2.60
   4 -11   0    4.80    2.30
  -4  11  -1   55.09    4.70
   4 -11   1   58.49    4.60
  -4  11  -2    0.10    2.50
   4 -11   2    2.40    2.40
  -4  11  -3   38.90    4.50
   4 -11   3   37.60    4.30
  -4  11  -4   10.30    2.90
   4 -11   4    6.80    2.80
  -4  11  -5    9.50    3.00
  -4  11  -6    6.40    3.70
  -4  11  -7    6.80    3.20
   4 -12  -5    8.60    2.40
   4 -12  -4   10.00    2.60
   4 -12  -3    0.10    2.30
   4 -12  -2   17.20    2.80
   4 -12  -1    4.00    2.50
   4 -12   0    7.50    2.50
   4 -12   1    8.60    2.70
  -4  12  -2    5.20    2.90
   4 -12   2    4.60    2.80
  -4  12  -3   14.40    3.20
   4 -12   3    9.30    3.00
  -4  12  -4   10.70    3.80
  -5 -12   4    5.10    3.20
  -5 -12   3    1.00    3.20
  -5 -12  -2    4.70    3.40
  -5 -12  -3   14.40    3.50
  -5 -11   7   13.00    3.30
  -5 -11   7   13.70    4.20
  -5 -11   6    3.50    3.80
  -5 -11   5   17.60    3.40
  -5 -11   4    3.90    3.10
  -5 -11   3   25.90    3.50
  -5 -11   2   16.80    3.20
  -5 -11   1   27.00    3.50
  -5 -11   0    2.50    2.70
  -5 -11  -1   58.69    5.10
  -5 -11  -2    3.70    2.80
  -5 -11  -3   27.90    3.60
  -5 -11  -4   10.10    3.20
  -5 -11  -5   10.60    4.30
  -5 -11  -6    7.20    3.50
  -5 -10   9   15.80    4.00
  -5 -10   8    0.30    3.10
  -5 -10   8    5.30    3.50
   5  10  -8    0.80    3.20
  -5 -10   7   14.80    3.20
  -5 -10   7    6.50    3.20
   5  10  -7   13.20    3.20
  -5 -10   6    7.10    2.80
  -5 -10   6    4.10    2.90
  -5 -10   5   17.90    3.10
  -5 -10   5   19.30    3.20
  -5 -10   5   22.30    3.10
  -5 -10   4    0.80    2.60
  -5 -10   4    2.60    2.70
  -5 -10   4    0.80    2.30
  -5 -10   3   33.50    4.30
  -5 -10   2   24.00    3.10
  -5 -10   1   41.50    4.40
  -5 -10   0   13.30    2.70
  -5 -10  -1  102.29    6.30
  -5 -10  -2    5.90    2.70
  -5 -10  -3  150.68    8.20
  -5 -10  -4    5.80    2.90
  -5 -10  -5   20.90    3.40
  -5 -10  -5   16.80    2.80
  -5 -10  -6   14.80    3.00
  -5 -10  -6   14.50    3.40
  -5 -10  -7   23.00    3.80
  -5 -10  -7   27.10    4.70
  -5 -10  -8   -5.10    3.00
  -5 -10  -8    2.50    3.70
  -5  -9  10    1.30    4.00
  -5  -9  10    5.10    3.40
   5   9 -10    1.80    3.10
  -5  -9   9    9.20    3.40
  -5  -9   9   14.40    3.50
   5   9  -9   12.70    3.30
  -5  -9   8   10.70    3.10
  -5  -9   8    5.60    3.10
   5   9  -8    4.50    3.00
  -5  -9   7   27.80    3.60
  -5  -9   7   19.90    4.20
  -5  -9   7   34.50    4.10
   5   9  -7   38.80    4.50
  -5  -9   6    2.10    2.70
  -5  -9   6   -1.20    2.60
  -5  -9   6    1.50    2.50
   5   9  -6   -2.10    2.00
   5   9  -6    3.70    2.70
  -5  -9   5   17.40    2.90
  -5  -9   5   20.20    2.90
  -5  -9   5   16.50    3.00
   5   9  -5   14.90    2.30
  -5  -9   4   11.90    2.80
  -5  -9   4    9.10    2.60
  -5  -9   4    7.60    3.80
  -5  -9   3   35.60    4.30
  -5  -9   3   42.00    3.90
  -5  -9   2   17.20    4.00
  -5  -9   1   43.30    3.50
  -5  -9   0    5.90    2.10
  -5  -9  -1   99.69    6.60
  -5  -9  -2   19.40    2.70
  -5  -9  -2   21.10    2.90
  -5  -9  -3   46.60    3.90
  -5  -9  -3   43.90    4.40
  -5  -9  -4   15.10    3.00
  -5  -9  -4   20.80    2.80
  -5  -9  -4   18.20    2.70
  -5  -9  -5   55.99    6.10
  -5  -9  -5   60.09    4.50
  -5  -9  -5   53.19    5.00
  -5  -9  -6   13.40    2.90
  -5  -9  -6   12.00    3.10
  -5  -9  -7   24.90    3.60
  -5  -9  -7   21.60    3.30
  -5  -9  -8    7.20    3.10
  -5  -9  -8    5.20    3.10
  -5  -9  -9   11.10    4.80
  -5  -8  11    0.00    3.40
  -5  -8  11    4.70    3.40
   5   8 -11    6.20    3.30
  -5  -8  10    0.60    3.00
  -5  -8  10   -2.80    3.20
   5   8 -10   -4.60    2.90
  -5  -8   9   26.20    3.50
  -5  -8   9   29.20    3.80
   5   8  -9   24.90    3.50
  -5  -8   8   -0.30    2.90
  -5  -8   8   -1.80    2.90
  -5  -8   8    2.10    2.90
   5   8  -8    4.90    2.30
   5   8  -8    2.30    2.80
  -5  -8   7   56.39    4.80
  -5  -8   7   64.49    4.90
  -5  -8   7   72.39    5.10
   5   8  -7   57.29    4.40
   5   8  -7   64.79    5.00
  -5  -8   6    8.30    2.40
  -5  -8   6    2.40    3.40
   5   8  -6    3.00    2.40
  -5  -8   5   54.69    4.60
  -5  -8   5   54.99    4.30
  -5  -8   5   58.49    4.40
   5   8  -5   60.19    5.90
   5   8  -5   63.49    4.60
  -5  -8   4   10.70    2.40
  -5  -8   4    7.70    2.40
  -5  -8   4   11.60    2.30
  -5  -8   3   54.69    4.10
  -5  -8   3   62.09    4.40
  -5  -8   3   49.70    3.90
   5   8  -3   55.79    3.80
  -5  -8   2    8.30    2.20
  -5  -8   2    5.80    2.00
  -5  -8   2    5.20    2.20
   5   8  -2    2.80    1.90
  -5  -8   1   45.40    3.60
  -5  -8   1   47.00    3.60
  -5  -8   1   47.10    3.90
  -5  -8   0   26.80    3.50
  -5  -8   0   32.40    3.20
  -5  -8   0   28.50    3.00
  -5  -8  -1   76.59    4.90
  -5  -8  -1   74.09    4.50
  -5  -8  -1   69.79    4.50
  -5  -8  -2   28.20    3.70
  -5  -8  -2   35.90    3.40
  -5  -8  -2   32.30    3.30
  -5  -8  -3  162.98    8.50
  -5  -8  -3  167.38    8.20
  -5  -8  -3  169.68    8.20
   5   8   3  172.88    8.10
  -5  -8  -4   49.40    3.90
  -5  -8  -4   51.19    3.80
  -5  -8  -4   46.30    5.10
   5   8   4   41.60    3.50
  -5  -8  -5   10.30    2.40
  -5  -8  -5   15.20    3.20
  -5  -8  -5   13.60    2.90
   5   8   5   10.20    2.10
  -5  -8  -6    3.20    2.70
  -5  -8  -6    8.60    2.60
  -5  -8  -6    4.30    2.30
   5   8   6    7.50    2.20
  -5  -8  -7   32.40    3.90
  -5  -8  -7   43.80    4.20
  -5  -8  -7   32.50    4.50
  -5  -8  -8    3.30    2.90
  -5  -8  -8    8.40    3.00
  -5  -8  -9   21.10    3.70
  -5  -8  -9   23.50    3.70
  -5  -8 -10    1.60    3.40
  -5  -8 -10   -1.20    3.40
   5   7 -12    5.10    3.20
   5   7 -11   13.50    3.20
   5   7 -10   -2.90    1.90
   5   7 -10    0.90    2.70
  -5  -7   9   20.60    3.20
  -5  -7   9   13.80    3.50
  -5  -7   9   18.10    3.40
   5   7  -9   24.00    3.10
   5   7  -9   17.10    2.80
  -5  -7   8    2.30    2.70
  -5  -7   8    5.80    3.50
  -5  -7   8    4.40    3.00
   5   7  -8    4.90    2.70
   5   7  -8   10.00    2.30
  -5  -7   7   64.29    4.80
  -5  -7   7   62.59    4.80
  -5  -7   7   63.09    4.70
   5   7  -7   58.59    4.70
  -5  -7   6    3.20    2.40
  -5  -7   6    1.40    2.10
  -5  -7   6    3.50    2.30
   5   7  -6    0.30    2.20
  -5  -7   5   13.40    2.40
  -5  -7   5   15.50    2.40
  -5  -7   5   15.40    2.40
   5   7  -5   14.80    2.40
   5   7  -5   11.00    2.20
  -5  -7   4    6.90    2.10
  -5  -7   4    8.60    2.20
  -5  -7   4    8.90    2.10
   5   7  -4    8.60    1.90
  -5  -7   3   24.90    2.90
  -5  -7   3   21.70    3.00
  -5  -7   3   32.90    3.20
   5   7  -3   23.80    2.80
  -5  -7   2   23.50    3.10
  -5  -7   2   23.80    2.70
  -5  -7   2   21.80    2.40
   5   7  -2   21.30    2.80
  -5  -7   1   81.59    4.60
  -5  -7   1   79.09    4.50
  -5  -7   1   82.29    4.70
   5   7  -1   75.89    4.90
  -5  -7   0    5.70    2.00
  -5  -7   0    5.20    1.90
  -5  -7   0    3.60    1.70
   5   7   0    6.90    2.70
  -5  -7  -1  141.89    6.90
  -5  -7  -1  139.39    7.10
  -5  -7  -1  142.99    6.90
   5   7   1  136.79    7.60
  -5  -7  -2    3.80    2.00
  -5  -7  -2    4.70    1.90
  -5  -7  -2    0.90    1.70
   5   7   2    2.30    2.20
  -5  -7  -3   55.59    4.40
  -5  -7  -3   66.99    4.10
  -5  -7  -3   60.99    4.00
   5   7   3   59.49    4.00
  -5  -7  -4    3.10    2.30
  -5  -7  -4    2.40    2.10
  -5  -7  -4    4.30    2.00
   5   7   4    5.90    1.90
  -5  -7  -5   93.19    5.50
  -5  -7  -5   95.59    5.80
  -5  -7  -5   93.29    5.40
   5   7   5   93.19    5.20
  -5  -7  -6    5.40    2.20
  -5  -7  -6    6.00    3.60
  -5  -7  -6    9.20    2.50
   5   7   6    6.00    2.00
  -5  -7  -7   42.10    4.00
  -5  -7  -7   44.30    4.60
   5   7   7   47.40    4.10
  -5  -7  -8    1.80    2.30
  -5  -7  -8    0.70    2.70
  -5  -7  -8   -0.10    2.70
  -5  -7  -9   35.30    4.60
  -5  -7  -9   33.60    4.70
  -5  -7 -10   -2.20    3.00
  -5  -7 -10   -2.60    3.10
  -5  -7 -11    6.90    3.70
  -5  -7 -11    9.10    3.90
   5   6 -13   15.80    3.50
   5   6 -12    3.80    3.00
   5   6 -11   14.00    3.20
   5   6 -11   18.90    2.90
   5   6 -10    1.10    2.60
  -5  -6   9   31.40    4.10
   5   6  -9   27.10    3.60
  -5  -6   8    4.20    2.60
   5   6  -8    6.50    2.40
   5   6  -8    4.00    2.40
  -5  -6   7   15.00    2.50
  -5  -6   7    6.10    3.00
  -5  -6   7   13.40    2.80
   5   6  -7   13.10    2.40
   5   6  -7   12.30    2.40
  -5  -6   6   23.50    2.70
  -5  -6   6   19.20    2.50
  -5  -6   6   25.30    3.50
   5   6  -6   27.50    3.00
   5   6  -6   21.40    2.50
  -5  -6   5    8.60    2.20
  -5  -6   5    5.50    2.00
  -5  -6   5   10.50    2.10
   5   6  -5   12.50    2.00
   5   6  -5    7.90    2.00
  -5  -6   4    3.60    1.80
  -5  -6   4    3.40    1.80
  -5  -6   4    2.40    1.80
   5   6  -4    3.50    1.70
  -5  -6   3   34.10    3.00
  -5  -6   3   41.40    3.20
  -5  -6   3   37.10    3.20
  -5  -6   2   48.20    3.20
  -5  -6   2   45.40    3.40
  -5  -6   2   44.80    3.30
   5   6  -2   45.60    3.30
  -5  -6   1   85.89    4.60
  -5  -6   1   82.19    4.50
  -5  -6   1   86.99    4.60
   5   6  -1   77.09    4.50
  -5  -6   0  102.59    5.20
  -5  -6   0   94.79    5.30
  -5  -6   0   99.39    5.10
   5   6   0  100.39    5.10
  -5  -6  -1   71.79    4.10
  -5  -6  -1   71.59    4.10
  -5  -6  -1   68.29    4.20
   5   6   1   65.49    3.90
  -5  -6  -2   61.99    3.90
  -5  -6  -2   63.49    3.80
  -5  -6  -2   59.29    4.00
   5   6   2   62.59    3.70
  -5  -6  -3  188.78    8.90
  -5  -6  -3  197.48    9.10
  -5  -6  -3  192.58    9.00
   5   6   3  185.38    9.00
  -5  -6  -4   96.89    5.60
  -5  -6  -4   95.79    5.30
  -5  -6  -4  103.69    5.40
  -5  -6  -5   63.79    4.40
  -5  -6  -5   77.99    4.80
  -5  -6  -5   61.79    4.20
  -5  -6  -6   45.50    4.30
  -5  -6  -6   43.70    3.70
  -5  -6  -6   53.09    4.10
   5   6   6   54.49    4.10
  -5  -6  -7   38.40    3.80
  -5  -6  -7   28.90    3.40
  -5  -6  -7   24.90    3.50
   5   6   7   38.70    3.30
  -5  -6  -8    8.20    2.70
  -5  -6  -8    2.00    2.60
  -5  -6  -8    1.00    2.30
   5   6   8   -0.50    2.10
  -5  -6  -9   16.40    3.30
  -5  -6  -9    9.10    3.00
  -5  -6  -9   12.70    3.30
  -5  -6 -10    2.00    2.90
  -5  -6 -10    0.80    3.10
   5   6  10    0.20    2.00
  -5  -6 -11   13.00    3.80
  -5  -6 -11   12.20    3.50
  -5  -6 -12    3.90    3.70
  -5  -5  13    7.20    4.50
   5   5 -13    5.20    3.20
  -5  -5  12    9.50    4.30
   5   5 -12    6.00    2.90
   5   5 -11   17.80    3.30
   5   5 -11   20.40    3.20
  -5  -5  10   37.60    4.40
   5   5 -10   33.30    4.30
   5   5 -10   41.00    4.20
  -5  -5   9   21.70    3.60
   5   5  -9   21.90    3.10
   5   5  -9   29.10    3.70
  -5  -5   8   60.89    4.50
   5   5  -8   55.69    4.40
   5   5  -8   53.89    4.70
  -5  -5   7  180.08    8.70
   5   5  -7  161.88    8.70
   5   5  -7  194.08    8.60
  -5  -5   6    1.40    2.20
  -5  -5   6   -0.70    1.80
  -5  -5   6    3.90    1.90
   5   5  -6    2.40    1.80
   5   5  -6    2.40    2.00
  -5  -5   5   56.19    3.90
  -5  -5   5   46.80    4.50
  -5  -5   5   60.19    3.70
   5   5  -5   58.39    3.60
   5   5  -5   48.70    3.60
  -5  -5   4    2.10    1.60
  -5  -5   4    3.80    1.70
  -5  -5   4    3.50    1.80
   5   5  -4    3.10    1.60
   5   5  -4    2.90    1.50
  -5  -5   3   55.29    3.60
  -5  -5   3   49.50    5.20
  -5  -5   3   54.29    5.40
   5   5  -3   63.59    3.50
  -5  -5   2  108.29    5.30
  -5  -5   2   96.59    5.70
  -5  -5   2  118.29    5.50
   5   5  -2  102.89    5.30
  -5  -5   1   49.90    4.30
  -5  -5   1   63.49    3.70
  -5  -5   1   64.89    3.70
  -5  -5   0  200.48    8.70
  -5  -5   0  165.98    9.60
  -5  -5   0  195.28    8.60
  -5  -5  -1  198.88    9.00
  -5  -5  -1  192.98    8.90
  -5  -5  -1  194.08    9.20
  -5  -5  -2   97.69    4.80
  -5  -5  -2   97.99    5.00
  -5  -5  -2   84.09    6.20
   5   5   2   83.59    4.90
  -5  -5  -3  161.88    7.30
  -5  -5  -3  148.99    7.20
  -5  -5  -3  155.68    7.40
   5   5   3  143.89    7.10
  -5  -5  -4  134.09    6.60
  -5  -5  -4  137.89    6.70
  -5  -5  -4  132.69    6.80
   5   5   4  134.49    6.60
  -5  -5  -5   51.09    3.90
  -5  -5  -5   43.30    3.50
  -5  -5  -5   55.99    4.10
   5   5   5   57.09    3.60
  -5  -5  -6  107.79    5.90
  -5  -5  -6  103.09    6.10
  -5  -5  -6  104.19    6.00
   5   5   6  107.89    5.70
  -5  -5  -7   11.00    2.70
  -5  -5  -7   13.30    2.30
  -5  -5  -7   18.70    2.70
   5   5   7   18.00    2.40
  -5  -5  -8    4.00    2.20
  -5  -5  -8    7.10    2.60
  -5  -5  -8    5.80    2.70
   5   5   8    8.30    2.50
  -5  -5  -9   15.80    2.90
  -5  -5  -9   15.00    3.00
  -5  -5  -9   16.60    3.20
   5   5   9   15.00    3.10
  -5  -5 -10   -1.80    2.70
   5   5  10   -2.80    2.40
  -5  -5 -11   10.50    3.60
  -5  -5 -11    7.00    3.30
   5   5  11    8.70    2.60
  -5  -5 -12   18.70    3.70
  -5  -5 -12   29.90    4.30
  -5  -4  14    9.10    4.50
   5   4 -14    4.20    3.10
   5   4 -13    8.90    4.20
   5   4 -13   12.80    3.30
  -5  -4  12   12.40    3.90
   5   4 -12   10.60    3.00
   5   4 -12    9.70    3.20
  -5  -4  11   13.70    3.60
  -5  -4  11   20.00    4.10
   5   4 -11   18.00    3.30
   5   4 -11   17.70    2.90
  -5  -4  10   41.70    5.00
  -5  -4  10   32.30    4.30
   5   4 -10   33.60    4.20
   5   4 -10   41.50    3.90
  -5  -4   9   30.80    3.70
   5   4  -9   21.30    2.60
   5   4  -9   20.30    3.00
   5   4  -8   48.50    3.70
   5   4  -8   43.60    4.10
  -5  -4   7   23.70    3.20
   5   4  -7   23.90    2.90
   5   4  -7   20.80    2.60
  -5  -4   6   11.30    2.00
  -5  -4   6   11.70    1.80
   5   4  -6   10.20    2.50
   5   4  -6   12.90    1.80
  -5  -4   5   66.59    3.70
  -5  -4   5   51.49    4.00
  -5  -4   5   65.39    4.00
  -5  -4   5   64.39    3.90
   5   4  -5   61.09    3.60
   5   4  -5   63.59    3.90
  -5  -4   4    6.40    1.80
  -5  -4   4    6.70    1.50
  -5  -4   4    7.00    1.30
   5   4  -4    6.50    1.50
   5   4  -4    6.10    1.50
   5   4  -4    8.80    1.70
  -5  -4   3  100.19    5.20
  -5  -4   3  113.39    5.40
  -5  -4   3  107.29    5.30
  -5  -4   3  108.89    5.70
   5   4  -3  108.39    5.30
   5   4  -3  109.79    5.40
  -5  -4   2  115.99    5.60
  -5  -4   2  110.69    5.40
  -5  -4   2  117.09    5.60
  -5  -4   2  107.29    5.50
   5   4  -2  116.69    5.50
  -5  -4   1  184.78    8.50
  -5  -4   1  185.18    8.50
  -5  -4   1  185.98    8.40
  -5  -4   1  193.38    8.50
   5   4  -1  183.78    8.40
   5   4  -1  182.28    8.40
   5   4  -1  184.98    8.40
  -5  -4   0  187.68    8.50
  -5  -4   0  189.38    8.50
  -5  -4   0  191.18    8.50
   5   4   0  178.88    8.40
   5   4   0  191.28    8.50
   5   4   0  181.48    8.40
  -5  -4  -1  197.08    8.50
  -5  -4  -1  182.88    8.40
  -5  -4  -1  191.08    8.50
   5   4   1  187.18    8.40
   5   4   1  180.18    8.40
   5   4   1  169.08    8.40
  -5  -4  -2   58.89    3.50
  -5  -4  -2   58.69    3.50
  -5  -4  -2   57.69    3.60
   5   4   2   59.69    3.50
   5   4   2   62.89    3.50
  -5  -4  -3  190.78    9.20
  -5  -4  -3  201.98    9.30
  -5  -4  -3  209.18    9.10
   5   4   3  193.28    9.40
   5   4   3  199.08    9.10
  -5  -4  -4   51.29    3.60
  -5  -4  -4   54.39    3.60
  -5  -4  -4   51.79    3.70
   5   4   4   56.49    3.50
  -5  -4  -5  241.28   11.90
  -5  -4  -5  238.58   11.30
  -5  -4  -5  273.17   11.50
   5   4   5  245.78   11.30
  -5  -4  -6  133.59    6.60
  -5  -4  -6  124.19    6.50
  -5  -4  -6  126.99    6.70
   5   4   6  128.29    7.00
  -5  -4  -7  107.99    6.00
  -5  -4  -7  112.69    6.20
  -5  -4  -7  120.29    6.30
   5   4   7  104.79    6.00
  -5  -4  -8    7.80    4.20
  -5  -4  -8    5.60    2.50
  -5  -4  -8    8.40    2.60
   5   4   8    4.60    2.30
  -5  -4  -9    5.60    2.40
  -5  -4  -9    9.00    2.90
  -5  -4  -9    4.60    5.50
   5   4   9    5.70    2.50
  -5  -4 -10    8.00    2.90
  -5  -4 -10   10.50    3.20
   5   4  10   12.50    2.80
  -5  -4 -11    2.30    3.60
  -5  -4 -11   -0.20    2.80
   5   4  11    2.10    2.70
  -5  -4 -12   12.80    3.50
  -5  -4 -12   14.70    4.10
  -5  -4 -13    4.80    4.00
  -5  -4 -13    5.40    5.40
  -5  -3  14   -2.40    4.40
   5   3 -14    3.00    3.10
   5   3 -14    5.20    3.80
  -5  -3  13    8.00    4.20
   5   3 -13   -0.70    3.40
   5   3 -13    2.40    3.00
  -5  -3  12   13.40    4.10
   5   3 -12   11.60    2.90
   5   3 -12   12.30    4.30
  -5  -3  11   20.40    3.60
   5   3 -11   14.90    2.70
   5   3 -11   15.40    3.30
  -5  -3  10   10.70    3.20
  -5  -3  10    7.20    2.80
   5   3 -10   13.30    2.40
   5   3 -10    8.20    2.90
  -5  -3   9   12.00    2.70
  -5  -3   9   12.50    3.20
   5   3  -9   16.30    2.80
   5   3  -9   11.20    2.20
  -5  -3   8  128.79    6.70
  -5  -3   8  116.39    6.40
   5   3  -8  109.29    7.20
   5   3  -8  120.09    6.50
  -5  -3   7   77.79    4.60
   5   3  -7   75.59    4.60
   5   3  -7   70.99    4.10
  -5  -3   6   69.19    3.70
  -5  -3   6   62.39    4.20
   5   3  -6   66.69    4.10
   5   3  -6   68.39    3.70
   5   3  -6   65.89    4.00
  -5  -3   5   30.10    2.40
  -5  -3   5   31.00    2.70
  -5  -3   5   23.50    2.60
  -5  -3   5   30.90    2.90
   5   3  -5   25.50    2.60
   5   3  -5   27.20    2.80
   5   3  -5   30.50    2.30
  -5  -3   4   11.80    1.50
  -5  -3   4   15.10    1.90
  -5  -3   4   15.30    1.80
  -5  -3   4   11.40    1.30
   5   3  -4   13.70    2.60
   5   3  -4   11.40    2.40
   5   3  -4   13.00    1.40
  -5  -3   3   51.09    3.00
  -5  -3   3   55.39    3.30
  -5  -3   3   53.89    3.30
  -5  -3   3   55.39    3.10
   5   3  -3   52.09    3.30
   5   3  -3   55.19    3.30
  -5  -3   2  122.19    6.00
  -5  -3   2  121.39    5.80
  -5  -3   2  121.59    5.80
  -5  -3   2  127.69    6.00
   5   3  -2  122.39    5.80
   5   3  -2  131.89    5.90
   5   3  -2  127.29    5.90
  -5  -3   1   94.89    4.80
  -5  -3   1   95.29    4.70
  -5  -3   1   93.79    4.60
  -5  -3   1   87.59    5.00
   5   3  -1   97.39    4.60
   5   3  -1   98.99    4.70
   5   3  -1   96.19    4.70
  -5  -3   0   62.79    3.50
  -5  -3   0   60.79    3.90
  -5  -3   0   59.09    3.50
   5   3   0   64.79    3.50
   5   3   0   65.19    3.50
   5   3   0   59.49    3.80
  -5  -3  -1  110.99    5.40
  -5  -3  -1  120.49    5.50
  -5  -3  -1   98.59    5.50
   5   3   1  113.49    5.40
   5   3   1  113.89    5.40
   5   3   1  112.79    5.40
  -5  -3  -2  286.17   12.50
  -5  -3  -2  281.37   12.50
  -5  -3  -2  280.97   12.50
   5   3   2  294.67   12.50
   5   3   2  267.37   12.50
   5   3   2  286.77   12.50
  -5  -3  -3  122.39    5.90
  -5  -3  -3  128.39    6.00
  -5  -3  -3  119.09    5.80
   5   3   3  115.39    6.20
   5   3   3  118.69    5.80
  -5  -3  -4  113.09    5.70
  -5  -3  -4   99.19    5.30
  -5  -3  -4  111.69    5.40
   5   3   4   97.99    6.40
   5   3   4  104.79    5.30
  -5  -3  -5   46.50    3.50
  -5  -3  -5   50.29    3.50
  -5  -3  -5   43.50    3.20
   5   3   5   44.00    3.30
   5   3   5   42.30    3.30
  -5  -3  -6  123.09    6.50
  -5  -3  -6  134.29    6.70
  -5  -3  -6  131.29    6.70
   5   3   6  132.29    6.60
  -5  -3  -7    0.30    2.30
  -5  -3  -7    3.20    2.00
  -5  -3  -7   -0.40    2.00
   5   3   7    1.10    2.00
  -5  -3  -8   78.29    5.10
  -5  -3  -8   86.19    5.50
  -5  -3  -8   84.19    5.40
   5   3   8   88.49    5.20
  -5  -3  -9   10.30    3.60
  -5  -3  -9   10.80    2.80
  -5  -3  -9   10.50    2.90
   5   3   9   15.70    2.80
  -5  -3 -10   36.10    4.60
  -5  -3 -10   29.50    4.00
  -5  -3 -10   39.40    4.50
   5   3  10   39.30    4.20
  -5  -3 -11    4.00    3.00
  -5  -3 -11    5.70    3.30
   5   3  11    9.00    2.90
  -5  -3 -12   29.40    3.90
  -5  -3 -12   38.80    4.70
   5   3  12   30.40    4.30
  -5  -3 -13    8.50    3.80
  -5  -3 -13    7.40    4.10
  -5  -2  14    3.50    3.90
   5   2 -14    5.50    3.80
  -5  -2  13    1.10    3.90
   5   2 -13    0.90    2.70
   5   2 -13    4.80    3.70
  -5  -2  12   48.00    5.60
   5   2 -12   39.80    5.30
   5   2 -12   42.50    4.20
  -5  -2  11   14.10    3.60
   5   2 -11   16.30    2.50
   5   2 -11   13.80    3.70
  -5  -2  10   55.99    5.00
   5   2 -10   55.19    4.70
   5   2 -10   50.99    4.10
  -5  -2   9   12.70    2.80
   5   2  -9   10.60    2.70
   5   2  -9    9.30    2.00
  -5  -2   8   83.49    5.10
  -5  -2   8   76.89    4.90
  -5  -2   8   74.29    4.40
   5   2  -8   88.09    4.40
   5   2  -8   86.29    5.00
   5   2  -8   72.89    4.80
  -5  -2   7   22.90    2.90
   5   2  -7   25.80    3.00
   5   2  -7   24.10    2.30
   5   2  -7   20.80    2.50
  -5  -2   6  208.88   10.00
  -5  -2   6  229.88    9.80
   5   2  -6  219.68   10.00
   5   2  -6  217.28    9.70
   5   2  -6  223.58   10.10
  -5  -2   5   23.90    3.30
  -5  -2   5   19.40    1.90
   5   2  -5   22.70    2.00
   5   2  -5   26.10    2.60
   5   2  -5   25.40    2.50
  -5  -2   4   35.50    2.40
  -5  -2   4   30.50    2.80
  -5  -2   4   34.60    2.70
  -5  -2   4   32.10    2.20
   5   2  -4   31.70    2.70
   5   2  -4   33.00    2.20
   5   2  -4   31.10    2.60
  -5  -2   3   66.79    3.50
  -5  -2   3   59.79    3.20
  -5  -2   3   64.89    3.50
  -5  -2   3   53.39    3.40
   5   2  -3   60.49    3.50
  -5  -2   2   62.39    3.60
  -5  -2   2   62.19    3.30
  -5  -2   2   68.29    3.60
   5   2  -2   68.29    3.90
   5   2  -2   61.19    3.50
   5   2  -2   60.39    3.50
  -5  -2   1   30.70    2.40
  -5  -2   1   29.90    2.40
  -5  -2   1   28.90    2.20
   5   2  -1   30.30    2.40
   5   2  -1   31.60    3.70
   5   2  -1   32.50    2.40
  -5  -2   0  133.49    6.20
  -5  -2   0  134.09    6.10
  -5  -2   0  135.89    6.20
   5   2   0  118.79    6.50
   5   2   0  141.69    6.20
   5   2   0  133.19    6.10
  -5  -2  -1    9.80    1.40
  -5  -2  -1    8.10    1.30
  -5  -2  -1    9.30    1.40
   5   2   1    9.90    1.30
   5   2   1    9.50    1.50
  -5  -2  -2  489.15   21.10
  -5  -2  -2  481.25   21.10
  -5  -2  -2  485.15   21.10
   5   2   2  487.85   21.10
   5   2   2  488.35   21.30
   5   2   2  495.15   21.30
  -5  -2  -3    4.10    1.30
  -5  -2  -3    4.40    1.40
  -5  -2  -3    3.70    1.40
   5   2   3    4.00    1.30
   5   2   3    4.00    1.30
   5   2   3    2.40    1.30
  -5  -2  -4   21.00    2.60
  -5  -2  -4   21.80    2.40
  -5  -2  -4   20.10    2.60
   5   2   4   28.50    2.50
   5   2   4   26.20    2.40
  -5  -2  -5    2.00    1.60
  -5  -2  -5    5.60    1.70
   5   2   5    5.20    1.60
  -5  -2  -6  194.08    9.00
  -5  -2  -6  189.78    9.10
  -5  -2  -6  196.78    9.10
   5   2   6  196.38    9.00
   5   2   6  191.08    9.10
  -5  -2  -7   20.90    2.90
  -5  -2  -7   20.50    2.60
  -5  -2  -7   15.00    2.40
   5   2   7   19.40    2.80
  -5  -2  -8   72.29    4.90
  -5  -2  -8   69.69    5.20
  -5  -2  -8   67.89    4.70
   5   2   8   73.09    4.70
  -5  -2  -9    1.80    2.50
  -5  -2  -9    0.50    2.40
  -5  -2  -9    2.20    2.20
   5   2   9    0.90    2.30
  -5  -2 -10   18.90    3.20
  -5  -2 -10   26.70    3.50
   5   2  10   29.00    3.30
  -5  -2 -11   -2.60    3.10
  -5  -2 -11    2.20    2.90
   5   2  11    2.20    4.50
  -5  -2 -12   37.90    5.30
  -5  -2 -12   38.80    5.20
   5   2  12   35.10    4.80
  -5  -2 -13    5.60    3.30
  -5  -2 -13    8.00    3.90
   5   2  13    6.80    3.60
  -5  -1  14    3.10    3.90
   5   1 -14    1.70    4.10
   5   1 -14    1.30    2.70
  -5  -1  13   -2.70    3.30
   5   1 -13   -0.50    2.50
   5   1 -13   -2.20    3.60
   5   1 -12   64.59    5.50
   5   1 -12   52.99    4.60
  -5  -1  11   12.90    3.30
   5   1 -11   14.20    3.40
  -5  -1  10   62.59    5.00
   5   1 -10   55.59    4.80
   5   1 -10   76.89    5.30
  -5  -1   9    5.40    2.50
   5   1  -9    7.00    2.60
   5   1  -9    7.50    2.30
  -5  -1   8   33.70    3.40
  -5  -1   8   39.50    3.60
   5   1  -8   39.50    3.60
   5   1  -8   35.80    3.30
  -5  -1   7    1.00    1.70
  -5  -1   7    2.30    1.90
   5   1  -7    2.20    1.70
   5   1  -7    1.40    1.90
  -5  -1   6  280.97   13.20
   5   1  -6  310.77   14.30
   5   1  -6  294.37   13.10
   5   1  -5   10.00    1.60
   5   1  -5   11.10    1.70
  -5  -1   4  464.35   19.90
  -5  -1   4  461.65   20.00
   5   1  -4  454.05   19.90
   5   1  -4  457.35   19.90
  -5  -1   3   43.10    3.10
  -5  -1   3   46.00    3.40
   5   1  -3   54.89    3.10
  -5  -1   2   83.09    4.20
  -5  -1   2   83.19    5.10
   5   1  -2   80.69    4.20
   5   1  -2   81.99    4.20
  -5  -1   1    4.70    1.20
  -5  -1   1    5.40    1.00
  -5  -1   1    2.90    1.10
   5   1  -1    6.20    1.20
   5   1  -1    6.60    0.90
   5   1  -1    4.70    1.20
  -5  -1   0  313.67   13.50
  -5  -1   0  293.77   13.70
  -5  -1   0  316.67   13.40
   5   1   0  313.47   13.50
   5   1   0  312.07   13.50
   5   1   0  301.77   13.40
  -5  -1  -1  112.69    5.00
  -5  -1  -1   91.29    5.90
  -5  -1  -1  102.69    4.90
   5   1   1  107.69    5.00
   5   1   1  108.79    5.00
   5   1   1   95.79    4.90
  -5  -1  -2 1765.42   75.49
  -5  -1  -2 1824.52   75.49
  -5  -1  -2 1744.43   75.49
   5   1   2 1768.82   75.49
   5   1   2 1734.13   75.39
   5   1   2 1795.82   75.49
  -5  -1  -3  115.69    5.80
  -5  -1  -3  105.89    5.30
  -5  -1  -3  107.59    5.30
   5   1   3   98.69    5.20
   5   1   3  104.59    5.20
   5   1   3  107.29    5.20
  -5  -1  -4  478.95   20.10
  -5  -1  -4  474.65   20.10
  -5  -1  -4  487.15   20.10
   5   1   4  433.96   20.00
   5   1   4  439.56   20.30
   5   1   4  456.15   20.10
  -5  -1  -5   22.60    2.70
  -5  -1  -5   26.50    2.60
   5   1   5   23.70    2.60
   5   1   5   26.30    2.60
  -5  -1  -6  154.48    7.50
  -5  -1  -6  157.38    7.50
  -5  -1  -6  151.68    7.60
   5   1   6  153.08    7.40
   5   1   6  152.98    7.40
  -5  -1  -7   14.30    2.30
  -5  -1  -7   16.70    2.20
  -5  -1  -7   11.30    2.20
   5   1   7   22.60    2.90
   5   1   7   16.90    2.30
  -5  -1  -8   69.29    4.80
  -5  -1  -8   73.39    4.90
  -5  -1  -8   75.19    4.60
   5   1   8   69.69    4.70
   5   1   8   66.69    4.50
  -5  -1  -9   -0.50    2.30
  -5  -1  -9   -0.10    2.50
   5   1   9    0.60    2.30
  -5  -1 -10   31.60    4.70
  -5  -1 -10   37.20    4.90
   5   1  10   41.20    5.20
  -5  -1 -11    3.60    2.80
  -5  -1 -11   -0.40    3.00
   5   1  11    1.80    2.90
  -5  -1 -12   14.10    3.60
  -5  -1 -12   17.00    3.40
   5   1  12   16.20    3.50
  -5  -1 -13   -1.70    3.00
  -5  -1 -13   -0.30    3.60
   5   1  13   -4.80    3.20
  -5   0  14    8.40    4.00
  -5   0  13    0.30    3.50
   5   0 -13   -1.40    3.50
  -5   0  12  113.29    7.40
   5   0 -12  113.39    7.40
  -5   0  11   -5.40    2.80
   5   0 -11   -0.10    2.50
   5   0 -11   -4.10    3.00
  -5   0  10   38.70    4.20
   5   0 -10   32.50    4.50
   5   0 -10   33.90    4.20
  -5   0   9   -0.90    2.30
   5   0  -9    0.20    2.40
   5   0  -9    0.30    2.00
  -5   0   8   73.89    4.50
   5   0  -8   54.99    5.70
   5   0  -8   72.79    4.50
  -5   0   7   -1.20    1.60
  -5   0   7   -4.40    1.70
   5   0  -7    1.30    1.80
   5   0  -7   -0.20    1.70
  -5   0   6  253.27   11.30
   5   0  -6  245.68   11.30
   5   0  -6  258.27   11.40
  -5   0   5   -0.10    1.70
   5   0  -5    0.90    1.40
   5   0  -5   -1.10    1.40
  -5   0   4  125.29    5.90
  -5   0   4  124.69    5.90
   5   0  -4  116.19    6.20
   5   0  -4  125.99    5.90
  -5   0   3    0.30    1.20
  -5   0   3    1.30    1.20
   5   0  -3    0.50    1.30
   5   0  -3    0.60    1.30
  -5   0   2   61.99    3.20
  -5   0   2   62.89    3.30
   5   0  -2   58.29    3.30
   5   0  -2   54.59    3.20
  -5   0   1   -0.40    1.00
   5   0  -1    0.10    1.00
   5   0  -1    0.40    1.10
  -5   0   0 1002.10   43.00
  -5   0   0 1034.40   42.90
   5   0   0 1004.50   43.00
   5   0   0 1002.70   42.90
   5   0   0  990.00   43.00
  -5   0  -1   -2.80    1.10
  -5   0  -1   -2.40    0.90
   5   0   1   -2.10    1.10
   5   0   1   -1.20    1.10
  -5   0  -2 4121.39  175.18
  -5   0  -2 4250.67  175.18
  -5   0  -2 4132.99  175.18
   5   0   2 4113.49  175.18
   5   0   2 4112.99  175.18
   5   0   2 4018.30  175.58
  -5   0  -3   -2.30    1.20
  -5   0  -3   -2.30    1.30
  -5   0  -3   -0.90    1.10
   5   0   3   -0.60    1.20
   5   0   3    0.00    1.20
   5   0   3   -0.60    1.10
  -5   0  -4  869.91   36.80
  -5   0  -4  847.52   36.70
  -5   0  -4  792.92   37.30
   5   0   4  896.01   36.80
   5   0   4  850.81   36.70
   5   0   4  880.71   36.80
  -5   0  -5    0.60    2.40
  -5   0  -5   -1.70    1.50
   5   0   5   -0.40    1.30
   5   0   5   -0.60    1.40
  -5   0  -6  165.98    8.00
  -5   0  -6  167.28    8.10
  -5   0  -6  177.38    8.10
   5   0   6  165.48    9.10
   5   0   6  175.18    8.10
  -5   0  -7   -1.30    1.90
  -5   0  -7    0.10    1.80
  -5   0  -7    0.10    1.90
   5   0   7    0.60    2.10
   5   0   7   -1.50    1.60
  -5   0  -8   38.40    3.90
  -5   0  -8   41.10    3.80
   5   0   8   34.40    4.40
   5   0   8   40.80    3.70
  -5   0  -9   -1.70    2.30
  -5   0  -9   -0.40    2.40
   5   0   9    1.70    2.30
   5   0   9   -4.40    1.90
  -5   0 -10    9.40    3.80
  -5   0 -10    7.70    2.90
   5   0  10    4.60    2.70
  -5   0 -11    1.60    2.70
  -5   0 -11    0.60    4.90
   5   0  11   -2.80    2.90
  -5   0 -12   24.80    3.60
  -5   0 -12   22.50    3.90
   5   0  12   24.80    3.80
  -5   0 -13   -1.70    3.30
  -5   0 -13   -1.70    3.10
   5   0  13    0.80    3.40
   5  -1 -14   -1.90    3.70
  -5   1  13    3.30    3.20
  -5   1  12   51.39    5.10
   5  -1 -12   52.49    5.20
  -5   1  11   14.30    3.20
   5  -1 -11   14.80    3.00
   5  -1 -11   13.10    3.40
  -5   1  10   70.49    5.10
   5  -1 -10   77.39    5.20
  -5   1   9   10.00    2.50
   5  -1  -9    8.90    2.30
   5  -1  -9    4.30    2.50
  -5   1   8   36.20    3.50
   5  -1  -8   37.50    3.30
   5  -1  -8   36.40    3.50
  -5   1   7    0.50    1.70
   5  -1  -7    4.20    1.70
   5  -1  -7    1.00    1.90
  -5   1   6  281.77   12.80
   5  -1  -6  268.47   12.80
   5  -1  -6  306.07   12.70
  -5   1   5    7.90    1.50
   5  -1  -5   12.30    1.70
   5  -1  -5   10.80    1.60
  -5   1   4  438.86   19.90
  -5   1   4  462.75   19.50
   5  -1  -4  444.66   19.50
   5  -1  -4  454.85   19.50
  -5   1   3   46.70    2.90
   5  -1  -3   51.09    3.00
   5  -1  -3   46.10    2.90
  -5   1   2   81.49    4.00
   5  -1  -2   79.69    4.00
   5  -1  -2   83.09    4.00
  -5   1   1    4.70    1.10
   5  -1  -1    4.70    1.10
   5  -1  -1    5.90    1.10
  -5   1   0  304.37   13.40
   5  -1   0  307.87   13.40
   5  -1   0  315.67   13.30
   5  -1   0  308.97   13.40
  -5   1  -1  102.49    4.80
  -5   1  -1   98.69    4.70
   5  -1   1  103.89    4.80
   5  -1   1   92.79    4.70
   5  -1   1  107.39    4.80
  -5   1  -2 1724.63   74.99
  -5   1  -2 1844.52   74.99
  -5   1  -2 1731.03   74.99
   5  -1   2 1783.12   74.99
   5  -1   2 1736.03   74.99
   5  -1   2 1753.82   74.99
  -5   1  -3  106.79    5.10
  -5   1  -3  105.89    5.30
  -5   1  -3  100.29    5.10
   5  -1   3  102.49    5.00
   5  -1   3  103.69    5.10
  -5   1  -4  494.85   20.20
  -5   1  -4  479.75   20.20
  -5   1  -4  481.25   20.20
   5  -1   4  457.95   20.20
   5  -1   4  437.86   20.10
   5  -1   4  437.96   20.20
  -5   1  -5   24.30    2.70
  -5   1  -5   28.90    2.50
   5  -1   5   23.80    2.60
   5  -1   5   24.40    2.50
  -5   1  -6  156.98    7.50
   5  -1   6  150.78    7.30
   5  -1   6  154.48    7.40
  -5   1  -7   15.10    2.30
  -5   1  -7   13.50    2.30
   5  -1   7   15.80    2.90
  -5   1  -8   70.99    4.70
  -5   1  -8   68.19    4.80
   5  -1   8   73.69    4.60
   5  -1   8   63.39    4.30
  -5   1  -9   -0.40    2.20
  -5   1  -9    1.30    2.30
   5  -1   9    2.80    2.00
   5  -1   9   -0.10    2.30
  -5   1 -10   34.70    4.60
  -5   1 -10   31.50    4.30
   5  -1  10   41.70    3.90
   5  -1  10   35.10    4.40
  -5   1 -11    4.70    2.90
  -5   1 -11   -1.30    2.70
   5  -1  11   -2.80    2.90
  -5   1 -12   16.30    3.40
  -5   1 -12   22.50    3.90
   5  -1  12   17.00    3.70
  -5   1 -13   -3.30    3.00
  -5   1 -13   -0.30    3.20
   5  -2 -14    5.40    4.00
  -5   2  13    9.60    2.90
   5  -2 -13    2.90    3.40
  -5   2  12   34.50    4.60
   5  -2 -12   31.30    5.10
  -5   2  11   13.20    3.50
   5  -2 -11   18.30    3.40
   5  -2 -11   14.90    3.10
  -5   2  10   46.50    4.20
   5  -2 -10   38.00    4.20
   5  -2 -10   51.09    4.30
  -5   2   9    9.30    2.40
   5  -2  -9   10.20    2.30
   5  -2  -9    8.60    2.60
  -5   2   8   91.39    5.00
   5  -2  -8   83.99    5.10
  -5   2   7   33.40    2.80
   5  -2  -7   29.10    3.00
   5  -2  -7   21.90    2.90
   5  -2  -6  210.28   10.10
   5  -2  -6  216.58    9.70
   5  -2  -5   23.70    2.40
   5  -2  -5   20.60    2.30
  -5   2   4   29.20    2.40
  -5   2   4   32.60    2.40
   5  -2  -4   30.40    2.50
   5  -2  -4   33.70    2.40
  -5   2   3   62.39    3.30
  -5   2   3   62.29    3.30
   5  -2  -3   57.59    3.30
   5  -2  -3   67.59    3.40
  -5   2   2   65.19    3.40
   5  -2  -2   67.49    3.40
  -5   2   1   28.70    2.00
  -5   2   1   27.40    2.00
   5  -2  -1   27.80    2.00
   5  -2  -1   30.70    2.10
  -5   2   0  136.59    6.10
  -5   2   0  126.89    6.10
   5  -2   0  135.69    6.10
   5  -2   0  142.59    6.20
  -5   2  -1    9.20    1.20
  -5   2  -1   10.50    1.20
   5  -2   1    9.00    1.20
   5  -2   1    9.20    1.20
  -5   2  -2  492.25   21.10
  -5   2  -2  508.25   21.10
  -5   2  -2  483.15   21.10
   5  -2   2  478.65   21.10
   5  -2   2  493.75   21.10
   5  -2   2  479.15   21.10
  -5   2  -3    3.10    1.10
  -5   2  -3    2.90    1.30
   5  -2   3    3.90    1.30
   5  -2   3    5.20    1.20
   5  -2   3    3.80    1.10
  -5   2  -4   19.80    2.20
  -5   2  -4   21.90    2.20
  -5   2  -4   22.50    2.50
   5  -2   4   23.20    2.20
   5  -2   4   25.30    2.40
   5  -2   4   25.90    2.20
  -5   2  -5    6.20    1.60
  -5   2  -5    4.60    1.60
   5  -2   5    5.00    1.40
   5  -2   5    4.10    1.50
  -5   2  -6  194.68    9.20
  -5   2  -6  200.68    9.30
   5  -2   6  187.28    9.90
   5  -2   6  207.28    9.50
  -5   2  -7   17.60    2.40
  -5   2  -7   15.70    2.40
   5  -2   7   25.60    3.00
   5  -2   7   23.90    2.70
  -5   2  -8   65.79    5.20
  -5   2  -8   71.79    4.90
   5  -2   8   63.59    4.50
   5  -2   8   67.39    4.30
  -5   2  -9    1.50    2.30
  -5   2  -9   -3.80    2.20
   5  -2   9    0.70    2.30
  -5   2 -10   24.90    3.30
  -5   2 -10   23.40    3.20
   5  -2  10   30.50    3.50
   5  -2  10   29.10    3.60
  -5   2 -11    6.30    2.90
  -5   2 -11    2.70    2.80
   5  -2  11    5.50    3.10
  -5   2 -12   36.20    4.70
  -5   2 -12   30.50    3.90
  -5   2 -13    7.40    3.50
   5  -2  13    9.00    3.60
   5  -3 -14    3.00    3.80
   5  -3 -13    3.10    3.50
  -5   3  12   18.40    3.00
   5  -3 -12   11.70    3.50
  -5   3  11   15.20    2.90
   5  -3 -11   19.70    3.60
   5  -3 -11   14.60    3.10
   5  -3 -10    9.30    2.90
   5  -3 -10    4.50    2.80
  -5   3   9   17.00    2.90
   5  -3  -9   16.20    2.80
   5  -3  -8  114.69    6.00
   5  -3  -8  110.29    6.00
  -5   3   7   64.79    4.10
   5  -3  -7   68.19    4.20
   5  -3  -7   72.29    4.20
   5  -3  -6   67.79    3.90
   5  -3  -6   67.49    3.90
   5  -3  -5   26.50    3.30
   5  -3  -5   27.70    2.40
   5  -3  -4   13.70    1.90
   5  -3  -4   14.70    2.00
   5  -3  -3   52.49    3.00
   5  -3  -3   56.29    3.00
  -5   3   0   63.39    3.40
   5  -3   0   67.39    3.30
  -5   3  -1  118.79    5.50
   5  -3   1  113.69    5.40
  -5   3  -2  271.97   11.90
  -5   3  -2  292.47   12.00
   5  -3   2  239.18   12.10
   5  -3   2  285.07   11.90
  -5   3  -3  120.59    5.80
  -5   3  -3  121.89    5.60
   5  -3   3  117.09    5.60
   5  -3   3  117.59    5.70
   5  -3   3  117.29    5.60
  -5   3  -4  105.09    5.00
  -5   3  -4  106.69    5.30
   5  -3   4   99.49    5.00
   5  -3   4   95.29    5.50
  -5   3  -5   47.20    3.50
   5  -3   5   44.10    3.20
   5  -3   5   49.60    3.10
  -5   3  -6  133.59    6.70
   5  -3   6  128.69    6.50
   5  -3   6  130.19    6.40
  -5   3  -7    4.30    1.80
  -5   3  -7    1.10    2.00
   5  -3   7    3.30    2.00
   5  -3   7    4.90    1.70
  -5   3  -8   72.19    5.10
  -5   3  -8   80.49    4.90
   5  -3   8   68.29    4.60
   5  -3   8   80.19    4.90
  -5   3  -9   12.10    3.10
  -5   3  -9   13.60    2.70
   5  -3   9   11.00    2.70
   5  -3   9   12.80    2.40
  -5   3 -10   33.60    4.30
  -5   3 -10   33.40    3.60
   5  -3  10   42.60    4.40
   5  -3  10   41.00    4.00
  -5   3 -11    7.40    2.80
  -5   3 -11    1.80    2.90
  -5   3 -12   34.10    4.10
   5  -3  12   42.80    5.20
  -5   3 -13   10.30    5.80
   5  -3  13    6.90    3.90
   5  -4 -14    5.10    3.90
   5  -4 -13    6.60    3.60
   5  -4 -12    8.70    3.30
   5  -4 -11   10.20    2.90
  -5   4  10   32.00    3.70
   5  -4 -10   38.50    4.60
   5  -4 -10   33.70    4.00
  -5   4   9   24.50    3.40
   5  -4  -9   20.40    2.90
   5  -4  -9   23.20    2.90
  -5   4   8   40.10    3.80
   5  -4  -8   44.40    3.80
   5  -4  -8   47.80    3.70
  -5   4   7   30.30    3.60
   5  -4  -7   21.50    2.40
   5  -4  -7   22.10    2.40
   5  -4  -6    7.20    1.70
  -5   4   0  191.98    8.40
   5  -4   0  185.08    8.40
  -5   4  -1  210.48    9.10
   5  -4   1  194.08    9.00
  -5   4  -2   62.59    3.50
   5  -4   2   54.29    3.20
  -5   4  -3  216.88    9.20
   5  -4   3  184.88    8.90
  -5   4  -4   52.59    3.70
   5  -4   4   56.39    3.30
   5  -4   4   54.59    3.20
  -5   4  -5  257.17   11.60
  -5   4  -5  248.58   11.40
   5  -4   5  253.17   11.30
   5  -4   5  250.17   11.30
  -5   4  -6  128.59    6.50
  -5   4  -6  131.99    6.80
   5  -4   6  128.99    6.40
   5  -4   6  132.49    6.50
  -5   4  -7  109.09    6.30
  -5   4  -7  110.99    6.50
   5  -4   7  114.29    6.00
   5  -4   7  112.29    5.80
  -5   4  -8    6.10    2.50
   5  -4   8    7.50    2.00
   5  -4   8    6.50    2.40
  -5   4  -9    7.10    2.70
  -5   4  -9    8.40    2.30
   5  -4   9    5.90    2.40
   5  -4   9    4.90    2.60
  -5   4 -10   10.40    2.80
  -5   4 -10    9.20    2.90
   5  -4  10   10.50    2.60
  -5   4 -11    2.40    2.90
  -5   4 -11    6.90    2.40
   5  -4  11    0.90    3.00
  -5   4 -12   12.80    3.60
   5  -4  12   23.20    4.00
  -5   4 -13    4.30    3.50
   5  -4  13    6.70    3.80
   5  -5 -13    4.80    3.70
   5  -5 -12    6.10    3.30
   5  -5 -11   23.00    3.40
   5  -5 -11   13.90    3.20
  -5   5  10   36.50    4.00
   5  -5 -10   30.70    4.00
   5  -5 -10   36.70    4.30
  -5   5   9   23.70    3.30
   5  -5  -9   25.60    3.40
   5  -5  -9   21.40    2.80
   5  -5  -8   56.69    4.30
   5  -5  -8   56.09    4.10
  -5   5   1   64.09    3.40
   5  -5  -1   67.29    3.40
  -5   5   0  189.28    8.10
   5  -5   0  168.28    8.30
  -5   5  -1  208.48    9.20
   5  -5   1  198.28    9.10
  -5   5  -2   98.79    4.80
   5  -5   2   79.09    5.50
  -5   5  -3  149.59    7.40
  -5   5  -4  132.39    6.70
  -5   5  -5   54.79    4.20
   5  -5   5   58.19    3.60
  -5   5  -6  105.59    6.00
   5  -5   6  107.89    5.50
   5  -5   6  104.09    5.60
  -5   5  -7   19.80    2.80
   5  -5   7   22.00    2.80
   5  -5   7   25.30    3.20
  -5   5  -8    3.50    3.10
  -5   5  -8    5.10    2.20
   5  -5   8    7.30    2.40
   5  -5   8    6.20    2.00
  -5   5  -9   20.00    2.80
  -5   5  -9   14.20    3.00
   5  -5   9   13.80    3.30
   5  -5   9   15.10    2.50
   5  -5  10    1.30    2.80
   5  -5  10   -2.10    3.20
  -5   5 -11    8.80    3.20
   5  -5  11    8.30    3.40
   5  -5  12   26.50    4.30
   5  -6 -13   13.60    4.70
   5  -6 -12    4.50    3.30
   5  -6 -11   15.50    3.20
   5  -6 -10    5.50    2.80
   5  -6  -9   40.40    3.90
   5  -6  -8    0.20    3.20
   5  -6  -2   49.99    3.30
  -5   6   1   79.69    4.10
   5  -6  -1   79.19    4.20
   5  -6  -1   82.09    4.10
  -5   6   0   93.59    4.90
   5  -6   0  100.09    4.80
  -5   6  -1   74.49    4.20
  -5   6  -2   62.79    4.00
  -5   6  -3  192.88    9.10
  -5   6  -4   99.69    5.60
  -5   6  -5   67.49    4.70
  -5   6  -6   54.29    4.50
   5  -6   6   50.89    3.80
   5  -6   6   53.89    3.60
  -5   6  -7   29.60    4.20
   5  -6   7   37.00    3.60
   5  -6   7   45.90    4.20
  -5   6  -8    4.70    2.60
  -5   6  -8    4.90    2.20
   5  -6   8    2.90    2.00
   5  -6   8    4.20    2.40
  -5   6  -9   22.50    3.00
  -5   6  -9   16.30    3.10
   5  -6   9   15.30    3.00
   5  -6   9   22.00    2.70
  -5   6 -10    3.20    2.90
   5  -6  10    6.20    3.00
  -5   6 -11   13.40    3.40
   5  -6  11   10.10    3.50
  -5   6 -12   -0.90    3.30
   5  -6  12    9.20    4.80
   5  -7 -12   -2.60    4.00
   5  -7 -11    8.70    3.20
   5  -7 -10   -0.10    2.70
   5  -7  -9   17.50    2.80
   5  -7  -3   27.50    2.50
   5  -7  -2   19.80    2.40
   5  -7  -2   18.40    2.20
  -5   7   1   72.39    4.10
   5  -7  -1   73.69    4.10
  -5   7   0    3.60    1.80
  -5   7  -1  138.19    6.80
  -5   7  -2    2.50    1.90
  -5   7  -3   59.79    4.30
  -5   7  -4    0.60    2.10
  -5   7  -5   99.19    5.90
  -5   7  -6    4.90    2.50
  -5   7  -7   42.70    4.60
   5  -7   7   50.29    3.60
  -5   7  -8    0.10    2.50
   5  -7   8    3.20    2.50
   5  -7   8    2.30    2.00
  -5   7  -9   25.40    3.60
   5  -7   9   36.00    4.10
  -5   7 -10   -2.20    2.80
   5  -7  10    0.80    2.90
  -5   7 -11   12.60    3.60
   5  -8 -11    4.80    3.70
   5  -8 -10    2.20    2.70
   5  -8  -9   28.50    3.70
   5  -8  -4    9.50    2.90
   5  -8  -3   52.89    3.60
   5  -8  -2    6.40    1.70
  -5   8   1   38.00    3.20
   5  -8  -1   40.80    3.30
  -5   8   0   26.40    3.10
   5  -8   0   31.70    3.10
  -5   8  -1   70.29    4.50
  -5   8  -2   26.20    3.40
  -5   8  -3  170.48    8.50
  -5   8  -4   42.30    4.30
  -5   8  -5   13.60    3.30
  -5   8  -6    6.20    2.70
  -5   8  -7   31.40    3.70
   5  -8   7   38.70    3.40
  -5   8  -8    4.20    2.90
   5  -8   8   -0.50    2.10
  -5   8  -9   20.70    3.60
   5  -8   9   29.90    4.10
  -5   8 -10    1.80    4.90
   5  -9 -10    3.10    3.00
   5  -9  -7   35.20    3.30
   5  -9  -6   -0.20    1.80
   5  -9  -5   12.70    2.00
   5  -9  -4    7.60    1.90
   5  -9  -3   28.60    3.00
   5  -9  -2   19.10    2.20
  -5   9   1   38.70    3.50
   5  -9  -1   41.70    3.50
  -5   9   0    4.70    2.00
   5  -9   0    5.70    2.00
  -5   9  -1   95.79    5.70
   5  -9   1  102.69    5.60
  -5   9  -2   16.10    2.60
  -5   9  -3   39.30    4.10
  -5   9  -4   19.70    3.00
  -5   9  -5   59.69    5.10
  -5   9  -6    7.50    2.90
  -5   9  -7   21.50    3.40
  -5   9  -8   -2.70    2.90
   5  -9   8   -0.30    2.20
  -5   9  -9    7.90    4.00
   5  -9   9   10.80    3.30
   5 -10  -8    3.40    2.20
   5 -10  -7    8.10    2.90
   5 -10  -6    4.70    1.90
   5 -10  -5   17.60    2.30
   5 -10  -4    2.10    1.90
   5 -10  -3   25.40    3.10
   5 -10  -2   23.40    3.10
   5 -10  -1   43.50    3.80
  -5  10   0    9.00    2.40
   5 -10   0    7.70    2.40
  -5  10  -1   94.49    5.70
   5 -10   1   93.09    5.60
  -5  10  -2   10.30    3.10
  -5  10  -3  138.89    7.60
  -5  10  -4    6.00    2.80
  -5  10  -5   23.90    3.30
  -5  10  -6   19.70    3.30
  -5  10  -7   15.40    3.40
  -5  10  -8    5.80    3.30
   5 -11  -7   12.60    2.60
   5 -11  -6    2.70    2.10
   5 -11  -5    7.60    2.20
   5 -11  -4    2.00    2.20
   5 -11  -3   26.40    3.60
   5 -11  -1   31.40    3.60
   5 -11   0    3.30    2.30
  -5  11  -1   52.79    4.60
   5 -11   1   51.29    4.50
  -5  11  -2    1.70    2.60
   5 -11   2    3.70    2.50
  -5  11  -3   25.50    3.40
   5 -11   3   32.50    3.40
  -5  11  -4    6.70    2.90
  -5  11  -5   15.50    3.40
   5 -12  -4    1.00    2.20
   5 -12  -3    0.80    2.30
   5 -12  -2    8.10    2.50
   5 -12  -1    3.30    2.40
   5 -12   0   17.10    2.90
  -5  12  -1    8.40    2.90
   5 -12   1    8.50    2.70
  -5  12  -2    3.90    2.90
   5 -12   2    2.50    2.70
  -5  12  -3   12.10    3.20
   5 -12   3   10.50    3.00
  -6 -12   3    1.70    3.00
  -6 -12   3    2.90    3.20
  -6 -12   2    5.30    3.10
  -6 -12   2   10.50    3.30
  -6 -12   1    4.30    3.10
  -6 -12   0   30.00    3.90
  -6 -12  -1    6.80    3.20
  -6 -12  -2    3.10    3.20
  -6 -11   6    3.40    3.50
  -6 -11   5    7.50    3.30
  -6 -11   4    4.30    3.10
  -6 -11   3   26.30    3.40
  -6 -11   3   25.00    3.60
  -6 -11   2   22.20    3.40
  -6 -11   1   45.80    4.50
  -6 -11   1   33.30    4.70
  -6 -11   0    6.90    3.00
  -6 -11   0    7.80    2.70
  -6 -11  -1   32.60    3.70
  -6 -11  -2    5.80    3.00
  -6 -11  -2    5.10    2.70
  -6 -11  -3   20.30    3.20
  -6 -11  -3   19.80    3.50
  -6 -11  -5   16.50    3.30
  -6 -11  -5   19.70    3.70
  -6 -10   8    3.90    3.30
   6  10  -8    3.80    3.40
  -6 -10   7    7.40    3.40
  -6 -10   7    7.60    3.20
  -6 -10   6    3.20    3.00
  -6 -10   6    1.40    2.80
  -6 -10   5   14.90    3.20
  -6 -10   5   13.10    3.10
  -6 -10   4    4.70    2.80
  -6 -10   4    3.00    2.90
  -6 -10   4    2.70    2.80
  -6 -10   3   17.50    3.00
  -6 -10   3   12.60    3.00
  -6 -10   2   13.70    3.00
  -6 -10   2   10.60    2.60
  -6 -10   2   15.00    2.80
  -6 -10   1   49.30    4.20
  -6 -10   1   52.99    4.40
  -6 -10   1   47.80    4.80
  -6 -10   0   11.30    2.70
  -6 -10   0   11.50    2.90
  -6 -10   0   10.40    2.60
  -6 -10  -1   78.59    5.10
  -6 -10  -1   71.79    5.00
  -6 -10  -1   78.39    5.50
  -6 -10  -2    4.00    2.30
  -6 -10  -2    1.90    2.60
  -6 -10  -2    0.20    2.80
  -6 -10  -3   71.29    4.90
  -6 -10  -3   63.49    5.40
  -6 -10  -3   61.79    4.70
  -6 -10  -4    7.90    3.00
  -6 -10  -4    8.50    2.90
  -6 -10  -5   13.20    3.00
  -6 -10  -5   14.50    3.30
  -6 -10  -6   13.10    3.50
  -6 -10  -6   11.50    3.20
  -6 -10  -7   13.90    4.50
  -6 -10  -7   17.60    4.30
  -6  -9  10    1.60    3.60
   6   9 -10   -3.60    3.50
  -6  -9   9   16.50    3.60
  -6  -9   9   20.10    3.80
   6   9  -9   18.20    3.60
  -6  -9   8    9.60    3.20
  -6  -9   8    9.00    3.30
   6   9  -8    6.50    3.10
  -6  -9   7   15.20    3.30
  -6  -9   7   19.30    3.40
   6   9  -7   10.90    3.20
  -6  -9   6   -2.40    2.70
  -6  -9   6    3.20    2.70
  -6  -9   6   -3.80    2.50
  -6  -9   5   25.60    3.20
  -6  -9   5   21.60    3.20
  -6  -9   5   22.70    3.30
  -6  -9   4    9.60    2.80
  -6  -9   4    6.60    2.70
  -6  -9   4    6.90    2.50
   6   9  -4   10.30    2.40
  -6  -9   3   66.79    4.60
  -6  -9   3   68.69    5.10
  -6  -9   3   67.29    4.90
   6   9  -3   70.29    4.50
  -6  -9   2   23.60    3.00
  -6  -9   2   21.70    2.80
  -6  -9   2   24.50    2.90
  -6  -9   1   65.09    4.40
  -6  -9   1   64.69    4.70
  -6  -9   1   53.19    4.50
   6   9  -1   58.89    4.10
  -6  -9   0   14.30    2.70
  -6  -9   0   13.90    2.70
  -6  -9   0   10.40    2.80
  -6  -9  -1   99.19    5.80
  -6  -9  -1  105.59    6.10
  -6  -9  -1   91.79    6.40
   6   9   1  103.19    5.60
  -6  -9  -2    5.00    2.50
  -6  -9  -2   10.00    2.60
  -6  -9  -2    7.20    2.60
  -6  -9  -3   53.39    4.80
  -6  -9  -3   50.69    4.40
  -6  -9  -3   56.19    4.40
   6   9   3   51.69    3.90
  -6  -9  -4   12.70    2.60
  -6  -9  -4   11.40    2.70
  -6  -9  -4    6.70    2.90
   6   9   4    5.50    2.10
  -6  -9  -5   79.79    5.30
  -6  -9  -5   68.79    5.10
  -6  -9  -5   78.69    5.80
  -6  -9  -6   12.20    3.10
  -6  -9  -6   18.70    3.40
  -6  -9  -7   15.80    3.30
  -6  -9  -7   17.50    3.40
  -6  -9  -8    7.30    3.20
  -6  -9  -8    6.50    4.50
  -6  -8  11    9.20    3.90
  -6  -8  11    7.80    3.70
   6   8 -11   11.40    3.50
  -6  -8  10    0.20    3.40
  -6  -8  10    0.70    3.30
   6   8 -10    0.90    3.10
  -6  -8   9   15.30    3.30
  -6  -8   9    8.40    3.40
   6   8  -9   10.10    3.20
  -6  -8   8    0.90    2.90
  -6  -8   8   -1.60    2.90
   6   8  -8   -0.80    2.80
  -6  -8   7   17.80    3.10
  -6  -8   7   22.90    3.30
  -6  -8   6    5.20    2.50
  -6  -8   6    1.70    2.80
   6   8  -6    2.20    2.10
  -6  -8   5   50.49    4.30
  -6  -8   5   55.79    6.20
  -6  -8   5   57.99    4.60
   6   8  -5   57.19    3.90
  -6  -8   4    4.50    2.50
  -6  -8   4    5.60    2.50
  -6  -8   4    1.90    2.20
   6   8  -4    1.60    2.00
  -6  -8   3   30.40    3.70
  -6  -8   3   25.40    3.60
  -6  -8   3   25.90    3.30
   6   8  -3   26.20    3.30
  -6  -8   2    7.10    2.40
  -6  -8   2    7.20    2.30
  -6  -8   2    2.20    2.00
   6   8  -2    5.10    3.50
  -6  -8   1   58.09    4.40
  -6  -8   1   61.09    4.30
  -6  -8   1   71.29    4.60
   6   8  -1   63.79    5.30
  -6  -8   0   20.80    2.70
  -6  -8   0   18.50    2.50
  -6  -8   0   16.20    2.60
   6   8   0   23.20    2.90
  -6  -8  -1   58.69    4.50
  -6  -8  -1   57.09    4.20
  -6  -8  -1   54.99    4.10
   6   8   1   54.89    4.40
  -6  -8  -2   36.40    3.70
  -6  -8  -2   37.20    3.60
  -6  -8  -2   32.60    4.00
   6   8   2   38.00    4.10
  -6  -8  -3   77.39    4.80
  -6  -8  -3   77.09    5.00
   6   8   3   77.79    5.90
  -6  -8  -4   56.59    4.30
  -6  -8  -4   58.29    4.80
  -6  -8  -5    5.50    2.60
  -6  -8  -5    6.20    2.80
  -6  -8  -5    8.00    2.30
   6   8   5    6.70    2.90
  -6  -8  -6    6.60    2.50
  -6  -8  -6   14.80    2.90
  -6  -8  -6    9.40    3.00
   6   8   6    8.90    2.40
  -6  -8  -7   13.70    3.20
  -6  -8  -7   19.80    3.20
  -6  -8  -8    3.50    3.00
  -6  -8  -8    6.90    3.20
  -6  -8  -9   17.60    3.80
  -6  -8  -9   18.90    3.60
  -6  -8 -10    3.80    3.30
  -6  -7  12    5.00    3.50
  -6  -7  12   -2.80    3.80
   6   7 -12   -2.20    3.10
  -6  -7  11   10.70    3.50
  -6  -7  11   12.80    3.90
   6   7 -11    9.20    3.20
  -6  -7  10    0.50    3.40
  -6  -7  10   -0.70    3.00
   6   7 -10   -1.50    2.80
  -6  -7   9   16.20    3.60
  -6  -7   9   19.60    3.30
   6   7  -9   24.20    3.20
  -6  -7   8    6.50    2.90
  -6  -7   8    1.80    2.80
   6   7  -8    0.80    2.20
   6   7  -8    6.00    3.80
  -6  -7   7   42.60    4.20
  -6  -7   7   26.20    4.60
  -6  -7   7   34.70    4.10
   6   7  -7   30.70    3.50
   6   7  -7   34.40    4.00
  -6  -7   6    2.90    2.30
  -6  -7   6    3.00    2.50
  -6  -7   6    4.90    2.50
   6   7  -6    1.10    2.30
  -6  -7   5   14.70    2.50
  -6  -7   5   14.40    2.60
  -6  -7   5    9.30    2.40
  -6  -7   4    9.30    2.40
  -6  -7   4    9.00    2.30
  -6  -7   4    4.50    2.10
  -6  -7   3   47.80    3.80
  -6  -7   3   55.19    4.00
  -6  -7   3   56.49    3.90
   6   7  -3   41.50    3.90
  -6  -7   2   30.50    3.10
  -6  -7   2   32.20    3.40
  -6  -7   2   29.70    3.40
   6   7  -2   32.60    3.10
  -6  -7   1  101.09    5.60
  -6  -7   1   99.59    5.50
  -6  -7   1   97.19    5.30
   6   7  -1   98.19    5.30
  -6  -7   0   12.60    2.30
  -6  -7   0   11.00    2.00
  -6  -7   0    9.70    2.20
   6   7   0   13.50    2.10
  -6  -7  -1  104.49    5.70
  -6  -7  -1  107.79    5.80
  -6  -7  -1  106.29    6.00
   6   7   1  112.09    5.60
  -6  -7  -2    6.80    2.10
  -6  -7  -2    5.80    2.30
  -6  -7  -2    5.80    2.10
   6   7   2    8.90    2.00
  -6  -7  -3   97.19    5.70
  -6  -7  -3   92.79    5.30
  -6  -7  -3   95.29    5.40
   6   7   3   92.99    5.20
  -6  -7  -4   15.30    2.40
  -6  -7  -4   12.00    2.70
  -6  -7  -4   15.30    2.50
   6   7   4   17.00    2.50
  -6  -7  -5  108.79    6.00
  -6  -7  -5  115.39    6.20
  -6  -7  -5  100.39    9.10
  -6  -7  -6    5.30    3.10
  -6  -7  -6    3.10    2.60
  -6  -7  -6    3.40    2.20
  -6  -7  -7   21.10    3.20
  -6  -7  -7   14.60    2.70
  -6  -7  -8    2.30    2.90
  -6  -7  -9   17.40    3.40
  -6  -7  -9   13.20    3.40
  -6  -7 -10    3.30    3.20
  -6  -7 -10    1.40    3.40
   6   6 -12    6.90    3.00
   6   6 -11    4.40    2.80
   6   6 -11    6.20    2.50
  -6  -6  10    1.10    3.70
   6   6 -10    3.10    2.60
  -6  -6   9   25.10    3.20
  -6  -6   9   16.20    4.60
  -6  -6   9   23.60    3.60
   6   6  -9   30.60    4.00
   6   6  -9   26.70    3.10
  -6  -6   8   14.70    3.00
  -6  -6   8   15.10    2.80
  -6  -6   8   15.70    3.10
   6   6  -8   12.40    3.70
   6   6  -8   12.70    2.70
  -6  -6   7    5.00    2.30
  -6  -6   7    0.20    2.30
  -6  -6   7    6.90    2.70
   6   6  -7    0.80    2.20
   6   6  -7    6.90    2.30
  -6  -6   6   21.30    2.80
  -6  -6   6   19.70    2.60
  -6  -6   6   15.50    2.60
   6   6  -6   21.40    2.50
   6   6  -6   19.40    2.60
  -6  -6   5   33.60    3.40
  -6  -6   5   29.40    3.40
  -6  -6   5   23.30    3.10
   6   6  -5   27.50    3.20
  -6  -6   4    2.50    1.90
  -6  -6   4    2.20    2.10
  -6  -6   4    1.50    1.80
   6   6  -4    6.90    1.70
  -6  -6   3   27.40    3.10
  -6  -6   3   23.30    3.00
  -6  -6   3   30.80    3.20
   6   6  -3   32.30    2.80
  -6  -6   2   49.90    3.60
  -6  -6   2   48.90    3.50
  -6  -6   2   49.60    3.70
   6   6  -2   46.40    3.90
  -6  -6   1  132.29    6.50
  -6  -6   1  124.49    6.40
  -6  -6   1  128.99    6.50
  -6  -6   0  112.29    5.80
  -6  -6   0  107.09    5.90
  -6  -6   0  115.49    5.70
  -6  -6  -1  134.29    6.70
  -6  -6  -1  136.59    6.70
  -6  -6  -1  127.49    6.60
  -6  -6  -2   22.70    2.30
  -6  -6  -2   20.20    2.50
  -6  -6  -2   24.50    3.00
  -6  -6  -3  132.49    6.50
  -6  -6  -3  112.09    6.20
  -6  -6  -3  129.59    6.30
   6   6   3  112.19    6.40
  -6  -6  -4   59.59    4.20
  -6  -6  -4   62.29    4.40
  -6  -6  -4   66.49    4.70
   6   6   4   69.19    4.00
  -6  -6  -5   58.19    4.60
  -6  -6  -5   60.89    4.40
  -6  -6  -5   51.39    4.10
   6   6   5   62.99    4.10
  -6  -6  -6   39.80    3.80
  -6  -6  -6   34.10    4.10
  -6  -6  -6   24.90    3.50
   6   6   6   34.40    3.40
  -6  -6  -7   33.50    3.60
  -6  -6  -7   25.00    3.40
  -6  -6  -7   29.60    3.90
   6   6   7   23.90    2.90
  -6  -6  -8    5.20    2.30
  -6  -6  -8    7.40    2.80
   6   6   8    4.40    2.40
  -6  -6  -9   10.30    3.20
  -6  -6  -9    6.20    3.00
  -6  -6 -10    3.30    3.30
  -6  -6 -10    3.40    3.00
  -6  -6 -11   15.00    3.90
  -6  -6 -11   14.20    3.90
   6   5 -13    2.00    3.00
   6   5 -12    5.90    2.90
   6   5 -12    9.80    3.10
   6   5 -11    4.20    2.70
   6   5 -11    3.70    3.00
   6   5 -10   19.30    3.20
   6   5 -10   29.00    3.80
  -6  -5   9   21.50    3.20
   6   5  -9   24.80    3.20
   6   5  -9   24.50    2.90
  -6  -5   8   23.80    2.90
  -6  -5   8   21.10    3.60
  -6  -5   8   29.30    4.00
   6   5  -8   32.40    3.70
   6   5  -8   29.10    3.50
  -6  -5   7  106.79    6.40
  -6  -5   7  111.29    6.20
  -6  -5   7  119.29    6.20
   6   5  -7  120.89    6.10
   6   5  -7  107.59    6.20
  -6  -5   6   29.20    3.50
  -6  -5   6   20.90    2.50
  -6  -5   6   24.40    3.20
   6   5  -6   21.60    3.40
   6   5  -6   23.30    3.10
  -6  -5   5   48.70    3.90
  -6  -5   5   57.79    3.80
   6   5  -5   55.79    3.70
   6   5  -5   54.29    3.80
  -6  -5   4    5.80    1.70
  -6  -5   4    5.90    2.00
  -6  -5   4    6.30    1.80
   6   5  -4    1.30    1.80
  -6  -5   3   89.39    5.60
  -6  -5   3   83.89    4.90
  -6  -5   3   86.59    4.70
   6   5  -3   85.09    4.70
  -6  -5   2  110.29    5.70
  -6  -5   2  109.79    6.90
  -6  -5   2  109.29    5.70
   6   5  -2  119.59    5.70
  -6  -5   1  155.38    7.50
  -6  -5   1  158.58    7.50
   6   5  -1  163.18    7.50
  -6  -5   0  108.89    7.60
  -6  -5   0  122.79    6.20
  -6  -5   0  128.39    6.10
   6   5   0  129.29    6.10
  -6  -5  -1  145.79    7.20
  -6  -5  -1  165.58    7.30
  -6  -5  -1  143.49    7.40
   6   5   1  145.39    7.10
  -6  -5  -2   59.49    3.80
  -6  -5  -2   57.59    4.00
  -6  -5  -2   58.69    3.70
   6   5   2   58.79    3.70
  -6  -5  -3   94.39    5.90
  -6  -5  -3  108.89    5.80
  -6  -5  -3  114.69    5.70
   6   5   3  106.89    5.60
  -6  -5  -4  138.59    7.40
  -6  -5  -4  146.29    7.30
   6   5   4  151.58    7.20
  -6  -5  -5   36.30    3.40
  -6  -5  -5   41.60    3.80
  -6  -5  -5   41.70    4.00
   6   5   5   47.40    3.60
  -6  -5  -6   43.40    3.90
  -6  -5  -6   37.70    3.60
  -6  -5  -6   42.30    4.20
   6   5   6   47.30    3.70
  -6  -5  -7    2.40    2.50
  -6  -5  -7    3.10    2.50
  -6  -5  -7    3.30    2.10
   6   5   7    0.70    3.40
  -6  -5  -8    4.00    3.60
  -6  -5  -8    1.20    2.70
  -6  -5  -8    2.40    2.60
   6   5   8    0.80    2.20
  -6  -5  -9   11.30    2.90
  -6  -5  -9   12.90    3.10
  -6  -5  -9   15.60    3.30
   6   5   9   15.80    2.80
  -6  -5 -10    1.50    3.30
  -6  -5 -10    0.10    2.80
   6   5  10    4.00    2.50
  -6  -5 -11   13.90    3.40
  -6  -5 -11    7.60    3.60
  -6  -5 -12   11.60    4.00
  -6  -5 -12    0.70    4.90
   6   4 -13    7.40    3.60
   6   4 -13    3.10    2.90
   6   4 -12    3.40    4.60
   6   4 -12    1.60    2.60
   6   4 -11   10.00    3.20
   6   4 -11    8.20    2.60
  -6  -4  10    4.20    2.70
   6   4 -10    1.50    2.90
   6   4 -10    7.20    2.30
  -6  -4   9   13.40    3.40
   6   4  -9   16.20    3.00
   6   4  -9   14.30    2.40
  -6  -4   8   99.09    5.90
   6   4  -8   98.79    5.50
   6   4  -8  103.89    5.90
  -6  -4   7   13.70    2.50
  -6  -4   7   19.70    2.80
  -6  -4   7   19.90    2.30
   6   4  -7   19.70    2.20
   6   4  -7   17.30    2.60
  -6  -4   6   23.50    2.80
  -6  -4   6   23.60    3.20
   6   4  -6   26.00    2.90
   6   4  -6   23.10    2.60
  -6  -4   5   18.20    2.30
  -6  -4   5   15.40    1.80
  -6  -4   5   11.10    2.00
   6   4  -5   15.00    2.10
   6   4  -5   14.30    1.80
  -6  -4   4   10.90    1.50
  -6  -4   4    8.10    1.60
  -6  -4   4   10.20    1.90
  -6  -4   4   11.30    1.90
   6   4  -4   11.30    2.80
  -6  -4   3   75.39    4.40
  -6  -4   3   85.39    4.60
  -6  -4   3   90.89    4.40
  -6  -4   3   92.19    4.70
   6   4  -3   75.89    4.50
  -6  -4   2  106.59    5.30
  -6  -4   2   96.99    5.10
  -6  -4   2  107.39    5.30
  -6  -4   2  103.29    5.20
   6   4  -2  100.79    5.20
   6   4  -2  108.79    5.30
   6   4  -2   97.19    5.00
  -6  -4   1  204.28    8.80
  -6  -4   1  202.48    8.70
  -6  -4   1  170.78    8.70
  -6  -4   1  179.28    8.70
   6   4  -1  177.38    8.60
   6   4  -1  193.98    8.70
   6   4  -1  199.38    8.70
  -6  -4   0  431.06   18.60
  -6  -4   0  428.96   18.60
  -6  -4   0  416.66   18.60
   6   4   0  427.06   18.60
   6   4   0  423.76   18.50
  -6  -4  -1  183.08    9.30
  -6  -4  -1  204.88    9.70
  -6  -4  -1  207.58    9.30
   6   4   1  203.08    9.30
   6   4   1  218.18    9.30
  -6  -4  -2   18.50    2.50
  -6  -4  -2   20.90    2.10
  -6  -4  -2   20.70    2.70
   6   4   2   19.90    2.50
   6   4   2   19.40    2.40
  -6  -4  -3   91.59    4.80
  -6  -4  -3   82.69    4.60
  -6  -4  -3   82.29    4.70
   6   4   3   80.29    4.60
  -6  -4  -4  141.19    7.10
  -6  -4  -4  144.39    8.20
  -6  -4  -4  133.19    6.80
   6   4   4  144.79    7.50
  -6  -4  -5   96.89    5.30
  -6  -4  -5  109.69    5.60
  -6  -4  -5  104.99    5.70
   6   4   5   83.79    5.50
  -6  -4  -6   83.89    5.10
  -6  -4  -6   81.29    5.20
  -6  -4  -6   83.69    4.90
   6   4   6   84.19    5.00
  -6  -4  -7   59.49    4.70
  -6  -4  -7   57.59    4.20
  -6  -4  -7   55.59    4.50
   6   4   7   59.39    4.30
  -6  -4  -8    8.50    2.30
  -6  -4  -8   11.20    3.50
  -6  -4  -8   11.90    2.80
   6   4   8   11.50    2.50
  -6  -4  -9   15.50    4.30
  -6  -4  -9    7.80    2.90
  -6  -4  -9   10.20    3.10
   6   4   9   12.80    2.80
  -6  -4 -10   17.20    3.40
  -6  -4 -10   14.60    3.20
   6   4  10    9.80    2.80
  -6  -4 -11    5.70    3.00
   6   4  11    8.80    3.00
  -6  -4 -12   11.90    3.80
  -6  -4 -12   18.30    4.10
   6   3 -14    5.40    3.80
   6   3 -14    8.40    3.10
  -6  -3  13    6.20    4.40
   6   3 -13    0.20    2.80
   6   3 -13    0.00    3.30
  -6  -3  12   15.30    4.20
   6   3 -12    9.80    2.70
   6   3 -12   12.70    3.60
   6   3 -11    0.20    2.30
   6   3 -10   10.30    2.30
  -6  -3   9   27.30    3.80
   6   3  -9   23.70    3.20
   6   3  -9   30.50    3.20
  -6  -3   8   34.90    4.10
   6   3  -8   36.10    3.90
   6   3  -8   37.90    3.40
  -6  -3   7   81.09    5.20
  -6  -3   7   97.29    4.80
   6   3  -7   88.89    5.30
   6   3  -7   93.89    4.70
  -6  -3   6   62.49    4.30
  -6  -3   6   72.59    4.50
  -6  -3   6   72.39    3.80
  -6  -3   6   72.19    3.90
   6   3  -6   69.49    4.30
   6   3  -6   73.39    3.80
   6   3  -6   61.29    4.20
  -6  -3   5   32.60    4.30
  -6  -3   5   29.50    2.50
  -6  -3   5   30.30    3.10
  -6  -3   5   29.10    2.40
   6   3  -5   32.70    3.00
   6   3  -5   31.60    2.50
   6   3  -5   29.20    2.90
  -6  -3   4   46.30    2.90
  -6  -3   4   48.70    3.30
  -6  -3   4   49.60    3.30
   6   3  -4   48.90    3.30
   6   3  -4   44.60    3.40
  -6  -3   3   41.20    3.00
  -6  -3   3   42.80    3.10
  -6  -3   3   44.20    2.70
  -6  -3   3   39.10    3.00
   6   3  -3   42.60    3.00
  -6  -3   2  133.39    6.20
  -6  -3   2  125.69    6.90
  -6  -3   2  128.69    6.00
  -6  -3   2  124.19    6.20
   6   3  -2  125.89    6.80
   6   3  -2  134.89    6.20
   6   3  -2  129.69    6.30
  -6  -3   1   79.69    4.10
  -6  -3   1   76.19    4.20
  -6  -3   1   77.29    4.20
  -6  -3   1   78.19    4.20
   6   3  -1   74.09    4.20
   6   3  -1   90.79    5.30
   6   3  -1   75.09    4.20
  -6  -3   0  288.67   12.80
  -6  -3   0  289.27   12.80
  -6  -3   0  287.57   12.80
   6   3   0  296.07   12.80
   6   3   0  286.37   12.70
  -6  -3  -1   69.79    3.80
  -6  -3  -1   61.39    3.70
  -6  -3  -1   63.19    3.80
   6   3   1   68.19    4.00
   6   3   1   61.59    3.60
   6   3   1   65.39    4.80
  -6  -3  -2   54.19    3.30
  -6  -3  -2   51.29    3.50
  -6  -3  -2   55.99    3.40
   6   3   2   55.29    4.00
   6   3   2   51.89    3.40
  -6  -3  -3   52.89    3.40
  -6  -3  -3   50.39    3.30
  -6  -3  -3   50.69    3.80
   6   3   3   42.70    3.30
   6   3   3   44.50    3.30
  -6  -3  -4  137.19    6.80
  -6  -3  -4  136.39    6.70
  -6  -3  -4  133.19    6.60
   6   3   4  137.59    6.70
   6   3   4  137.89    6.70
  -6  -3  -5    8.90    3.00
  -6  -3  -5   10.80    2.00
  -6  -3  -5    7.50    1.90
   6   3   5    8.40    1.90
  -6  -3  -6   66.89    4.60
  -6  -3  -6   63.79    4.10
  -6  -3  -6   62.99    4.40
   6   3   6   66.19    4.30
  -6  -3  -7    4.80    2.00
  -6  -3  -7    9.30    2.40
  -6  -3  -7    5.40    2.30
   6   3   7    6.90    2.20
  -6  -3  -8   22.50    3.00
  -6  -3  -8   20.40    2.90
  -6  -3  -8   20.60    2.90
   6   3   8   20.70    2.80
  -6  -3  -9   18.60    3.10
  -6  -3  -9   17.60    3.20
  -6  -3  -9   17.40    2.80
   6   3   9   21.40    3.00
  -6  -3 -10   56.09    5.40
  -6  -3 -10   65.39    5.40
   6   3  10   69.89    5.10
  -6  -3 -11    6.30    3.10
  -6  -3 -11    5.50    3.40
  -6  -3 -12   14.10    3.50
   6   3  12   17.10    3.80
  -6  -3 -13    0.10    3.40
  -6  -3 -13   15.80    4.20
  -6  -2  14   13.30    4.70
   6   2 -14   10.00    3.00
   6   2 -14    9.30    4.20
  -6  -2  13   -3.00    3.90
   6   2 -13    1.60    2.60
   6   2 -13    3.00    3.70
   6   2 -12    7.30    2.60
   6   2 -12   10.50    3.50
  -6  -2  11   13.20    3.80
   6   2 -11    7.00    3.30
   6   2 -11    8.10    2.30
  -6  -2  10   17.40    3.60
   6   2 -10   11.20    4.70
   6   2  -9    7.70    2.70
  -6  -2   8   44.60    3.90
   6   2  -8   51.89    3.90
   6   2  -8   51.49    4.10
  -6  -2   7    7.10    2.10
   6   2  -7   11.00    2.30
   6   2  -7    6.00    2.00
  -6  -2   6   67.19    4.30
  -6  -2   6   73.39    4.30
   6   2  -6   73.39    4.30
   6   2  -6   66.59    4.30
  -6  -2   5   38.40    3.10
  -6  -2   5   33.50    2.90
   6   2  -5   30.70    2.90
   6   2  -5   33.10    3.00
  -6  -2   4  104.39    5.10
  -6  -2   4   97.59    5.10
  -6  -2   4   91.09    4.60
   6   2  -4   97.59    5.10
   6   2  -4  100.19    5.00
  -6  -2   3   62.59    4.10
  -6  -2   3   58.69    3.20
  -6  -2   3   53.89    3.10
  -6  -2   3   62.29    3.60
   6   2  -3   61.19    3.50
  -6  -2   2  257.67   11.10
  -6  -2   2  248.68   11.10
  -6  -2   2  254.97   11.30
  -6  -2   2  253.17   11.30
   6   2  -2  254.07   12.20
   6   2  -2  256.97   11.30
   6   2  -2  247.78   11.10
  -6  -2   1    5.60    1.40
  -6  -2   1    3.70    1.30
  -6  -2   1    5.50    1.30
   6   2  -1    5.90    1.20
   6   2  -1    6.30    1.40
  -6  -2   0  422.76   18.20
  -6  -2   0  426.56   18.20
  -6  -2   0  427.96   18.10
   6   2   0  426.76   18.20
   6   2   0  380.36   18.80
   6   2   0  417.06   18.00
  -6  -2  -1   12.60    1.60
  -6  -2  -1   13.20    1.60
  -6  -2  -1   15.00    1.70
   6   2   1   17.30    2.20
   6   2   1   14.00    1.70
   6   2   1   15.00    1.70
  -6  -2  -2   12.70    1.60
  -6  -2  -2   15.20    1.70
  -6  -2  -2   15.00    2.10
   6   2   2   11.60    1.60
   6   2   2    8.90    1.50
   6   2   2   10.60    1.50
  -6  -2  -3   34.80    2.90
  -6  -2  -3   34.20    2.90
   6   2   3   39.50    2.80
   6   2   3   35.50    2.80
  -6  -2  -4  160.58    7.60
  -6  -2  -4  159.28    7.70
  -6  -2  -4  153.18    7.50
   6   2   4  165.58    7.60
   6   2   4  163.98    7.60
  -6  -2  -5    0.40    1.50
  -6  -2  -5   -0.90    1.70
  -6  -2  -5    2.90    1.70
   6   2   5    1.10    1.50
   6   2   5    3.60    1.70
  -6  -2  -6   64.39    4.50
  -6  -2  -6   73.39    4.40
  -6  -2  -6   68.99    4.50
   6   2   6   67.99    4.20
   6   2   6   71.99    4.40
  -6  -2  -7   15.90    2.50
  -6  -2  -7   14.90    2.20
  -6  -2  -7   11.30    2.40
   6   2   7   18.60    2.40
  -6  -2  -8    5.70    2.30
  -6  -2  -8    6.20    2.30
  -6  -2  -8    8.90    4.60
   6   2   8    6.30    2.40
  -6  -2  -9    3.60    2.70
   6   2   9    0.60    2.40
  -6  -2 -10   91.09    6.10
  -6  -2 -10   88.19    6.20
   6   2  10   89.99    7.70
  -6  -2 -11   13.00    3.50
  -6  -2 -11    7.10    3.10
   6   2  11    9.50    3.20
  -6  -2 -12   30.40    4.30
   6   2  12   35.60    4.80
  -6  -2 -13    7.00    3.80
  -6  -2 -13   -1.60    5.00
   6   2  13    8.40    3.60
  -6  -1  14    8.70    4.40
  -6  -1  13   -4.70    3.60
   6   1 -13    4.70    3.80
   6   1 -13   -1.50    2.40
   6   1 -12   37.70    5.20
  -6  -1  11    3.80    3.20
   6   1 -11    2.80    3.00
  -6  -1  10   50.59    4.90
   6   1 -10   58.59    4.80
   6   1  -9    3.50    2.30
   6   1  -9    4.00    3.80
   6   1  -8   32.30    3.50
   6   1  -8   28.80    3.30
  -6  -1   7    2.00    1.90
   6   1  -7    1.70    1.70
   6   1  -7   -1.90    1.90
  -6  -1   6   62.69    3.90
   6   1  -6   51.19    4.60
   6   1  -6   62.99    3.90
  -6  -1   5   57.09    4.00
  -6  -1   5   62.79    3.60
   6   1  -5   55.49    3.60
   6   1  -5   46.70    3.50
  -6  -1   4  161.68    7.60
  -6  -1   4  164.18    7.60
   6   1  -4  160.68    7.50
   6   1  -4  161.28    7.60
  -6  -1   3   38.70    3.00
  -6  -1   3   48.60    2.90
  -6  -1   2   66.89    3.80
  -6  -1   2   66.99    3.70
   6   1  -2   70.79    3.80
   6   1  -2   64.69    3.70
  -6  -1   1    6.80    1.50
  -6  -1   1    8.50    1.70
  -6  -1   1    9.40    1.20
   6   1  -1   11.30    1.40
   6   1  -1   10.80    1.40
   6   1  -1    8.20    1.10
  -6  -1   0  997.50   41.70
  -6  -1   0  965.20   41.80
  -6  -1   0  984.80   42.00
   6   1   0  980.50   41.80
   6   1   0  977.90   41.80
   6   1   0  955.40   41.70
  -6  -1  -1   19.60    2.40
  -6  -1  -1   22.50    2.20
  -6  -1  -1   17.50    2.20
   6   1   1   25.20    2.30
   6   1   1   22.70    2.30
   6   1   1   23.70    2.20
  -6  -1  -2   69.89    3.90
  -6  -1  -2   70.19    3.80
  -6  -1  -2   66.79    3.80
   6   1   2   73.29    3.80
   6   1   2   73.29    3.90
   6   1   2   70.09    3.90
  -6  -1  -3   26.90    2.60
  -6  -1  -3   25.00    2.40
  -6  -1  -3   22.10    2.50
   6   1   3   22.60    2.40
   6   1   3   24.30    2.50
   6   1   3   26.20    2.50
  -6  -1  -4  111.09    5.40
  -6  -1  -4   97.49    6.20
  -6  -1  -4  107.99    5.30
   6   1   4  103.19    5.40
   6   1   4   98.79    5.70
  -6  -1  -5    1.20    1.70
  -6  -1  -5    1.00    1.60
  -6  -1  -5    1.30    2.70
   6   1   5    3.20    1.50
   6   1   5    2.90    1.60
  -6  -1  -6   45.40    3.60
  -6  -1  -6   40.10    3.50
  -6  -1  -6   42.10    3.20
   6   1   6   39.90    3.20
   6   1   6   38.30    3.40
  -6  -1  -7    8.40    2.10
  -6  -1  -7    6.60    2.20
  -6  -1  -7    8.60    2.30
   6   1   7   13.30    2.30
   6   1   7    9.80    2.00
  -6  -1  -8   10.90    2.50
  -6  -1  -8   10.70    2.70
   6   1   8   13.00    2.60
   6   1   8   14.10    2.30
  -6  -1  -9    2.10    2.90
  -6  -1  -9    4.90    2.60
   6   1   9    4.50    3.20
  -6  -1 -10  132.49    8.00
  -6  -1 -10  143.89    7.80
   6   1  10  143.99    7.80
  -6  -1 -11    1.70    3.10
  -6  -1 -11    2.80    2.90
   6   1  11   -1.20    2.80
  -6  -1 -12    8.30    3.20
  -6  -1 -12    6.80    3.50
   6   1  12   10.60    3.50
  -6  -1 -13    5.00    3.50
   6   1  13    4.10    3.50
   6   0 -14   16.30    4.40
  -6   0  13   -1.60    3.50
   6   0 -13   -2.60    3.80
  -6   0  12   72.59    5.90
   6   0 -12   55.59    5.90
  -6   0  11    2.60    3.10
   6   0 -11    1.50    3.10
   6   0 -11    3.90    2.70
  -6   0  10   41.70    4.40
   6   0 -10   38.80    4.30
   6   0 -10   33.90    4.60
  -6   0   9   -0.40    2.50
   6   0  -9   -3.80    2.10
   6   0  -9   -0.10    2.40
   6   0  -8   23.70    3.20
   6   0  -8   16.10    3.80
   6   0  -7   -1.50    1.80
   6   0  -7   -0.40    1.70
  -6   0   6   58.29    3.80
   6   0  -6   68.89    3.90
   6   0  -6   58.99    3.90
  -6   0   5    0.10    1.40
  -6   0   5   -0.40    1.50
   6   0  -5   -1.50    1.50
   6   0  -5   -1.40    1.40
  -6   0   4  117.69    6.40
  -6   0   4  121.39    6.00
   6   0  -4  135.89    6.00
   6   0  -4  121.69    6.00
  -6   0   3   -0.40    1.30
  -6   0   3    0.50    1.30
   6   0  -3    1.20    1.30
  -6   0   2  173.38    7.60
  -6   0   2  173.28    7.60
   6   0  -2  150.28    7.70
   6   0  -2  168.98    7.60
  -6   0   1   -1.20    1.20
  -6   0   1   -0.20    1.10
   6   0  -1   -0.10    1.10
   6   0  -1   -0.20    1.10
  -6   0   0  896.11   39.00
  -6   0   0  951.20   38.90
  -6   0   0  918.51   39.00
   6   0   0  918.21   39.00
   6   0   0  888.11   39.00
   6   0   0  896.51   38.90
  -6   0  -1   -1.60    1.10
  -6   0  -1    1.20    1.20
  -6   0  -1   -0.20    1.10
   6   0   1   -1.40    1.20
   6   0   1   -0.50    1.00
  -6   0  -2 1265.37   51.79
  -6   0  -2 1228.08   51.79
  -6   0  -2 1204.78   51.79
   6   0   2 1247.78   51.79
   6   0   2 1111.19   51.89
   6   0   2 1219.58   51.79
  -6   0  -3   -2.50    1.30
  -6   0  -3    0.80    2.10
   6   0   3   -2.40    1.30
   6   0   3   -2.50    1.20
  -6   0  -4 1555.74   66.69
  -6   0  -4 1603.64   66.69
  -6   0  -4 1489.55   66.79
   6   0   4 1559.54   66.69
   6   0   4 1602.54   66.69
  -6   0  -5    1.40    1.40
  -6   0  -5   -3.20    1.50
  -6   0  -5   -1.90    1.60
   6   0   5    1.00    1.40
   6   0   5    0.70    1.60
  -6   0  -6   77.29    4.70
  -6   0  -6   78.19    4.80
   6   0   6   80.19    5.00
   6   0   6   84.49    4.70
  -6   0  -7   -2.00    1.90
  -6   0  -7   -1.00    1.90
   6   0   7    1.30    2.00
   6   0   7    0.50    1.70
  -6   0  -8   10.80    2.50
  -6   0  -8   13.60    2.60
   6   0   8   18.20    2.70
  -6   0  -9   -2.30    2.40
  -6   0  -9   -2.40    2.40
   6   0   9   -0.40    2.40
   6   0   9   -0.20    1.90
  -6   0 -10   93.49    6.20
  -6   0 -10   93.89    6.10
   6   0  10   90.99    6.00
  -6   0 -11   -2.00    4.60
  -6   0 -11   -0.80    2.70
   6   0  11   -4.40    2.70
  -6   0 -12   48.60    5.20
  -6   0 -12   33.90    4.10
   6   0  12   44.60    5.30
  -6   0 -13    1.60    5.20
  -6   0 -13    3.00    3.70
   6   0  13   -1.80    4.30
   6  -1 -14    4.30    4.10
  -6   1  13    8.40    3.60
   6  -1 -13   -1.20    3.70
  -6   1  12   39.20    4.90
   6  -1 -12   29.80    4.30
  -6   1  11    4.60    3.10
   6  -1 -11    3.40    3.20
   6  -1 -11    7.80    2.80
  -6   1  10   46.70    4.50
   6  -1 -10   47.20    4.50
  -6   1   9    6.80    2.70
   6  -1  -9    6.20    2.30
   6  -1  -9    7.60    2.60
   6  -1  -8   30.30    3.40
   6  -1  -8   23.50    3.10
   6  -1  -7    1.90    1.70
   6  -1  -7    0.50    1.90
   6  -1  -6   48.20    4.00
   6  -1  -6   55.59    3.60
  -6   1   5   50.89    3.70
  -6   1   5   51.19    3.30
   6  -1  -5   58.39    3.40
   6  -1  -5   50.89    3.40
  -6   1   4  155.78    7.30
  -6   1   4  162.88    7.30
   6  -1  -4  148.69    7.30
   6  -1  -4  162.08    7.30
  -6   1   3   35.60    2.50
  -6   1   3   41.60    2.70
  -6   1   2   61.59    3.70
   6  -1  -2   64.29    3.50
   6  -1  -2   67.59    3.60
   6  -1  -1    9.00    1.40
   6  -1  -1    9.50    1.30
   6  -1   0  959.50   41.90
   6  -1   0 1003.50   42.00
  -6   1  -1   17.20    2.10
  -6   1  -1   19.20    1.90
   6  -1   1   26.10    2.20
   6  -1   1   21.10    1.90
   6  -1   1   22.90    2.10
  -6   1  -2   71.79    3.80
  -6   1  -2   67.39    3.70
  -6   1  -2   71.09    3.80
   6  -1   2   74.49    3.80
   6  -1   2   68.79    3.80
   6  -1   2   74.19    3.70
  -6   1  -3   21.80    2.20
  -6   1  -3   18.20    2.40
  -6   1  -3   21.60    2.40
   6  -1   3   17.90    2.10
   6  -1   3   24.10    2.30
   6  -1   3   21.10    2.30
  -6   1  -4  114.39    5.50
  -6   1  -4  114.99    5.50
  -6   1  -4  104.89    5.40
   6  -1   4  107.09    5.50
   6  -1   4  100.29    6.40
  -6   1  -5    2.50    1.60
  -6   1  -5    1.70    1.60
   6  -1   5    3.80    1.60
   6  -1   5    3.00    1.60
  -6   1  -6   40.10    4.10
  -6   1  -6   41.60    3.50
   6  -1   6   34.50    3.10
  -6   1  -7    7.90    2.20
  -6   1  -7   11.10    2.30
   6  -1   7   10.50    2.20
   6  -1   7   12.60    2.00
  -6   1  -8    7.50    2.50
  -6   1  -8   12.90    2.50
   6  -1   8   15.10    2.60
   6  -1   8   12.40    2.20
  -6   1  -9    0.80    3.10
  -6   1  -9    2.00    2.40
   6  -1   9    3.90    2.30
   6  -1   9    4.80    2.40
  -6   1 -10  149.88    7.90
  -6   1 -10  140.99    8.10
   6  -1  10  146.39    7.90
   6  -1  10  137.29    7.60
  -6   1 -11    3.10    2.90
  -6   1 -11   -3.60    2.80
   6  -1  11   -2.80    3.00
  -6   1 -12   11.60    3.70
  -6   1 -12   15.40    3.40
   6  -1  12    9.50    3.80
  -6   1 -13   -0.20    3.70
  -6   1 -13    9.40    3.50
   6  -1  13    2.00    3.60
   6  -2 -14    8.60    4.10
   6  -2 -13   -3.80    3.60
  -6   2  12   21.40    3.40
   6  -2 -12   14.40    4.60
   6  -2 -11    7.20    3.20
   6  -2 -11   11.60    3.10
  -6   2  10   13.80    3.00
   6  -2 -10   13.50    3.00
  -6   2   9    7.30    2.50
   6  -2  -9    7.20    2.30
   6  -2  -9    7.70    2.60
   6  -2  -8   41.40    3.70
   6  -2  -8   51.89    3.80
   6  -2  -7    8.80    1.90
   6  -2  -7    6.70    2.00
   6  -2  -6   68.69    4.00
   6  -2  -6   67.39    4.00
   6  -2  -5   35.80    3.70
   6  -2  -5   29.70    2.70
  -6   2   4   86.19    4.60
   6  -2  -4   93.19    4.60
   6  -2  -4   96.49    4.70
  -6   2   3   60.09    3.20
  -6   2   3   47.70    3.10
   6  -2  -3   57.19    3.20
  -6   2   2  243.98   11.20
  -6   2   2  258.97   11.20
   6  -2  -2  267.87   11.20
   6  -2  -2  249.18   11.20
  -6   2   1    5.20    1.20
  -6   2   1    6.60    1.20
   6  -2  -1    4.30    1.20
   6  -2  -1    5.20    1.20
  -6   2   0  430.96   18.20
  -6   2   0  402.86   18.20
   6  -2   0  413.96   18.20
   6  -2   0  440.06   18.30
  -6   2  -1   12.40    1.40
  -6   2  -1   11.70    1.30
  -6   2  -1   10.70    1.40
   6  -2   1   13.10    1.70
   6  -2   1   11.20    1.40
   6  -2   1   14.90    1.80
  -6   2  -2   13.10    1.50
  -6   2  -2   13.20    1.40
   6  -2   2   11.60    1.40
   6  -2   2   12.00    1.50
   6  -2   2   10.90    2.20
  -6   2  -3   31.90    2.80
   6  -2   3   35.60    2.50
   6  -2   3   42.50    2.70
   6  -2   3   35.50    2.60
  -6   2  -4  149.19    7.30
  -6   2  -4  160.08    7.90
   6  -2   4  153.98    7.30
   6  -2   4  161.38    7.40
  -6   2  -5    2.70    1.70
  -6   2  -5    2.50    1.60
   6  -2   5    1.90    1.50
   6  -2   5    1.80    1.60
  -6   2  -6   69.19    4.40
  -6   2  -6   69.99    4.20
   6  -2   6   60.39    5.10
   6  -2   6   70.19    4.30
  -6   2  -7   10.10    2.30
  -6   2  -7   14.10    2.30
   6  -2   7   17.50    2.40
   6  -2   7   14.90    2.10
  -6   2  -8    6.10    2.90
  -6   2  -8    9.40    2.50
   6  -2   8    5.90    2.40
   6  -2   8    8.40    2.10
  -6   2  -9   -0.50    2.40
   6  -2   9    8.10    3.70
   6  -2   9    0.70    2.40
  -6   2 -10   94.39    6.40
  -6   2 -10   91.69    6.10
   6  -2  10   95.29    6.20
   6  -2  10   99.49    6.00
  -6   2 -11    5.90    2.90
  -6   2 -11    8.00    3.00
   6  -2  11   11.10    3.30
  -6   2 -12   22.00    3.80
  -6   2 -12   32.40    4.30
   6  -2  12   41.00    4.90
  -6   2 -13    5.00    3.40
   6  -2  13    5.30    3.70
   6  -3 -14    3.70    4.20
   6  -3 -13    1.60    3.60
  -6   3  12   18.50    3.20
   6  -3 -12    9.80    3.50
  -6   3  11    8.70    2.70
   6  -3 -11    1.50    2.90
   6  -3 -11    4.10    4.00
   6  -3 -10    8.10    2.80
   6  -3 -10   10.90    3.00
   6  -3  -9   15.30    2.70
   6  -3  -8   31.60    3.50
   6  -3  -8   36.70    3.50
   6  -3  -7   93.99    5.10
   6  -3  -7   87.49    5.10
   6  -3  -6   66.59    4.00
   6  -3  -6   66.29    4.00
  -6   3   5   33.30    2.70
   6  -3  -5   30.50    2.70
   6  -3  -5   31.00    2.70
   6  -3  -4   48.20    3.20
   6  -3  -4   45.80    3.00
   6  -3  -2  137.99    6.40
   6  -3  -1   72.99    3.70
  -6   3  -1   62.09    3.50
   6  -3   1   61.19    3.30
   6  -3   1   63.89    3.30
  -6   3  -2   51.69    3.20
  -6   3  -2   53.89    3.20
   6  -3   2   51.69    3.10
   6  -3   2   52.39    3.00
   6  -3   2   49.50    3.00
  -6   3  -3   46.40    3.20
  -6   3  -3   45.20    2.90
   6  -3   3   46.40    2.90
   6  -3   3   39.00    2.90
   6  -3   3   45.70    3.30
  -6   3  -4  137.19    6.50
  -6   3  -4  137.99    6.70
   6  -3   4  135.49    6.50
   6  -3   4  138.79    6.60
  -6   3  -5    8.00    1.90
   6  -3   5    9.10    1.60
   6  -3   5   10.50    1.80
  -6   3  -6   54.89    4.20
   6  -3   6   61.19    3.90
   6  -3   6   54.69    3.70
  -6   3  -7    5.50    2.30
   6  -3   7    7.00    2.20
   6  -3   7    6.90    2.00
  -6   3  -8   19.20    2.80
  -6   3  -8   17.70    2.60
   6  -3   8   17.70    2.50
   6  -3   8   17.80    2.70
  -6   3  -9   16.00    2.90
  -6   3  -9   16.00    3.00
   6  -3   9   25.40    3.30
   6  -3   9   23.10    3.00
  -6   3 -10   67.49    6.20
  -6   3 -10   64.89    5.40
   6  -3  10   57.79    4.90
   6  -3  10   71.89    5.60
  -6   3 -11    5.20    3.00
   6  -3  11    9.10    3.20
  -6   3 -12    2.90    3.20
   6  -3  12   18.20    3.70
  -6   3 -13    8.90    3.60
   6  -3  13    7.90    3.90
   6  -4 -13    7.30    3.70
   6  -4 -12    8.10    3.20
  -6   4  11   12.80    3.40
   6  -4 -11    8.70    3.00
   6  -4 -11    9.60    3.20
  -6   4  10   11.40    2.70
   6  -4 -10   10.80    4.30
   6  -4 -10    5.50    2.70
   6  -4  -9   15.70    2.80
   6  -4  -9   13.20    2.80
   6  -4  -8  101.89    5.30
   6  -4  -8   79.39    5.30
   6  -4  -7   17.80    2.40
   6  -4  -7   18.00    2.30
   6  -4  -6   20.80    2.60
   6  -4  -5   15.90    2.20
  -6   4   0  436.26   18.40
   6  -4   0  413.56   18.30
  -6   4  -1  224.68   10.60
   6  -4   1  251.87   11.20
  -6   4  -2   21.30    2.00
   6  -4   2   16.90    2.10
  -6   4  -3   74.89    4.90
   6  -4   3   75.29    4.10
  -6   4  -4  147.49    7.20
   6  -4   4  146.29    7.00
   6  -4   4  147.89    6.90
  -6   4  -5   98.79    5.40
  -6   4  -5   96.49    5.60
   6  -4   5  103.49    5.20
   6  -4   5  102.49    5.30
  -6   4  -6   82.79    5.20
  -6   4  -6   88.49    4.70
   6  -4   6   76.69    4.80
   6  -4   6   79.49    4.60
  -6   4  -7   49.99    4.80
  -6   4  -7   52.49    4.30
   6  -4   7   68.29    4.40
   6  -4   7   67.09    4.10
  -6   4  -8    5.00    2.70
   6  -4   8    9.50    2.20
   6  -4   8   11.00    2.50
  -6   4  -9   16.60    2.70
   6  -4   9   13.60    2.60
   6  -4   9    8.70    3.70
  -6   4 -10   19.90    2.90
  -6   4 -10   14.40    3.10
   6  -4  10   14.40    3.10
  -6   4 -11    8.60    3.10
   6  -4  11    6.40    3.20
   6  -4  12   12.90    3.80
   6  -5 -13    4.80    4.00
   6  -5 -12    2.60    3.30
   6  -5 -11    5.40    3.00
   6  -5 -10   23.50    3.20
   6  -5 -10   21.80    3.20
   6  -5  -9   15.50    2.80
   6  -5  -8   16.30    4.00
   6  -5  -8   24.40    3.30
   6  -5  -7   95.59    5.40
  -6   5   0  126.39    6.20
   6  -5   0  135.39    6.80
  -6   5  -1  159.48    7.30
   6  -5   1  152.78    7.20
  -6   5  -2   53.79    3.70
  -6   5  -3  107.99    5.80
  -6   5  -4  138.19    7.10
   6  -5   4  139.99    6.70
   6  -5   4  139.59    6.60
  -6   5  -5   37.70    3.10
  -6   5  -5   33.10    3.80
   6  -5   5   43.60    3.30
  -6   5  -6   40.00    4.10
   6  -5   6   45.00    3.60
   6  -5   6   37.70    3.20
  -6   5  -7    2.50    2.90
  -6   5  -7    6.40    2.50
   6  -5   7    6.10    2.20
   6  -5   7    4.50    2.00
  -6   5  -8    4.50    2.70
  -6   5  -8    3.70    2.30
   6  -5   8    4.20    2.10
  -6   5  -9   17.20    2.70
  -6   5  -9   15.30    3.20
   6  -5   9   17.70    3.00
   6  -5   9   10.60    2.50
  -6   5 -10    0.50    2.80
   6  -5  10    5.80    3.00
  -6   5 -11   12.80    3.40
   6  -5  11   11.80    3.60
  -6   5 -12    8.50    3.40
   6  -5  12    3.60    3.70
   6  -6 -12    5.00    3.50
   6  -6 -11    7.90    3.20
   6  -6 -10    1.30    2.70
   6  -6 -10    4.90    2.80
   6  -6  -9   27.30    3.70
   6  -6  -8   11.00    2.60
   6  -6  -1  132.29    6.20
  -6   6   0  111.99    5.60
   6  -6   0  108.19    5.40
  -6   6  -1  119.99    6.20
  -6   6  -2   20.30    2.30
  -6   6  -3  117.99    6.30
  -6   6  -4   60.69    4.50
  -6   6  -5   58.29    4.60
  -6   6  -6   31.60    4.00
   6  -6   6   30.10    3.00
   6  -6   6   32.00    3.30
  -6   6  -7   21.90    4.40
  -6   6  -7   25.20    3.50
   6  -6   7   30.00    3.50
  -6   6  -8   -0.70    2.60
  -6   6  -8    4.70    2.30
   6  -6   8    7.50    2.60
   6  -6   8    5.60    2.20
  -6   6  -9    4.90    3.00
   6  -6   9    6.50    2.80
   6  -6   9    6.70    2.50
  -6   6 -10    5.10    3.00
   6  -6  10    2.50    3.00
   6  -6  11   15.70    3.70
   6  -7 -12    1.70    3.20
   6  -7 -11    9.90    3.40
   6  -7 -10    0.20    2.70
   6  -7  -9   22.70    3.00
   6  -7  -2   30.90    2.50
  -6   7   1   91.99    4.90
   6  -7  -1   94.39    4.90
  -6   7   0    8.80    1.80
  -6   7  -1  110.79    5.80
  -6   7  -2    5.50    2.00
  -6   7  -3   95.09    5.60
  -6   7  -4   16.10    2.60
  -6   7  -5  101.49    6.10
  -6   7  -7   23.20    3.20
   6  -7   7   30.20    3.20
  -6   7  -8   -0.90    2.70
   6  -7   8    4.90    2.20
   6  -7   8    1.50    2.60
  -6   7  -9   13.00    3.20
   6  -7   9   15.00    3.20
  -6   7 -10   -0.70    3.70
   6  -7  10    2.70    3.10
   6  -8 -11    5.80    3.10
   6  -8 -10    5.40    3.10
   6  -8  -2    5.20    1.70
  -6   8   1   65.09    4.00
   6  -8  -1   61.49    4.00
  -6   8   0   19.00    2.20
   6  -8   0   20.30    2.30
  -6   8  -1   51.79    4.00
  -6   8  -2   28.40    2.80
  -6   8  -3   72.99    5.00
  -6   8  -4   49.70    4.50
  -6   8  -5    6.80    3.20
  -6   8  -6   11.20    3.00
  -6   8  -7   14.80    3.20
   6  -8   7   22.10    3.00
  -6   8  -8    3.70    2.90
   6  -8   8    1.70    2.20
  -6   8  -9   11.60    3.40
  -6   8 -10    3.30    3.20
   6  -8  10    9.00    3.30
   6  -9  -5   18.20    2.10
   6  -9  -4    8.70    1.90
   6  -9  -3   68.59    4.20
   6  -9  -2   25.50    2.90
  -6   9   1   59.59    4.10
   6  -9  -1   61.19    4.10
  -6   9   0   13.20    2.30
   6  -9   0   10.50    2.20
  -6   9  -1   93.99    5.50
  -6   9  -2    5.80    2.30
  -6   9  -3   51.79    4.50
  -6   9  -4    8.20    2.70
  -6   9  -5   83.29    5.90
  -6   9  -6   17.40    3.30
  -6   9  -7   11.60    3.30
  -6   9  -8   -1.30    3.10
   6 -10  -7    6.90    2.20
   6 -10  -6    2.80    1.90
   6 -10  -5   11.70    2.00
   6 -10  -4   -2.30    1.80
   6 -10  -3   23.00    3.00
   6 -10  -2   10.00    2.20
   6 -10  -1   47.30    3.80
  -6  10   0    8.80    2.50
   6 -10   0   11.20    2.50
  -6  10  -1   74.49    5.10
   6 -10   1   77.19    5.70
  -6  10  -2    2.10    2.40
   6 -10   2    4.60    2.30
  -6  10  -3   65.69    5.20
  -6  10  -4    2.80    2.70
  -6  10  -5   11.70    3.10
  -6  10  -6   14.00    3.20
   6 -11  -6    3.60    2.10
   6 -11  -5    7.20    2.20
   6 -11  -4    4.10    2.10
   6 -11  -3   21.20    2.80
   6 -11  -2   17.50    3.90
   6 -11  -1   36.30    3.90
  -6  11   0   11.80    2.60
   6 -11   0    8.10    2.50
  -6  11  -1   38.50    4.30
   6 -11   1   39.60    4.20
  -6  11  -2    4.90    2.80
   6 -11   2    5.00    2.60
  -6  11  -3   20.90    3.20
   6 -11   3   18.50    3.00
  -6  11  -4    4.50    2.90
  -6  11  -5   20.00    3.50
   6 -12  -3    2.10    2.30
   6 -12  -2    9.50    2.50
   6 -12  -1   10.50    2.50
   6 -12   0   26.00    3.10
  -6  12  -1    9.80    3.00
   6 -12   1    5.50    2.70
  -6  12  -2    4.10    2.90
   6 -12   2    2.90    2.60
  -7 -11   5   15.60    4.20
  -7 -11   4    2.40    3.80
  -7 -11   3   35.00    4.90
  -7 -11   3   26.60    3.80
  -7 -11   2   12.40    3.30
  -7 -11   2   13.70    3.30
  -7 -11   1   19.80    3.40
  -7 -11   1   19.40    3.40
  -7 -11   0    9.90    3.10
  -7 -11   0    7.30    2.90
  -7 -11  -1   21.30    3.60
  -7 -11  -1   25.20    4.00
  -7 -11  -2    8.60    4.50
  -7 -11  -3   22.60    4.40
  -7 -11  -4    0.60    3.10
  -7 -11  -4    2.80    3.30
  -7 -10   7   12.90    4.00
  -7 -10   7   16.10    3.50
  -7 -10   6    2.90    3.10
  -7 -10   6    3.60    3.00
  -7 -10   5   14.80    3.30
  -7 -10   5   13.30    3.40
  -7 -10   4    1.60    2.90
  -7 -10   4    1.20    2.90
  -7 -10   3   27.30    3.50
  -7 -10   3   30.00    4.10
  -7 -10   2    7.50    2.90
  -7 -10   2    7.30    2.90
  -7 -10   1   49.90    4.60
  -7 -10   1   47.90    4.70
  -7 -10   0   12.10    3.00
  -7 -10   0   20.20    4.60
  -7 -10   0   10.30    2.90
  -7 -10  -1   48.70    4.90
  -7 -10  -1   53.99    4.70
  -7 -10  -2   -1.70    2.60
  -7 -10  -2    3.10    2.90
  -7 -10  -3   46.40    4.50
  -7 -10  -3   34.40    4.80
  -7 -10  -4    4.20    3.00
  -7 -10  -4    5.80    3.10
  -7 -10  -5   17.00    3.40
  -7 -10  -5   21.40    4.00
  -7 -10  -6    4.10    3.40
  -7  -9   9   -0.90    3.30
  -7  -9   9    6.60    3.50
   7   9  -9    6.20    3.40
  -7  -9   8    5.70    3.30
  -7  -9   8   14.70    3.40
  -7  -9   7    0.80    3.00
  -7  -9   7    4.50    3.10
  -7  -9   6    1.70    3.00
  -7  -9   6    2.00    2.90
  -7  -9   5   25.20    3.40
  -7  -9   5   25.10    4.10
  -7  -9   4    6.30    2.60
  -7  -9   4    4.50    2.90
  -7  -9   4    3.10    2.70
   7   9  -4    6.40    3.70
  -7  -9   3   79.89    5.40
  -7  -9   3   74.59    5.20
  -7  -9   3   66.69    5.00
   7   9  -3   75.19    5.20
  -7  -9   2   34.30    3.70
  -7  -9   2   30.70    3.40
  -7  -9   2   35.10    4.00
   7   9  -2   27.70    3.50
  -7  -9   1   21.20    3.10
  -7  -9   1   16.70    2.80
  -7  -9   1   22.00    3.20
   7   9  -1   25.30    2.80
  -7  -9   0   14.10    2.70
  -7  -9   0   12.80    2.80
  -7  -9   0   15.30    2.90
   7   9   0   15.80    2.40
  -7  -9  -1   79.89    5.30
  -7  -9  -1   71.09    4.90
  -7  -9  -1   70.89    5.00
   7   9   1   65.39    4.60
  -7  -9  -2    4.00    2.70
  -7  -9  -2    4.90    2.40
  -7  -9  -2    5.70    2.80
  -7  -9  -3   42.40    4.20
  -7  -9  -3   52.49    4.80
  -7  -9  -3   50.59    4.50
   7   9   3   39.80    3.90
  -7  -9  -4   10.90    2.90
  -7  -9  -4    6.50    3.00
  -7  -9  -4    4.00    3.30
  -7  -9  -5   26.40    3.60
  -7  -9  -5   22.90    3.40
  -7  -9  -6   15.10    3.30
  -7  -9  -6   18.60    3.50
  -7  -9  -7   10.00    3.80
  -7  -9  -7   13.30    3.40
  -7  -9  -8   -0.60    3.40
  -7  -8  10    2.50    3.50
  -7  -8  10    1.90    3.40
   7   8 -10    4.90    3.20
  -7  -8   9    4.80    3.20
  -7  -8   9    1.20    3.30
   7   8  -9    6.20    3.10
  -7  -8   8    2.80    3.00
  -7  -8   8    0.20    3.10
   7   8  -8   -0.20    2.90
  -7  -8   7   27.60    3.60
  -7  -8   7   24.60    3.40
  -7  -8   6    2.40    2.60
  -7  -8   6    1.80    2.70
  -7  -8   6    5.40    2.80
  -7  -8   5   54.19    5.50
  -7  -8   5   45.20    4.20
  -7  -8   4    2.40    2.60
  -7  -8   4    0.70    2.30
  -7  -8   4    6.90    4.60
   7   8  -4    4.40    2.40
  -7  -8   3   60.89    4.70
  -7  -8   3   68.79    4.70
  -7  -8   3   58.99    4.50
   7   8  -3   63.69    4.40
  -7  -8   2    5.00    2.20
  -7  -8   2    6.90    2.50
  -7  -8   2    8.70    2.60
   7   8  -2    4.20    2.10
  -7  -8   1   70.69    4.70
  -7  -8   1   77.49    5.00
  -7  -8   1   71.29    5.00
   7   8  -1   71.19    4.60
  -7  -8   0   12.10    2.40
  -7  -8   0   10.90    2.80
  -7  -8   0   16.30    2.70
   7   8   0   14.10    2.30
  -7  -8  -1   49.80    4.10
  -7  -8  -1   59.99    4.40
   7   8   1   54.09    3.90
  -7  -8  -2   32.20    3.80
  -7  -8  -2   24.90    3.20
  -7  -8  -2   26.90    3.00
   7   8   2   26.90    3.30
  -7  -8  -3   47.30    4.70
  -7  -8  -3   49.80    4.20
  -7  -8  -3   47.70    6.30
   7   8   3   54.09    3.90
  -7  -8  -4   54.19    4.50
  -7  -8  -4   56.09    4.90
  -7  -8  -4   48.20    4.20
   7   8   4   54.59    4.10
  -7  -8  -5   31.20    4.00
  -7  -8  -5   22.80    3.40
  -7  -8  -5   23.50    3.10
   7   8   5   29.80    3.40
  -7  -8  -6    8.00    2.90
  -7  -8  -6    8.10    3.10
  -7  -8  -7   22.90    3.60
  -7  -8  -7   21.20    3.50
  -7  -8  -8   -1.30    3.00
  -7  -8  -8    3.80    3.30
  -7  -8  -9   16.30    3.80
  -7  -8  -9   14.40    3.70
  -7  -7  11    7.00    3.60
  -7  -7  11    9.90    3.90
   7   7 -11   10.40    3.30
  -7  -7  10    1.00    3.00
  -7  -7  10    3.70    3.50
   7   7 -10    3.60    3.10
  -7  -7   9   16.60    3.40
  -7  -7   9   10.50    3.50
   7   7  -9   13.00    3.10
   7   7  -9   13.70    3.10
  -7  -7   8    1.40    3.40
   7   7  -8   -0.20    2.40
  -7  -7   7   21.90    3.40
  -7  -7   7   11.90    2.90
  -7  -7   7   21.50    3.00
   7   7  -7   15.20    2.70
  -7  -7   6    9.30    2.70
  -7  -7   6    7.30    2.60
  -7  -7   6    8.70    2.90
   7   7  -6    6.20    2.30
  -7  -7   5   21.80    2.80
  -7  -7   5   12.80    3.20
  -7  -7   5   19.70    3.00
   7   7  -5   27.80    3.20
  -7  -7   4   14.00    2.50
  -7  -7   4   12.70    2.70
  -7  -7   4    8.60    2.40
  -7  -7   3   98.89    5.40
  -7  -7   3   75.39    5.10
  -7  -7   3   96.89    5.30
   7   7  -3   78.79    5.70
  -7  -7   2   19.50    2.50
  -7  -7   2   20.00    2.70
  -7  -7   2   17.00    2.40
  -7  -7   1   67.49    4.50
  -7  -7   1   54.49    4.20
  -7  -7   1   67.99    4.40
  -7  -7   0    7.20    2.10
  -7  -7   0   10.50    2.40
  -7  -7   0    8.60    2.40
  -7  -7  -1   95.29    5.20
  -7  -7  -1   70.59    4.90
  -7  -7  -1   86.09    5.30
  -7  -7  -2   17.60    2.50
  -7  -7  -2   20.40    2.70
  -7  -7  -2   20.80    2.80
  -7  -7  -3   39.00    3.90
  -7  -7  -3   40.40    4.20
  -7  -7  -3   40.10    3.60
  -7  -7  -4    9.80    4.70
  -7  -7  -4   13.80    2.70
  -7  -7  -4   19.50    2.60
   7   7   4   17.40    3.10
  -7  -7  -5   11.40    2.90
  -7  -7  -5   11.70    2.80
  -7  -7  -5   12.50    2.60
   7   7   5   15.20    2.30
  -7  -7  -6    1.60    3.20
  -7  -7  -6   -4.20    3.40
  -7  -7  -6    0.20    2.60
  -7  -7  -7   23.00    3.50
  -7  -7  -7   21.70    3.40
   7   7   7   29.90    3.50
  -7  -7  -8    4.50    3.00
  -7  -7  -8    7.40    3.10
  -7  -7  -9   10.80    3.40
  -7  -7  -9   10.50    3.50
  -7  -7 -10    1.80    3.50
  -7  -7 -10   -0.60    3.40
  -7  -6  12   -1.10    3.90
  -7  -6  12    2.80    3.30
   7   6 -12    4.20    3.20
  -7  -6  11   16.60    3.40
  -7  -6  11   13.70    3.90
   7   6 -11   22.30    3.40
  -7  -6  10    7.90    3.80
  -7  -6  10    6.80    3.90
   7   6 -10    9.50    2.80
  -7  -6   9    6.30    3.30
  -7  -6   9    8.10    2.90
   7   6  -9    6.40    2.60
   7   6  -9   11.00    2.80
  -7  -6   8    6.80    3.00
  -7  -6   8    5.90    2.60
  -7  -6   8    2.20    3.30
   7   6  -8    9.10    2.60
   7   6  -8    3.10    2.50
  -7  -6   7   13.50    2.60
  -7  -6   7   12.20    3.00
  -7  -6   7   12.90    2.70
   7   6  -7   20.00    3.20
   7   6  -7   15.50    2.60
  -7  -6   6    7.70    2.60
  -7  -6   6   11.40    2.40
  -7  -6   6   13.80    2.80
   7   6  -6   14.10    2.70
  -7  -6   5   59.99    4.20
  -7  -6   5   51.59    4.40
   7   6  -5   53.79    4.10
  -7  -6   4    2.10    2.00
  -7  -6   4    0.80    2.30
  -7  -6   4   -2.40    1.90
   7   6  -4    2.70    1.80
  -7  -6   3   55.89    4.00
  -7  -6   3   58.79    4.20
  -7  -6   3   57.49    5.00
   7   6  -3   59.39    4.00
  -7  -6   2   51.89    4.20
  -7  -6   2   51.69    3.90
  -7  -6   2   57.19    4.10
   7   6  -2   56.09    3.80
  -7  -6   1   83.29    4.90
  -7  -6   1   71.89    4.70
  -7  -6   1   86.79    4.90
   7   6  -1   87.69    4.80
  -7  -6   0   39.10    3.70
  -7  -6   0   44.10    3.70
  -7  -6   0   45.80    3.50
   7   6   0   46.90    3.40
  -7  -6  -1  158.08    7.40
  -7  -6  -1  148.69    7.50
  -7  -6  -1  135.19    7.30
   7   6   1  147.39    7.20
  -7  -6  -2   27.60    2.90
  -7  -6  -2   29.90    3.30
  -7  -6  -2   36.10    3.40
   7   6   2   29.70    3.10
  -7  -6  -3   57.99    4.20
  -7  -6  -3   60.89    4.50
   7   6   3   52.49    4.00
  -7  -6  -4    8.80    2.20
  -7  -6  -4    9.50    2.40
  -7  -6  -4    9.40    2.50
   7   6   4    7.90    2.10
  -7  -6  -5   18.50    3.00
  -7  -6  -5   19.10    2.60
  -7  -6  -5   23.40    3.00
   7   6   5   20.60    2.70
  -7  -6  -6   21.70    3.20
  -7  -6  -6   32.20    3.60
  -7  -6  -6   27.40    3.80
   7   6   6   24.10    2.80
  -7  -6  -7   31.50    3.90
  -7  -6  -7   37.30    4.60
  -7  -6  -7   35.30    4.20
   7   6   7   32.30    4.40
  -7  -6  -8   21.10    3.30
  -7  -6  -8   21.20    3.50
   7   6   8   19.40    3.30
  -7  -6  -9   10.40    3.30
  -7  -6  -9    5.90    3.20
  -7  -6 -10    1.00    3.30
  -7  -6 -10    0.00    3.00
  -7  -6 -11    8.60    3.50
  -7  -5  12    4.00    3.70
  -7  -5  12    2.60    3.30
   7   5 -12    1.50    2.90
  -7  -5  11    3.40    2.90
  -7  -5  11    5.90    3.70
   7   5 -11    6.80    3.00
   7   5 -11    5.20    2.70
  -7  -5  10    9.20    2.80
  -7  -5  10    9.40    3.50
   7   5 -10    6.40    2.90
   7   5 -10    8.40    2.70
  -7  -5   9   10.00    3.80
  -7  -5   9   11.60    3.30
  -7  -5   9   10.30    2.80
   7   5  -9   11.80    2.50
   7   5  -9    9.60    2.90
  -7  -5   8   53.69    4.20
  -7  -5   8   42.10    4.40
  -7  -5   8   57.69    4.70
   7   5  -8   42.40    4.30
   7   5  -8   48.90    4.10
  -7  -5   7   43.90    4.10
  -7  -5   7   43.80    4.40
  -7  -5   7   47.30    4.00
   7   5  -7   46.70    3.80
   7   5  -7   41.20    4.10
  -7  -5   6   77.19    4.70
  -7  -5   6   69.89    5.20
  -7  -5   6   79.29    5.10
   7   5  -6   76.39    4.90
  -7  -5   5   41.20    3.40
  -7  -5   5   31.70    3.60
  -7  -5   5   39.60    3.80
   7   5  -5   42.60    3.80
  -7  -5   4    1.90    1.80
  -7  -5   4    0.70    2.00
  -7  -5   4    0.50    1.80
   7   5  -4   -2.40    2.50
  -7  -5   3   83.39    4.80
  -7  -5   3   90.19    4.80
  -7  -5   3   87.89    5.00
   7   5  -3   80.79    4.90
  -7  -5   2  125.99    6.20
  -7  -5   2  119.69    6.40
  -7  -5   2  123.49    6.20
   7   5  -2  124.79    6.30
  -7  -5   1  102.29    5.40
  -7  -5   1  108.69    5.60
  -7  -5   1  102.49    5.50
   7   5  -1   97.89    5.50
  -7  -5   0  159.78    7.60
  -7  -5   0  157.48    7.50
  -7  -5   0  156.58    7.60
   7   5   0  149.99    7.50
  -7  -5  -1   60.89    4.10
  -7  -5  -1   61.09    4.10
  -7  -5  -1   61.39    3.90
   7   5   1   52.19    3.90
  -7  -5  -2  184.28    8.30
  -7  -5  -2  153.68    8.10
  -7  -5  -2  172.28    8.30
   7   5   2  174.58    8.20
  -7  -5  -3   90.29    5.20
  -7  -5  -3   86.79    5.00
  -7  -5  -3   70.49    4.70
   7   5   3   82.89    4.80
  -7  -5  -4   29.40    3.10
  -7  -5  -4   24.10    2.70
  -7  -5  -4   23.20    2.80
   7   5   4   24.80    3.00
  -7  -5  -5   12.80    2.60
  -7  -5  -5    9.90    2.20
  -7  -5  -5   17.30    2.70
   7   5   5   11.30    2.70
  -7  -5  -6   13.50    2.70
  -7  -5  -6   12.70    2.50
  -7  -5  -6   15.80    2.80
   7   5   6   17.20    2.50
  -7  -5  -7   16.40    3.00
  -7  -5  -7   19.40    3.00
  -7  -5  -7   14.00    2.70
   7   5   7   20.80    2.80
  -7  -5  -8    8.50    2.90
  -7  -5  -8    5.40    2.40
  -7  -5  -8    9.90    2.90
   7   5   8    6.40    2.50
  -7  -5  -9   14.90    3.30
  -7  -5  -9   16.70    4.20
   7   5   9   13.70    3.00
  -7  -5 -10   -1.60    3.20
  -7  -5 -10    2.40    2.90
   7   5  10    6.50    2.50
   7   4 -13    5.00    3.50
   7   4 -13    4.50    3.50
   7   4 -12    1.90    3.30
   7   4 -12    2.40    2.50
   7   4 -11    2.60    3.40
   7   4 -11    6.30    2.50
  -7  -4  10    8.60    2.60
   7   4 -10    4.80    2.40
   7   4 -10   11.30    3.00
  -7  -4   9   11.00    2.50
  -7  -4   9   15.00    2.90
  -7  -4   9    7.40    3.20
   7   4  -9    9.20    2.30
   7   4  -9   12.10    2.90
  -7  -4   8   31.90    4.10
  -7  -4   8   35.50    3.50
  -7  -4   8   27.70    3.70
   7   4  -8   33.20    3.40
   7   4  -8   32.60    3.90
  -7  -4   7   21.20    2.90
  -7  -4   7   26.20    3.20
  -7  -4   7   32.40    3.90
   7   4  -7   30.20    3.10
   7   4  -7   28.60    3.60
  -7  -4   6    9.10    3.10
  -7  -4   6    9.30    2.30
  -7  -4   6   11.50    2.70
   7   4  -6    8.10    2.30
  -7  -4   5   40.60    3.90
  -7  -4   5   32.80    4.50
  -7  -4   5   32.90    3.00
   7   4  -5   35.40    3.40
  -7  -4   4   43.50    3.60
  -7  -4   4   43.20    3.20
  -7  -4   4   49.30    3.70
   7   4  -4   43.30    3.50
  -7  -4   3  110.59    6.00
  -7  -4   3  121.79    5.90
  -7  -4   3  127.09    6.20
   7   4  -3  120.09    6.10
  -7  -4   2  200.68    8.70
  -7  -4   2  183.08    8.70
  -7  -4   2  184.88    8.50
   7   4  -2  164.98    9.40
   7   4  -2  189.08    8.70
  -7  -4   1  120.29    5.70
  -7  -4   1  120.69    5.90
  -7  -4   1  113.69    5.80
   7   4  -1  107.39    6.20
   7   4  -1  103.59    6.20
  -7  -4   0  149.69    7.20
  -7  -4   0  153.18    8.00
  -7  -4   0  149.99    7.10
   7   4   0  134.59    7.60
   7   4   0  146.39    7.60
  -7  -4  -1  307.37   13.50
  -7  -4  -1  315.37   13.40
  -7  -4  -1  293.67   13.40
   7   4   1  282.87   13.70
  -7  -4  -2   73.39    4.50
  -7  -4  -2   72.39    4.30
  -7  -4  -2   75.79    4.40
   7   4   2   71.29    4.30
  -7  -4  -3   74.19    5.30
  -7  -4  -3   68.19    4.20
  -7  -4  -3   70.19    4.50
   7   4   3   67.89    4.30
  -7  -4  -4   17.50    2.40
  -7  -4  -4   23.30    2.90
  -7  -4  -4   20.10    2.40
   7   4   4   15.30    2.20
  -7  -4  -5   15.40    2.60
  -7  -4  -5   14.60    2.50
  -7  -4  -5   17.30    2.70
   7   4   5   16.10    2.40
  -7  -4  -6   18.80    2.80
  -7  -4  -6   16.40    2.70
  -7  -4  -6   19.50    2.40
   7   4   6   21.00    2.60
  -7  -4  -7   85.09    5.10
  -7  -4  -7   85.49    5.50
  -7  -4  -7   74.69    5.70
   7   4   7   82.99    5.30
  -7  -4  -8   37.80    4.30
  -7  -4  -8   37.50    4.60
  -7  -4  -8   35.00    4.10
   7   4   8   45.70    4.00
  -7  -4  -9   13.60    2.70
  -7  -4  -9   14.70    3.20
   7   4   9   16.80    3.00
  -7  -4 -10    2.00    2.90
  -7  -4 -10    4.30    3.20
   7   4  10    0.60    2.60
  -7  -4 -11   -1.10    3.00
  -7  -4 -11    1.00    3.40
   7   4  11    4.60    2.80
  -7  -4 -12    8.80    3.50
  -7  -4 -12   16.20    4.30
   7   3 -13   -0.60    2.50
   7   3 -13    2.10    3.50
   7   3 -12   11.60    3.60
   7   3 -12    7.50    2.50
   7   3 -11    7.20    2.30
   7   3 -11    4.20    3.20
   7   3 -10    8.50    2.10
   7   3 -10    6.40    3.70
  -7  -3   9   17.10    2.50
   7   3  -9   19.60    3.00
  -7  -3   8   33.30    3.90
  -7  -3   8   43.00    5.80
   7   3  -8   41.20    3.20
   7   3  -8   37.80    4.00
  -7  -3   7   13.20    2.70
  -7  -3   7   14.00    2.50
  -7  -3   7   10.90    1.80
   7   3  -7   13.70    1.90
   7   3  -7   19.50    2.60
  -7  -3   6   99.79    5.30
  -7  -3   6   97.49    5.90
  -7  -3   6  112.99    5.30
  -7  -3   6  112.39    5.90
   7   3  -6  107.29    5.80
  -7  -3   5    8.10    1.60
  -7  -3   5    5.90    2.00
  -7  -3   5    6.90    1.40
  -7  -3   5    5.50    2.00
   7   3  -5    9.50    1.90
   7   3  -5    7.50    2.00
  -7  -3   4   52.69    3.70
  -7  -3   4   55.39    3.80
  -7  -3   4   53.59    3.30
  -7  -3   4   54.19    3.10
   7   3  -4   56.59    3.70
   7   3  -4   50.59    3.70
  -7  -3   3   63.09    3.80
  -7  -3   3   71.29    3.90
  -7  -3   3   77.59    4.30
  -7  -3   3   75.09    5.30
   7   3  -3   72.69    4.20
  -7  -3   2  243.38   11.10
  -7  -3   2  257.37   11.20
  -7  -3   2  231.98   11.50
  -7  -3   2  258.27   11.40
   7   3  -2  264.97   12.20
   7   3  -2  247.18   11.10
   7   3  -2  261.87   11.40
  -7  -3   1    9.50    1.70
  -7  -3   1    5.50    1.50
  -7  -3   1    6.20    1.50
   7   3  -1    5.80    1.60
   7   3  -1    7.70    1.30
  -7  -3   0   44.40    3.20
  -7  -3   0   47.30    3.30
  -7  -3   0   44.80    3.20
   7   3   0   51.09    4.30
   7   3   0   41.80    3.00
   7   3   0   48.70    3.20
  -7  -3  -1   10.90    1.70
  -7  -3  -1    9.50    1.80
  -7  -3  -1   10.40    1.70
   7   3   1   14.20    1.80
  -7  -3  -2   60.99    4.50
  -7  -3  -2   60.69    3.90
  -7  -3  -2   68.39    4.10
   7   3   2   64.79    3.90
   7   3   2   67.09    3.90
  -7  -3  -3   13.80    2.00
  -7  -3  -3   14.50    2.10
  -7  -3  -3   16.90    2.10
   7   3   3   15.60    1.90
   7   3   3   12.30    1.90
  -7  -3  -4   28.70    3.40
  -7  -3  -4   35.30    4.40
  -7  -3  -4   37.60    3.10
   7   3   4   34.90    3.60
   7   3   4   38.90    3.20
  -7  -3  -5    3.70    2.10
  -7  -3  -5    3.80    2.00
  -7  -3  -5    0.10    1.70
   7   3   5    4.40    1.90
  -7  -3  -6   25.80    4.00
  -7  -3  -6   24.10    2.80
  -7  -3  -6   26.80    3.30
   7   3   6   25.30    3.30
  -7  -3  -7   50.79    4.50
  -7  -3  -7   57.29    4.10
  -7  -3  -7   49.90    4.60
   7   3   7   59.59    4.30
  -7  -3  -8   89.29    7.40
  -7  -3  -8   90.39    5.50
  -7  -3  -8  100.99    5.90
   7   3   8   90.99    5.70
  -7  -3  -9   28.60    3.40
  -7  -3  -9   32.50    4.30
   7   3   9   26.40    3.30
  -7  -3 -10   25.80    3.80
  -7  -3 -10   37.00    4.70
   7   3  10   33.50    4.60
  -7  -3 -11    6.70    3.20
  -7  -3 -11    7.70    3.40
   7   3  11    4.60    2.90
   7   3  12   23.90    3.90
   7   2 -14   10.40    4.40
   7   2 -13    1.30    2.50
   7   2 -13    1.90    3.70
   7   2 -12   12.30    3.60
   7   2 -11    2.10    3.10
   7   2 -10    3.00    3.00
   7   2  -9    2.50    4.20
  -7  -2   8   21.60    2.90
   7   2  -8   21.50    2.90
  -7  -2   7    9.00    2.20
  -7  -2   7   13.60    2.50
   7   2  -7    9.80    2.30
   7   2  -7    4.60    2.10
  -7  -2   6   17.80    2.40
  -7  -2   6   15.60    2.20
   7   2  -6   15.00    3.80
   7   2  -6   17.30    2.40
  -7  -2   5   30.00    3.10
  -7  -2   5   35.30    4.50
   7   2  -5   27.50    3.00
   7   2  -5   31.80    3.10
  -7  -2   4  170.68    8.00
  -7  -2   4  166.28    8.00
   7   2  -4  174.38    8.00
   7   2  -4  162.48    8.00
  -7  -2   3   52.09    2.90
  -7  -2   3   48.10    3.50
  -7  -2   3   51.29    3.40
   7   2  -3   50.39    3.40
  -7  -2   2  259.47   11.60
  -7  -2   2  255.97   11.40
  -7  -2   2  260.47   11.40
  -7  -2   2  258.27   11.60
   7   2  -2  262.67   11.60
   7   2  -2  259.37   11.60
   7   2  -2  257.37   11.40
  -7  -2   1   30.90    2.70
  -7  -2   1   28.00    2.60
  -7  -2   1   30.50    2.50
   7   2  -1   27.90    2.60
   7   2  -1   31.60    2.70
  -7  -2   0   45.00    3.20
  -7  -2   0   46.60    3.10
  -7  -2   0   49.10    3.20
   7   2   0   45.10    2.90
   7   2   0   44.80    3.10
   7   2   0   48.30    3.20
  -7  -2  -1   30.00    2.60
  -7  -2  -1   33.90    2.80
  -7  -2  -1   31.00    2.80
   7   2   1   31.00    2.70
   7   2   1   28.70    2.70
   7   2   1   30.70    2.50
  -7  -2  -2   96.59    4.90
  -7  -2  -2   89.89    4.90
  -7  -2  -2   90.39    4.80
   7   2   2   88.99    4.80
   7   2   2   94.69    4.90
  -7  -2  -3   20.60    2.50
  -7  -2  -3   12.10    1.90
  -7  -2  -3   13.40    1.90
   7   2   3   19.00    2.60
   7   2   3   14.90    1.90
  -7  -2  -4   98.49    5.30
  -7  -2  -4   99.99    5.30
  -7  -2  -4   94.09    5.20
   7   2   4   92.29    5.20
   7   2   4  106.59    6.30
  -7  -2  -5    3.30    2.00
  -7  -2  -5    1.90    1.90
  -7  -2  -5    5.90    2.00
   7   2   5    2.70    1.70
   7   2   5    2.00    1.80
  -7  -2  -6   13.60    2.10
  -7  -2  -6   16.50    2.40
  -7  -2  -6   13.60    2.30
   7   2   6    8.10    2.10
   7   2   6    9.50    2.20
  -7  -2  -7   10.50    2.30
  -7  -2  -7   14.90    2.60
  -7  -2  -7    8.70    2.50
   7   2   7   14.70    2.50
  -7  -2  -8  114.49    6.90
  -7  -2  -8  123.59    7.30
   7   2   8  115.59    6.60
  -7  -2  -9   12.60    3.00
  -7  -2  -9    9.00    2.80
  -7  -2 -10   70.79    5.60
  -7  -2 -10   69.29    5.70
   7   2  10   67.59    5.30
  -7  -2 -11    4.50    3.30
  -7  -2 -11   -0.10    2.90
   7   2  11    5.50    3.00
  -7  -2 -12   38.70    5.30
  -7  -2 -12   21.80    5.00
   7   2  12   29.00    4.10
  -7  -1  14    9.40    4.70
   7   1 -14   10.10    3.00
   7   1 -14    7.10    4.30
   7   1 -13   -1.60    3.70
   7   1 -12   15.00    3.90
   7   1 -11    4.50    3.20
   7   1 -10   21.80    3.30
   7   1 -10   32.00    4.20
   7   1  -9   10.90    2.70
   7   1  -9    9.30    2.50
   7   1  -8   29.10    3.70
   7   1  -8   26.30    4.40
  -7  -1   7    0.90    2.10
   7   1  -7   -0.20    1.90
   7   1  -7    3.00    2.10
  -7  -1   6   74.49    4.60
  -7  -1   6   76.59    4.70
   7   1  -6   88.19    4.70
   7   1  -6   73.49    4.50
  -7  -1   5    6.10    1.80
  -7  -1   5   10.50    2.00
   7   1  -5   11.90    2.20
   7   1  -5    9.90    2.00
  -7  -1   4  257.67   11.40
  -7  -1   4  253.57   11.50
   7   1  -4  239.38   11.30
   7   1  -4  258.27   11.40
  -7  -1   3   10.50    1.90
  -7  -1   3    8.40    1.70
   7   1  -3   10.20    1.70
  -7  -1   2  308.37   14.00
  -7  -1   2  305.47   13.90
   7   1  -2  331.17   14.00
   7   1  -2  319.97   14.00
  -7  -1   1    1.70    1.40
  -7  -1   1    3.20    1.30
  -7  -1   1    1.60    1.20
   7   1  -1    4.10    1.00
   7   1  -1    2.70    1.40
   7   1  -1    2.90    1.30
  -7  -1   0   27.90    2.80
  -7  -1   0   33.90    2.70
  -7  -1   0   36.80    2.50
   7   1   0   34.20    2.40
   7   1   0   37.50    2.80
   7   1   0   37.40    2.70
  -7  -1  -1   24.50    2.50
  -7  -1  -1   26.90    2.40
  -7  -1  -1   24.40    2.40
   7   1   1   23.90    2.50
   7   1   1   25.90    2.50
   7   1   1   21.60    2.30
  -7  -1  -2  239.48   10.50
  -7  -1  -2  230.68   10.50
  -7  -1  -2  235.78   10.50
   7   1   2  238.88   10.50
   7   1   2  222.98   10.40
   7   1   2  229.48   10.50
  -7  -1  -3   26.80    2.80
  -7  -1  -3   27.00    2.80
  -7  -1  -3   33.80    4.40
   7   1   3   27.20    2.80
   7   1   3   22.70    3.60
  -7  -1  -4   88.09    4.80
  -7  -1  -4   89.49    4.90
  -7  -1  -4   86.09    4.90
   7   1   4   87.99    4.80
   7   1   4   87.79    4.80
  -7  -1  -5    7.00    1.60
  -7  -1  -5    7.20    1.90
  -7  -1  -5    4.80    1.90
   7   1   5    8.30    2.00
   7   1   5    5.20    1.70
  -7  -1  -6   46.90    3.80
  -7  -1  -6   44.80    3.80
   7   1   6   43.20    3.70
  -7  -1  -7   10.00    2.50
  -7  -1  -7   17.80    2.70
   7   1   7   16.40    2.30
   7   1   7   17.30    2.60
  -7  -1  -8  160.08    8.50
  -7  -1  -8  164.08    8.40
   7   1   8  164.98    8.50
  -7  -1  -9    5.50    2.70
  -7  -1  -9    8.50    3.00
   7   1   9    8.60    2.80
  -7  -1 -10  104.59    6.70
  -7  -1 -10   96.19    6.70
   7   1  10  109.19    6.50
  -7  -1 -11    2.00    3.00
  -7  -1 -11   -2.00    2.80
   7   1  11   -1.50    2.90
  -7  -1 -12   29.60    4.20
  -7  -1 -12   21.50    3.70
   7   1  12   20.60    4.00
   7   0 -14   10.50    4.30
  -7   0  13    2.10    3.70
  -7   0  12   25.00    3.90
   7   0 -12   37.40    4.80
   7   0 -11    1.60    3.10
   7   0 -10    9.90    3.30
   7   0 -10   11.90    3.00
   7   0  -9    3.30    2.30
   7   0  -9    1.00    2.50
   7   0  -8   15.50    2.60
   7   0  -8   21.70    3.80
  -7   0   7   -0.20    2.00
   7   0  -7    2.70    1.80
   7   0  -7    0.20    2.20
  -7   0   6   18.00    2.60
   7   0  -6   15.80    2.20
   7   0  -6   16.40    2.10
  -7   0   5   -0.40    1.70
  -7   0   5   -0.90    1.90
   7   0  -5   -1.30    1.60
   7   0  -5    1.30    1.70
  -7   0   4  160.28    7.70
  -7   0   4  170.98    7.70
   7   0  -4  158.38    7.70
   7   0  -4  167.68    7.70
  -7   0   3   -1.50    1.30
  -7   0   3   -2.20    1.40
   7   0  -3   -0.80    1.40
  -7   0   2  343.17   14.50
  -7   0   2  324.27   14.50
   7   0  -2  312.37   14.70
   7   0  -2  340.67   14.50
  -7   0   1   -0.90    1.30
  -7   0   1    0.10    1.30
   7   0  -1   -0.70    1.30
   7   0  -1   -0.70    1.40
  -7   0   0  104.59    4.90
  -7   0   0  107.99    5.20
  -7   0   0  105.09    5.10
   7   0   0   91.19    4.80
   7   0   0   97.19    5.20
   7   0   0  100.09    5.10
  -7   0  -1   -0.80    1.20
  -7   0  -1   -0.50    1.30
  -7   0  -1   -2.70    1.10
   7   0   1   -1.70    1.10
   7   0   1   -2.10    1.20
   7   0   1    0.60    1.40
  -7   0  -2  572.14   23.50
  -7   0  -2  528.05   23.50
  -7   0  -2  541.65   23.50
   7   0   2  520.65   23.50
   7   0   2  539.85   23.40
   7   0   2  554.24   23.50
  -7   0  -3   -3.90    1.40
  -7   0  -3   -0.60    1.30
   7   0   3   -1.60    1.50
  -7   0  -4 1028.30   44.40
  -7   0  -4 1049.00   44.40
  -7   0  -4 1038.60   44.40
   7   0   4 1054.79   44.40
   7   0   4 1003.60   44.40
  -7   0  -5   -2.80    1.70
  -7   0  -5   -2.30    1.70
   7   0   5    0.80    1.70
  -7   0  -6   21.20    2.50
  -7   0  -6   17.90    2.40
   7   0   6   20.90    4.00
  -7   0  -7   -2.60    2.10
  -7   0  -7    0.50    2.10
   7   0   7    2.30    2.10
   7   0   7   -1.00    1.80
  -7   0  -8  139.59    7.60
  -7   0  -8  144.79    7.40
   7   0   8  131.89    7.30
   7   0   8  144.19    7.40
  -7   0  -9    2.00    2.60
  -7   0  -9    3.40    2.60
   7   0   9   -1.60    2.00
   7   0   9   -1.70    2.50
  -7   0 -10   55.29    5.20
  -7   0 -10   58.49    5.00
   7   0  10   54.79    5.00
  -7   0 -11   -2.30    2.70
  -7   0 -11   -3.50    3.40
   7   0  11    0.50    2.90
  -7   0 -12   22.40    3.80
  -7   0 -12   32.00    4.20
   7   0  12   29.40    4.30
  -7   0 -13   -2.00    3.90
   7  -1 -14    8.30    4.00
  -7   1  13    2.60    3.10
   7  -1 -13   -4.00    3.50
  -7   1  12   27.60    4.00
   7  -1 -11    4.20    3.10
   7  -1 -11    1.20    2.80
   7  -1 -10   33.90    4.10
   7  -1 -10   25.00    4.60
   7  -1  -9   12.20    2.50
   7  -1  -9   14.00    2.80
   7  -1  -8   18.20    2.70
   7  -1  -8   24.00    3.20
  -7   1   7    0.50    1.90
   7  -1  -7   -1.40    2.00
   7  -1  -7   -3.50    1.80
  -7   1   6   77.69    4.50
   7  -1  -6   71.79    5.60
   7  -1  -6   79.39    4.50
  -7   1   5    9.70    1.80
   7  -1  -5   12.70    1.80
   7  -1  -5    8.40    2.40
  -7   1   4  263.57   11.20
   7  -1  -4  239.88   11.10
   7  -1  -4  243.58   11.20
  -7   1   3    9.20    1.60
   7  -1  -3    9.80    1.60
  -7   1   2  305.37   13.90
  -7   1   2  310.87   14.00
   7  -1  -2  340.27   14.00
   7  -1  -2  317.17   14.00
  -7   1   1    0.90    1.20
   7  -1  -1    2.20    1.20
   7  -1  -1    3.00    1.30
  -7   1   0   35.50    2.50
  -7   1   0   41.20    2.60
   7  -1   0   32.70    2.60
   7  -1   0   40.00    2.80
   7  -1   0   35.40    2.60
  -7   1  -1   21.10    2.20
  -7   1  -1   26.50    2.30
  -7   1  -1   27.10    2.20
   7  -1   1   24.10    2.30
   7  -1   1   24.00    2.10
   7  -1   1   26.50    2.50
  -7   1  -2  220.48   10.40
  -7   1  -2  236.28   10.50
  -7   1  -2  239.18   10.40
   7  -1   2  218.58   10.30
   7  -1   2  249.78   10.50
   7  -1   2  235.18   10.50
  -7   1  -3   27.20    2.70
  -7   1  -3   26.90    2.70
   7  -1   3   26.80    2.80
   7  -1   3   33.00    2.70
  -7   1  -4   85.49    4.70
  -7   1  -4   86.39    4.70
   7  -1   4   85.79    4.80
   7  -1   4   85.79    4.60
  -7   1  -5    6.40    1.90
  -7   1  -5    5.60    1.80
   7  -1   5    7.10    1.70
   7  -1   5    9.70    2.00
  -7   1  -6   40.30    3.80
  -7   1  -6   48.10    3.80
   7  -1   6   38.90    3.30
   7  -1   6   43.40    3.70
  -7   1  -7   13.20    2.50
  -7   1  -7   10.70    2.40
   7  -1   7   13.80    2.70
   7  -1   7   17.90    2.60
  -7   1  -8  154.48    8.20
  -7   1  -8  167.28    8.10
   7  -1   8  152.58    7.90
   7  -1   8  157.78    8.10
  -7   1  -9    6.70    2.70
  -7   1  -9    4.70    2.60
   7  -1   9   10.20    2.80
   7  -1   9    9.00    3.50
  -7   1 -10  107.29    6.80
  -7   1 -10  110.09    6.50
   7  -1  10   91.09    6.60
   7  -1  10  105.49    6.60
  -7   1 -11    3.60    2.90
  -7   1 -11   -1.50    2.90
   7  -1  11    3.30    3.00
  -7   1 -12   20.00    4.00
  -7   1 -12   35.70    4.80
   7  -1  12   25.80    4.20
   7  -2 -14    6.60    4.10
   7  -2 -13    7.50    3.70
  -7   2  12   21.70    3.40
   7  -2 -12   14.10    3.90
   7  -2 -11    5.90    4.00
   7  -2 -11    5.60    3.00
   7  -2 -10    4.70    2.60
   7  -2 -10   -1.10    2.70
   7  -2  -9   -1.70    2.50
   7  -2  -9    3.40    2.40
   7  -2  -8   14.10    2.50
   7  -2  -8   19.00    2.60
   7  -2  -7    8.30    2.10
   7  -2  -7   10.40    2.20
   7  -2  -6   11.40    2.00
   7  -2  -6   15.70    2.20
   7  -2  -5   31.60    2.90
   7  -2  -5   28.30    2.80
  -7   2   4  160.58    7.90
   7  -2  -4  181.98    8.00
   7  -2  -4  160.38    7.80
  -7   2   3   44.00    3.00
  -7   2   2  258.47   11.50
   7  -2  -2  257.17   11.50
   7  -2  -2  264.47   11.60
  -7   2   1   27.30    2.40
   7  -2  -1   25.40    2.30
   7  -2  -1   28.80    2.40
  -7   2   0   47.20    2.90
   7  -2   0   43.60    3.00
   7  -2   0   45.10    2.80
  -7   2  -1   24.40    2.30
  -7   2  -1   21.90    2.40
   7  -2   1   26.10    2.10
   7  -2   1   28.00    2.30
   7  -2   1   29.60    2.50
  -7   2  -2   96.89    4.70
   7  -2   2   91.89    4.60
   7  -2   2   88.09    4.90
   7  -2   2   94.09    4.70
  -7   2  -3   15.50    1.80
   7  -2   3   14.50    1.70
   7  -2   3   12.90    1.90
  -7   2  -4   98.89    5.00
  -7   2  -4   93.09    4.80
   7  -2   4   92.59    5.00
   7  -2   4   87.19    4.80
  -7   2  -5    0.90    1.70
  -7   2  -5    0.70    1.60
   7  -2   5    3.20    1.80
   7  -2   5    2.30    1.50
  -7   2  -6   12.60    2.20
   7  -2   6   12.80    2.20
   7  -2   6   10.10    2.00
  -7   2  -7   10.90    2.50
  -7   2  -7   15.10    2.40
   7  -2   7   14.20    2.40
   7  -2   7   10.40    2.20
  -7   2  -8  114.59    6.50
  -7   2  -8  101.59    6.70
   7  -2   8  100.99    5.90
   7  -2   8  118.39    6.30
  -7   2  -9   18.00    2.90
  -7   2  -9    8.40    2.80
   7  -2   9   11.10    2.80
   7  -2   9   12.10    2.90
  -7   2 -10   72.29    5.20
  -7   2 -10   62.39    5.70
   7  -2  10   71.79    5.40
  -7   2 -11    0.60    2.90
   7  -2  11   -0.10    3.10
   7  -2  12   24.00    4.00
   7  -3 -13   -1.70    3.40
   7  -3 -12    9.40    3.50
   7  -3 -11   10.50    3.10
   7  -3 -10   12.30    2.80
   7  -3 -10   10.60    3.60
   7  -3  -9   16.70    2.90
   7  -3  -9   14.00    2.70
   7  -3  -8   37.00    3.60
   7  -3  -8   38.00    3.60
  -7   3   7   14.30    2.20
   7  -3  -7   11.60    2.30
  -7   3   6  103.29    5.20
   7  -3  -6   92.69    5.30
   7  -3  -6  100.69    5.30
  -7   3   5    5.80    1.70
   7  -3  -5   10.60    1.90
   7  -3  -5    7.70    1.70
   7  -3  -4   52.29    3.40
   7  -3  -4   54.39    3.40
  -7   3   3   69.29    4.30
   7  -3  -3   73.69    4.00
  -7   3   2  252.97   11.20
  -7   3   1    5.20    1.30
   7  -3  -1    7.40    1.50
   7  -3  -1    3.60    1.30
   7  -3   0   48.30    3.00
   7  -3   0   53.19    3.20
  -7   3  -1    8.70    1.50
   7  -3   1   12.00    1.40
   7  -3   1   10.40    1.50
  -7   3  -2   66.19    3.70
  -7   3  -2   62.19    3.60
   7  -3   2   57.29    3.40
   7  -3   2   60.19    3.50
   7  -3   2   63.39    3.60
  -7   3  -3   10.70    2.10
  -7   3  -3   15.40    1.80
   7  -3   3   14.90    1.80
   7  -3   3   18.20    2.20
  -7   3  -4   33.20    2.90
  -7   3  -4   35.90    3.20
   7  -3   4   36.70    3.00
   7  -3   4   35.30    2.80
  -7   3  -5    3.40    1.90
   7  -3   5    2.80    1.60
   7  -3   5    2.70    1.80
  -7   3  -6   26.10    2.80
   7  -3   6   27.40    2.90
   7  -3   6   28.40    3.30
  -7   3  -7   52.89    4.00
  -7   3  -7   54.89    4.60
   7  -3   7   54.49    4.30
   7  -3   7   51.69    3.90
  -7   3  -8  103.99    5.70
   7  -3   8   87.19    5.50
   7  -3   8   98.29    5.80
  -7   3  -9   29.50    3.80
   7  -3   9   30.30    4.10
   7  -3   9   29.90    3.90
  -7   3 -10   46.70    6.20
  -7   3 -10   28.90    3.70
   7  -3  10   39.50    4.50
  -7   3 -11    5.80    3.10
   7  -3  11    1.50    3.20
  -7   3 -12   18.30    4.60
   7  -3  12   27.00    4.10
   7  -4 -13    9.50    3.70
   7  -4 -12    6.30    3.40
   7  -4 -11    4.50    3.10
   7  -4 -10    7.20    2.80
   7  -4 -10    7.20    2.80
   7  -4  -9   11.70    4.10
   7  -4  -9   11.30    2.70
  -7   4   8   29.10    4.00
   7  -4  -8   33.90    3.50
   7  -4  -7   27.40    3.30
   7  -4  -7   30.80    3.20
  -7   4   6    8.40    1.90
   7  -4  -6    9.90    2.10
   7  -4  -6    9.60    2.00
   7  -4  -5   38.90    3.10
   7  -4  -5   38.50    3.80
  -7   4  -1  302.47   13.30
   7  -4   1  295.67   13.20
  -7   4  -2   76.89    4.50
   7  -4   2   76.49    4.20
  -7   4  -3   67.59    3.90
  -7   4  -3   61.79    4.20
   7  -4   3   69.29    3.80
   7  -4   3   69.49    3.90
  -7   4  -4   19.90    2.60
  -7   4  -4   21.10    2.40
   7  -4   4   19.50    2.70
   7  -4   4   18.40    2.50
  -7   4  -5   14.00    2.40
  -7   4  -5   15.20    2.70
   7  -4   5   21.00    2.60
  -7   4  -6   18.80    2.70
  -7   4  -6   17.70    2.40
   7  -4   6   18.20    2.50
   7  -4   6   20.90    2.80
  -7   4  -7   66.49    4.80
  -7   4  -7   65.29    5.40
   7  -4   7   84.39    4.70
   7  -4   7   86.59    5.10
  -7   4  -8   37.40    4.50
   7  -4   8   41.90    4.70
   7  -4   8   40.60    3.80
  -7   4  -9   18.70    3.30
  -7   4  -9   25.60    3.10
   7  -4   9   22.30    3.00
   7  -4   9   31.10    4.10
  -7   4 -10   -1.70    2.80
   7  -4  10   -0.10    2.90
  -7   4 -11    1.80    3.10
   7  -4  11    0.60    3.20
  -7   4 -12   14.10    3.70
   7  -4  12   15.60    3.90
   7  -5 -12    6.00    3.40
   7  -5 -11    4.00    2.90
   7  -5 -10    6.90    2.90
   7  -5 -10    8.60    2.90
   7  -5  -9    9.00    2.80
   7  -5  -9    9.10    2.70
   7  -5  -7   44.00    3.60
  -7   5   0  157.08    7.10
   7  -5   0  147.59    7.00
  -7   5  -1   58.89    3.80
   7  -5   1   56.09    3.40
  -7   5  -2  185.78    9.80
  -7   5  -3   87.79    5.20
  -7   5  -4   24.90    2.60
   7  -5   4   21.80    2.60
  -7   5  -5   10.90    2.50
   7  -5   5   14.90    2.40
  -7   5  -6   12.80    2.70
   7  -5   6   18.00    2.50
   7  -5   6   14.20    2.10
  -7   5  -7   14.90    5.10
  -7   5  -7   19.10    2.70
   7  -5   7   14.00    2.30
  -7   5  -8    9.60    3.50
  -7   5  -8    5.30    2.90
   7  -5   8    9.30    2.60
   7  -5   8    7.40    2.20
  -7   5  -9   14.30    3.30
   7  -5   9   15.60    3.10
  -7   5 -10    1.50    2.90
   7  -5  10   -1.80    2.90
   7  -5  11    9.80    3.60
   7  -6 -11   18.10    3.40
   7  -6 -10    2.70    2.80
   7  -6 -10    3.20    2.80
   7  -6  -9    5.70    2.60
   7  -6  -9    3.50    2.50
  -7   6   0   38.00    3.00
   7  -6   0   32.80    2.80
  -7   6  -1  153.38    8.60
  -7   6  -2   32.10    3.30
  -7   6  -3   57.99    4.30
  -7   6  -4    9.40    2.40
  -7   6  -5   23.30    2.90
  -7   6  -6   27.30    3.20
   7  -6   6   26.00    3.00
  -7   6  -7   29.20    3.50
   7  -6   7   38.60    4.80
   7  -6   7   37.00    3.90
  -7   6  -8   17.20    3.20
   7  -6   8   21.00    2.60
   7  -6   8   21.20    2.90
  -7   6  -9    4.60    3.00
   7  -6   9    6.00    3.00
  -7   6 -10   -0.10    3.00
   7  -6  10    0.90    3.00
  -7   6 -11    9.00    3.50
   7  -7 -10   -1.30    2.70
  -7   7   0    8.10    1.80
  -7   7  -1   88.69    5.10
  -7   7  -2   20.10    2.50
  -7   7  -3   35.10    3.90
  -7   7  -4   11.40    2.60
  -7   7  -5   12.90    2.70
  -7   7  -6    5.40    2.60
  -7   7  -7   21.90    3.40
   7  -7   7   29.30    3.30
  -7   7  -8    3.50    2.90
   7  -7   8    3.20    2.20
  -7   7  -9   11.10    3.40
   7  -7   9   19.70    3.40
  -7   7 -10   -0.70    3.20
  -7   8   1   69.79    4.30
   7  -8  -1   75.49    4.40
  -7   8   0   17.20    2.20
  -7   8  -1   51.99    4.10
  -7   8  -2   18.50    2.60
  -7   8  -3   46.90    4.40
  -7   8  -4   50.69    4.70
  -7   8  -5   25.30    3.40
  -7   8  -6    7.00    2.90
  -7   8  -7   19.30    3.30
  -7   8  -8    5.60    3.10
  -7   8  -9    7.80    5.70
   7  -9  -4    6.00    1.80
   7  -9  -3   69.69    4.20
   7  -9  -2   30.20    3.00
  -7   9   1   19.00    2.40
   7  -9  -1   17.20    2.40
  -7   9   0   13.00    2.40
   7  -9   0   14.80    2.40
  -7   9  -1   68.29    4.70
  -7   9  -2    1.20    2.30
  -7   9  -4    8.30    2.80
  -7   9  -5   20.60    3.40
  -7   9  -6   23.60    3.60
  -7   9  -7   12.50    3.40
   7 -10  -5   13.10    2.10
   7 -10  -4   -1.30    1.80
   7 -10  -3   23.10    3.00
   7 -10  -2   13.30    2.20
   7 -10  -1   37.30    3.60
  -7  10   0    9.40    2.40
   7 -10   0    8.40    2.40
  -7  10  -1   41.50    5.00
  -7  10  -2    1.90    2.40
  -7  10  -3   38.80    4.60
  -7  10  -5   12.60    3.30
  -7  10  -6    5.60    3.10
   7 -11  -5   11.50    2.30
   7 -11  -4    4.90    2.20
   7 -11  -3   29.80    3.50
   7 -11  -2   12.40    2.80
   7 -11  -1   21.30    2.90
  -7  11   0    7.50    2.60
  -7  11  -1   16.80    3.00
   7 -11   1   25.60    3.10
  -7  11  -2    1.90    2.70
   7 -11   2    1.60    2.50
  -7  11  -3   23.20    3.40
   7 -11   3   23.70    3.20
  -7  11  -4    3.90    3.00
  -8 -11   4    0.00    3.80
  -8 -11   4    4.20    3.20
  -8 -11   3   13.40    4.70
  -8 -11  -1   26.00    4.40
  -8 -11  -2   -1.90    3.30
  -8 -11  -2    1.10    3.20
  -8 -11  -3   15.10    3.50
  -8 -10   7   20.40    4.10
  -8 -10   6    2.40    3.40
  -8 -10   6    1.80    3.20
  -8 -10   5   15.10    3.30
  -8 -10   5   12.70    3.50
  -8 -10   4    1.20    3.00
  -8 -10   4    3.00    3.10
  -8 -10   3   15.80    3.30
  -8 -10   3   11.10    3.30
  -8 -10   2    1.50    3.00
  -8 -10   2    3.30    2.80
  -8 -10   1   29.10    3.70
  -8 -10   1   24.70    3.50
  -8 -10   0   10.60    3.00
  -8 -10   0    5.00    3.00
  -8 -10  -1   26.60    3.70
  -8 -10  -1   30.60    4.30
  -8 -10  -2    1.40    2.80
  -8 -10  -2    4.80    3.00
  -8 -10  -3   18.30    3.40
  -8 -10  -3   18.30    3.50
  -8 -10  -4    0.90    3.00
  -8 -10  -5   40.50    5.20
  -8  -9   8    4.00    3.40
  -8  -9   8    3.90    3.30
  -8  -9   7    8.60    3.30
  -8  -9   7    6.20    3.40
  -8  -9   6    3.90    3.20
  -8  -9   6    2.10    2.90
  -8  -9   5   48.10    4.90
  -8  -9   5   48.40    4.90
  -8  -9   4    4.00    2.80
  -8  -9   4   -3.60    2.90
  -8  -9   3   26.70    3.40
  -8  -9   3   20.40    3.40
   8   9  -3   24.90    3.70
  -8  -9   2   18.60    3.10
  -8  -9   2   16.00    3.10
  -8  -9   2   13.10    2.70
   8   9  -2   19.00    2.90
  -8  -9   1   11.60    3.00
  -8  -9   1   12.50    2.70
  -8  -9   1   14.00    3.10
   8   9  -1   12.80    3.30
  -8  -9   0    2.60    2.50
  -8  -9   0    1.30    2.70
  -8  -9   0    1.60    2.70
   8   9   0    5.50    2.90
  -8  -9  -1   42.50    4.60
  -8  -9  -1   37.60    4.20
  -8  -9  -1   30.20    3.90
  -8  -9  -2    1.90    2.80
  -8  -9  -2    0.80    2.80
  -8  -9  -3    8.80    3.00
  -8  -9  -3   11.60    3.20
  -8  -9  -4    3.40    3.10
  -8  -9  -4   11.70    3.20
  -8  -9  -5   12.10    3.30
  -8  -9  -5   11.90    3.40
  -8  -9  -6    7.60    3.10
  -8  -9  -6    9.40    4.60
  -8  -9  -7   17.00    4.40
  -8  -9  -7   24.60    4.00
  -8  -8  10    3.20    3.40
  -8  -8  10    2.80    3.50
  -8  -8   9   -1.40    3.30
  -8  -8   9   -0.90    3.10
  -8  -8   8    1.90    3.00
  -8  -8   7   27.70    3.80
  -8  -8   7   24.00    3.60
  -8  -8   6   -0.60    2.80
  -8  -8   6   -0.70    3.00
  -8  -8   5   74.99    5.40
  -8  -8   5   64.89    5.90
  -8  -8   5   80.29    5.30
   8   8  -5   70.59    5.00
  -8  -8   4    6.40    2.60
  -8  -8   4    8.60    3.20
  -8  -8   4    4.40    3.00
  -8  -8   3   56.29    6.70
  -8  -8   3   52.69    4.40
  -8  -8   2    2.30    2.30
  -8  -8   1   70.09    5.80
  -8  -8   1   67.19    4.70
  -8  -8   1   66.99    7.60
  -8  -8   0   13.70    2.60
  -8  -8   0    7.10    2.70
  -8  -8  -1   31.60    4.20
  -8  -8  -1   29.70    3.60
  -8  -8  -2   10.20    2.60
  -8  -8  -2   12.30    3.00
  -8  -8  -2   15.50    3.00
  -8  -8  -3    4.10    2.60
  -8  -8  -3    3.50    2.80
  -8  -8  -3    9.20    2.90
  -8  -8  -4   16.30    3.20
  -8  -8  -4   14.20    3.10
  -8  -8  -4   18.00    3.20
  -8  -8  -5   53.09    5.00
  -8  -8  -5   60.89    5.40
  -8  -8  -6   10.40    3.30
  -8  -8  -6   13.40    3.30
  -8  -8  -7   11.30    3.50
  -8  -8  -7   12.40    3.40
  -8  -8  -8    1.50    3.60
  -8  -8  -8    2.90    3.20
  -8  -7  11    8.30    4.00
  -8  -7  11    4.10    3.50
   8   7 -11    4.30    3.20
  -8  -7  10    1.40    3.10
  -8  -7  10    0.70    3.60
   8   7 -10    5.00    3.10
  -8  -7   9    6.40    3.50
  -8  -7   9   11.10    3.10
   8   7  -9   -1.00    2.80
  -8  -7   8   -1.90    3.10
   8   7  -8   11.50    2.50
  -8  -7   7   15.60    3.10
   8   7  -7   22.00    4.50
  -8  -7   6    0.20    2.80
  -8  -7   6    8.90    2.70
  -8  -7   6    6.90    2.60
   8   7  -6    3.50    2.30
  -8  -7   5   54.19    4.70
  -8  -7   5   61.69    4.50
  -8  -7   5   56.19    4.50
   8   7  -5   46.70    4.20
  -8  -7   4    4.10    2.30
  -8  -7   4    4.40    2.70
  -8  -7   4    2.20    2.30
   8   7  -4    4.10    2.20
  -8  -7   3   32.80    4.00
  -8  -7   3   46.20    4.20
   8   7  -3   40.20    3.70
  -8  -7   2    5.20    3.40
  -8  -7   2    9.70    2.50
  -8  -7   2   11.00    2.60
   8   7  -2   16.90    2.40
  -8  -7   1   35.10    3.90
  -8  -7   1   27.50    3.50
  -8  -7   1   38.20    3.90
   8   7  -1   41.30    3.50
  -8  -7   0   18.40    2.70
  -8  -7   0   17.90    2.80
  -8  -7   0   26.40    3.60
  -8  -7  -1   51.49    4.40
  -8  -7  -1   61.19    4.60
  -8  -7  -1   42.10    4.20
   8   7   1   56.89    4.00
  -8  -7  -2    5.40    2.60
  -8  -7  -2    2.90    2.40
  -8  -7  -2    0.10    3.20
   8   7   2    2.60    2.00
  -8  -7  -3    8.40    2.60
  -8  -7  -3    3.30    2.70
  -8  -7  -3   10.20    3.80
   8   7   3    9.30    2.30
  -8  -7  -4    3.00    2.60
  -8  -7  -4    3.30    2.70
  -8  -7  -4    2.70    2.30
   8   7   4    3.50    2.20
  -8  -7  -5   14.60    2.80
  -8  -7  -5   14.80    3.10
   8   7   5   16.10    2.70
  -8  -7  -6    1.70    2.80
  -8  -7  -6    8.20    3.00
   8   7   6    9.10    2.30
  -8  -7  -7   25.80    3.60
  -8  -7  -7   25.50    3.80
  -8  -7  -8    1.10    3.00
  -8  -7  -8   -1.10    2.90
  -8  -7  -9   22.30    4.00
  -8  -7  -9   15.40    5.10
  -8  -6  11    5.20    3.80
  -8  -6  11    7.80    3.40
   8   6 -11    6.10    3.00
  -8  -6  10    3.50    3.50
  -8  -6   9    4.40    2.70
  -8  -6   9    6.90    4.00
   8   6  -9    2.50    2.60
   8   6  -9    4.00    2.70
  -8  -6   8    4.00    3.10
  -8  -6   8    0.40    3.00
  -8  -6   8    3.90    2.60
   8   6  -8    1.10    2.60
  -8  -6   7   16.60    3.00
  -8  -6   7   14.90    2.70
  -8  -6   7   18.00    3.30
   8   6  -7   19.00    2.90
  -8  -6   6    3.10    2.80
  -8  -6   6    3.60    3.50
  -8  -6   6    2.20    2.40
   8   6  -6    3.20    2.40
  -8  -6   5   19.90    2.50
  -8  -6   5   24.00    3.10
  -8  -6   5   17.70    2.80
   8   6  -5   15.60    3.00
  -8  -6   4   19.80    2.90
  -8  -6   4   19.00    2.60
  -8  -6   4   16.80    2.40
   8   6  -4   15.50    3.10
  -8  -6   3   22.90    3.00
  -8  -6   3   26.20    3.30
  -8  -6   3   35.80    3.60
   8   6  -3   35.90    3.50
  -8  -6   2   16.30    2.70
  -8  -6   2   16.20    2.40
  -8  -6   2   17.60    2.40
   8   6  -2   15.30    2.50
  -8  -6   1   68.29    4.50
  -8  -6   1   67.49    4.60
  -8  -6   1   57.29    4.40
   8   6  -1   69.89    4.30
  -8  -6   0   54.79    4.30
  -8  -6   0   55.79    4.00
  -8  -6   0   58.19    4.30
   8   6   0   53.49    4.00
  -8  -6  -1   50.09    4.00
  -8  -6  -1   57.69    4.30
  -8  -6  -1   59.29    4.50
   8   6   1   53.09    4.00
  -8  -6  -2    5.20    2.30
  -8  -6  -2    4.50    2.20
  -8  -6  -2    9.40    2.50
   8   6   2    5.70    2.00
  -8  -6  -3    2.00    2.40
  -8  -6  -3    1.50    2.40
  -8  -6  -3    1.80    2.00
   8   6   3   -1.30    2.00
  -8  -6  -4    8.30    2.30
  -8  -6  -4    7.10    2.50
  -8  -6  -4   10.70    2.80
   8   6   4   10.30    2.40
  -8  -6  -5   45.20    4.50
  -8  -6  -5   55.69    4.80
  -8  -6  -5   53.29    4.20
  -8  -6  -6   64.49    4.90
  -8  -6  -6   52.19    5.20
  -8  -6  -6   55.39    5.30
   8   6   6   58.09    4.50
  -8  -6  -7   30.90    3.60
   8   6   7   24.50    3.20
  -8  -6  -8    5.10    3.00
  -8  -6  -8   10.70    3.20
  -8  -6  -9   12.30    3.50
  -8  -6  -9    9.50    3.40
  -8  -6 -10    1.20    3.30
  -8  -6 -10    1.10    3.30
  -8  -5  12    9.30    4.20
   8   5 -12    5.80    3.10
  -8  -5  11    1.90    2.90
  -8  -5  11    0.50    5.50
   8   5 -11    8.40    3.20
   8   5 -11    1.10    2.70
  -8  -5  10    7.70    3.50
  -8  -5  10    2.20    2.70
   8   5 -10    0.60    2.80
   8   5 -10    3.00    2.60
  -8  -5   9    8.70    2.70
  -8  -5   9    7.70    3.30
  -8  -5   9    7.90    3.00
   8   5  -9    6.60    2.90
   8   5  -9    7.40    2.50
  -8  -5   8   28.70    3.70
  -8  -5   8   27.60    3.50
  -8  -5   8   27.40    3.70
   8   5  -8   34.40    4.00
  -8  -5   7   33.90    3.60
  -8  -5   7   30.00    4.10
   8   5  -7   28.80    3.90
  -8  -5   6   44.40    4.30
  -8  -5   6   44.50    4.00
  -8  -5   6   48.40    3.80
   8   5  -6   34.90    4.10
  -8  -5   5  198.98    9.40
  -8  -5   5  195.18    9.00
  -8  -5   5  168.68    9.60
   8   5  -5  198.18    9.30
  -8  -5   4    3.50    2.50
  -8  -5   4    2.00    2.30
  -8  -5   4    0.90    1.90
   8   5  -4    2.80    2.00
  -8  -5   3   47.20    3.70
  -8  -5   3   50.39    3.80
  -8  -5   3   49.20    4.10
   8   5  -3   48.00    3.80
  -8  -5   2   47.70    3.80
  -8  -5   2   41.90    3.50
  -8  -5   2   34.40    3.40
   8   5  -2   41.50    3.60
  -8  -5   1   95.19    5.30
  -8  -5   1   86.59    5.10
  -8  -5   1   97.09    5.20
   8   5  -1   83.89    5.30
  -8  -5   0  142.79    7.20
  -8  -5   0  134.69    7.10
  -8  -5   0  149.39    7.30
   8   5   0  142.79    7.50
  -8  -5  -1   40.20    3.70
  -8  -5  -1   32.20    3.40
  -8  -5  -1   39.20    3.70
   8   5   1   33.90    3.60
  -8  -5  -2   34.20    3.50
  -8  -5  -2   34.90    3.80
  -8  -5  -2   32.50    3.30
   8   5   2   29.00    3.20
  -8  -5  -3   17.60    2.30
  -8  -5  -3   13.70    2.60
  -8  -5  -3   19.70    2.70
   8   5   3   12.50    2.40
  -8  -5  -4    6.80    2.40
  -8  -5  -4    6.30    2.40
  -8  -5  -4    4.90    3.10
   8   5   4    2.10    2.00
  -8  -5  -5   59.69    4.80
  -8  -5  -5   62.69    4.60
  -8  -5  -5   50.09    4.30
   8   5   5   51.89    4.30
  -8  -5  -6   90.39    5.60
  -8  -5  -6   85.99    6.00
  -8  -5  -6   98.09    5.90
   8   5   6   97.29    5.60
  -8  -5  -7   15.30    3.00
  -8  -5  -7   16.00    2.90
  -8  -5  -7   12.50    3.00
   8   5   7   12.20    2.70
  -8  -5  -8   10.40    3.10
  -8  -5  -8    8.90    3.10
   8   5   8    9.10    2.60
  -8  -5  -9    8.10    3.20
  -8  -5  -9    7.90    4.30
   8   5   9   12.90    2.80
  -8  -5 -10    7.90    3.30
  -8  -5 -10    2.10    3.30
   8   5  10    1.60    2.70
  -8  -5 -11   15.00    4.00
  -8  -5 -11   15.90    3.70
  -8  -4  13    5.60    3.20
   8   4 -13    3.90    3.70
  -8  -4  12    1.10    2.90
  -8  -4  12    3.30    4.00
   8   4 -12   -0.80    2.60
   8   4 -12    1.60    3.20
  -8  -4  11    4.80    2.80
  -8  -4  11    2.00    3.60
   8   4 -11    3.10    2.40
   8   4 -11    3.20    3.10
  -8  -4  10    4.80    3.40
  -8  -4  10    6.20    2.50
   8   4 -10    4.90    2.40
   8   4 -10    9.30    3.40
  -8  -4   9    8.70    2.50
  -8  -4   9    7.90    3.20
   8   4  -9    8.60    2.30
   8   4  -9   10.90    2.90
  -8  -4   8   30.20    3.80
  -8  -4   8   19.80    2.60
   8   4  -8   23.10    3.20
  -8  -4   7   19.60    2.90
  -8  -4   7   28.50    3.30
  -8  -4   7   24.10    3.10
   8   4  -7   20.30    2.90
  -8  -4   6   11.80    2.60
  -8  -4   6   17.50    2.80
  -8  -4   6   12.00    3.30
   8   4  -6   16.40    2.70
  -8  -4   5   39.40    4.70
  -8  -4   5   28.50    3.60
  -8  -4   5   29.40    3.90
   8   4  -5   35.20    3.60
  -8  -4   4   30.80    4.10
  -8  -4   4   29.70    3.60
  -8  -4   4   36.10    3.40
   8   4  -4   33.30    3.50
  -8  -4   3   95.19    5.50
  -8  -4   3  102.69    6.00
   8   4  -3   96.89    5.40
  -8  -4   2   65.89    4.30
  -8  -4   2   52.79    5.10
  -8  -4   2   60.89    5.50
   8   4  -2   65.09    4.10
  -8  -4   1  124.29    6.60
  -8  -4   1  130.99    7.60
  -8  -4   1  130.69    6.50
   8   4  -1  134.39    6.60
  -8  -4   0  143.69    7.00
  -8  -4   0  133.59    7.90
  -8  -4   0  144.49    7.10
   8   4   0  145.19    7.10
  -8  -4  -1  171.18    8.80
  -8  -4  -1  200.38   10.00
  -8  -4  -1  192.48    8.80
   8   4   1  176.98    8.80
  -8  -4  -2   12.30    2.50
  -8  -4  -2   12.60    2.20
  -8  -4  -2   12.40    3.50
   8   4   2   15.60    2.20
  -8  -4  -3    0.10    2.10
  -8  -4  -3    4.00    2.20
  -8  -4  -3    2.30    1.80
   8   4   3    3.60    2.00
  -8  -4  -4    0.90    2.20
  -8  -4  -4    4.90    1.90
  -8  -4  -4    3.30    2.10
   8   4   4    0.90    1.90
  -8  -4  -5   76.09    5.00
  -8  -4  -5   82.59    5.20
  -8  -4  -5   79.59    5.40
   8   4   5   80.09    5.10
  -8  -4  -6   60.09    5.10
  -8  -4  -6   76.49    5.00
   8   4   6   71.29    4.80
  -8  -4  -7   79.39    5.90
  -8  -4  -7   90.29    5.80
  -8  -4  -7   85.99    5.40
   8   4   7   87.49    5.50
  -8  -4  -8   31.50    4.20
  -8  -4  -8   20.50    3.30
  -8  -4  -8   29.10    3.50
   8   4   8   31.40    3.80
  -8  -4  -9   14.90    3.40
  -8  -4  -9   21.00    3.60
   8   4   9   25.00    3.30
  -8  -4 -10    9.30    3.10
  -8  -4 -10   10.90    4.50
   8   4  10   11.50    3.20
  -8  -4 -11    7.30    3.90
  -8  -4 -11   11.90    3.90
   8   4  11   16.60    4.00
  -8  -3  13   -1.60    2.70
  -8  -3  13    0.00    3.80
   8   3 -13    1.10    3.60
   8   3 -13    0.50    2.60
  -8  -3  12    4.30    2.50
  -8  -3  12    0.40    3.60
   8   3 -12    0.10    2.30
   8   3 -12   -1.10    3.20
  -8  -3  11   -0.40    3.30
  -8  -3  11    3.90    2.40
   8   3 -11    3.10    2.20
   8   3 -11    3.00    3.00
  -8  -3  10    4.70    3.40
   8   3 -10    3.10    3.00
  -8  -3   9   15.50    3.20
   8   3  -9    6.30    3.60
  -8  -3   8   13.20    4.20
   8   3  -8   15.10    2.90
  -8  -3   7    6.40    2.40
  -8  -3   7    9.00    2.70
   8   3  -7    6.80    2.60
  -8  -3   6  154.88    7.90
  -8  -3   6  156.98    7.30
  -8  -3   6  154.48    7.80
   8   3  -6  154.28    7.90
  -8  -3   5   77.49    4.30
  -8  -3   5   71.99    4.20
  -8  -3   5   75.89    4.90
  -8  -3   5   81.39    6.00
   8   3  -5   83.89    4.90
  -8  -3   4   74.79    4.90
  -8  -3   4   90.69    4.90
  -8  -3   4   82.09    4.30
  -8  -3   4   81.79    4.40
   8   3  -4   75.99    4.80
   8   3  -4   81.09    4.80
  -8  -3   3   22.50    3.00
  -8  -3   3   18.60    2.50
  -8  -3   3   19.20    2.30
   8   3  -3   14.90    2.20
  -8  -3   2   84.29    4.80
  -8  -3   2   78.79    4.40
  -8  -3   2   79.09    4.70
  -8  -3   2   86.69    4.50
   8   3  -2   84.39    4.70
   8   3  -2   89.69    4.80
   8   3  -2   82.29    4.30
  -8  -3   1   57.49    3.60
  -8  -3   1   54.89    3.70
  -8  -3   1   56.69    3.90
   8   3  -1   56.39    3.70
   8   3  -1   60.99    3.90
   8   3  -1   47.70    3.70
  -8  -3   0  128.69    6.50
  -8  -3   0  125.39    6.40
  -8  -3   0  129.49    6.40
   8   3   0  128.39    6.40
   8   3   0  133.99    6.50
  -8  -3  -1   42.80    3.60
  -8  -3  -1   48.60    3.70
  -8  -3  -1   50.09    3.50
   8   3   1   53.59    3.70
   8   3   1   53.29    3.60
  -8  -3  -2    9.10    1.90
  -8  -3  -2    2.20    1.60
  -8  -3  -2    5.00    1.90
   8   3   2    6.20    1.80
   8   3   2    7.30    1.80
  -8  -3  -3   17.10    2.00
  -8  -3  -3   12.20    2.20
  -8  -3  -3   15.70    2.30
   8   3   3   13.50    2.10
   8   3   3   10.60    2.20
  -8  -3  -4   10.70    2.20
  -8  -3  -4    8.30    2.20
  -8  -3  -4    8.80    2.60
   8   3   4   11.70    2.10
  -8  -3  -5   58.69    4.70
  -8  -3  -5   55.19    5.20
  -8  -3  -5   63.19    4.30
   8   3   5   70.29    4.50
  -8  -3  -6  104.59    6.00
  -8  -3  -6   96.89    6.20
  -8  -3  -6   98.99    5.80
   8   3   6  111.59    5.90
  -8  -3  -7    8.60    2.70
   8   3   7   14.70    2.60
  -8  -3  -8   48.80    4.90
  -8  -3  -8   50.59    4.60
   8   3   8   49.90    4.40
  -8  -3  -9    1.70    3.00
  -8  -3  -9    2.60    2.70
  -8  -3 -10   54.69    5.40
  -8  -3 -10   42.40    5.20
   8   3  10   46.70    4.70
  -8  -3 -11    6.70    3.50
  -8  -3 -11    9.70    3.70
   8   3  11   12.50    3.40
   8   2 -13   -0.90    3.70
   8   2 -13    1.80    2.30
  -8  -2  12    2.90    3.30
   8   2 -12   11.60    3.60
  -8  -2  11    4.30    3.20
   8   2 -11    8.80    3.40
  -8  -2  10    9.40    5.10
   8   2 -10   10.50    3.00
  -8  -2   9   -3.40    2.70
   8   2  -9   -0.80    2.70
  -8  -2   8   22.80    3.10
   8   2  -8   26.60    5.10
  -8  -2   7    2.50    2.40
   8   2  -7    2.80    2.10
   8   2  -7    4.30    2.40
  -8  -2   6   68.29    5.10
  -8  -2   6   74.49    4.70
   8   2  -6   73.69    4.70
   8   2  -6   71.89    4.70
  -8  -2   5    6.60    2.10
  -8  -2   5    6.60    2.00
   8   2  -5    4.60    2.10
   8   2  -5    8.10    2.30
  -8  -2   4  206.88    9.90
  -8  -2   4  214.88    9.90
   8   2  -4  227.18    9.90
   8   2  -4  202.08    9.90
  -8  -2   3   11.10    1.90
  -8  -2   3    2.20    2.50
  -8  -2   3    6.70    1.50
   8   2  -3    8.70    1.80
  -8  -2   2   70.89    4.30
  -8  -2   2   74.89    4.00
  -8  -2   2   80.39    4.40
  -8  -2   2   69.49    5.00
   8   2  -2   76.69    4.40
   8   2  -2   72.59    4.20
   8   2  -2   76.69    4.40
  -8  -2   1    3.30    1.60
  -8  -2   1    4.50    1.70
  -8  -2   1    3.00    1.50
   8   2  -1    3.80    1.30
   8   2  -1    2.60    1.50
   8   2  -1    4.10    1.80
  -8  -2   0  129.29    6.30
  -8  -2   0  129.09    6.20
  -8  -2   0  121.39    6.30
   8   2   0  124.59    6.20
   8   2   0  128.39    6.00
   8   2   0  125.49    6.30
  -8  -2  -1   42.30    3.30
  -8  -2  -1   50.59    3.70
  -8  -2  -1   47.40    3.50
   8   2   1   47.60    3.40
   8   2   1   48.10    3.30
  -8  -2  -2   84.49    4.70
  -8  -2  -2   78.79    4.70
   8   2   2   90.99    4.80
   8   2   2   83.79    4.60
  -8  -2  -3    4.30    1.60
  -8  -2  -3    5.30    1.80
  -8  -2  -3    3.00    1.80
   8   2   3    2.40    1.70
  -8  -2  -4   59.89    4.10
  -8  -2  -4   53.49    3.80
  -8  -2  -4   55.79    4.00
   8   2   4   60.19    3.90
   8   2   4   53.49    4.00
  -8  -2  -5    4.00    2.10
  -8  -2  -5    4.20    2.20
  -8  -2  -5    1.30    1.80
   8   2   5    3.10    1.80
   8   2   5    3.00    2.00
  -8  -2  -6   44.30    4.20
  -8  -2  -6   44.70    4.10
[truncated: 135,679 more chars]
