# Supplementary material for: Structural Phase Transformations Induced by Guest Molecules in a Nickel-Based 2D Square Lattice Coordination Network
Source: Chem Mater. 2023 Jan 10;35(2):783–91. doi: 10.1021/acs.chemmater.2c03662 (PMC9878710; doi:10.1021/acs.chemmater.2c03662)
Supplement: Supplementary file 4 — cm2c03662_si_004.cif [file cm2c03662_si_004.cif]

####################################################################### 
# 
# This file contains crystal structure data downloaded from the 
# Cambridge Structural Database (CSD) hosted by the Cambridge 
# Crystallographic Data Centre (CCDC).
# 
# Full information about CCDC data access policies and citation 
# guidelines are available at http://www.ccdc.cam.ac.uk/access/V1 
# 
# Audit and citation data items may have been added by the CCDC. 
# Please retain this information to preserve the provenance of 
# this file and to allow appropriate attribution of the data. 
# 
#######################################################################
data_sql-(azpy)(pdia)-Ni-alpha-H2O
_audit_creation_date               2022-10-13
_audit_creation_method
;
Olex2 1.3
(compiled 2020.11.12 svn.r5f609507 for OlexSys, GUI svn.r6408)
;
_shelx_SHELXL_version_number       2016/6
loop_
  _audit_author_name
  _audit_author_address
 'Xia Li'
;
University of Limerick
China
;

_audit_contact_author_address      ?
_audit_contact_author_email        ?
_audit_contact_author_name         ''
_audit_contact_author_phone        ?
_audit_update_record
;
2022-07-27 deposited with the CCDC.	2022-10-13 downloaded from the CCDC.
;
_publ_contact_author_id_orcid      ?
_chemical_name_common              sql-(azpy)(pdia)-Ni-alpha-H2O
_chemical_name_systematic          ?
_chemical_formula_moiety           'C24 H18 N6 Ni O5, 2(O)'
_chemical_formula_sum              'C24 H18 N6 Ni O7'
_chemical_formula_weight           561.15
_chemical_absolute_configuration   ?
_chemical_melting_point            ?
loop_
  _atom_type_symbol
  _atom_type_description
  _atom_type_scat_dispersion_real
  _atom_type_scat_dispersion_imag
  _atom_type_scat_source
 C C 0.0181 0.0091 'International Tables Vol C Tables 4.2.6.8 and 6.1.1.4'
 H H 0.0000 0.0000 'International Tables Vol C Tables 4.2.6.8 and 6.1.1.4'
 N N 0.0311 0.0180 'International Tables Vol C Tables 4.2.6.8 and 6.1.1.4'
 O O 0.0492 0.0322 'International Tables Vol C Tables 4.2.6.8 and 6.1.1.4'
 Ni Ni -3.0029 0.5091 'International Tables Vol C Tables 4.2.6.8 and 6.1.1.4'

_shelx_space_group_comment
;
The symmetry employed for this shelxl refinement is uniquely defined
by the following loop, which should always be used as a source of
symmetry information in preference to the above space-group names.
They are only intended as comments.
;
_space_group_crystal_system        'monoclinic'
_space_group_IT_number             7
_space_group_name_H-M_alt          'P 1 c 1'
_space_group_name_Hall             'P -2yc'
loop_
  _space_group_symop_operation_xyz
 'x, y, z'
 'x, -y, z+1/2'

_cell_length_a                     11.4324(3)
_cell_length_b                     10.2070(2)
_cell_length_c                     11.1539(3)
_cell_angle_alpha                  90
_cell_angle_beta                   95.0880(10)
_cell_angle_gamma                  90
_cell_volume                       1296.43(5)
_cell_formula_units_Z              2
_cell_measurement_reflns_used      9920
_cell_measurement_temperature      148(2)
_cell_measurement_theta_max        72.187
_cell_measurement_theta_min        5.8215
_shelx_estimated_absorpt_T_max     0.746
_shelx_estimated_absorpt_T_min     0.746
_exptl_absorpt_coefficient_mu      1.557
_exptl_absorpt_correction_T_max    ?
_exptl_absorpt_correction_T_min    ?
_exptl_absorpt_correction_type     multi-scan
_exptl_absorpt_process_details     SADABS,2016
_exptl_absorpt_special_details     ?
_exptl_crystal_colour              brown
_exptl_crystal_colour_primary      brown
_exptl_crystal_density_diffrn      1.438
_exptl_crystal_density_meas        ?
_exptl_crystal_density_method      ?
_exptl_crystal_description         block
_exptl_crystal_F_000               576
_exptl_crystal_size_max            0.2
_exptl_crystal_size_mid            0.2
_exptl_crystal_size_min            0.2
_exptl_transmission_factor_max     0.7536
_exptl_transmission_factor_min     0.5836
_diffrn_reflns_av_R_equivalents    0.0434
_diffrn_reflns_av_unetI/netI       0.0448
_diffrn_reflns_Laue_measured_fraction_full  0.994
_diffrn_reflns_Laue_measured_fraction_max  0.994
_diffrn_reflns_limit_h_max         14
_diffrn_reflns_limit_h_min         -14
_diffrn_reflns_limit_k_max         12
_diffrn_reflns_limit_k_min         -12
_diffrn_reflns_limit_l_max         11
_diffrn_reflns_limit_l_min         -13
_diffrn_reflns_number              16024
_diffrn_reflns_point_group_measured_fraction_full  0.995
_diffrn_reflns_point_group_measured_fraction_max  0.995
_diffrn_reflns_theta_full          67.679
_diffrn_reflns_theta_max           72.180
_diffrn_reflns_theta_min           5.821
_diffrn_ambient_temperature        148(2)
_diffrn_detector_area_resol_mean   ?
_diffrn_measured_fraction_theta_full  0.994
_diffrn_measured_fraction_theta_max  0.994
_diffrn_measurement_device_type    'CCD area detector'
_diffrn_measurement_method         'phi and omega scans'
_diffrn_radiation_type             CuK\a
_diffrn_radiation_wavelength       1.54178
_diffrn_source                     'microfocus sealed X-ray tube'
_reflns_Friedel_coverage           0.996
_reflns_Friedel_fraction_full      0.995
_reflns_Friedel_fraction_max       0.995
_reflns_number_gt                  4395
_reflns_number_total               4594
_reflns_special_details
;
 Reflections were merged by SHELXL according to the crystal
 class for the calculation of statistics and refinement.
 
 _reflns_Friedel_fraction is defined as the number of unique
 Friedel pairs measured divided by the number that would be
 possible theoretically, ignoring centric projections and
 systematic absences.
;
_reflns_threshold_expression       'I > 2\s(I)'
_computing_cell_refinement         'SAINT (Bruker, 2016)'
_computing_data_collection         'APEX3 (Bruker, 2016)'
_computing_data_reduction          'SAINT (Bruker, 2016)'
_computing_molecular_graphics      'Olex2 1.3 (Dolomanov et al., 2009)'
_computing_publication_material    'Olex2 1.3 (Dolomanov et al., 2009)'
_computing_structure_refinement    'SHELXL-2016/6 (Sheldrick, 2016)'
_computing_structure_solution      'SHELXT 2014/5 (Sheldrick, 2014)'
_refine_diff_density_max           1.103
_refine_diff_density_min           -0.646
_refine_diff_density_rms           0.112
_refine_ls_abs_structure_details
;
 Refined as an inversion twin.
;
_refine_ls_abs_structure_Flack     0.22(8)
_refine_ls_extinction_coef         .
_refine_ls_extinction_method       none
_refine_ls_goodness_of_fit_ref     1.047
_refine_ls_hydrogen_treatment      constr
_refine_ls_matrix_type             full
_refine_ls_number_parameters       270
_refine_ls_number_reflns           4594
_refine_ls_number_restraints       2
_refine_ls_R_factor_all            0.0865
_refine_ls_R_factor_gt             0.0843
_refine_ls_restrained_S_all        1.047
_refine_ls_shift/su_max            0.000
_refine_ls_shift/su_mean           0.000
_refine_ls_structure_factor_coef   Fsqd
_refine_ls_weighting_details      
 'w=1/[\s^2^(Fo^2^)+(0.1575P)^2^+1.8760P] where P=(Fo^2^+2Fc^2^)/3'
_refine_ls_weighting_scheme        calc
_refine_ls_wR_factor_gt            0.2280
_refine_ls_wR_factor_ref           0.2316
_refine_special_details
;
 Refined as a 2-component inversion twin.
;
_olex2_refinement_description
;
1. Twinned data refinement
 Scales: 0.77766
 0.22234
2. Uiso/Uaniso restraints and constraints
Uanis(C9A) = Uanis(C9) = Uanis(C10) = Uanis(C6) = Uanis(C7) = Uanis(C8) =
Uanis(N4) = Uanis(N4A)
Uanis(C1) = Uanis(C1A) = Uanis(C2) = Uanis(C2A) = Uanis(C3) = Uanis(C3A) =
Uanis(C4) = Uanis(C4A) = Uanis(C5) = Uanis(C5A) = Uanis(N1) = Uanis(N1A)
Uanis(C19) = Uanis(C20) = Uanis(C21) = Uanis(C22) = Uanis(C23) = Uanis(C24)
Uanis(N2) = Uanis(N3)
3. Others
 Sof(N1A)=Sof(C1A)=Sof(H1A)=Sof(C2A)=Sof(H2A)=Sof(C3A)=Sof(C4A)=Sof(H4A)=
 Sof(C5A)=Sof(H3)=Sof(C6A)=Sof(C7A)=Sof(H7A)=Sof(C8A)=Sof(H8A)=Sof(N4A)=
 Sof(C9A)=Sof(H9A)=Sof(C10A)=Sof(H10A)=1-FVAR(1)
 Sof(N1)=Sof(C1)=Sof(H1)=Sof(C2)=Sof(H2)=Sof(C3)=Sof(C4)=Sof(H4)=Sof(C5)=
 Sof(H5)=Sof(C6)=Sof(C7)=Sof(H7)=Sof(C8)=Sof(H8)=Sof(N4)=Sof(C9)=Sof(H9)=
 Sof(C10)=Sof(H10)=FVAR(1)
 Fixed Sof: O7A(0.43) O7B(0.57)
4.a Aromatic/amide H refined with riding coordinates:
 C13(H13), C18(H18), C16(H16), C24(H24), C23(H23), C22(H22), C20(H20),
 C21(H21), C1(H1), C2(H2), C4(H4), C5(H5), C7(H7), C8(H8), C9(H9), C10(H10),
 C1A(H1A), C2A(H2A), C4A(H4A), C5A(H3), C7A(H7A), C8A(H8A), C9A(H9A), C10A(H10A)
4.b Fitted hexagon refined as free rotating group:
 N1(C1,C2,C3,C4,C5), C6(C7,C8,N4,C9,C10), N1A(C1A,C2A,C3A,C4A,C5A), C6A(C7A,
 C8A,N4A,C9A,C10A)
4.c X=CH2 refined with riding coordinates:
 O5(H5A,H5B)
;
_atom_sites_solution_hydrogens     geom
_atom_sites_solution_primary       ?
_atom_sites_solution_secondary     ?
loop_
  _atom_site_label
  _atom_site_type_symbol
  _atom_site_fract_x
  _atom_site_fract_y
  _atom_site_fract_z
  _atom_site_U_iso_or_equiv
  _atom_site_adp_type
  _atom_site_occupancy
  _atom_site_site_symmetry_order
  _atom_site_calc_flag
  _atom_site_refinement_flags_posn
  _atom_site_refinement_flags_adp
  _atom_site_refinement_flags_occupancy
  _atom_site_disorder_assembly
  _atom_site_disorder_group
 Ni01 Ni 0.18187(11) 0.96638(10) 0.35291(12) 0.0403(4) Uani 1 1 d . . . . .
 O3 O 0.2413(6) 0.0914(5) 0.4961(6) 0.0469(14) Uani 1 1 d . . . . .
 O5 O 0.1066(5) 0.8972(5) 0.1920(5) 0.0447(13) Uani 1 1 d . . . . .
 H5A H 0.025512 0.875470 0.183402 0.054 Uiso 1 1 calc R U . . .
 H5B H 0.152800 0.886783 0.125921 0.054 Uiso 1 1 calc R U . . .
 O4 O 0.1600(5) 0.1734(5) 0.3262(6) 0.0423(13) Uani 1 1 d . . . . .
 O1 O 0.2299(6) 0.7875(5) 0.4212(6) 0.0473(14) Uani 1 1 d . . . . .
 O2 O 0.1174(6) 0.6633(6) 0.2910(7) 0.0551(16) Uani 1 1 d . . . . .
 C13 C 0.2027(7) 0.4338(7) 0.4105(7) 0.0343(15) Uani 1 1 d . . . . .
 H13 H 0.155573 0.423746 0.336562 0.041 Uiso 1 1 calc R U . . .
 C11 C 0.1902(8) 0.6779(7) 0.3842(8) 0.043(2) Uani 1 1 d . . . . .
 C14 C 0.2411(7) 0.3247(7) 0.4750(8) 0.0395(17) Uani 1 1 d . . . . .
 C17 C 0.3425(8) 0.4608(9) 0.6262(8) 0.0430(18) Uani 1 1 d . . . . .
 C12 C 0.2325(7) 0.5591(7) 0.4530(8) 0.0357(15) Uani 1 1 d . . . . .
 C15 C 0.2127(8) 0.1908(7) 0.4302(8) 0.0415(18) Uani 1 1 d . . . . .
 C18 C 0.3019(7) 0.5722(8) 0.5594(8) 0.0422(17) Uani 1 1 d . . . . .
 H18 H 0.322855 0.657257 0.588518 0.051 Uiso 1 1 calc R U . . .
 N6 N 0.4207(9) 0.4536(8) 0.7394(10) 0.065(3) Uani 1 1 d . . . . .
 C16 C 0.3119(7) 0.3402(8) 0.5848(7) 0.0429(18) Uani 1 1 d . . . . .
 H16 H 0.338122 0.265094 0.629755 0.052 Uiso 1 1 calc R U . . .
 N5 N 0.4517(9) 0.5593(9) 0.7684(10) 0.069(3) Uani 1 1 d . . . . .
 C19 C 0.5336(12) 0.5523(14) 0.8810(13) 0.0767(14) Uani 1 1 d . . . . .
 C24 C 0.5606(11) 0.6650(15) 0.9287(12) 0.0767(14) Uani 1 1 d . . . . .
 H24 H 0.531155 0.744165 0.892852 0.092 Uiso 1 1 calc R U . . .
 C23 C 0.6363(10) 0.6655(14) 1.0372(12) 0.0767(14) Uani 1 1 d . . . . .
 H23 H 0.657169 0.747639 1.073032 0.092 Uiso 1 1 calc R U . . .
 C22 C 0.6794(12) 0.5572(14) 1.0912(14) 0.0767(14) Uani 1 1 d . . . . .
 H22 H 0.732223 0.564647 1.161585 0.092 Uiso 1 1 calc R U . . .
 C20 C 0.5730(11) 0.4366(15) 0.9333(13) 0.0767(14) Uani 1 1 d . . . . .
 H20 H 0.551359 0.355395 0.896138 0.092 Uiso 1 1 calc R U . . .
 C21 C 0.6500(11) 0.4388(14) 1.0487(13) 0.0767(14) Uani 1 1 d . . . . .
 H21 H 0.676222 0.360836 1.089118 0.092 Uiso 1 1 calc R U . . .
 N1 N 1.0093(11) 1.0527(17) -0.0832(16) 0.0698(18) Uani 0.511(14) 1 d G . P A 1
 C1 C 0.9172(13) 0.9877(17) -0.1476(14) 0.0698(18) Uani 0.511(14) 1 d G . P A 1
 H1 H 0.929779 0.944680 -0.220922 0.084 Uiso 0.511(14) 1 calc R U P A 1
 C2 C 0.8067(11) 0.9856(16) -0.1048(15) 0.0698(18) Uani 0.511(14) 1 d G . P A 1
 H2 H 0.743716 0.941150 -0.148849 0.084 Uiso 0.511(14) 1 calc R U P A 1
 C3 C 0.7883(12) 1.0485(16) 0.0024(15) 0.0698(18) Uani 0.511(14) 1 d G . P A 1
 C4 C 0.8804(15) 1.1135(17) 0.0669(14) 0.0698(18) Uani 0.511(14) 1 d G . P A 1
 H4 H 0.867860 1.156536 0.140150 0.084 Uiso 0.511(14) 1 calc R U P A 1
 C5 C 0.9910(13) 1.1156(18) 0.0240(15) 0.0698(18) Uani 0.511(14) 1 d G . P A 1
 H5 H 1.053923 1.160069 0.068078 0.084 Uiso 0.511(14) 1 calc R U P A 1
 C6 C 0.5632(10) 1.0182(13) 0.1926(13) 0.0426(13) Uani 0.511(14) 1 d G . P A 1
 C7 C 0.5529(10) 0.9342(12) 0.2892(13) 0.0426(13) Uani 0.511(14) 1 d G . P A 1
 H7 H 0.619910 0.888600 0.324168 0.051 Uiso 0.511(14) 1 calc R U P A 1
 C8 C 0.4446(12) 0.9171(13) 0.3347(12) 0.0426(13) Uani 0.511(14) 1 d G . P A 1
 H8 H 0.437633 0.859704 0.400779 0.051 Uiso 0.511(14) 1 calc R U P A 1
 N4 N 0.3466(9) 0.9838(13) 0.2836(13) 0.0426(13) Uani 0.511(14) 1 d G . P A 1
 C9 C 0.3569(11) 1.0677(13) 0.1869(13) 0.0426(13) Uani 0.511(14) 1 d G . P A 1
 H9 H 0.289884 1.113373 0.151980 0.051 Uiso 0.511(14) 1 calc R U P A 1
 C10 C 0.4652(13) 1.0849(14) 0.1414(12) 0.0426(13) Uani 0.511(14) 1 d G . P A
 1
 H10 H 0.472161 1.142270 0.075367 0.051 Uiso 0.511(14) 1 calc R U P A 1
 N1A N 1.0284(13) 1.0446(17) -0.0696(17) 0.0698(18) Uani 0.489(14) 1 d G . P A
 2
 C1A C 0.9443(14) 0.9479(15) -0.0950(17) 0.0698(18) Uani 0.489(14) 1 d G . P A
 2
 H1A H 0.956642 0.881875 -0.152598 0.084 Uiso 0.489(14) 1 calc R U P A 2
 C2A C 0.8420(13) 0.9477(15) -0.0362(19) 0.0698(18) Uani 0.489(14) 1 d G . P A
 2
 H2A H 0.784552 0.881563 -0.053591 0.084 Uiso 0.489(14) 1 calc R U P A 2
 C3A C 0.8239(13) 1.0443(15) 0.0480(17) 0.0698(18) Uani 0.489(14) 1 d G . P A
 2
 C4A C 0.9080(16) 1.1410(15) 0.0735(16) 0.0698(18) Uani 0.489(14) 1 d G . P A
 2
 H4A H 0.895645 1.207029 0.131058 0.084 Uiso 0.489(14) 1 calc R U P A 2
 C5A C 1.0103(14) 1.1412(16) 0.0147(19) 0.0698(18) Uani 0.489(14) 1 d G . P A
 2
 H3 H 1.067737 1.207342 0.032053 0.084 Uiso 0.489(14) 1 calc R U P A 2
 C6A C 0.5590(13) 1.0111(19) 0.1813(17) 0.090(11) Uani 0.489(14) 1 d G . P A 2
 C7A C 0.5368(11) 0.9021(17) 0.2505(15) 0.058(5) Uani 0.489(14) 1 d G . P A 2
 H7A H 0.594616 0.835515 0.263593 0.070 Uiso 0.489(14) 1 calc R U P A 2
 C8A C 0.4301(12) 0.8905(12) 0.3004(12) 0.041(4) Uani 0.489(14) 1 d G . P A 2
 H8A H 0.415014 0.815923 0.347616 0.050 Uiso 0.489(14) 1 calc R U P A 2
 N4A N 0.3456(9) 0.9879(13) 0.2811(13) 0.0426(13) Uani 0.489(14) 1 d G . P A 2
 C9A C 0.3677(14) 1.0969(11) 0.2120(16) 0.0426(13) Uani 0.489(14) 1 d G . P A
 2
 H9A H 0.309934 1.163475 0.198872 0.051 Uiso 0.489(14) 1 calc R U P A 2
 C10A C 0.4744(18) 1.1085(14) 0.1621(17) 0.090(11) Uani 0.489(14) 1 d G . P A
 2
 H10A H 0.489535 1.183069 0.114847 0.108 Uiso 0.489(14) 1 calc R U P A 2
 N3 N 0.6836(15) 1.0453(19) 0.054(2) 0.129(5) Uani 1 1 d . . . . .
 N2 N 0.6729(15) 1.024(2) 0.1420(19) 0.129(5) Uani 1 1 d . . . . .
 O6 O -0.0119(11) 0.4644(15) 0.1367(17) 0.135(6) Uani 1 1 d . . . B 3
 O7A O -0.0905(14) 0.4486(17) -0.1005(16) 0.059(4) Uani 0.43 1 d . . P C 4
 O7B O -0.150(2) 0.630(3) -0.168(3) 0.148(12) Uani 0.57 1 d . . P D 5

loop_
  _atom_site_aniso_label
  _atom_site_aniso_U_11
  _atom_site_aniso_U_22
  _atom_site_aniso_U_33
  _atom_site_aniso_U_23
  _atom_site_aniso_U_13
  _atom_site_aniso_U_12
 Ni01 0.0538(7) 0.0175(5) 0.0559(8) 0.0011(5) 0.0393(5) 0.0006(6)
 O3 0.072(4) 0.021(2) 0.053(3) 0.005(2) 0.034(3) 0.005(2)
 O5 0.050(3) 0.033(3) 0.055(3) -0.002(2) 0.027(2) 0.000(2)
 O4 0.057(3) 0.020(2) 0.053(3) 0.000(2) 0.027(3) 0.003(2)
 O1 0.070(3) 0.014(2) 0.063(4) 0.000(2) 0.037(3) -0.005(2)
 O2 0.062(3) 0.026(3) 0.079(4) 0.008(3) 0.016(3) -0.003(3)
 C13 0.040(3) 0.020(3) 0.045(4) 0.002(3) 0.021(3) -0.001(2)
 C11 0.051(4) 0.015(3) 0.070(6) 0.002(3) 0.041(4) -0.004(3)
 C14 0.055(4) 0.023(4) 0.045(4) -0.001(3) 0.028(3) -0.004(3)
 C17 0.050(4) 0.048(5) 0.035(4) 0.001(3) 0.026(3) 0.002(3)
 C12 0.038(3) 0.022(3) 0.050(4) 0.001(3) 0.025(3) 0.002(3)
 C15 0.062(5) 0.016(3) 0.051(5) 0.001(3) 0.031(4) 0.000(3)
 C18 0.049(4) 0.028(4) 0.054(5) -0.004(3) 0.032(3) -0.008(3)
 N6 0.074(5) 0.050(5) 0.081(6) -0.020(4) 0.053(5) -0.020(4)
 C16 0.056(4) 0.035(4) 0.043(4) 0.010(3) 0.029(3) 0.007(3)
 N5 0.075(6) 0.053(5) 0.087(7) 0.009(5) 0.051(5) 0.009(4)
 C19 0.066(3) 0.089(3) 0.079(3) -0.012(3) 0.029(2) -0.012(2)
 C24 0.066(3) 0.089(3) 0.079(3) -0.012(3) 0.029(2) -0.012(2)
 C23 0.066(3) 0.089(3) 0.079(3) -0.012(3) 0.029(2) -0.012(2)
 C22 0.066(3) 0.089(3) 0.079(3) -0.012(3) 0.029(2) -0.012(2)
 C20 0.066(3) 0.089(3) 0.079(3) -0.012(3) 0.029(2) -0.012(2)
 C21 0.066(3) 0.089(3) 0.079(3) -0.012(3) 0.029(2) -0.012(2)
 N1 0.064(4) 0.064(3) 0.089(4) 0.011(3) 0.047(4) 0.004(3)
 C1 0.064(4) 0.064(3) 0.089(4) 0.011(3) 0.047(4) 0.004(3)
 C2 0.064(4) 0.064(3) 0.089(4) 0.011(3) 0.047(4) 0.004(3)
 C3 0.064(4) 0.064(3) 0.089(4) 0.011(3) 0.047(4) 0.004(3)
 C4 0.064(4) 0.064(3) 0.089(4) 0.011(3) 0.047(4) 0.004(3)
 C5 0.064(4) 0.064(3) 0.089(4) 0.011(3) 0.047(4) 0.004(3)
 C6 0.056(3) 0.021(2) 0.056(3) 0.000(2) 0.038(2) -0.0016(18)
 C7 0.056(3) 0.021(2) 0.056(3) 0.000(2) 0.038(2) -0.0016(18)
 C8 0.056(3) 0.021(2) 0.056(3) 0.000(2) 0.038(2) -0.0016(18)
 N4 0.056(3) 0.021(2) 0.056(3) 0.000(2) 0.038(2) -0.0016(18)
 C9 0.056(3) 0.021(2) 0.056(3) 0.000(2) 0.038(2) -0.0016(18)
 C10 0.056(3) 0.021(2) 0.056(3) 0.000(2) 0.038(2) -0.0016(18)
 N1A 0.064(4) 0.064(3) 0.089(4) 0.011(3) 0.047(4) 0.004(3)
 C1A 0.064(4) 0.064(3) 0.089(4) 0.011(3) 0.047(4) 0.004(3)
 C2A 0.064(4) 0.064(3) 0.089(4) 0.011(3) 0.047(4) 0.004(3)
 C3A 0.064(4) 0.064(3) 0.089(4) 0.011(3) 0.047(4) 0.004(3)
 C4A 0.064(4) 0.064(3) 0.089(4) 0.011(3) 0.047(4) 0.004(3)
 C5A 0.064(4) 0.064(3) 0.089(4) 0.011(3) 0.047(4) 0.004(3)
 C6A 0.062(13) 0.081(17) 0.14(3) -0.004(19) 0.071(17) 0.002(13)
 C7A 0.059(10) 0.073(14) 0.047(10) -0.029(10) 0.028(8) 0.005(10)
 C8A 0.041(7) 0.047(10) 0.039(8) -0.007(7) 0.016(6) 0.000(7)
 N4A 0.056(3) 0.021(2) 0.056(3) 0.000(2) 0.038(2) -0.0016(18)
 C9A 0.056(3) 0.021(2) 0.056(3) 0.000(2) 0.038(2) -0.0016(18)
 C10A 0.13(2) 0.043(12) 0.11(2) -0.003(13) 0.09(2) -0.031(14)
 N3 0.088(5) 0.168(14) 0.140(10) 0.026(10) 0.075(6) 0.009(7)
 N2 0.088(5) 0.168(14) 0.140(10) 0.026(10) 0.075(6) 0.009(7)
 O6 0.078(7) 0.147(13) 0.177(15) -0.043(10) -0.003(8) 0.002(7)
 O7A 0.048(8) 0.066(10) 0.067(10) 0.008(7) 0.031(7) 0.018(7)
 O7B 0.140(19) 0.13(2) 0.18(3) -0.07(2) 0.090(18) -0.057(17)

_geom_special_details
;
 All esds (except the esd in the dihedral angle between two l.s. planes)
 are estimated using the full covariance matrix.  The cell esds are taken
 into account individually in the estimation of esds in distances, angles
 and torsion angles; correlations between esds in cell parameters are only
 used when they are defined by crystal symmetry.  An approximate (isotropic)
 treatment of cell esds is used for estimating esds involving l.s. planes.
;
loop_
  _geom_bond_atom_site_label_1
  _geom_bond_atom_site_label_2
  _geom_bond_distance
  _geom_bond_site_symmetry_2
  _geom_bond_publ_flag
 Ni01 O3 2.109(6) 1_565 ?
 Ni01 O5 2.046(6) . ?
 Ni01 O4 2.145(5) 1_565 ?
 Ni01 O1 2.035(6) . ?
 Ni01 C15 2.462(8) 1_565 ?
 Ni01 N1 2.165(11) 2_475 ?
 Ni01 N4 2.106(9) . ?
 Ni01 N1A 2.027(11) 2_475 ?
 Ni01 N4A 2.111(10) . ?
 O3 C15 1.277(10) . ?
 O5 H5A 0.9500 . ?
 O5 H5B 0.9500 . ?
 O4 C15 1.272(11) . ?
 O1 C11 1.264(9) . ?
 O2 C11 1.281(13) . ?
 C13 H13 0.9500 . ?
 C13 C14 1.376(11) . ?
 C13 C12 1.396(10) . ?
 C11 C12 1.493(11) . ?
 C14 C15 1.482(11) . ?
 C14 C16 1.416(13) . ?
 C17 C18 1.415(13) . ?
 C17 N6 1.483(16) . ?
 C17 C16 1.350(13) . ?
 C12 C18 1.374(13) . ?
 C18 H18 0.9500 . ?
 N6 N5 1.172(12) . ?
 C16 H16 0.9500 . ?
 N5 C19 1.500(19) . ?
 C19 C24 1.293(19) . ?
 C19 C20 1.38(2) . ?
 C24 H24 0.9500 . ?
 C24 C23 1.424(18) . ?
 C23 H23 0.9500 . ?
 C23 C22 1.33(2) . ?
 C22 H22 0.9500 . ?
 C22 C21 1.330(18) . ?
 C20 H20 0.9500 . ?
 C20 C21 1.49(2) . ?
 C21 H21 0.9500 . ?
 N1 C1 1.3900 . ?
 N1 C5 1.3900 . ?
 C1 H1 0.9500 . ?
 C1 C2 1.3900 . ?
 C2 H2 0.9500 . ?
 C2 C3 1.3900 . ?
 C3 C4 1.3900 . ?
 C3 N3 1.375(18) . ?
 C4 H4 0.9500 . ?
 C4 C5 1.3900 . ?
 C5 H5 0.9500 . ?
 C6 C7 1.3900 . ?
 C6 C10 1.3900 . ?
 C6 N2 1.421(17) . ?
 C7 H7 0.9500 . ?
 C7 C8 1.3900 . ?
 C8 H8 0.9500 . ?
 C8 N4 1.3900 . ?
 N4 C9 1.3900 . ?
 C9 H9 0.9500 . ?
 C9 C10 1.3900 . ?
 C10 H10 0.9500 . ?
 N1A C1A 1.3900 . ?
 N1A C5A 1.3900 . ?
 C1A H1A 0.9500 . ?
 C1A C2A 1.3900 . ?
 C2A H2A 0.9500 . ?
 C2A C3A 1.3900 . ?
 C3A C4A 1.3900 . ?
 C3A N3 1.61(2) . ?
 C4A H4A 0.9500 . ?
 C4A C5A 1.3900 . ?
 C5A H3 0.9500 . ?
 C6A C7A 1.3900 . ?
 C6A C10A 1.3900 . ?
 C6A N2 1.416(18) . ?
 C7A H7A 0.9500 . ?
 C7A C8A 1.3900 . ?
 C8A H8A 0.9500 . ?
 C8A N4A 1.3900 . ?
 N4A C9A 1.3900 . ?
 C9A H9A 0.9500 . ?
 C9A C10A 1.3900 . ?
 C10A H10A 0.9500 . ?
 N3 N2 1.02(2) . ?

loop_
  _geom_angle_atom_site_label_1
  _geom_angle_atom_site_label_2
  _geom_angle_atom_site_label_3
  _geom_angle
  _geom_angle_site_symmetry_1
  _geom_angle_site_symmetry_3
  _geom_angle_publ_flag
 O3 Ni01 O4 62.3(2) 1_565 1_565 ?
 O3 Ni01 C15 31.3(3) 1_565 1_565 ?
 O3 Ni01 N1 92.7(5) 1_565 2_475 ?
 O3 Ni01 N4A 89.3(4) 1_565 . ?
 O5 Ni01 O3 162.8(2) . 1_565 ?
 O5 Ni01 O4 100.6(2) . 1_565 ?
 O5 Ni01 C15 131.6(3) . 1_565 ?
 O5 Ni01 N1 86.2(5) . 2_475 ?
 O5 Ni01 N4 91.6(4) . . ?
 O5 Ni01 N4A 91.2(4) . . ?
 O4 Ni01 C15 31.1(3) 1_565 1_565 ?
 O4 Ni01 N1 92.1(5) 1_565 2_475 ?
 O1 Ni01 O3 101.6(3) . 1_565 ?
 O1 Ni01 O5 95.6(2) . . ?
 O1 Ni01 O4 163.7(3) . 1_565 ?
 O1 Ni01 C15 132.7(3) . 1_565 ?
 O1 Ni01 N1 91.1(5) . 2_475 ?
 O1 Ni01 N4 89.6(4) . . ?
 O1 Ni01 N4A 90.9(4) . . ?
 N1 Ni01 C15 94.3(5) 2_475 1_565 ?
 N4 Ni01 O3 89.3(4) . 1_565 ?
 N4 Ni01 O4 87.9(4) . 1_565 ?
 N4 Ni01 C15 86.9(4) . 1_565 ?
 N4 Ni01 N1 177.7(7) . 2_475 ?
 N1A Ni01 O5 92.4(6) 2_475 . ?
 N1A Ni01 O1 90.3(5) 2_475 . ?
 N1A Ni01 N4A 176.0(7) 2_475 . ?
 C15 O3 Ni01 89.8(5) . 1_545 ?
 Ni01 O5 H5A 120.0 . . ?
 Ni01 O5 H5B 120.0 . . ?
 H5A O5 H5B 120.0 . . ?
 C15 O4 Ni01 88.3(4) . 1_545 ?
 C11 O1 Ni01 126.5(6) . . ?
 C14 C13 H13 119.8 . . ?
 C14 C13 C12 120.5(7) . . ?
 C12 C13 H13 119.8 . . ?
 O1 C11 O2 123.8(7) . . ?
 O1 C11 C12 117.4(8) . . ?
 O2 C11 C12 118.7(7) . . ?
 C13 C14 C15 121.4(8) . . ?
 C13 C14 C16 119.5(7) . . ?
 C16 C14 C15 119.1(7) . . ?
 C18 C17 N6 129.3(8) . . ?
 C16 C17 C18 119.3(8) . . ?
 C16 C17 N6 111.4(8) . . ?
 C13 C12 C11 120.8(8) . . ?
 C18 C12 C13 119.2(7) . . ?
 C18 C12 C11 120.1(7) . . ?
 O3 C15 Ni01 59.0(4) . 1_545 ?
 O3 C15 C14 120.1(8) . . ?
 O4 C15 Ni01 60.6(4) . 1_545 ?
 O4 C15 O3 119.4(7) . . ?
 O4 C15 C14 120.5(7) . . ?
 C14 C15 Ni01 175.5(6) . 1_545 ?
 C17 C18 H18 119.5 . . ?
 C12 C18 C17 120.9(7) . . ?
 C12 C18 H18 119.5 . . ?
 N5 N6 C17 109.5(10) . . ?
 C14 C16 H16 119.7 . . ?
 C17 C16 C14 120.6(7) . . ?
 C17 C16 H16 119.7 . . ?
 N6 N5 C19 109.7(11) . . ?
 C24 C19 N5 114.3(13) . . ?
 C24 C19 C20 122.1(14) . . ?
 C20 C19 N5 123.6(12) . . ?
 C19 C24 H24 121.4 . . ?
 C19 C24 C23 117.3(15) . . ?
 C23 C24 H24 121.4 . . ?
 C24 C23 H23 118.2 . . ?
 C22 C23 C24 123.6(13) . . ?
 C22 C23 H23 118.2 . . ?
 C23 C22 H22 119.3 . . ?
 C21 C22 C23 121.4(15) . . ?
 C21 C22 H22 119.3 . . ?
 C19 C20 H20 120.0 . . ?
 C19 C20 C21 119.9(13) . . ?
 C21 C20 H20 120.0 . . ?
 C22 C21 C20 115.6(14) . . ?
 C22 C21 H21 122.2 . . ?
 C20 C21 H21 122.2 . . ?
 C1 N1 Ni01 117.2(8) . 2_674 ?
 C1 N1 C5 120.0 . . ?
 C5 N1 Ni01 122.5(8) . 2_674 ?
 N1 C1 H1 120.0 . . ?
 C2 C1 N1 120.0 . . ?
 C2 C1 H1 120.0 . . ?
 C1 C2 H2 120.0 . . ?
 C3 C2 C1 120.0 . . ?
 C3 C2 H2 120.0 . . ?
 C2 C3 C4 120.0 . . ?
 N3 C3 C2 123.7(14) . . ?
 N3 C3 C4 116.2(14) . . ?
 C3 C4 H4 120.0 . . ?
 C5 C4 C3 120.0 . . ?
 C5 C4 H4 120.0 . . ?
 N1 C5 H5 120.0 . . ?
 C4 C5 N1 120.0 . . ?
 C4 C5 H5 120.0 . . ?
 C7 C6 C10 120.0 . . ?
 C7 C6 N2 118.0(12) . . ?
 C10 C6 N2 121.7(12) . . ?
 C6 C7 H7 120.0 . . ?
 C8 C7 C6 120.0 . . ?
 C8 C7 H7 120.0 . . ?
 C7 C8 H8 120.0 . . ?
 C7 C8 N4 120.0 . . ?
 N4 C8 H8 120.0 . . ?
 C8 N4 Ni01 121.5(8) . . ?
 C9 N4 Ni01 118.5(8) . . ?
 C9 N4 C8 120.0 . . ?
 N4 C9 H9 120.0 . . ?
 N4 C9 C10 120.0 . . ?
 C10 C9 H9 120.0 . . ?
 C6 C10 H10 120.0 . . ?
 C9 C10 C6 120.0 . . ?
 C9 C10 H10 120.0 . . ?
 C1A N1A C5A 120.0 . . ?
 N1A C1A H1A 120.0 . . ?
 C2A C1A N1A 120.0 . . ?
 C2A C1A H1A 120.0 . . ?
 C1A C2A H2A 120.0 . . ?
 C1A C2A C3A 120.0 . . ?
 C3A C2A H2A 120.0 . . ?
 C2A C3A C4A 120.0 . . ?
 C2A C3A N3 104.0(12) . . ?
 C4A C3A N3 131.3(11) . . ?
 C3A C4A H4A 120.0 . . ?
 C5A C4A C3A 120.0 . . ?
 C5A C4A H4A 120.0 . . ?
 N1A C5A H3 120.0 . . ?
 C4A C5A N1A 120.0 . . ?
 C4A C5A H3 120.0 . . ?
 C7A C6A C10A 120.0 . . ?
 C7A C6A N2 117.5(16) . . ?
 C10A C6A N2 122.3(16) . . ?
 C6A C7A H7A 120.0 . . ?
 C6A C7A C8A 120.0 . . ?
 C8A C7A H7A 120.0 . . ?
 C7A C8A H8A 120.0 . . ?
 N4A C8A C7A 120.0 . . ?
 N4A C8A H8A 120.0 . . ?
 C8A N4A Ni01 119.7(8) . . ?
 C9A N4A Ni01 120.3(8) . . ?
 C9A N4A C8A 120.0 . . ?
 N4A C9A H9A 120.0 . . ?
 C10A C9A N4A 120.0 . . ?
 C10A C9A H9A 120.0 . . ?
 C6A C10A H10A 120.0 . . ?
 C9A C10A C6A 120.0 . . ?
 C9A C10A H10A 120.0 . . ?
 N2 N3 C3 126(2) . . ?
 N2 N3 C3A 104.1(19) . . ?
 N3 N2 C6 125.0(19) . . ?
 N3 N2 C6A 121(2) . . ?

_shelx_res_file
;
TITL sql-(azpy)(pdia)-Ni-gamma
    C:\frames\guest\Lisa\LX3839~1\SQL-(A~1\sql-(azpy)(pdia)-Ni-gamma.res
    created by SHELXL-2016/6 at 12:48:20 on 25-Jul-2022
CELL 1.54178 11.4324 10.2070 11.1539 90.000 95.088 90.000
ZERR 2.0000 0.0003 0.0002 0.0003 0.000 0.001 0.000
LATT -1
SYMM X, -Y, 0.5+Z
SFAC C H N O NI
UNIT 48 36 12 14 2
BOND $H
EADP C9A C9 C10 C6 C7 C8 N4 N4A
EADP C1 C1A C2 C2A C3 C3A C4 C4A C5 C5A N1 N1A
EADP C19 C20 C21 C22 C23 C24
EADP N2 N3
TWIN
ACTA
FMAP 2 1 53
PLAN 50 0 0
LIST 6 1
SIZE 0.2 0.2 0.2
TEMP -125
L.S. 100
WGHT    0.157500    1.876000
BASF   0.22234
FVAR       0.90654   0.51120
NI01  5    0.181866    0.966384    0.352914    11.00000    0.05379    0.01747 =
         0.05585    0.00114    0.03931    0.00063
O3    4    0.241341    0.091448    0.496097    11.00000    0.07209    0.02113 =
         0.05263    0.00466    0.03366    0.00518
O5    4    0.106625    0.897191    0.192017    11.00000    0.04957    0.03331 =
         0.05512   -0.00166    0.02667   -0.00005
AFIX  93
H5A   2    0.025512    0.875470    0.183402    11.00000   -1.20000
H5B   2    0.152800    0.886783    0.125921    11.00000   -1.20000
AFIX   0
O4    4    0.159989    0.173361    0.326200    11.00000    0.05691    0.02049 =
         0.05332   -0.00002    0.02656    0.00270
O1    4    0.229913    0.787537    0.421199    11.00000    0.07000    0.01419 =
         0.06320    0.00036    0.03737   -0.00481
O2    4    0.117380    0.663284    0.291013    11.00000    0.06211    0.02586 =
         0.07920    0.00813    0.01590   -0.00299
C13   1    0.202693    0.433797    0.410527    11.00000    0.04046    0.02007 =
         0.04550    0.00201    0.02117   -0.00059
AFIX  43
H13   2    0.155573    0.423746    0.336562    11.00000   -1.20000
AFIX   0
C11   1    0.190160    0.677855    0.384155    11.00000    0.05111    0.01527 =
         0.07017    0.00156    0.04111   -0.00417
C14   1    0.241063    0.324719    0.474990    11.00000    0.05477    0.02328 =
         0.04482   -0.00066    0.02829   -0.00413
C17   1    0.342530    0.460843    0.626155    11.00000    0.04997    0.04812 =
         0.03488    0.00103    0.02615    0.00154
C12   1    0.232493    0.559095    0.453012    11.00000    0.03830    0.02207 =
         0.05041    0.00121    0.02531    0.00213
C15   1    0.212679    0.190772    0.430246    11.00000    0.06248    0.01624 =
         0.05055    0.00082    0.03113   -0.00041
C18   1    0.301887    0.572220    0.559399    11.00000    0.04919    0.02839 =
         0.05382   -0.00438    0.03214   -0.00784
AFIX  43
H18   2    0.322855    0.657257    0.588518    11.00000   -1.20000
AFIX   0
N6    3    0.420745    0.453631    0.739395    11.00000    0.07376    0.04998 =
         0.08091   -0.01972    0.05346   -0.01994
C16   1    0.311914    0.340219    0.584804    11.00000    0.05551    0.03466 =
         0.04294    0.01034    0.02860    0.00652
AFIX  43
H16   2    0.338122    0.265094    0.629755    11.00000   -1.20000
AFIX   0
N5    3    0.451692    0.559345    0.768401    11.00000    0.07489    0.05259 =
         0.08685    0.00946    0.05082    0.00890
C19   1    0.533557    0.552316    0.880980    11.00000    0.06562    0.08937 =
         0.07906   -0.01219    0.02930   -0.01189
C24   1    0.560590    0.664987    0.928713    11.00000    0.06562    0.08937 =
         0.07906   -0.01219    0.02930   -0.01189
AFIX  43
H24   2    0.531155    0.744165    0.892852    11.00000   -1.20000
AFIX   0
C23   1    0.636255    0.665529    1.037183    11.00000    0.06562    0.08937 =
         0.07906   -0.01219    0.02930   -0.01189
AFIX  43
H23   2    0.657169    0.747639    1.073032    11.00000   -1.20000
AFIX   0
C22   1    0.679381    0.557168    1.091230    11.00000    0.06562    0.08937 =
         0.07906   -0.01219    0.02930   -0.01189
AFIX  43
H22   2    0.732223    0.564647    1.161585    11.00000   -1.20000
AFIX   0
C20   1    0.573032    0.436608    0.933342    11.00000    0.06562    0.08937 =
         0.07906   -0.01219    0.02930   -0.01189
AFIX  43
H20   2    0.551359    0.355395    0.896138    11.00000   -1.20000
AFIX   0
C21   1    0.649992    0.438824    1.048736    11.00000    0.06562    0.08937 =
         0.07906   -0.01219    0.02930   -0.01189
AFIX  43
H21   2    0.676222    0.360836    1.089118    11.00000   -1.20000
AFIX  66
PART 1
N1    3    1.009345    1.052705   -0.083199    21.00000    0.06419    0.06362 =
         0.08878    0.01094    0.04687    0.00405
C1    1    0.917210    0.987685   -0.147628    21.00000    0.06419    0.06362 =
         0.08878    0.01094    0.04687    0.00405
AFIX  43
H1    2    0.929779    0.944680   -0.220922    21.00000   -1.20000
AFIX  65
C2    1    0.806686    0.985588   -0.104815    21.00000    0.06419    0.06362 =
         0.08878    0.01094    0.04687    0.00405
AFIX  43
H2    2    0.743716    0.941150   -0.148849    21.00000   -1.20000
AFIX  65
C3    1    0.788295    1.048511    0.002426    21.00000    0.06419    0.06362 =
         0.08878    0.01094    0.04687    0.00405
C4    1    0.880429    1.113531    0.066855    21.00000    0.06419    0.06362 =
         0.08878    0.01094    0.04687    0.00405
AFIX  43
H4    2    0.867860    1.156536    0.140150    21.00000   -1.20000
AFIX  65
C5    1    0.990954    1.115630    0.024044    21.00000    0.06419    0.06362 =
         0.08878    0.01094    0.04687    0.00405
AFIX  43
H5    2    1.053923    1.160069    0.068078    21.00000   -1.20000
AFIX  66
C6    1    0.563175    1.018151    0.192565    21.00000    0.05610    0.02138 =
         0.05610    0.00017    0.03763   -0.00157
C7    1    0.552918    0.934227    0.289215    21.00000    0.05610    0.02138 =
         0.05610    0.00017    0.03763   -0.00157
AFIX  43
H7    2    0.619910    0.888600    0.324168    21.00000   -1.20000
AFIX  65
C8    1    0.444642    0.917062    0.334723    21.00000    0.05610    0.02138 =
         0.05610    0.00017    0.03763   -0.00157
AFIX  43
H8    2    0.437633    0.859704    0.400779    21.00000   -1.20000
AFIX  65
N4    3    0.346622    0.983821    0.283582    21.00000    0.05610    0.02138 =
         0.05610    0.00017    0.03763   -0.00157
C9    1    0.356877    1.067746    0.186932    21.00000    0.05610    0.02138 =
         0.05610    0.00017    0.03763   -0.00157
AFIX  43
H9    2    0.289884    1.113373    0.151980    21.00000   -1.20000
AFIX  65
C10   1    0.465152    1.084911    0.141423    21.00000    0.05610    0.02138 =
         0.05610    0.00017    0.03763   -0.00157
AFIX  43
H10   2    0.472161    1.142270    0.075367    21.00000   -1.20000
AFIX  66
PART 2
N1A   3    1.028370    1.044637   -0.069582   -21.00000    0.06419    0.06362 =
         0.08878    0.01094    0.04687    0.00405
C1A   1    0.944261    0.947878   -0.095018   -21.00000    0.06419    0.06362 =
         0.08878    0.01094    0.04687    0.00405
AFIX  43
H1A   2    0.956642    0.881875   -0.152598   -21.00000   -1.20000
AFIX  65
C2A   1    0.842036    0.947693   -0.036206   -21.00000    0.06419    0.06362 =
         0.08878    0.01094    0.04687    0.00405
AFIX  43
H2A   2    0.784552    0.881563   -0.053591   -21.00000   -1.20000
AFIX  65
C3A   1    0.823920    1.044266    0.048042   -21.00000    0.06419    0.06362 =
         0.08878    0.01094    0.04687    0.00405
C4A   1    0.908027    1.141025    0.073478   -21.00000    0.06419    0.06362 =
         0.08878    0.01094    0.04687    0.00405
AFIX  43
H4A   2    0.895645    1.207029    0.131058   -21.00000   -1.20000
AFIX  65
C5A   1    1.010253    1.141212    0.014668   -21.00000    0.06419    0.06362 =
         0.08878    0.01094    0.04687    0.00405
AFIX  43
H3    2    1.067737    1.207342    0.032053   -21.00000   -1.20000
AFIX  66
C6A   1    0.558963    1.011134    0.181321   -21.00000    0.06229    0.08058 =
         0.13895   -0.00359    0.07144    0.00246
C7A   1    0.536828    0.902089    0.250455   -21.00000    0.05885    0.07253 =
         0.04687   -0.02868    0.02798    0.00456
AFIX  43
H7A   2    0.594616    0.835515    0.263593   -21.00000   -1.20000
AFIX  65
C8A   1    0.430142    0.890451    0.300366   -21.00000    0.04066    0.04684 =
         0.03898   -0.00717    0.01601   -0.00023
AFIX  43
H8A   2    0.415014    0.815923    0.347616   -21.00000   -1.20000
AFIX  65
N4A   3    0.345590    0.987857    0.281144   -21.00000    0.05610    0.02138 =
         0.05610    0.00017    0.03763   -0.00157
C9A   1    0.367723    1.096902    0.212009   -21.00000    0.05610    0.02138 =
         0.05610    0.00017    0.03763   -0.00157
AFIX  43
H9A   2    0.309934    1.163475    0.198872   -21.00000   -1.20000
AFIX  65
C10A  1    0.474408    1.108542    0.162098   -21.00000    0.13236    0.04310 =
         0.11041   -0.00262    0.09339   -0.03112
AFIX  43
H10A  2    0.489535    1.183069    0.114847   -21.00000   -1.20000
AFIX   0
PART 0
N3    3    0.683596    1.045312    0.054268    11.00000    0.08830    0.16844 =
         0.14044    0.02620    0.07535    0.00851
N2    3    0.672890    1.023629    0.142013    11.00000    0.08830    0.16844 =
         0.14044    0.02620    0.07535    0.00851
PART 3
O6    4   -0.011937    0.464390    0.136694    11.00000    0.07750    0.14735 =
         0.17741   -0.04257   -0.00252    0.00225
PART 4
O7A   4   -0.090521    0.448624   -0.100543    10.43000    0.04783    0.06638 =
         0.06742    0.00762    0.03114    0.01785
PART 5
O7B   4   -0.150386    0.630200   -0.168443    10.57000    0.13979    0.13494 =
         0.18152   -0.07262    0.08981   -0.05697
HKLF 4


REM  sql-(azpy)(pdia)-Ni-gamma
REM R1 =  0.0843 for    4395 Fo > 4sig(Fo)  and  0.0865 for all    4594 data
REM    270 parameters refined using      2 restraints

END

WGHT      0.1622      1.8739

REM Highest difference peak  1.103,  deepest hole -0.646,  1-sigma level  0.112
Q1    1  -0.0731  0.6817 -0.2408  11.00000  0.05    1.10
Q2    1  -0.0226  0.5412  0.0776  11.00000  0.05    0.82
Q3    1   0.4796  0.4368  0.8126  11.00000  0.05    0.75
Q4    1   0.2044  1.0377  0.3961  11.00000  0.05    0.74
Q5    1   0.5955  0.3788  0.9793  11.00000  0.05    0.66
Q6    1   0.8210  0.7622  1.2666  11.00000  0.05    0.66
Q7    1  -0.0478  0.6846  0.0613  11.00000  0.05    0.61
Q8    1   0.7320  1.0962  0.1320  11.00000  0.05    0.60
Q9    1   0.6723  0.8264  0.3398  11.00000  0.05    0.57
Q10   1   0.4092  0.5255  0.7166  11.00000  0.05    0.53
Q11   1   0.5351  0.4741  0.8896  11.00000  0.05    0.50
Q12   1   0.3781  0.5352  0.6424  11.00000  0.05    0.49
Q13   1   0.1599  1.0360  0.3153  11.00000  0.05    0.48
Q14   1   0.7188  0.9703  0.1170  11.00000  0.05    0.44
Q15   1   0.8253  1.0117 -0.0191  11.00000  0.05    0.44
Q16   1  -0.0988  0.4651 -0.0406  11.00000  0.05    0.42
Q17   1   0.9579  0.9089 -0.0677  11.00000  0.05    0.41
Q18   1   0.8585  0.8902 -0.0334  11.00000  0.05    0.41
Q19   1   0.8216  1.1684 -0.0585  11.00000  0.05    0.40
Q20   1  -0.0439  0.5288 -0.0039  11.00000  0.05    0.39
Q21   1  -0.1382  0.3753 -0.1585  11.00000  0.05    0.38
Q22   1   0.9401  1.1663 -0.1115  11.00000  0.05    0.38
Q23   1  -0.1507  0.3562 -0.1808  11.00000  0.05    0.37
Q24   1   0.5165  1.0250  0.1623  11.00000  0.05    0.37
Q25   1  -0.1759  0.4757 -0.1729  11.00000  0.05    0.36
Q26   1  -0.1442  0.5575 -0.1555  11.00000  0.05    0.36
Q27   1   0.6649  0.4380  1.0015  11.00000  0.05    0.36
Q28   1   0.5632  1.0614  0.2003  11.00000  0.05    0.36
Q29   1   0.5415  0.9602  0.3589  11.00000  0.05    0.35
Q30   1  -0.0953  0.7137 -0.0210  11.00000  0.05    0.35
Q31   1   0.5061  1.1140  0.2328  11.00000  0.05    0.33
Q32   1   0.4233  0.6835  0.9252  11.00000  0.05    0.33
Q33   1  -0.1532  0.6661 -0.2103  11.00000  0.05    0.33
Q34   1  -0.1156  0.3881 -0.1012  11.00000  0.05    0.32
Q35   1   0.4851  1.1074  0.2000  11.00000  0.05    0.32
Q36   1   0.1604  0.3339  0.3471  11.00000  0.05    0.31
Q37   1   0.4122  1.0815  0.2803  11.00000  0.05    0.31
Q38   1   0.6327  0.9923  0.0972  11.00000  0.05    0.31
Q39   1   0.8793  0.8511  0.0291  11.00000  0.05    0.31
Q40   1   0.4310  1.2992  0.1913  11.00000  0.05    0.31
Q41   1   0.2953  0.6407  0.5557  11.00000  0.05    0.31
Q42   1   0.3618  0.8898  0.1807  11.00000  0.05    0.30
Q43   1   0.3246 -0.0130  0.5387  11.00000  0.05    0.30
Q44   1   1.0460  0.9602 -0.0268  11.00000  0.05    0.29
Q45   1   0.5043  0.8240  0.2439  11.00000  0.05    0.29
Q46   1  -0.0487  0.4206  0.0003  11.00000  0.05    0.29
Q47   1   0.7940  0.6420  1.2650  11.00000  0.05    0.29
Q48   1   0.6403  0.9059  0.0727  11.00000  0.05    0.28
Q49   1   0.4937  0.3715  0.8775  11.00000  0.05    0.28
Q50   1   0.5038  0.8862  1.0012  11.00000  0.05    0.28
;
_shelx_res_checksum                5448
_shelx_hkl_file
;
   0   0   1    0.10    0.10
   0   0   1    0.20    0.10
   0   0   1    0.10    0.10
   0   0  -1    0.20    0.10
   0   0   2 3773.92  220.48
   0   0  -3    0.40    0.40
   0   0   3    0.20    0.30
   0   0  -3    0.50    0.30
   0   0  -4 1649.23  104.39
   0   0   4 1912.21  104.39
   0   0   5    0.40    0.50
   0   0  -5    0.50    0.60
   0   0   7   -0.60    0.60
   0   0  -7   -1.30    0.70
   0   0  -7    0.70    1.10
   0   0  -7    0.30    0.60
   0   0   8   63.79    5.10
   0   0  -8   64.59    5.20
   0   0  -8   67.59    5.10
   0   0  -8   67.79    5.00
   0   0  -8   65.69    5.30
   0   0  -8   71.09    5.00
   0   0  -9    1.30    1.20
   0   0  -9   -0.30    0.80
   0   0   9   -1.10    0.80
   0   0  -9    0.30    1.20
   0   0 -10   12.30    2.00
   0   0 -10   11.20    2.20
   0   0 -10   13.80    2.40
   0   0 -10   10.70    1.80
   0   0  10   10.40    2.30
   0   0  11    0.40    1.70
   0   0 -11    0.10    1.10
   0   0 -11    1.00    1.10
   0   0 -11    1.30    1.30
   0   0 -11    0.10    1.00
   0   0 -12   26.90    2.90
   0   0 -12   24.40    3.00
   0   0 -12   28.20    2.80
   0   0 -13    0.30    0.90
   0   0 -13    0.60    0.70
   0   0 -13    0.60    0.90
   0   1   1  131.19    7.60
   0  -1  -1  123.09    7.60
   0   1   2 1434.16   89.39
   0  -1  -2 1574.64   89.49
   0  -1  -2 1572.74   89.39
   0   1  -3  291.47   18.70
   0   1   3  302.07   18.80
   0   1   3  355.86   19.10
   0   1  -3  321.17   18.70
   0  -1  -3  320.17   18.80
   0  -1  -3  319.37   18.90
   0   1  -4   60.79    3.90
   0  -1   4   67.09    3.90
   0  -1  -4   55.69    4.10
   0   1  -5   25.20    2.00
   0   1   5   28.00    2.30
   0  -1   5   26.10    2.00
   0  -1  -5   21.50    2.10
   0   1   6 2305.37  151.28
   0  -1   6 2846.52  151.18
   0   1  -7  100.29    6.60
   0   1   7  105.29    7.00
   0  -1  -7   90.99    6.90
   0  -1   7  104.99    6.70
   0  -1  -7   98.99    6.80
   0  -1  -7   92.39    6.90
   0   1   8   79.29    6.10
   0   1  -8   72.09    5.90
   0   1  -8   83.39    6.10
   0   1  -8   82.79    5.90
   0   1  -8   77.99    5.70
   0   1  -8   82.09    5.70
   0  -1  -8   92.19    6.20
   0  -1  -8   77.09    5.70
   0  -1   8   76.89    5.80
   0  -1  -8   80.89    5.60
   0   1   9    5.00    1.50
   0   1  -9    5.30    1.60
   0   1  -9    4.60    1.40
   0   1  -9    9.70    2.00
   0  -1  -9    6.60    1.50
   0  -1  -9    6.60    1.60
   0  -1  -9    6.80    1.70
   0  -1   9    6.60    1.50
   0  -1  -9   10.40    1.90
   0   1 -10   11.50    2.00
   0   1 -10   11.20    2.00
   0   1 -10    7.80    1.90
   0   1 -10    9.90    1.70
   0  -1 -10   12.70    2.30
   0  -1  10    9.90    2.00
   0  -1 -10    9.60    1.80
   0  -1 -10   13.60    2.40
   0  -1 -10   14.80    2.00
   0   1 -11   13.10    2.20
   0   1 -11   18.70    2.50
   0   1 -11   17.30    2.70
   0  -1 -11   16.90    2.50
   0  -1 -11   17.00    2.50
   0  -1  11   14.70    2.80
   0  -1 -11   16.10    2.20
   0  -1 -11   12.80    2.20
   0   1 -12   64.29    4.90
   0   1 -12   59.99    5.10
   0   1 -12   62.29    4.90
   0  -1 -12   65.39    5.10
   0  -1 -12   55.09    4.90
   0  -1 -12   59.39    4.80
   0   1 -13    0.00    0.90
   0   1 -13    2.00    0.90
   0   1 -13    2.20    1.00
   0  -1 -13    2.50    0.80
   0  -1 -13    0.00    0.90
   0  -1 -13    2.60    1.20
   0   2   1  976.30   57.19
   0   2   2  211.38   12.50
   0  -2  -2  201.38   12.40
   0   2   3  607.94   37.30
   0  -2  -3  658.03   37.50
   0  -2  -3  635.44   37.40
   0   2   4  825.72   48.40
   0   2  -4  853.21   48.20
   0  -2  -4  782.12   48.40
   0  -2  -4  825.42   48.60
   0   2   5  356.16   21.20
   0   2  -5  368.76   20.70
   0   2   5  339.17   20.80
   0  -2  -5  336.37   20.90
   0  -2   5  322.67   20.60
   0  -2   5  363.46   20.50
   0  -2  -5  347.17   21.00
   0   2  -6  303.77   17.20
   0   2  -6  296.07   17.20
   0   2   6  271.47   17.70
   0  -2   6  259.37   17.10
   0  -2  -6  296.97   17.60
   0   2  -7    5.70    1.50
   0   2  -7    6.80    1.40
   0   2  -7    6.30    1.50
   0   2   7    6.60    1.50
   0   2  -7    5.30    1.20
   0   2  -7    5.30    1.10
   0  -2  -7    7.50    1.30
   0  -2  -7    8.50    1.70
   0  -2  -7    5.00    1.80
   0  -2  -7    7.50    1.30
   0  -2  -7    5.90    1.60
   0   2   8  165.98   10.90
   0   2  -8  145.39   10.10
   0   2  -8  149.99   10.00
   0   2  -8  152.78   10.60
   0   2  -8  161.38   10.40
   0  -2   8  171.88   10.30
   0  -2  -8  143.99   10.10
   0  -2  -8  139.49   10.40
   0  -2  -8  159.08   10.00
   0  -2  -8  175.08   10.40
   0  -2  -8  156.78   10.40
   0   2  -9    1.80    1.10
   0   2  -9    2.10    1.20
   0   2   9    1.60    1.30
   0   2  -9    2.00    1.40
   0   2  -9   -0.30    1.10
   0  -2  -9    1.20    0.90
   0  -2  -9    2.60    1.20
   0  -2  -9    4.70    1.40
   0  -2   9    2.50    1.00
   0  -2  -9    0.40    1.10
   0   2 -10   61.49    4.80
   0   2 -10   54.49    5.00
   0   2 -10   54.89    4.80
   0   2  10   45.40    5.50
   0   2 -10   52.99    4.40
   0  -2 -10   54.99    4.50
   0  -2 -10   60.99    4.80
   0  -2 -10   56.99    4.40
   0  -2 -10   54.99    4.60
   0  -2  10   53.49    4.80
   0   2 -11   20.90    2.70
   0   2 -11   24.00    3.00
   0   2 -11   21.30    2.80
   0  -2 -11   18.00    2.60
   0  -2 -11   14.00    2.20
   0  -2 -11   20.00    2.60
   0   2 -12   14.60    2.20
   0   2 -12   13.60    2.30
   0   2 -12   16.60    2.30
   0  -2 -12   17.80    2.40
   0  -2 -12   15.80    2.10
   0  -2 -12   13.80    2.20
   0   2 -13    6.60    1.20
   0   2 -13    5.40    1.30
   0   2 -13    8.00    1.40
   0  -2 -13    4.70    1.00
   0  -2 -13    7.80    1.90
   0   3   0 1479.45   96.19
   0   3   0 1825.72   96.19
   0  -3   0 1710.63   96.19
   0  -3   0 1557.14   96.09
   0   3   1 1161.78   77.19
   0  -3  -1 1473.65   77.29
   0   3   2 1011.80   64.19
   0   3   2 1041.10   64.29
   0  -3  -2 1130.79   64.29
   0  -3  -2 1190.88   64.29
   0   3   3  346.87   22.20
   0   3   3  364.96   21.80
   0  -3  -3  387.56   22.00
   0   3   4  631.84   35.80
   0   3   4  569.64   36.10
   0  -3  -4  631.74   36.00
   0  -3  -4  584.84   35.80
   0   3  -5  245.38   16.10
   0   3   5  269.37   16.90
   0   3   5  279.27   16.50
   0   3  -5  269.77   16.20
   0  -3  -5  305.17   16.90
   0  -3  -5  271.77   16.50
   0   3  -6  255.67   14.30
   0   3  -6  224.98   13.50
   0   3   6  230.08   14.30
   0   3  -6  200.28   13.40
   0   3  -6  216.18   14.20
   0   3  -6  198.78   13.90
   0  -3   6  230.98   13.40
   0  -3  -6  218.98   13.70
   0  -3   6  233.88   13.40
   0   3  -7   17.10    1.70
   0   3  -7   13.10    2.00
   0   3   7   19.70    2.60
   0   3  -7   18.70    2.40
   0   3  -7   16.20    2.30
   0  -3  -7   18.50    2.00
   0  -3  -7   18.70    2.10
   0  -3  -7   22.10    2.90
   0   3  -8   36.20    3.60
   0   3   8   36.60    4.10
   0   3  -8   42.80    4.50
   0  -3  -8   37.00    3.70
   0  -3  -8   37.20    3.30
   0  -3   8   39.90    3.30
   0  -3  -8   46.90    3.80
   0   3  -9  202.28   13.70
   0   3  -9  221.78   14.30
   0   3  -9  245.88   14.30
   0   3  -9  224.08   14.50
   0   3   9  193.98   14.70
   0  -3   9  208.78   14.40
   0  -3  -9  206.18   13.80
   0  -3  -9  224.68   14.10
   0  -3  -9  224.88   13.70
   0  -3  -9  234.58   14.00
   0   3 -10  127.59   10.10
   0   3 -10  158.48   10.50
   0   3 -10  154.88   10.20
   0   3 -10  167.88   10.50
   0  -3 -10  134.29    9.70
   0  -3  10  133.09    9.90
   0  -3 -10  151.98   10.60
   0   3 -11   68.79    5.30
   0   3 -11   75.69    5.70
   0   3 -11   78.39    5.50
   0  -3 -11   65.79    5.10
   0  -3 -11   61.89    4.80
   0  -3 -11   61.89    5.70
   0  -3 -11   56.49    5.00
   0   3 -12   26.90    2.80
   0   3 -12   27.90    2.90
   0   3 -12   33.50    3.70
   0  -3 -12   27.20    2.70
   0  -3 -12   22.00    3.20
   0   3 -13    1.90    1.20
   0   3 -13    0.50    0.80
   0   3 -13    0.90    0.90
   0  -3 -13    1.10    0.70
   0   4   0   11.60    1.10
   0   4   0   14.70    1.20
   0  -4   0   12.90    1.50
   0  -4   0   13.30    1.10
   0   4  -1 1083.39   63.49
   0   4   2  590.14   38.40
   0  -4  -2  710.73   38.80
   0   4   3 5033.90  294.57
   0   4   4  842.92   48.10
   0   4   4  780.82   48.30
   0   4   5  447.36   28.10
   0   4   5  484.15   27.70
   0  -4  -5  454.65   27.70
   0   4   6   23.10    2.20
   0   4  -6   16.90    2.30
   0   4  -6   17.40    2.60
   0   4  -6   20.20    2.60
   0   4   6   19.10    2.50
   0  -4   6   18.70    1.50
   0  -4   6   20.30    1.40
   0   4  -7  118.79    8.20
   0   4  -7  112.09    7.70
   0   4  -7  109.49    7.80
   0   4   7  116.89    7.90
   0   4  -7  107.29    7.80
   0  -4   7  114.89    7.20
   0  -4  -7  113.19    7.50
   0  -4  -7  113.99    7.50
   0   4  -8   54.79    4.80
   0   4  -8   52.29    5.40
   0   4  -8   61.49    5.20
   0   4  -8   55.29    4.80
   0   4   8   65.89    4.90
   0  -4  -8   51.89    4.50
   0  -4  -8   58.89    4.90
   0  -4  -8   60.59    4.50
   0  -4   8   67.69    4.50
   0   4  -9    5.80    2.00
   0   4  -9    5.80    1.80
   0   4  -9    7.60    1.60
   0   4  -9    8.30    1.80
   0  -4  -9    7.70    1.80
   0  -4   9    7.70    1.50
   0  -4  -9    4.60    1.30
   0  -4  -9    8.40    1.50
   0   4 -10   37.30    3.80
   0   4 -10   34.50    3.50
   0   4 -10   35.70    3.90
   0  -4 -10   30.10    3.00
   0  -4 -10   32.60    3.20
   0   4 -11   33.60    3.10
   0   4 -11   29.60    3.10
   0   4 -11   29.20    3.30
   0  -4 -11   29.00    2.90
   0  -4 -11   28.30    2.70
   0   4 -12   11.40    1.90
   0   4 -12    7.90    1.50
   0   4 -12    9.60    1.60
   0  -4 -12    9.00    1.50
   0   4 -13    6.60    1.20
   0   4 -13    5.30    1.20
   0   4 -13    6.00    1.10
   0  -4 -13    5.10    1.00
   0   5   0   39.80    2.80
   0  -5   0   41.10    2.90
   0  -5   0   43.70    3.50
   0   5   1 1677.33  103.29
   0   5  -1 1869.81  103.19
   0  -5  -1 1834.82  103.39
   0  -5   1 1860.51  103.29
   0  -5   1 1561.94  103.09
   0   5   2 1444.66   86.49
   0   5  -2 1612.34   86.09
   0   5  -2 1354.16   86.09
   0   5   3  305.17   17.60
   0  -5  -3  272.47   17.60
   0   5   4  589.24   32.40
   0   5   4  508.75   32.30
   0  -5  -4  526.15   32.40
   0   5  -5  224.08   14.50
   0   5   5  223.78   14.00
   0   5  -5  250.27   15.10
   0   5  -5  210.68   14.00
   0  -5  -5  219.98   14.00
   0   5   6   70.69    5.10
   0   5   6   67.89    4.70
   0   5  -6   61.49    5.10
   0   5  -6   59.19    4.80
   0   5  -6   55.59    4.70
   0   5  -6   58.89    4.80
   0  -5  -6   60.99    4.50
   0   5  -7   35.80    4.50
   0   5  -7   37.30    3.90
   0   5  -7   31.50    3.40
   0   5  -7   38.70    3.80
   0   5   7   34.50    3.50
   0  -5   7   40.60    2.80
   0  -5  -7   34.60    3.10
   0   5  -8   17.80    2.40
   0   5  -8   18.50    2.70
   0   5  -8   16.10    2.60
   0   5   8   13.10    2.20
   0   5  -8   16.40    2.40
   0  -5  -8   14.50    2.10
   0  -5  -8   14.70    2.10
   0   5  -9  323.27   21.40
   0   5  -9  325.17   21.70
   0   5  -9  339.77   21.60
   0  -5  -9  339.87   20.90
   0  -5  -9  353.96   20.90
   0   5 -10   46.40    4.10
   0   5 -10   48.20    4.40
   0   5 -10   50.79    4.10
   0  -5 -10   43.00    3.60
   0  -5 -10   40.50    3.70
   0   5 -11   32.10    3.80
   0   5 -11   37.50    3.30
   0   5 -11   34.20    3.50
   0  -5 -11   33.40    2.70
   0  -5 -11   30.40    2.90
   0   5 -12   17.20    2.00
   0   5 -12   15.40    2.10
   0   5 -12   17.00    2.30
   0  -5 -12   14.80    1.80
   0   6   0   37.50    2.80
   0  -6   0   38.10    2.90
   0   6  -1  614.84   33.60
   0   6  -1  516.35   32.50
   0   6   1  559.94   33.50
   0   6  -1  580.04   32.70
   0   6   1  537.45   32.70
   0  -6   1  510.85   32.50
   0  -6  -1  532.55   32.80
   0   6   2  402.66   25.30
   0   6   2  382.56   24.70
   0   6  -2  386.46   25.00
   0   6  -2  458.55   24.40
   0   6  -2  387.76   24.40
   0   6   2  387.56   25.10
   0   6   2  442.96   24.80
   0   6   2  405.56   24.70
   0   6  -2  398.16   24.90
   0  -6  -2  454.95   24.90
   0   6  -3  715.53   39.30
   0   6   3  659.23   40.80
   0   6   3  653.23   39.70
   0   6  -3  648.64   39.90
   0   6   3  626.64   39.90
   0   6  -3  653.73   39.20
   0   6   3  636.74   39.70
   0   6  -3  639.34   39.80
   0   6  -3  672.83   40.10
   0   6   3  698.23   39.80
   0  -6  -3  727.53   39.90
   0   6   4  326.07   20.70
   0   6   4  338.07   20.20
   0   6  -4  377.76   21.30
   0   6   4  330.17   20.30
   0   6  -4  310.07   20.40
   0   6  -4  306.87   20.30
   0   6   4  351.36   20.70
   0   6  -4  311.37   20.40
   0   6   4  334.27   20.40
   0  -6  -4  347.27   20.50
   0   6  -5  130.89    8.50
   0   6   5  118.99    8.10
   0   6   5  125.89    8.40
   0   6   5  123.79    7.80
   0   6  -5  118.09    8.20
   0   6  -5  106.69    8.10
   0   6   5  136.19    8.60
   0   6  -5  113.89    8.00
   0   6  -5  110.09    7.90
   0   6  -5  121.09    8.30
   0  -6  -5  119.59    8.20
   0  -6  -5  135.19    8.00
   0   6   6   11.20    3.00
   0   6  -6   12.70    1.90
   0   6  -6   16.60    2.40
   0   6  -6   17.30    2.50
   0   6   6   10.10    3.20
   0   6  -6   12.50    2.00
   0   6   6   12.70    1.60
   0  -6  -6   15.10    2.00
   0   6  -7   79.39    6.10
   0   6  -7   74.89    6.00
   0   6  -7   83.29    6.20
   0   6  -7   79.79    6.40
   0   6   7   82.39    6.20
   0  -6   7   92.69    5.50
   0  -6  -7   82.69    5.80
   0   6   8   12.10    1.90
   0   6  -8   12.60    2.20
   0   6  -8    8.50    1.90
   0   6  -8    8.70    2.10
   0   6  -8    8.70    1.90
   0  -6  -8   15.70    2.00
   0  -6  -8    9.20    1.60
   0  -6   8   12.40    1.70
   0   6  -9   40.10    3.60
   0   6  -9   40.80    3.70
   0   6   9   39.20    3.40
   0   6  -9   42.30    4.00
   0  -6  -9   38.80    3.30
   0  -6  -9   43.50    3.50
   0   6 -10    4.30    1.20
   0   6 -10    2.70    1.30
   0   6 -10    1.80    1.20
   0  -6 -10    1.10    0.90
   0  -6 -10    2.80    1.00
   0   6 -11   22.90    2.50
   0   6 -11   26.90    2.50
   0   6 -11   21.40    2.10
   0  -6 -11   20.30    2.10
   0  -6 -11   19.10    1.90
   0   6 -12    2.90    0.90
   0   6 -12    2.20    0.80
   0  -6 -12    3.10    0.70
   0   7   0   15.60    2.20
   0   7   0   23.50    2.00
   0   7   0   17.40    2.20
   0   7   0   19.40    2.20
   0   7   0   19.90    2.40
   0   7   0   22.70    2.40
   0  -7   0   21.00    2.10
   0   7   1  352.16   20.60
   0   7  -1  320.87   20.60
   0   7  -1  326.87   20.70
   0   7   1  323.77   21.00
   0   7  -1  355.56   20.40
   0   7   1  336.47   21.00
   0   7  -1  329.87   20.90
   0   7   1  321.97   20.60
   0   7   1  327.27   20.70
   0   7  -1  340.57   21.00
   0  -7  -1  357.66   20.80
   0  -7   1  369.06   20.90
   0   7  -2   11.40    1.80
   0   7   2   13.80    2.20
   0   7  -2   10.20    1.60
   0   7   2   11.10    1.70
   0   7   2   10.00    1.60
   0   7  -2   10.80    1.70
   0   7   2   11.80    1.60
   0   7   2    9.70    1.70
   0   7  -2   12.60    1.30
   0   7  -2    9.50    1.70
   0   7  -2   12.00    1.80
   0  -7   2   12.10    1.40
   0   7  -3  493.05   31.80
   0   7   3  579.84   31.90
   0   7   3  526.55   32.10
   0   7  -3  495.05   31.70
   0   7  -3  534.05   31.70
   0   7   3  556.44   31.70
   0   7  -3  535.85   31.10
   0   7  -3  484.55   31.60
   0   7  -3  496.45   31.70
   0   7   3  522.55   31.60
   0  -7   3  547.25   31.20
   0  -7  -3  534.35   31.80
   0   7  -4   57.59    4.50
   0   7  -4   55.39    4.60
   0   7  -4   53.29    4.60
   0   7   4   60.09    4.40
   0   7  -4   59.89    4.60
   0   7   4   63.39    4.60
   0   7   4   59.99    5.20
   0   7   4   59.69    4.50
   0  -7   4   65.29    4.00
   0  -7  -4   62.69    4.40
   0  -7  -4   58.59    4.70
   0   7  -5  147.69   10.00
   0   7  -5  151.58    9.90
   0   7  -5  146.89    9.90
   0   7   5  145.49   10.40
   0   7  -5  141.19    9.90
   0   7   5  166.68   10.20
   0   7   5  169.88    9.80
   0   7  -5  149.79   10.10
   0  -7  -5  160.78    9.80
   0  -7  -5  151.58   10.20
   0   7  -6   20.90    2.70
   0   7   6   23.60    2.30
   0   7  -6   31.30    3.20
   0   7  -6   24.00    2.60
   0   7  -6   21.00    2.90
   0   7  -6   23.40    2.50
   0   7  -6   22.30    2.70
   0   7   6   22.10    2.90
   0  -7  -6   26.20    2.50
   0   7   7  174.38   10.90
   0   7  -7  150.78   10.50
   0   7  -7  160.58   10.60
   0   7  -7  157.28   10.50
   0   7  -7  155.08   10.80
   0  -7  -7  171.38   10.40
   0   7  -8    3.70    1.30
   0   7  -8    3.70    1.10
   0   7  -8    3.70    1.50
   0   7   8    4.10    1.30
   0   7  -8    3.90    1.40
   0  -7  -8    5.50    1.20
   0  -7  -8    4.60    1.20
   0   7  -9   72.49    5.40
   0   7  -9   67.99    5.10
   0   7   9   69.99    4.80
   0   7  -9   67.19    5.00
   0  -7  -9   69.09    4.80
   0  -7  -9   61.59    4.80
   0   7 -10    9.00    1.50
   0   7 -10   14.00    1.70
   0  -7 -10   10.90    1.50
   0  -7 -10   10.40    1.50
   0   7 -11    7.60    1.20
   0   7 -11   10.60    2.10
   0  -7 -11    6.30    0.90
   0   8   0 1287.37   76.39
   0   8   0 1309.27   76.19
   0   8   0 1303.77   76.69
   0  -8   0 1257.87   76.29
   0   8   1  246.38   15.80
   0   8  -1  269.17   16.20
   0   8   1  272.87   15.80
   0   8  -1  240.38   15.80
   0   8   1  258.37   15.70
   0   8  -1  239.28   16.00
   0   8  -1  241.38   15.50
   0   8   1  256.67   16.10
   0   8   1  258.37   16.20
   0   8  -1  254.57   16.60
   0  -8   1  251.07   15.70
   0  -8  -1  247.08   15.80
   0   8   2  386.46   24.00
   0   8  -2  405.76   23.20
   0   8  -2  348.87   23.40
   0   8  -2  421.16   23.90
   0   8  -2  424.26   23.80
   0   8  -2  397.46   23.80
   0   8   2  396.26   23.60
   0   8   2  363.56   23.70
   0   8   2  383.16   23.50
   0   8   2  363.16   23.40
   0   8  -2  364.56   23.50
   0  -8   2  378.86   23.30
   0  -8  -2  380.06   23.70
   0   8  -3   31.40    3.20
   0   8   3   33.00    3.00
   0   8   3   37.30    3.10
   0   8  -3   32.70    2.50
   0   8   3   41.20    3.40
   0   8   3   32.30    3.10
   0   8  -3   39.60    3.40
   0   8  -3   38.60    3.40
   0   8  -3   30.40    3.00
   0   8  -3   38.00    3.30
   0   8   3   34.70    3.60
   0  -8  -3   31.60    3.20
   0  -8   3   31.80    2.70
   0   8  -4   22.20    2.80
   0   8   4   29.50    2.90
   0   8  -4   29.20    2.90
   0   8  -4   32.00    3.00
   0   8   4   30.80    2.90
   0   8   4   28.50    3.30
   0   8  -4   28.00    2.80
   0   8   4   35.50    2.80
   0  -8   4   31.00    2.40
   0  -8  -4   28.30    2.70
   0  -8  -4   25.30    3.00
   0   8  -5  183.58   12.00
   0   8   5  198.18   11.90
   0   8   5  201.18   11.80
   0   8  -5  177.38   12.00
   0   8  -5  184.68   11.90
   0   8   5  183.18   12.20
   0   8  -5  189.78   12.10
   0   8   5  180.98   12.50
   0   8  -5  196.78   12.10
   0  -8  -5  192.68   11.80
   0  -8   5  189.78   11.50
   0  -8  -5  176.38   12.40
   0   8  -6   37.20    3.80
   0   8  -6   38.70    3.40
   0   8   6   43.40    3.40
   0   8   6   39.30    5.10
   0   8  -6   43.00    4.60
   0   8  -6   46.90    3.80
   0   8  -7   99.39    6.80
   0   8  -7   94.59    7.00
   0   8  -7   97.79    6.70
   0   8   7  100.69    7.10
   0  -8  -7  106.09    6.70
   0   8  -8   13.20    2.40
   0   8   8   11.80    1.70
   0   8  -8   11.80    2.40
   0   8  -8    7.80    1.50
   0  -8  -8    8.60    1.30
   0  -8  -8   11.80    1.70
   0   8  -9  108.79    6.90
   0   8  -9  102.79    6.70
   0  -8  -9   95.69    6.60
   0  -8  -9  107.19    6.70
   0  -8 -10    6.70    1.30
   0  -8 -10    4.30    0.90
   0   9   0  778.72   50.09
   0   9   0  870.71   49.90
   0   9   0  859.81   49.80
   0   9   0  809.22   49.90
   0   9   0  913.91   50.39
   0  -9   0  785.32   49.90
   0   9   1  432.76   25.50
   0   9   1  425.56   25.00
   0   9  -1  416.56   25.30
   0   9   1  386.46   25.20
   0   9  -1  406.96   25.00
   0   9  -1  384.26   24.70
   0   9  -1  411.86   25.30
   0   9   1  434.16   25.00
   0   9   1  427.76   25.00
   0   9  -1  426.66   25.10
   0  -9  -1  376.26   25.00
   0  -9   1  389.46   24.90
   0   9  -2   33.20    2.70
   0   9   2   38.40    3.60
   0   9  -2   30.00    2.90
   0   9   2   30.80    3.00
   0   9   2   34.60    3.20
   0   9  -2   35.40    3.30
   0   9   2   30.40    2.90
   0   9  -2   37.30    3.40
   0   9  -2   33.00    3.30
   0   9   2   33.30    3.30
   0  -9  -2   30.60    3.20
   0  -9   2   33.50    3.00
   0   9  -3  135.79    9.10
   0   9  -3  126.59    8.40
   0   9   3  137.59    9.10
   0   9   3  145.59    9.00
   0   9   3  130.39    9.40
   0   9   3  149.29    9.20
   0   9   3  146.19    8.90
   0   9  -3  144.39    9.20
   0   9  -3  130.79    9.00
   0   9  -3  130.49    8.90
   0  -9  -3  122.49    9.10
   0  -9   3  129.69    8.70
   0  -9  -3  128.29    8.70
   0   9   4   67.79    5.20
   0   9  -4   64.29    4.90
   0   9   4   66.09    6.30
   0   9  -4   72.39    5.30
   0   9   4   76.59    6.30
   0  -9  -4   71.29    5.30
   0  -9   4   63.19    4.70
   0   9  -5   98.09    6.50
   0   9  -5   93.59    6.40
   0   9  -5  103.49    6.60
   0   9  -5   85.09    6.30
   0   9   5   88.19    6.20
   0   9   5   81.09    6.70
   0   9   5   93.79    6.20
   0  -9   5  101.29    6.40
   0  -9  -5   93.79    6.20
   0   9  -6  104.09    6.90
   0   9  -6  104.89    7.10
   0   9  -6   99.09    6.90
   0   9  -6  108.19    7.00
   0   9   6  119.99    7.60
   0  -9  -6   99.79    6.80
   0   9   7   49.20    4.00
   0   9  -7   53.39    3.90
   0  -9  -7   53.29    3.90
   0  -9  -7   53.29    4.00
   0   9   8   32.70    2.60
   0  -9  -8   34.00    2.60
   0  -9  -8   34.20    2.70
   0  -9  -9   24.20    1.90
   0  10   0   88.29    6.40
   0  10   0   84.39    6.50
   0  10   0   84.49    6.20
   0  10   0   87.59    6.30
   0  10   1  381.76   23.00
   0  10   1  395.76   23.50
   0  10  -1  348.87   23.00
   0  10  -1  413.66   23.40
   0  10   1  339.77   22.90
   0  10  -1  410.36   23.20
   0  10   1  376.86   23.40
   0  10  -1  382.76   23.30
   0  10   1  344.07   23.10
   0  10   2   59.49    4.60
   0  10  -2   56.89    4.30
   0  10   2   64.29    4.80
   0  10  -2   57.99    4.80
   0  10  -2   59.29    4.70
   0  10   2   68.29    4.80
   0  10   2   69.19    5.30
   0  10   2   58.89    4.80
   0  10  -2   68.19    4.90
   0 -10  -2   61.39    4.40
   0 -10   2   61.99    4.70
   0  10  -3  118.59    8.50
   0  10  -3  132.79    8.70
   0  10   3  132.19    8.50
   0  10  -3  120.69    8.60
   0  10  -3  128.59    8.60
   0  10   3  147.79    9.20
   0  10   3  136.79    8.70
   0 -10  -3  119.99    8.20
   0  10   4   97.69    6.70
   0  10  -4   98.49    6.70
   0  10   4   98.99    7.10
   0  10  -4  101.29    6.80
   0  10   4  110.49    6.60
   0  10  -4   98.69    6.80
   0  10  -4   96.99    6.60
   0 -10  -4   93.29    6.50
   0  10  -5  104.59    6.90
   0  10  -5  115.69    7.10
   0  10   5  103.59    7.20
   0  10   5  108.79    7.30
   0  10  -5  104.09    7.20
   0  10   5   93.69    6.60
   0 -10  -5   96.39    6.60
   0  10  -6    1.00    0.90
   0  10  -6    1.10    1.30
   0  10   6    3.00    1.00
   0  10  -6    2.70    0.80
   0 -10  -6    3.40    0.90
   0  10   7   14.40    1.60
   0 -10  -7   15.40    1.60
   0 -10  -8   17.40    1.90
   0  11   0    7.60    1.60
   0  11   0    6.10    1.30
   0  11   0    5.50    1.20
   0  11   0    5.90    1.30
   0  11  -1  115.29    7.80
   0  11   1  114.09    7.60
   0  11   1  110.49    7.50
   0  11  -1  116.39    7.60
   0  11   1  112.69    7.70
   0  11   1  111.59    7.80
   0  11  -1  118.69    7.80
   0  11  -1  116.89    7.60
   0  11  -2  102.19    7.30
   0  11   2  113.39    7.60
   0  11   2  108.09    7.30
   0  11  -2  106.79    7.30
   0  11  -2  121.19    7.80
   0  11  -2  105.19    7.10
   0  11   2  106.49    7.10
   0  11  -3   58.59    4.20
   0  11   3   58.39    4.60
   0  11  -3   58.99    4.40
   0  11  -3   67.99    4.80
   0  11  -3   56.79    4.20
   0  11  -4   53.49    4.00
   0  11   4   55.49    3.90
   0  11   4   58.99    3.90
   0  11  -4   54.49    3.90
   0  11   4   56.79    4.30
   0  11  -4   60.49    4.00
   0  11  -4   54.39    4.00
   0  11   5   47.10    3.50
   0  11  -5   49.20    3.20
   0  11  -5   41.30    3.10
   0  11  -5   45.60    3.50
   0  11   6   43.40    3.50
   0 -11  -6   51.49    3.30
   0  12   0    0.80    0.60
   0  12   0    0.70    0.70
   0  12   0    0.30    0.60
   0  12   1   14.70    1.70
   0  12  -1   19.10    1.80
   0  12   1   14.10    1.60
   0  12  -1   16.20    1.60
   0  12  -1   17.10    1.70
   0  12   1   13.90    1.70
   0  12   2   38.60    2.90
   0  12  -2   36.30    2.80
   0  12  -2   32.40    2.60
   0  12   2   40.50    2.80
   0  12  -2   35.30    2.80
   0  12   2   39.10    2.80
   0  12  -3   23.10    1.90
   0  12   3   22.50    1.90
   0  12   3   21.60    2.00
   0  12   3   22.30    1.90
   0  12  -3   26.30    2.20
   0  12  -4   61.99    4.10
   0  12   4   69.69    4.40
   0 -12  -4   58.29    4.20
   1   0 -13   -0.40    0.80
   1   0 -13   -0.80    0.70
   1   0 -13    2.40    1.00
   1   0 -12   51.49    4.10
   1   0 -12   42.00    3.90
   1   0 -12   45.70    4.00
   1   0 -12   50.29    4.10
   1   0 -11    1.10    1.10
   1   0 -11   -0.20    1.10
   1   0 -11    1.00    0.90
  -1   0  11    2.20    1.80
   1   0 -11   -1.10    0.90
  -1   0  10    8.10    1.90
   1   0 -10   10.20    1.70
   1   0 -10   11.00    2.20
   1   0 -10   11.40    1.90
   1   0  -9    0.30    1.10
  -1   0   9    0.40    1.00
   1   0  -9   -0.80    1.20
   1   0  -9   -1.30    0.80
   1   0  -8  356.26   21.60
   1   0  -8  340.17   21.80
  -1   0   8  356.06   21.90
   1   0  -8  372.86   21.50
   1   0  -8  335.87   21.70
   1   0  -7    0.90    1.00
  -1   0   7   -0.10    0.60
   1   0  -7   -0.90    0.80
   1   0  -7    0.00    0.60
   1   0  -7   -1.10    1.00
   1   0  -6  164.48   11.30
  -1   0   6  201.08   11.60
  -1   0   5    0.50    0.60
   1   0  -5    0.50    0.50
  -1   0   4 1406.46   76.59
   1   0  -4 1200.78   76.49
  -1   0   3    0.80    0.40
   1   0  -3    1.30    0.40
   1   0  -2 2686.53  164.28
  -1   0   2 2932.01  164.28
  -1   0   1    0.20    0.20
   1   0  -1    0.10    0.10
  -1   0   1    0.10    0.10
  -1   0  -1    0.30    0.10
   1   0   1    0.00    0.10
   1   0   1    0.30    0.20
   1   0   1    0.20    0.10
  -1   0  -3   -0.80    0.30
   1   0   3    0.00    0.30
  -1   0  -3    0.80    0.40
  -1   0  -4  374.16   23.50
   1   0   4  417.46   23.60
   1   0   5   -0.10    0.50
  -1   0  -5   -0.40    0.50
  -1   0  -6  785.72   49.99
   1   0   6  903.11   50.19
  -1   0  -7   -0.40    0.70
  -1   0  -7   -1.00    1.10
  -1   0  -7   -0.40    1.00
   1   0   7   -0.30    0.70
  -1   0  -8  125.99    8.40
  -1   0  -8  119.99    8.20
  -1   0  -8  125.19    8.20
   1   0   8  117.79    8.40
  -1   0  -8  114.49    8.00
  -1   0  -8  125.19    8.60
  -1   0  -9   -0.90    1.00
  -1   0  -9    1.70    1.10
   1   0   9    0.40    1.00
  -1   0  -9    0.00    1.00
  -1   0  -9    0.80    1.20
  -1   0 -10    1.50    1.50
   1   0  10    3.10    1.50
  -1   0 -10    8.20    2.00
  -1   0 -10    3.70    1.50
  -1   0 -11    0.20    1.20
  -1   0 -11   -0.40    1.00
  -1   0 -11   -1.50    1.10
  -1   0 -12    9.10    1.80
  -1   0 -12    7.80    1.70
  -1   0 -12   10.60    1.80
  -1   0 -13    0.40    0.80
  -1   0 -13    0.10    0.90
  -1   0 -13    1.30    0.90
   1   1 -13   25.40    2.50
   1   1 -13   20.80    2.40
   1   1 -13   23.50    2.40
   1  -1 -13   23.90    2.40
   1  -1 -13   24.10    3.40
   1  -1 -13   23.10    2.90
   1   1 -12   92.09    6.20
   1   1 -12  106.29    6.80
   1   1 -12   94.39    6.80
   1   1 -12   88.79    6.60
   1  -1 -12   86.39    6.40
   1  -1 -12   87.39    6.50
   1  -1 -12   91.89    6.50
   1  -1 -12   87.59    6.40
   1   1 -11   27.40    3.00
   1   1 -11   24.40    3.10
   1   1 -11   27.10    2.80
   1   1 -11   29.60    3.10
  -1   1  11   27.50    5.10
   1  -1 -11   30.50    3.20
   1  -1 -11   33.70    3.10
   1  -1 -11   30.40    2.80
   1  -1 -11   26.30    3.10
  -1  -1  11   20.60    3.50
   1   1 -10   60.29    5.10
   1   1 -10   60.79    4.90
   1   1 -10   67.99    5.10
   1   1 -10   57.29    5.20
  -1   1  10   55.19    5.30
   1  -1 -10   71.59    5.10
   1  -1 -10   62.09    5.00
   1  -1 -10   67.89    5.30
  -1  -1  10   62.69    5.40
   1  -1 -10   62.79    4.80
   1   1  -9   40.00    3.70
   1   1  -9   33.40    3.60
   1   1  -9   35.10    3.80
  -1   1   9   36.30    3.90
   1   1  -9   39.20    3.50
  -1  -1   9   37.10    3.60
   1  -1  -9   37.90    3.80
   1  -1  -9   40.60    3.30
   1  -1  -9   34.30    3.60
   1  -1  -9   40.10    3.40
  -1   1   8  187.78   12.20
   1   1  -8  182.38   11.80
   1   1  -8  166.28   11.80
   1   1  -8  172.48   12.00
   1   1  -8  182.78   11.60
   1  -1  -8  167.18   11.60
  -1  -1   8  186.18   11.90
   1  -1  -8  202.08   12.00
   1  -1  -8  194.88   12.00
   1  -1  -8  189.08   11.60
  -1   1   7  110.89    7.60
   1   1  -7  121.49    8.20
   1   1  -7  111.49    7.20
   1   1  -7  116.59    7.30
   1  -1  -7   97.99    7.40
   1  -1  -7  110.29    7.10
  -1  -1   7  104.99    7.30
   1  -1  -7   98.49    7.40
   1  -1  -7  110.09    7.40
   1   1  -6  223.98   12.30
  -1   1   6  173.68   12.40
   1  -1  -6  189.38   12.40
  -1  -1   6  206.38   12.30
   1   1  -5  262.27   16.00
  -1   1   5  262.27   16.20
  -1  -1   5  271.07   16.00
  -1   1   4  300.37   19.20
   1   1  -4  295.37   19.20
  -1   1   4  338.17   19.60
  -1  -1   4  371.76   19.30
  -1  -1   4  330.77   19.30
   1  -1  -4  312.17   19.40
  -1   1   3  196.68   11.80
  -1   1   3  202.58   11.60
   1  -1  -3  179.38   11.70
   1  -1  -3  199.68   11.60
  -1   1   2  149.19    9.00
   1   1  -2  139.79    8.90
  -1  -1   2  152.88    8.90
   1  -1  -2  159.48    9.00
   1   1  -1   40.70    2.30
  -1   1   1   43.60    2.40
  -1  -1   1   34.80    2.30
  -1  -1   1   35.00    2.30
   1   1   0 1991.00  125.19
  -1  -1   0 2296.17  125.29
   1  -1   0 2090.19  125.19
  -1  -1   0 2190.88  125.29
   1   1   1 1023.80   62.99
  -1  -1  -1 1163.68   63.09
  -1  -1  -1 1040.20   62.99
   1   1   3  720.03   39.80
  -1   1  -3  713.63   39.50
   1   1   3  657.83   39.70
   1  -1   3  722.13   39.50
  -1  -1  -3  650.13   39.60
   1  -1   3  642.24   39.40
  -1  -1  -3  612.84   39.70
   1   1   4  465.85   29.80
  -1   1  -4  548.65   29.80
   1  -1   4  509.95   29.70
  -1  -1  -4  492.55   29.90
  -1   1  -5  410.36   22.90
   1   1   5  395.96   23.20
   1  -1   5  391.96   22.90
  -1  -1  -5  341.97   23.00
   1  -1   5  376.76   22.80
   1   1   6 2167.78  125.59
  -1  -1  -6 2079.49  125.49
   1  -1   6 2155.78  125.29
  -1   1  -7   55.99    4.30
  -1   1  -7   47.30    4.30
  -1   1  -7   52.39    3.80
  -1   1  -7   45.80    4.10
   1   1   7   52.09    4.20
   1  -1   7   54.49    3.90
  -1  -1  -7   48.90    3.90
  -1  -1  -7   43.80    4.10
  -1  -1  -7   44.40    3.80
  -1   1  -8  185.58   11.80
  -1   1  -8  188.38   11.90
  -1   1  -8  183.18   12.20
   1   1   8  174.58   12.10
  -1   1  -8  172.78   11.90
  -1  -1  -8  184.98   11.50
  -1  -1  -8  175.78   11.70
  -1  -1  -8  178.18   12.10
  -1  -1  -8  190.08   12.00
   1  -1   8  177.68   11.80
  -1  -1  -8  204.68   12.10
  -1   1  -9    6.60    1.60
  -1   1  -9    7.90    1.80
  -1   1  -9    6.90    1.50
  -1   1  -9    4.30    1.60
   1   1   9    5.50    1.70
  -1  -1  -9    8.60    1.60
  -1  -1  -9    5.50    1.50
  -1  -1  -9    6.10    1.70
  -1  -1  -9    5.50    1.20
   1  -1   9    5.40    1.50
  -1  -1  -9    5.50    1.50
  -1   1 -10   10.50    2.20
  -1   1 -10    8.20    1.80
  -1   1 -10   12.50    2.30
   1   1  10    3.70    1.70
  -1  -1 -10   11.20    2.20
  -1  -1 -10    7.00    1.70
  -1  -1 -10   10.50    1.70
   1  -1  10    6.40    1.70
  -1  -1 -10   11.80    2.10
  -1   1 -11   21.00    2.70
  -1   1 -11   17.60    2.70
  -1   1 -11   20.70    3.00
   1  -1  11   18.90    3.90
  -1  -1 -11   20.10    2.70
  -1  -1 -11   24.00    2.80
  -1  -1 -11   20.90    3.00
  -1   1 -12   56.29    4.80
  -1   1 -12   67.59    4.80
  -1   1 -12   59.79    5.00
  -1  -1 -12   54.09    4.70
  -1  -1 -12   58.49    5.00
  -1  -1 -12   60.19    4.70
  -1   1 -13    4.20    1.10
  -1   1 -13    3.70    1.00
  -1   1 -13    2.50    1.10
  -1  -1 -13    2.30    1.10
  -1  -1 -13    4.80    1.20
  -1  -1 -13    1.40    0.90
   1   2 -13    4.20    1.10
   1   2 -13    2.40    1.10
   1   2 -13    1.90    1.00
   1  -2 -13    3.00    1.00
   1   2 -12   79.89    6.30
   1   2 -12   84.69    6.10
   1   2 -12   87.19    6.30
   1  -2 -12   84.79    6.00
   1  -2 -12   91.09    6.00
   1  -2 -12   79.59    5.70
   1  -2 -12   84.79    6.00
   1   2 -11    5.40    1.40
   1   2 -11    5.10    1.50
   1   2 -11    5.80    1.50
   1   2 -11    4.30    1.50
   1  -2 -11    4.70    1.20
   1  -2 -11    5.80    1.60
  -1  -2  11    4.60    2.00
   1  -2 -11    4.60    1.60
   1  -2 -11    4.50    1.50
   1   2 -10  127.79    9.30
   1   2 -10  135.59    9.00
   1  -2 -10  138.89    9.20
   1  -2 -10  139.89    9.30
   1  -2 -10  130.79    9.10
   1  -2 -10  141.69    9.00
  -1  -2  10  127.19    9.40
   1   2  -9   43.50    3.90
   1   2  -9   42.40    4.20
   1   2  -9   41.30    4.00
   1   2  -9   43.70    4.00
   1  -2  -9   48.20    4.00
  -1  -2   9   42.80    3.90
   1  -2  -9   43.00    3.80
   1  -2  -9   49.00    3.80
   1  -2  -9   47.10    4.10
  -1   2   8  303.57   19.20
   1   2  -8  290.27   18.60
   1   2  -8  302.47   18.50
   1   2  -8  290.37   18.90
   1   2  -8  283.47   18.70
   1  -2  -8  312.37   18.70
   1  -2  -8  279.57   18.40
   1  -2  -8  311.17   18.40
   1  -2  -8  315.87   18.80
  -1  -2   8  309.07   18.70
   1   2  -7   60.59    4.20
  -1   2   7   58.19    4.60
   1   2  -7   49.30    4.20
   1   2  -7   49.60    4.30
   1   2  -7   55.69    4.50
   1  -2  -7   57.49    4.20
   1  -2  -7   58.79    4.80
   1  -2  -7   54.19    6.00
   1  -2  -7   53.19    4.00
  -1  -2   7   56.09    4.10
   1   2  -6  233.48   13.70
  -1   2   6  226.38   14.20
   1   2  -6  236.58   13.70
  -1  -2   6  201.78   13.60
   1   2  -5 1320.97   75.89
  -1   2   5 1286.87   75.89
   1  -2  -5 1183.98   75.89
  -1  -2   5 1354.16   75.79
   1  -2  -5 1418.06   76.29
  -1  -2   5 1193.68   75.79
   1   2  -4  193.68   11.80
   1  -2  -4  194.68   12.10
  -1  -2   4  218.78   11.70
   1  -2  -4  194.58   12.00
  -1  -2   4  183.28   11.70
  -1   2   3  477.75   28.10
   1   2  -3  471.05   28.00
  -1   2   3  507.65   28.40
   1   2  -3  431.46   27.90
   1  -2  -3  493.75   28.20
  -1   2   2  539.25   35.30
  -1   2   2  584.64   35.40
   1   2  -2  612.94   35.10
   1  -2  -2  662.13   35.40
  -1   2   1  300.37   18.50
   1  -2  -1  326.87   18.60
  -1   2   0  666.83   40.60
   1   2   0  681.23   40.60
  -1  -2   0  626.24   40.60
  -1  -2   0  748.73   40.70
   1  -2   0  738.53   40.50
   1   2   1  579.54   33.40
   1   2   1  567.14   33.50
  -1  -2  -1  557.74   33.40
   1   2   3 4802.42  260.07
  -1  -2  -3 4385.16  259.87
  -1  -2  -3 4139.39  259.77
   1   2   4 1463.75   89.99
  -1   2  -4 1606.34   89.79
  -1  -2  -4 1650.73   90.19
  -1  -2  -4 1411.86   89.89
   1   2   5  218.68   13.90
  -1   2  -5  211.98   13.30
   1   2   5  201.08   13.40
  -1  -2  -5  241.78   14.20
   1  -2   5  240.08   13.40
   1   2   6  539.55   33.20
  -1   2  -6  555.14   32.60
   1  -2   6  523.15   32.60
  -1  -2  -6  581.14   33.10
  -1   2  -7   66.99    5.20
   1   2   7   69.39    5.40
  -1   2  -7   67.89    5.20
  -1   2  -7   67.49    5.40
  -1  -2  -7   68.69    5.40
  -1  -2  -7   65.79    4.90
  -1  -2  -7   68.79    5.20
  -1  -2  -7   83.29    6.20
   1  -2   7   71.69    5.00
  -1   2  -8   95.29    6.60
  -1   2  -8   89.59    7.00
   1   2   8   94.89    7.30
  -1   2  -8  112.09    6.90
  -1   2  -8  106.09    7.00
  -1   2  -8   97.09    7.30
  -1  -2  -8  110.59    7.30
  -1  -2  -8   93.69    6.80
  -1  -2  -8   94.69    6.60
  -1  -2  -8   91.89    6.90
   1  -2   8   92.29    6.70
  -1  -2  -8   97.39    7.20
   1   2   9    1.60    1.30
  -1   2  -9   -0.20    1.10
  -1   2  -9    0.80    0.80
  -1   2  -9    3.00    1.40
  -1   2  -9    2.00    2.00
  -1  -2  -9    1.50    1.10
  -1  -2  -9    0.10    1.00
  -1  -2  -9    1.80    1.20
   1  -2   9    1.10    0.90
  -1  -2  -9    0.70    1.60
  -1  -2  -9    3.30    1.40
  -1   2 -10   42.30    4.20
   1   2  10   29.90    4.60
  -1   2 -10   34.40    3.80
   1  -2  10   31.80    3.60
  -1  -2 -10   40.90    3.60
  -1  -2 -10   32.20    3.20
  -1  -2 -10   36.90    3.80
  -1   2 -11    4.50    1.40
  -1   2 -11    3.70    1.30
  -1   2 -11    6.60    1.70
  -1  -2 -11    5.30    1.60
  -1  -2 -11    5.60    1.60
  -1  -2 -11    5.20    1.40
  -1   2 -12    2.40    1.40
  -1   2 -12    2.60    1.20
  -1   2 -12    2.50    1.20
  -1  -2 -12    1.60    1.00
  -1  -2 -12    2.00    1.30
  -1  -2 -12    2.80    1.00
  -1   2 -13    4.70    1.00
  -1   2 -13    3.80    1.20
  -1  -2 -13    3.90    1.10
  -1  -2 -13    1.80    0.90
   1   3 -13   35.60    2.90
   1   3 -13   33.90    2.90
   1   3 -13   35.20    2.90
   1  -3 -13   33.30    2.80
   1   3 -12    1.30    1.10
   1   3 -12    2.50    1.20
   1   3 -12    0.60    1.10
   1  -3 -12    3.30    1.00
   1  -3 -12    0.10    0.90
   1   3 -11   54.49    4.50
   1   3 -11   66.09    4.90
   1   3 -11   70.39    5.00
   1  -3 -11   56.39    4.60
   1  -3 -11   53.89    4.40
   1  -3 -11   51.59    4.60
   1  -3 -11   57.79    4.50
   1   3 -10  285.67   17.10
   1   3 -10  248.48   18.10
   1   3 -10  290.87   17.40
   1   3 -10  274.67   17.10
  -1  -3  10  233.48   16.90
   1  -3 -10  266.57   16.80
   1   3  -9  146.39    9.30
  -1   3   9  138.99   10.20
   1   3  -9  132.69    9.20
   1   3  -9  125.99    8.90
   1  -3  -9  132.09    9.00
   1  -3  -9  142.79    8.80
  -1  -3   9  125.69    9.10
   1  -3  -9  118.39    8.70
   1  -3  -9  133.49    9.00
   1   3  -8  178.28   12.70
  -1   3   8  207.08   14.80
   1  -3  -8  194.18   13.30
   1  -3  -8  212.48   12.80
   1  -3  -8  205.48   12.90
  -1  -3   8  195.68   12.70
   1  -3  -8  211.08   12.80
   1   3  -7   97.69    6.90
   1   3  -7   91.49    6.60
  -1   3   7   91.99    6.90
   1   3  -7   98.69    6.60
   1   3  -7   97.79    6.50
   1  -3  -7   89.79    6.30
   1  -3  -7   97.99    6.30
   1  -3  -7   86.99    7.60
  -1  -3   7   87.09    6.50
   1   3  -6   45.40    3.10
   1   3  -6   42.20    4.00
  -1   3   6   49.20    3.40
   1   3  -6   47.40    3.80
  -1   3   6   48.10    3.90
  -1  -3   6   43.20    3.20
  -1   3   5  150.88   10.00
  -1   3   5  161.38    9.60
  -1  -3   5  161.78    9.20
   1  -3  -5  137.09    9.50
  -1  -3   5  156.58    9.30
   1   3  -4  756.22   47.00
  -1   3   4  802.52   47.60
  -1   3   4  849.81   47.30
   1  -3  -4  798.82   47.30
  -1   3   3  533.45   33.20
  -1   3   3  570.24   33.10
   1   3  -3  532.95   32.70
   1  -3  -3  599.14   33.10
   1   3  -2 1879.01  115.09
  -1   3   2 1845.52  115.29
   1  -3  -2 2180.88  115.39
  -1   3   1  613.84   34.80
  -1  -3   1  610.84   34.60
  -1  -3   1  546.25   34.60
  -1  -3   0   54.89    3.50
   1  -3   0   54.49    3.40
   1   3   1  667.93   44.20
  -1  -3  -1  774.92   44.30
  -1  -3  -1  813.32   44.30
   1   3   2 2017.90  119.29
   1   3   2 1891.71  119.19
  -1  -3  -2 2191.48  119.29
   1   3   3  799.12   46.10
   1   3   3  735.43   46.20
  -1  -3  -3  821.02   46.20
  -1  -3  -3  768.42   46.20
   1   3   4  812.52   49.90
   1   3   4  804.82   49.70
  -1  -3  -4  938.31   49.90
  -1  -3  -4  811.02   49.70
  -1   3  -5  699.23   41.90
  -1   3  -5  666.73   41.90
   1   3   5  762.02   42.40
   1   3   5  670.63   43.00
  -1  -3  -5  764.72   42.60
  -1  -3  -5  721.93   43.10
  -1   3  -6  121.39    8.20
  -1   3  -6  108.29    8.30
  -1   3  -6  121.69    7.60
   1   3   6  125.79    8.50
  -1  -3  -6  134.49    8.40
  -1  -3  -6  113.99    8.00
   1  -3   6  122.39    7.50
   1  -3   6  132.09    7.50
  -1   3  -7  260.27   17.30
  -1   3  -7  273.27   17.20
  -1   3  -7  277.57   16.80
   1   3   7  267.07   17.50
   1   3   7  267.97   17.70
  -1   3  -7  266.27   17.50
  -1  -3  -7  316.17   17.50
  -1  -3  -7  296.97   17.40
  -1  -3  -7  275.77   16.90
  -1  -3  -7  263.47   17.00
   1  -3   7  275.57   16.80
  -1   3  -8  383.26   22.90
  -1   3  -8  364.46   22.10
   1   3   8  366.26   22.40
  -1   3  -8  345.47   22.50
   1   3   8  339.77   23.00
   1  -3   8  348.87   22.20
  -1  -3  -8  364.96   22.90
  -1  -3  -8  396.06   22.60
  -1  -3  -8  345.17   22.20
  -1  -3  -8  357.76   22.00
  -1  -3  -8  385.66   22.30
   1   3   9  194.18   14.80
  -1   3  -9  232.98   14.50
  -1   3  -9  234.78   14.10
  -1  -3  -9  225.08   13.80
  -1  -3  -9  206.78   14.00
  -1  -3  -9  216.88   13.50
  -1  -3  -9  205.08   13.70
  -1   3 -10   69.29    7.60
  -1  -3 -10   84.79    6.40
   1  -3  10   85.79    6.40
  -1  -3 -10   92.29    6.20
  -1  -3 -10   81.09    5.80
  -1   3 -11   44.60    4.10
  -1   3 -11   37.20    3.80
  -1   3 -11   32.30    3.40
  -1  -3 -11   40.60    3.50
  -1  -3 -11   27.00    3.90
  -1  -3 -11   40.60    4.20
  -1   3 -12   10.00    2.50
  -1   3 -12   10.00    2.00
  -1   3 -12   10.30    1.70
  -1  -3 -12   12.10    1.60
  -1  -3 -12   14.90    2.70
  -1   3 -13    2.10    0.90
  -1   3 -13    1.70    0.80
  -1   3 -13    0.40    0.80
  -1  -3 -13    2.10    0.70
   1   4 -13    6.30    1.40
   1   4 -13    8.80    1.30
   1   4 -13    6.80    1.20
   1  -4 -13    6.30    1.00
   1   4 -12   36.60    3.30
   1   4 -12   41.70    3.40
   1   4 -12   39.80    3.50
   1  -4 -12   37.50    3.10
   1  -4 -12   35.70    2.90
   1   4 -11  125.89    8.00
   1   4 -11  109.69    7.70
   1   4 -11  111.79    7.70
   1   4 -11  101.89    7.70
   1  -4 -11  102.39    7.40
   1  -4 -11  107.99    7.20
   1   4 -10  112.49    7.10
   1   4 -10   93.49    7.20
   1   4 -10  109.09    7.70
   1  -4 -10   97.19    6.80
   1  -4 -10   87.89    6.80
   1   4  -9   18.10    2.60
   1   4  -9   19.00    2.60
   1   4  -9   16.80    2.60
   1  -4  -9   14.90    2.30
  -1  -4   9   18.80    2.30
   1   4  -8   46.40    4.20
   1   4  -8   41.40    4.10
   1   4  -8   50.79    4.60
   1   4  -8   51.09    4.30
  -1  -4   8   53.99    4.00
   1   4  -7  116.39    7.90
   1   4  -7  106.59    7.80
   1   4  -7  114.59    8.10
   1   4  -7  111.49    7.70
   1  -4  -7  121.69    7.60
   1  -4  -7  111.99    7.50
   1   4  -6    1.30    1.00
  -1   4   6    3.60    0.90
   1   4  -6    3.50    1.30
  -1   4   6    1.20    1.30
   1   4  -6    2.30    1.20
   1  -4  -6    3.00    0.90
  -1  -4   6    4.90    0.80
  -1   4   5  512.15   28.70
   1   4  -5  438.66   28.20
  -1   4   5  486.75   29.10
   1  -4  -5  483.15   28.90
   1   4  -4  202.18   12.90
  -1   4   4  233.38   13.70
   1  -4  -4  220.78   13.40
  -1   4   3 1684.63   98.99
   1  -4  -3 1679.73   98.79
   1   4  -2  454.15   27.70
  -1   4   2  486.85   28.10
  -1   4   1 2096.19  121.89
  -1  -4   1 2009.50  121.79
  -1  -4   1 2135.19  121.79
  -1   4   0    5.00    0.70
   1   4   0    5.70    0.80
  -1  -4   0    4.60    0.80
   1  -4   0    6.70    0.90
   1  -4   0    6.90    0.80
   1   4   1 2686.83  169.08
  -1   4  -1 3087.99  168.88
   1   4   2 1877.81  110.19
  -1  -4  -2 1904.71  110.49
  -1  -4  -2 1852.21  110.39
   1   4   3 3514.25  209.78
   1   4   3 3663.13  209.58
  -1  -4  -3 3588.94  209.88
  -1  -4  -3 3543.05  209.58
   1   4   4  564.94   34.00
  -1  -4  -4  527.05   34.30
  -1  -4  -4  621.84   34.30
   1   4   5  552.04   34.60
   1   4   5  585.14   34.20
  -1  -4  -5  627.84   34.60
  -1  -4  -5  562.24   34.10
  -1  -4  -5  536.45   34.20
  -1   4  -6   15.70    1.30
  -1   4  -6   11.70    1.90
   1   4   6   11.30    2.20
  -1   4  -6   14.70    1.20
  -1  -4  -6   14.90    2.10
  -1  -4  -6   12.30    1.80
  -1   4  -7    8.90    1.90
  -1   4  -7    5.50    1.50
  -1   4  -7    8.20    1.80
  -1   4  -7    5.90    1.00
  -1   4  -7    3.70    1.40
   1   4   7    7.90    1.80
  -1  -4  -7    4.90    1.20
  -1  -4  -7    3.60    1.80
   1  -4   7    5.70    1.00
  -1  -4  -7    2.80    1.60
  -1  -4  -7    4.00    1.20
   1   4   8   21.30    3.00
  -1   4  -8   20.50    2.90
  -1   4  -8   18.70    2.70
  -1   4  -8   27.20    3.30
  -1  -4  -8   22.80    2.50
   1  -4   8   21.80    2.20
  -1  -4  -8   22.90    3.10
  -1  -4  -8   21.70    2.40
  -1   4  -9  126.19    8.60
  -1   4  -9  135.49    9.00
  -1   4  -9  126.09    8.40
   1   4   9  103.49    8.30
   1  -4   9  108.69    8.10
  -1  -4  -9  117.89    7.90
  -1  -4  -9  121.09    8.40
  -1  -4  -9  129.59    8.20
  -1   4 -10   88.39    6.40
  -1   4 -10   80.49    6.10
  -1   4 -10   91.89    6.80
  -1  -4 -10   84.39    6.00
  -1  -4 -10   77.29    6.00
  -1  -4 -10   77.09    5.60
   1  -4  10   74.39    6.10
  -1   4 -11   27.20    3.00
  -1   4 -11   26.90    2.70
  -1   4 -11   28.30    3.20
  -1  -4 -11   26.20    2.60
  -1  -4 -11   22.40    2.30
  -1   4 -12    0.50    0.80
  -1   4 -12    3.60    1.00
  -1   4 -12    1.50    1.00
  -1  -4 -12    1.80    0.80
   1   5 -12   28.30    2.70
   1   5 -12   27.70    2.50
   1   5 -12   31.80    2.70
   1  -5 -12   24.60    2.30
   1  -5 -12   25.80    2.30
   1   5 -11   14.00    2.10
   1   5 -11   10.70    1.80
   1   5 -11   12.70    1.90
   1  -5 -11    9.50    2.30
   1  -5 -11    9.70    1.70
   1   5 -10  176.98   11.70
   1   5 -10  176.48   11.70
   1   5 -10  172.98   11.40
   1  -5 -10  180.58   11.40
   1  -5 -10  178.08   11.20
   1   5  -9  281.37   18.20
   1   5  -9  257.87   17.80
   1   5  -9  257.47   19.10
   1   5  -9  301.67   18.10
   1  -5  -9  305.47   17.70
   1   5  -8   40.20    3.70
  -1   5   8   42.00    3.80
   1   5  -8   35.80    3.70
   1   5  -8   36.70    3.70
   1   5  -8   42.80    4.10
   1  -5  -8   41.60    3.40
   1  -5  -8   38.20    3.40
   1   5  -7  120.49    8.90
  -1   5   7  133.89    9.10
   1   5  -7  135.49    9.50
   1   5  -7  136.19    9.30
   1  -5  -7  143.89    8.90
  -1  -5   7  144.69    8.70
  -1   5   6   93.59    6.20
   1   5  -6   79.39    6.20
   1   5  -6   80.29    6.00
   1   5  -6   79.69    6.00
  -1   5   6   78.39    5.70
   1   5  -6   77.69    5.80
   1  -5  -6   90.59    5.70
   1   5  -5  147.89    9.80
   1   5  -5  142.79    9.00
   1   5  -5  144.89    9.70
  -1   5   5  167.48    9.70
  -1   5   5  152.78    9.90
   1   5  -5  147.19   10.40
   1  -5  -5  159.18    9.70
   1  -5  -5  141.09    9.40
   1   5  -4  189.68   11.60
  -1   5   4  202.88   12.10
   1  -5  -4  193.58   12.20
   1   5  -3  583.94   38.40
  -1   5   3  688.63   38.80
   1  -5  -3  688.53   38.90
   1   5  -2 1215.88   70.79
  -1   5   2 1075.99   70.99
  -1  -5   2 1215.58   70.79
   1  -5  -2 1262.47   71.09
  -1  -5   2 1261.77   70.79
  -1   5   1  864.61   48.70
   1   5  -1  832.92   48.60
  -1  -5   1  730.23   48.60
   1  -5  -1  873.51   48.80
  -1  -5   1  830.32   48.80
  -1   5   0   49.80    3.30
   1   5   0   52.99    3.40
   1  -5   0   43.20    3.30
  -1  -5   0   55.09    3.50
   1  -5   0   51.19    4.00
   1   5   1  307.87   19.20
  -1   5  -1  340.37   19.00
   1  -5   1  323.57   18.90
  -1  -5  -1  332.67   19.30
   1  -5   1  292.37   19.30
  -1   5  -2 1099.39   63.39
  -1   5  -2 1038.80   63.39
   1   5   2 1104.99   63.79
   1   5   3  709.03   40.10
  -1  -5  -3  637.44   40.10
   1   5   4  422.06   27.00
   1   5   4  471.15   26.70
   1   5   4  426.06   26.50
  -1  -5  -4  446.06   26.70
  -1   5  -5  398.16   23.00
   1   5   5  353.76   22.90
   1   5   5  401.06   22.60
  -1   5  -5  363.16   22.80
  -1   5  -5  363.76   22.90
  -1  -5  -5  353.16   22.40
  -1  -5  -5  360.06   22.60
  -1   5  -6   38.70    3.60
  -1   5  -6   41.20    4.00
  -1   5  -6   39.50    3.60
  -1   5  -6   32.10    3.60
   1   5   6   49.30    4.00
  -1  -5  -6   42.10    3.40
  -1   5  -7  413.26   25.80
  -1   5  -7  427.96   26.30
   1   5   7  414.46   27.50
  -1   5  -7  438.96   26.40
  -1   5  -7  414.26   26.10
  -1  -5  -7  416.76   25.80
   1  -5   7  458.75   25.30
  -1  -5  -7  408.86   27.60
   1   5   8   66.79    5.60
  -1   5  -8   74.79    5.70
  -1   5  -8   66.49    5.50
  -1   5  -8   78.39    6.10
  -1  -5  -8   66.69    5.20
  -1  -5  -8   68.69    5.10
   1  -5   8   75.89    5.40
  -1   5  -9  300.57   20.10
  -1   5  -9  301.97   18.50
   1   5   9  276.17   18.00
   1  -5   9  273.57   17.90
  -1  -5  -9  303.37   17.90
  -1   5 -10   50.39    4.30
  -1   5 -10   49.99    4.50
  -1   5 -10   44.30    4.00
  -1  -5 -10   47.00    3.90
  -1  -5 -10   46.30    3.60
  -1   5 -11   24.40    3.30
  -1   5 -11   16.20    3.10
  -1   5 -11   25.90    2.40
  -1  -5 -11   20.10    2.20
  -1  -5 -11   18.90    2.00
  -1   5 -12    1.30    0.90
  -1   5 -12    2.60    1.00
  -1   5 -12    2.40    1.30
  -1  -5 -12    1.90    0.90
   1   6 -12    1.50    0.80
   1   6 -12    1.20    0.70
   1   6 -12    0.40    0.70
   1  -6 -12   -0.60    0.70
   1   6 -11   51.39    3.80
   1   6 -11   49.70    3.90
   1   6 -11   48.40    4.10
   1  -6 -11   53.99    3.70
   1  -6 -11   46.70    3.60
   1   6 -10   26.50    2.90
   1   6 -10   23.40    2.60
   1   6 -10   25.90    2.70
   1   6 -10   21.60    2.60
   1  -6 -10   23.60    2.30
   1  -6 -10   20.50    2.30
   1   6  -9   74.39    5.70
   1   6  -9   78.79    6.10
   1   6  -9   75.99    5.70
   1   6  -9   75.49    5.80
   1  -6  -9   75.69    5.50
   1  -6  -9   83.29    5.60
   1   6  -8    6.30    1.70
   1   6  -8   11.30    2.00
  -1   6   8   12.70    2.00
   1   6  -8   11.80    2.30
   1   6  -8    7.70    1.60
   1  -6  -8   11.10    1.70
   1  -6  -8   10.80    1.70
  -1  -6   8    9.30    1.70
   1   6  -7   94.19    7.00
  -1   6   7   89.39    6.60
   1   6  -7  101.19    6.90
   1   6  -7   94.79    6.70
   1   6  -7   84.39    6.60
   1  -6  -7   95.29    6.30
   1   6  -6   10.40    3.00
   1   6  -6    9.50    1.90
  -1   6   6    6.40    1.40
   1   6  -6    6.90    2.40
   1   6  -6    6.70    1.60
  -1   6   6    6.90    1.10
  -1   6   6    7.10    1.70
   1   6  -6    5.60    1.90
  -1  -6   6    6.60    1.00
   1   6  -5  133.99    8.80
   1   6  -5  124.79    8.80
  -1   6   5  136.19    8.60
  -1   6   5  119.49    8.60
   1   6  -5  132.79    8.80
   1   6  -5  124.49    8.60
   1   6  -5  130.89    8.90
   1   6  -5  126.79    7.90
   1  -6  -5  135.09    8.80
  -1  -6   5  138.19    8.20
   1  -6  -5  140.89    8.50
  -1   6   4  629.04   40.90
   1   6  -4  670.13   40.70
   1   6  -4  661.93   40.70
   1   6  -4  678.93   40.00
   1   6  -4  676.33   40.80
  -1   6   4  742.93   40.80
   1   6  -4  643.64   40.70
  -1   6   4  677.03   40.60
  -1  -6   4  688.43   40.10
   1  -6  -4  731.43   40.80
  -1   6   3  466.75   28.20
  -1   6   3  473.75   28.20
  -1   6   3  425.36   28.30
  -1   6   3  454.45   29.40
   1   6  -3  475.25   27.80
   1   6  -3  508.25   27.90
   1   6  -3  456.45   28.50
   1   6  -3  416.76   29.30
   1   6  -3  435.26   28.30
  -1  -6   3  505.05   27.90
  -1  -6   3  501.35   27.90
   1  -6  -3  508.85   28.40
   1   6  -2  674.73   42.80
   1   6  -2  675.03   42.70
   1   6  -2  655.53   42.20
   1   6  -2  771.72   42.30
  -1   6   2  692.03   42.90
  -1   6   2  765.82   42.60
  -1   6   2  672.03   42.70
  -1   6   2  766.32   42.50
   1   6  -2  677.03   42.70
  -1   6   2  694.53   42.50
   1  -6  -2  774.22   42.70
  -1  -6   2  768.22   42.40
  -1   6   1  997.30   61.49
   1   6  -1 1071.29   61.39
   1   6  -1 1044.60   61.89
   1   6  -1 1063.89   61.79
  -1   6   1  961.00   61.79
   1   6  -1  980.40   61.69
  -1   6   1 1073.39   61.39
   1  -6  -1 1124.49   61.59
  -1  -6   1 1050.79   61.39
   1   6   0  448.56   26.20
  -1   6   0  478.35   26.10
  -1   6   0  391.46   25.20
   1   6   0  439.36   25.70
  -1   6   0  435.06   25.90
  -1  -6   0  395.96   25.30
   1  -6   0  380.96   25.20
  -1   6  -1  456.65   25.50
   1   6   1  431.26   25.20
  -1   6  -1  378.06   25.30
   1   6   1  373.66   25.20
   1   6   1  405.66   25.70
  -1   6  -1  449.16   24.90
   1  -6   1  428.06   25.00
  -1  -6  -1  430.26   25.30
   1   6   2  299.27   19.70
   1   6   2  331.97   19.80
  -1   6  -2  304.07   19.90
   1   6   2  300.37   20.00
   1   6   2  317.07   20.20
  -1   6  -2  301.77   19.80
  -1   6  -2  366.16   20.10
  -1   6  -2  316.07   19.40
   1   6   2  295.77   19.80
  -1   6  -2  353.76   19.40
   1  -6   2  360.16   19.30
  -1  -6  -2  349.77   20.00
  -1   6  -3  669.73   41.00
   1   6   3  708.03   41.10
   1   6   3  712.33   41.60
   1   6   3  643.04   41.10
   1   6   3  635.54   40.80
   1   6   3  707.53   40.90
  -1   6  -3  676.23   41.00
  -1   6  -3  677.23   41.60
  -1  -6  -3  755.82   41.20
  -1   6  -4  262.67   17.40
  -1   6  -4  299.67   18.30
  -1   6  -4  265.97   17.40
  -1   6  -4  294.77   17.50
   1   6   4  279.37   17.30
   1   6   4  281.17   18.00
  -1  -6  -4  300.37   17.70
  -1   6  -5  109.49    7.30
  -1   6  -5  101.49    7.50
   1   6   5  117.99    7.50
  -1   6  -5  102.09    7.20
  -1   6  -5  105.89    7.40
  -1   6  -5  101.99    7.50
   1   6   5  115.19    7.50
  -1   6  -5   94.59    7.70
   1   6   5  120.59    8.10
  -1  -6  -5  115.39    7.60
  -1  -6  -5  119.59    7.40
  -1   6  -6   49.90    3.90
  -1   6  -6   44.40    3.90
  -1   6  -6   49.30    4.00
   1   6   6   46.20    4.40
  -1   6  -6   51.69    4.10
  -1  -6  -6   42.20    3.70
  -1   6  -7   61.19    4.70
  -1   6  -7   55.29    4.60
  -1   6  -7   56.89    5.00
  -1   6  -7   47.80    4.50
  -1  -6  -7   54.59    4.30
  -1   6  -8   27.90    3.40
   1   6   8   29.50    3.30
  -1   6  -8   30.60    3.30
  -1   6  -8   25.90    3.00
   1  -6   8   28.10    2.50
  -1  -6  -8   23.90    2.60
  -1  -6  -8   26.70    2.60
   1   6   9    9.90    1.90
  -1   6  -9    9.70    2.10
  -1   6  -9    9.50    1.80
  -1   6  -9   10.60    1.70
  -1  -6  -9   10.10    1.70
  -1  -6  -9    8.90    1.60
  -1   6 -10    4.60    1.40
  -1   6 -10    4.50    1.50
  -1   6 -10    3.50    1.10
  -1  -6 -10    4.90    1.10
  -1  -6 -10    8.00    1.80
  -1   6 -11    6.40    1.30
  -1   6 -11    5.70    1.30
  -1   6 -11    6.90    1.40
  -1  -6 -11    5.30    1.10
  -1  -6 -11    5.70    1.10
   1   7 -11   21.70    2.10
   1   7 -11   17.50    1.80
   1  -7 -11   18.90    2.10
   1  -7 -11   18.40    1.80
   1   7 -10   38.90    3.10
   1   7 -10   36.20    3.30
   1   7 -10   32.70    3.50
   1   7 -10   39.50    3.20
   1  -7 -10   39.70    2.90
   1  -7 -10   38.40    3.00
   1   7  -9   76.29    5.50
   1   7  -9   70.69    5.30
   1   7  -9   74.29    5.50
   1   7  -9   75.79    5.70
   1  -7  -9   77.99    5.20
   1  -7  -9   76.99    5.20
   1   7  -8   15.00    2.10
  -1   7   8   13.60    2.00
   1   7  -8   16.00    2.40
   1   7  -8   15.20    2.30
   1   7  -8   15.50    2.10
   1  -7  -8   14.10    1.90
  -1  -7   8   14.60    2.30
   1  -7  -8   17.90    2.00
   1   7  -7  128.19    9.10
  -1   7   7  135.29    9.20
   1   7  -7  127.49    8.90
   1   7  -7  138.09    9.20
   1   7  -7  137.59    9.40
   1   7  -7  127.99    9.20
   1  -7  -7  138.29    8.80
  -1  -7   7  153.48    8.80
   1   7  -6   31.10    3.60
   1   7  -6   26.30    2.80
   1   7  -6   25.40    2.90
   1   7  -6   26.70    3.00
   1   7  -6   26.10    2.80
  -1   7   6   35.60    4.50
  -1   7   6   28.00    3.00
  -1   7   6   29.90    2.50
   1   7  -6   26.20    3.20
   1  -7  -6   24.10    2.50
   1   7  -5  130.09    9.30
  -1   7   5  142.39    9.40
  -1   7   5  133.79    9.00
   1   7  -5  144.89    9.20
   1   7  -5  134.99    9.00
  -1   7   5  131.19    8.70
   1   7  -5  119.19    8.90
   1   7  -5  132.29    9.10
   1  -7  -5  135.39    8.70
   1  -7  -5  134.19    9.10
  -1  -7   5  148.09    8.60
   1   7  -4    9.30    1.60
   1   7  -4    8.40    1.60
  -1   7   4    6.00    1.30
  -1   7   4    7.00    1.20
   1   7  -4    7.80    1.70
   1   7  -4    6.10    1.50
   1   7  -4    7.20    1.50
   1   7  -4    8.50    1.10
  -1   7   4   10.40    1.90
  -1   7   4    8.50    1.40
   1   7  -4    6.90    1.70
  -1  -7   4   10.60    1.30
   1  -7  -4    9.10    1.30
   1  -7  -4    7.00    1.40
   1   7  -3  408.96   26.30
  -1   7   3  420.96   26.00
   1   7  -3  433.16   25.80
  -1   7   3  442.86   26.10
  -1   7   3  473.65   26.30
   1   7  -3  401.76   26.40
   1   7  -3  411.56   26.30
  -1   7   3  419.56   26.50
   1   7  -3  391.46   26.20
  -1   7   3  420.06   26.00
   1   7  -3  481.55   26.40
  -1  -7   3  470.45   25.90
   1  -7  -3  433.46   26.30
   1   7  -2   45.90    4.10
  -1   7   2   49.40    4.00
   1   7  -2   47.00    4.00
  -1   7   2   49.40    3.90
  -1   7   2   47.50    4.20
   1   7  -2   47.10    4.00
  -1   7   2   51.49    3.80
  -1   7   2   48.70    3.90
   1   7  -2   53.09    4.30
   1   7  -2   45.10    4.10
   1   7  -2   54.79    3.60
   1  -7  -2   58.39    4.00
  -1  -7   2   54.59    3.70
   1   7  -1  183.58   12.90
   1   7  -1  205.38   13.30
  -1   7   1  194.68   12.80
   1   7  -1  212.58   12.70
  -1   7   1  210.38   13.30
   1   7  -1  196.18   12.90
  -1   7   1  205.98   13.10
   1   7  -1  219.78   13.10
  -1   7   1  212.48   12.80
   1   7  -1  197.28   13.20
  -1   7   1  201.48   12.90
  -1  -7   1  212.28   12.90
   1  -7  -1  222.78   13.00
   1   7   0   36.10    3.30
   1   7   0   39.30    3.30
   1   7   0   34.80    3.20
  -1   7   0   38.20    3.30
  -1   7   0   42.70    3.30
   1   7   0   45.00    3.20
   1   7   0   39.00    3.70
  -1   7   0   44.30    3.10
  -1   7   0   36.90    3.40
  -1   7   0   39.40    3.40
   1   7   0   40.70    3.60
  -1  -7   0   42.90    3.30
   1  -7   0   44.10    3.20
  -1   7  -1  927.91   56.79
   1   7   1  940.21   56.89
   1   7   1  943.81   56.99
  -1   7  -1 1022.60   56.29
   1   7   1  974.20   56.49
  -1   7  -1  934.91   56.59
   1   7   1  911.11   56.59
  -1   7  -1  885.81   56.39
  -1   7  -1  936.61   56.69
   1   7   1  879.01   56.39
   1   7   1 1007.70   56.59
  -1  -7  -1  995.70   56.69
   1  -7   1 1024.50   56.39
   1   7   2   62.29    5.40
  -1   7  -2   65.99    5.10
  -1   7  -2   80.39    5.20
   1   7   2   67.89    5.00
  -1   7  -2   63.39    5.00
  -1   7  -2   66.79    5.10
  -1   7  -2   74.69    4.60
   1   7   2   67.69    5.30
  -1   7  -2   64.09    5.00
   1  -7   2   72.09    4.60
  -1  -7  -2   74.69    5.20
  -1   7  -3  451.15   30.20
  -1   7  -3  519.85   29.70
   1   7   3  525.95   30.60
  -1   7  -3  560.94   30.30
   1   7   3  477.15   30.30
   1   7   3  467.75   30.20
   1   7   3  523.15   30.20
   1   7   3  467.15   30.80
  -1   7  -3  481.65   30.30
  -1   7  -3  502.05   30.40
  -1   7  -3  479.35   30.30
  -1  -7  -3  509.55   30.50
   1  -7   3  557.74   29.80
  -1   7  -4  142.09   10.00
  -1   7  -4  158.58   10.00
  -1   7  -4  153.78   10.10
   1   7   4  159.78   11.20
   1   7   4  161.58    9.90
  -1   7  -4  144.79   10.00
   1   7   4  156.38   10.20
   1   7   4  163.88   10.20
  -1   7  -4  149.99   10.00
  -1  -7  -4  157.58   10.30
  -1   7  -5  138.89    9.50
  -1   7  -5  144.79   10.20
  -1   7  -5  139.59    9.60
  -1   7  -5  141.79    9.50
   1   7   5  162.08    9.50
   1   7   5  151.68    9.90
  -1   7  -5  140.99    9.50
   1   7   5  143.39   10.30
   1   7   5  160.88   10.30
  -1  -7  -5  166.18    9.70
  -1  -7  -5  142.09   10.00
  -1   7  -6   32.40    3.00
  -1   7  -6   35.30    3.30
  -1   7  -6   35.30    3.70
   1   7   6   31.10    2.90
  -1   7  -6   30.50    3.20
  -1   7  -6   29.40    3.50
  -1   7  -6   36.10    3.10
   1   7   6   38.20    3.70
  -1  -7  -6   37.30    3.20
  -1   7  -7   65.19    6.90
   1   7   7   77.39    5.90
  -1  -7  -7   74.89    5.30
  -1   7  -8    4.60    1.60
  -1   7  -8    7.10    1.50
   1   7   8    4.10    1.30
  -1  -7  -8    3.70    1.10
  -1  -7  -8    5.10    1.20
  -1   7  -9   52.89    4.20
  -1   7  -9   58.69    5.00
   1   7   9   54.49    4.20
  -1   7  -9   59.99    4.90
  -1  -7  -9   53.49    4.20
  -1  -7  -9   58.49    4.10
  -1   7 -10    0.90    1.10
  -1   7 -10    1.80    1.00
  -1  -7 -10    2.80    0.80
  -1  -7 -10    2.70    0.80
  -1   7 -11   27.50    3.00
  -1  -7 -11   21.10    2.10
   1   8 -10    6.70    1.00
   1   8 -10    7.30    1.20
   1  -8 -10    8.70    1.10
   1   8  -9  149.19    9.30
   1   8  -9  129.59    9.20
   1   8  -9  153.08    9.50
   1  -8  -9  144.39    9.50
   1  -8  -9  153.78    9.10
   1   8  -8   22.50    2.50
   1   8  -8   23.00    2.80
   1   8  -8   22.30    2.50
   1  -8  -8   21.80    2.10
   1   8  -7  123.29    8.40
   1   8  -7  121.09    8.70
  -1   8   7  134.29    8.70
   1   8  -7  126.19    8.60
   1   8  -7  124.09    8.70
   1  -8  -7  131.19    8.30
   1  -8  -7  146.29    8.60
  -1   8   6    2.00    1.00
   1   8  -6    1.90    1.50
   1   8  -6    2.20    1.60
  -1  -8   6    2.00    0.80
   1  -8  -6    3.10    1.00
   1   8  -5  135.79    9.70
  -1   8   5  153.68    9.40
  -1   8   5  148.49    9.40
  -1   8   5  158.18   10.10
   1   8  -5  128.39    9.70
  -1   8   5  150.68    9.80
   1   8  -5  150.78    9.80
   1   8  -5  158.68    9.90
   1   8  -5  148.09    9.70
  -1  -8   5  142.99    9.20
   1  -8  -5  151.68    9.30
   1  -8  -5  130.59    9.90
  -1   8   4   70.69    5.80
  -1   8   4   82.59    5.50
  -1   8   4   78.59    5.40
   1   8  -4   74.49    5.50
   1   8  -4   72.79    5.60
   1   8  -4   85.39    5.80
   1   8  -4   77.19    5.00
  -1   8   4   80.59    5.50
   1   8  -4   73.39    5.70
   1   8  -4   66.39    5.50
   1  -8  -4   67.99    5.60
   1  -8  -4   79.19    5.20
  -1  -8   4   77.19    5.30
  -1   8   3   40.30    3.20
  -1   8   3   36.60    3.10
  -1   8   3   36.00    3.10
   1   8  -3   38.50    3.50
   1   8  -3   32.80    2.70
   1   8  -3   30.60    3.20
  -1   8   3   34.20    3.50
   1   8  -3   36.70    3.50
  -1   8   3   40.50    3.30
   1  -8  -3   31.20    3.20
   1  -8  -3   38.20    3.50
  -1  -8   3   34.00    2.90
  -1   8   2  310.37   19.80
  -1   8   2  307.27   19.30
   1   8  -2  361.56   19.80
   1   8  -2  324.37   19.80
   1   8  -2  314.67   19.70
   1   8  -2  350.96   19.60
  -1   8   2  292.27   19.30
  -1   8   2  284.77   19.40
  -1   8   2  309.47   19.30
   1   8  -2  306.97   19.90
   1  -8  -2  302.77   19.50
   1   8  -1  191.08   12.10
  -1   8   1  193.78   12.60
   1   8  -1  203.58   13.00
  -1   8   1  196.48   12.10
   1   8  -1  173.68   12.60
   1   8  -1  185.78   12.60
   1   8  -1  182.68   12.30
  -1   8   1  190.98   12.40
   1   8  -1  185.68   12.40
  -1   8   1  192.48   12.20
   1  -8  -1  214.08   12.40
  -1  -8   1  190.78   12.20
  -1   8   0  371.06   21.50
   1   8   0  359.46   21.00
   1   8   0  312.27   20.90
  -1   8   0  371.76   21.50
   1   8   0  324.47   21.00
   1   8   0  326.27   21.10
  -1   8   0  333.97   21.20
  -1   8   0  337.27   21.00
   1   8   0  333.47   21.40
   1   8   0  366.66   21.70
  -1   8   0  341.37   20.80
  -1  -8   0  339.47   21.10
   1  -8   0  342.37   21.00
  -1   8  -1  163.28   10.30
   1   8   1  153.68   10.00
   1   8   1  155.18   10.00
  -1   8  -1  148.79   10.20
   1   8   1  151.88   10.40
  -1   8  -1  169.08   10.10
   1   8   1  148.39   10.00
   1   8   1  166.88   10.60
  -1   8  -1  150.58    9.80
  -1   8  -1  155.98    9.60
  -1   8  -1  137.19   10.10
  -1  -8  -1  140.49   10.10
   1  -8   1  155.08    9.80
   1   8   2  155.58    9.40
   1   8   2  127.39    9.20
   1   8   2  136.09    9.80
   1   8   2  125.19    9.50
  -1   8  -2  141.49    9.50
  -1   8  -2  138.59    8.80
  -1   8  -2  152.08    9.60
  -1  -8  -2  136.19    9.50
   1  -8   2  156.58    9.10
   1   8   3  150.18   10.40
  -1   8  -3  154.98   10.50
  -1   8  -3  171.88   10.60
   1   8   3  161.48   10.80
  -1   8  -3  163.08    9.90
   1   8   3  167.38   10.50
  -1   8  -3  169.88   10.70
   1   8   3  168.58   10.70
   1   8   3  165.08   11.20
  -1  -8  -3  160.88   10.80
   1  -8   3  156.58   10.10
  -1   8  -4   81.09    6.20
   1   8   4   99.79    6.50
  -1   8  -4   88.59    6.30
   1   8   4   84.59    6.80
  -1   8  -4   85.99    6.20
  -1   8  -4   87.49    6.20
  -1   8  -4   81.79    6.20
   1   8   4   89.59    6.30
   1   8   4   98.09    6.20
   1   8   4   97.09    6.50
  -1  -8  -4   81.39    6.50
   1  -8   4   93.69    6.10
  -1   8  -5  106.39    7.20
   1   8   5  100.29    7.60
  -1   8  -5  104.09    7.30
   1   8   5  110.09    7.30
  -1   8  -5  101.19    7.20
   1   8   5  108.19    7.90
  -1   8  -5  102.19    7.30
   1   8   5  119.89    7.10
  -1  -8  -5  109.79    7.30
  -1  -8  -5  119.59    8.60
  -1   8  -6   19.30    2.20
  -1   8  -6   14.60    2.10
  -1   8  -6   17.30    2.10
   1   8   6   18.20    3.00
   1   8   6   21.60    2.00
  -1  -8  -6   21.00    2.30
   1   8   8    5.80    1.40
  -1   8  -8    4.30    1.70
  -1  -8  -8    9.00    1.50
  -1  -8  -8    6.40    1.20
   1   8   9   42.30    3.70
  -1  -8  -9   42.60    3.10
  -1  -8  -9   39.40    3.10
  -1  -8 -10    0.60    0.80
   1  -9  -9   31.90    2.40
   1   9  -8    8.80    1.40
   1   9  -8    8.50    1.30
  -1   9   8    8.50    1.40
   1  -9  -8    9.30    1.30
   1  -9  -8   12.30    1.40
   1   9  -7   94.49    6.40
  -1   9   7  105.69    6.80
   1   9  -7   83.59    7.40
   1   9  -7   98.99    6.70
   1  -9  -7   93.39    6.40
   1  -9  -7  103.49    6.30
   1   9  -6   63.79    4.50
   1   9  -6   63.29    4.70
   1   9  -6   59.29    4.70
   1   9  -6   58.79    4.70
  -1   9   6   67.69    4.90
   1  -9  -6   67.19    4.40
  -1   9   5   49.90    4.40
   1   9  -5   52.69    4.30
   1   9  -5   58.59    4.40
  -1   9   5   52.19    4.00
   1   9  -5   54.49    4.40
  -1   9   5   54.09    4.00
   1   9  -5   53.69    4.30
   1  -9  -5   56.79    3.90
  -1  -9   5   56.69    4.00
   1   9  -4  125.89    7.70
   1   9  -4  133.69    8.30
  -1   9   4  125.39    9.90
   1   9  -4  142.79    9.50
  -1   9   4  127.79    8.50
   1  -9  -4  121.49    7.90
  -1  -9   4  111.49    8.00
   1  -9  -4  115.59    8.60
   1   9  -3  222.38   13.90
   1   9  -3  227.48   14.40
  -1   9   3  213.28   14.30
   1   9  -3  198.48   14.10
   1   9  -3  248.78   14.60
   1   9  -3  237.58   14.50
   1   9  -3  253.27   14.70
  -1   9   3  251.47   14.40
  -1   9   3  215.68   14.10
   1  -9  -3  219.18   13.90
  -1  -9   3  212.48   14.10
  -1   9   2    9.20    1.60
   1   9  -2    5.70    1.60
  -1   9   2    5.30    1.30
   1   9  -2    5.20    1.20
  -1   9   2    5.80    1.70
   1   9  -2    6.70    1.50
   1   9  -2    8.50    1.80
  -1   9   2    5.50    1.50
   1   9  -2    8.60    1.70
   1   9  -2    7.60    1.50
  -1   9   2    3.70    1.00
   1  -9  -2    6.80    1.40
   1  -9  -2    7.70    1.40
  -1  -9   2    6.40    1.30
   1   9  -1  253.37   16.30
   1   9  -1  275.77   16.10
  -1   9   1  263.07   16.40
   1   9  -1  261.37   16.40
  -1   9   1  280.57   16.30
   1   9  -1  277.97   16.70
  -1   9   1  270.77   16.70
  -1   9   1  249.18   16.10
  -1   9   1  248.48   16.10
  -1  -9   1  237.68   16.20
   1  -9  -1  237.38   16.20
  -1   9   0  279.47   16.10
  -1   9   0  247.58   15.80
  -1   9   0  257.07   16.10
  -1   9   0  243.88   16.20
   1   9   0  238.08   16.10
   1   9   0  254.07   16.50
   1   9   0  241.28   16.40
   1   9   0  261.77   16.10
  -1   9   0  280.57   16.50
   1   9   0  244.78   16.00
   1  -9   0  283.27   16.20
  -1  -9   0  245.88   16.20
   1   9   1  651.53   37.90
  -1   9  -1  667.23   37.60
  -1   9  -1  644.94   37.50
   1   9   1  664.83   37.40
   1   9   1  560.14   37.20
   1   9   1  587.14   37.30
  -1   9  -1  596.64   36.90
   1   9   1  652.03   37.70
  -1   9  -1  656.23   37.40
  -1   9  -1  578.64   37.10
  -1  -9  -1  592.74   37.50
   1  -9   1  591.34   37.10
   1   9   2   67.09    5.80
   1   9   2   87.39    5.80
  -1   9  -2   78.49    5.60
  -1   9  -2   86.89    5.80
  -1   9  -2   85.89    5.90
  -1   9  -2   73.49    5.10
   1   9   2   68.49    5.50
   1   9   2   80.39    5.60
   1   9   2   75.29    6.20
  -1  -9  -2   69.09    5.80
   1  -9   2   73.79    5.40
   1   9   3   80.79    5.60
   1   9   3   88.59    6.00
  -1   9  -3   75.09    5.00
   1   9   3   67.99    5.70
   1   9   3   82.69    6.40
  -1   9  -3   77.69    5.60
  -1   9  -3   82.89    5.70
   1   9   3   86.19    5.80
   1  -9   3   70.59    5.30
  -1   9  -4   79.49    5.80
   1   9   4   82.49    5.90
   1   9   4   75.59    6.00
  -1   9  -4   85.79    5.80
  -1   9  -4   76.19    5.60
  -1   9  -4   79.29    5.70
   1   9   4   87.29    5.60
   1  -9   4   77.59    5.20
  -1  -9  -4   71.29    6.70
  -1  -9  -4   81.39    5.60
  -1   9  -5   70.29    5.00
  -1   9  -5   70.29    5.00
  -1   9  -5   71.09    5.00
   1   9   5   68.79    4.90
   1   9   5   73.09    4.80
   1   9   5   66.89    5.50
  -1   9  -5   69.09    4.90
  -1  -9  -5   64.19    4.90
  -1   9  -6   56.49    4.30
   1   9   6   59.09    4.90
  -1   9  -6   63.99    4.40
  -1  -9  -6   62.99    4.40
   1   9   7   52.49    4.30
  -1  -9  -7   58.19    5.10
  -1  -9  -7   59.19    4.10
   1   9   8   10.60    1.40
  -1  -9  -8   10.60    1.50
  -1  -9  -8   14.00    1.50
  -1  -9  -9    5.10    0.80
  -1  -9  -9    5.20    0.80
   1 -10  -8   22.90    1.90
  -1  10   7   38.10    2.80
   1  10  -7   36.50    2.80
   1  10  -7   34.30    2.80
   1 -10  -7   37.00    2.80
   1  10  -6   21.00    2.10
   1  10  -6   24.80    2.20
   1  10  -6   22.10    2.40
   1  10  -6   21.00    2.10
   1 -10  -6   21.50    2.10
  -1  10   5  127.99    8.40
  -1  10   5  118.99    7.90
   1  10  -5  115.89    7.90
   1  10  -5  134.79    8.20
   1  10  -5  126.09    8.20
  -1  10   5  123.09    7.90
   1  10  -4   98.69    6.60
   1  10  -4   87.99    6.30
  -1  10   4   98.29    6.40
  -1  10   4  100.59    6.40
   1  10  -4   90.59    6.50
   1  10  -4   94.79    6.60
  -1  10   4   90.39    6.70
   1  10  -3  202.28   12.50
   1  10  -3  190.58   12.50
  -1  10   3  182.38   12.20
  -1  10   3  208.68   12.50
   1  10  -3  197.08   12.70
   1  10  -2   17.10    2.40
   1  10  -2   17.20    2.30
  -1  10   2   15.60    2.20
   1  10  -2   18.90    2.50
   1  10  -2   15.30    2.30
   1  10  -2   17.70    1.90
  -1  10   2   20.80    2.50
  -1  10   2   14.40    2.00
  -1  10   2   15.80    2.10
  -1 -10   2   17.90    2.30
  -1  10   1  495.45   31.80
   1  10  -1  592.54   32.50
   1  10  -1  517.15   32.30
  -1  10   1  515.95   32.10
  -1  10   1  518.75   32.10
   1  10  -1  488.75   31.90
   1  10  -1  560.44   32.20
   1  10  -1  555.54   32.10
  -1  10   0   10.10    1.90
   1  10   0    8.70    1.80
   1  10   0    6.10    1.60
   1  10   0   12.40    2.00
  -1  10   0   13.70    2.20
  -1  10   0   12.20    1.80
  -1  10   0   10.10    1.80
   1  10   0    9.40    2.40
  -1  10   0   10.30    1.90
   1  10   0    6.90    1.60
  -1 -10   0    9.20    2.40
  -1  10  -1  500.35   30.30
   1  10   1  452.75   30.40
   1  10   1  498.85   30.70
  -1  10  -1  547.25   30.50
   1  10   1  488.65   30.40
  -1  10  -1  499.75   30.20
  -1  10  -1  510.75   30.60
   1  10   1  545.35   31.00
   1 -10   1  480.15   30.50
   1  10   2  107.69    7.00
  -1  10  -2  112.89    7.20
  -1  10  -2  115.69    7.10
   1  10   2   99.19    7.40
  -1  10  -2   96.79    6.90
  -1  10  -2  101.29    7.10
   1  10   2   89.99    6.80
   1  10   2  115.79    7.40
  -1  10  -2   94.89    6.50
   1  10   2   92.59    7.10
   1 -10   2   96.59    6.80
  -1  10  -3  146.29    9.50
   1  10   3  150.88    9.40
  -1  10  -3  147.79    9.50
  -1  10  -3  136.39    9.30
   1  10   3  140.59    9.90
  -1  10  -3  146.59    9.50
   1  10   3  153.18    9.60
  -1 -10  -3  138.79    9.20
   1  10   4   82.99    5.70
   1  10   4   89.49    6.30
  -1  10  -4   79.39    5.70
   1  10   4   85.49    5.50
  -1  10  -4   78.49    5.60
  -1  10  -4   85.39    5.70
  -1  10  -4   84.69    5.70
  -1 -10  -4   70.09    5.40
   1  10   5   55.79    3.80
   1  10   5   49.90    3.80
  -1  10  -5   58.69    3.90
   1  10   5   52.89    4.40
  -1  10  -5   50.59    3.80
  -1  10  -5   54.29    4.40
  -1  10  -5   47.60    4.50
  -1 -10  -5   61.09    4.20
  -1  10  -6    3.20    1.10
   1  10   6    1.70    0.90
  -1  10  -6    4.70    1.20
  -1 -10  -6    2.20    0.80
   1  10   7   22.20    2.10
  -1 -10  -7   25.40    2.10
  -1 -10  -7   23.60    2.00
  -1 -10  -8   20.90    1.60
  -1  11   6   35.10    2.60
   1  11  -6   28.00    2.50
   1 -11  -6   31.00    2.40
   1  11  -5   60.29    4.50
   1  11  -5   65.09    4.30
  -1  11   5   65.89    4.50
   1  11  -5   65.19    4.40
   1  11  -4  134.59    8.40
  -1  11   4  137.19    8.20
  -1  11   4  135.99    8.20
  -1  11   4  123.09    8.50
   1  11  -4  126.69    8.30
   1  11  -4  120.89    8.30
   1  11  -3   45.50    3.70
  -1  11   3   44.70    3.70
   1  11  -3   43.30    3.40
  -1  11   3   50.69    3.80
  -1  11   3   50.09    3.60
   1  11  -3   48.70    4.10
  -1  11   2  135.29    8.90
   1  11  -2  136.39    8.90
   1  11  -2  135.79    9.00
   1  11  -2  147.09    9.20
  -1  11   2  138.59    8.80
   1  11  -2  134.39    9.00
  -1  11   2  136.49    9.10
   1  11  -1  114.29    7.50
   1  11  -1  108.59    7.60
   1  11  -1  112.39    7.50
  -1  11   1  115.09    7.70
   1  11  -1  119.79    7.70
  -1  11   1  107.69    7.40
  -1  11   1  108.49    7.50
  -1  11   0   78.69    5.40
   1  11   0   75.99    5.60
  -1  11   0   83.39    5.70
   1  11   0   72.89    5.50
   1  11   0   74.89    5.60
  -1  11   0   80.09    5.50
   1  11   0   74.89    5.40
  -1  11  -1  148.39    9.40
  -1  11  -1  147.89    9.50
   1  11   1  145.79    9.80
   1  11   1  152.48    9.50
  -1  11  -1  142.39    9.30
  -1  11  -1  148.09    9.60
   1  11   1  144.59    9.40
   1  11   1  143.79    9.60
  -1 -11  -1  147.49    9.10
   1  11   2   15.10    2.20
  -1  11  -2   19.10    2.10
   1  11   2   14.70    1.90
  -1  11  -2   17.30    2.00
  -1  11  -2   16.40    2.00
  -1  11  -2   20.40    2.10
   1  11   2   15.70    2.10
  -1 -11  -2   18.10    1.80
  -1  11  -3   52.89    4.50
   1  11   3   65.49    4.10
   1  11   3   61.49    4.20
  -1  11  -3   55.59    4.00
  -1  11  -3   55.59    4.10
   1  11   3   55.69    4.50
  -1 -11  -3   52.59    3.80
  -1  11  -4   72.09    4.80
  -1  11  -4   61.09    5.00
   1  11   4   74.49    5.20
  -1  11  -4   72.09    4.80
   1  11   4   76.99    4.80
   1  11   4   78.99    4.70
  -1  11  -4   66.89    4.90
  -1 -11  -4   62.19    4.60
   1  11   5   50.49    3.90
  -1  11  -5   51.59    3.50
  -1  11  -5   50.09    3.40
   1  11   6   22.30    2.20
  -1 -11  -6   20.60    1.70
   1  12  -4   79.99    5.20
   1  12  -4   82.19    5.40
  -1  12   4   83.09    5.40
   1 -12  -4   85.99    5.20
   1  12  -3   28.20    2.20
  -1  12   3   25.50    2.20
  -1  12   3   26.50    2.30
  -1  12   3   28.40    2.10
   1  12  -3   25.60    2.10
   1  12  -3   32.00    2.60
  -1  12   2   12.80    1.40
  -1  12   2   13.40    1.40
   1  12  -2   16.00    1.60
   1  12  -2   11.90    1.40
   1  12  -2   13.40    1.50
  -1  12   2   10.60    1.40
   1  12  -2   10.00    1.30
   1  12  -1   28.00    2.30
   1  12  -1   24.60    2.20
   1  12  -1   30.20    2.40
   1  12  -1   26.00    2.20
  -1  12   1   22.20    2.10
  -1  12   1   25.30    2.30
  -1  12   1   23.30    2.20
  -1  12   0   13.80    1.50
   1  12   0   10.50    1.40
  -1  12   0   16.40    1.60
   1  12   0   12.30    1.60
   1  12   0    9.60    1.50
  -1  12   0   14.50    1.50
   1  12   1    6.40    1.10
  -1  12  -1    6.70    1.10
   1  12   1    7.70    1.20
   1  12   1    6.70    1.30
  -1  12  -1    7.70    1.10
  -1  12  -1    9.30    1.30
  -1  12  -2   58.49    4.00
  -1  12  -2   57.79    4.00
  -1  12  -2   59.99    4.20
   1  12   2   55.89    4.20
   1  12   2   57.99    4.00
   1  12   2   58.99    3.90
  -1  12  -3   16.60    1.90
   1  12   3   15.20    1.40
  -1  12  -3   20.50    1.80
   1  12   3   15.00    1.70
   1  12   3   16.90    1.50
   1  12   4   45.80    3.30
   2   0 -13   -0.70    0.70
   2   0 -13    0.10    0.80
   2   0 -13    0.40    0.80
   2   0 -13    0.00    1.10
   2   0 -12   35.90    3.20
   2   0 -12   36.20    3.30
   2   0 -12   39.40    3.40
   2   0 -12   33.10    3.30
   2   0 -11    0.80    1.20
  -2   0  11    0.90    1.80
   2   0 -11    0.00    1.00
   2   0 -11    0.90    1.10
   2   0 -11   -0.30    1.00
   2   0 -10  141.69    9.20
   2   0 -10  145.59    8.80
  -2   0  10  115.09    9.30
   2   0 -10  124.39    8.90
   2   0 -10  123.89    8.80
   2   0  -9    0.00    0.80
   2   0  -9    1.20    1.10
  -2   0   9    0.10    0.80
   2   0  -9    0.10    1.00
   2   0  -9    1.10    1.10
   2   0  -8  866.31   46.60
  -2   0   8  760.02   46.60
   2   0  -8  793.52   46.10
   2   0  -8  707.93   46.30
   2   0  -8  742.73   46.20
   2   0  -7   -2.60    1.10
   2   0  -7    0.70    0.80
  -2   0   7    0.00    0.60
   2   0  -7    0.10    1.00
  -2   0   6  732.93   43.70
  -2   0   5   -0.10    0.60
  -2   0   4  268.17   16.20
  -2   0   3    0.90    0.30
  -2   0   3    0.50    0.40
   2   0  -3    0.20    0.40
   2   0  -1    0.00    0.30
  -2   0   1    0.20    0.30
  -2   0   1    0.20    0.20
  -2   0   0 3668.53  214.48
   2   0   1    0.10    0.20
   2   0   1    0.40    0.30
  -2   0  -1    0.20    0.20
  -2   0  -2 1663.83  104.69
   2   0   2 1914.61  104.79
  -2   0  -3    0.40    0.40
  -2   0  -4 1648.83   96.79
  -2   0  -5   -0.40    0.50
   2   0   5    0.00    0.50
  -2   0  -6  824.12   47.90
   2   0   6  790.32   48.00
  -2   0  -7    2.50    1.10
  -2   0  -7    0.00    1.10
  -2   0  -7    1.00    1.00
  -2   0  -7    0.20    0.80
   2   0   8   74.49    5.50
  -2   0  -8   70.79    5.20
  -2   0  -8   68.59    5.40
  -2   0  -8   66.19    5.20
  -2   0  -8   63.29    5.50
  -2   0  -9   -0.50    1.20
  -2   0  -9    0.10    1.10
  -2   0  -9    0.20    1.10
  -2   0  -9    1.60    1.30
   2   0   9    0.10    1.10
  -2   0 -10   18.70    2.60
  -2   0 -10   18.40    2.80
  -2   0 -10   16.80    2.80
  -2   0 -11    0.00    0.90
  -2   0 -11    0.20    1.10
  -2   0 -11    1.70    1.30
  -2   0 -12   36.60    3.30
  -2   0 -12   41.40    4.30
  -2   0 -12   33.20    3.60
  -2   0 -13    1.30    0.80
  -2   0 -13   -0.50    0.80
  -2   0 -13    0.60    0.90
   2   1 -13    3.80    1.10
   2   1 -13    4.60    1.20
   2   1 -13    6.50    1.20
   2   1 -13    5.90    1.60
   2  -1 -13    2.90    1.00
   2  -1 -13    3.70    1.10
   2  -1 -13    6.90    1.30
   2   1 -12   44.30    3.80
   2   1 -12   45.10    3.90
   2   1 -12   45.40    3.90
   2  -1 -12   49.20    3.90
   2  -1 -12   40.30    4.50
   2  -1 -12   43.30    3.60
   2  -1 -12   42.90    3.70
   2   1 -11   10.30    2.00
   2   1 -11    6.40    1.60
   2   1 -11   11.00    2.00
   2   1 -11    9.40    1.90
   2  -1 -11    8.70    1.80
   2  -1 -11   10.80    2.00
   2  -1 -11   10.30    1.90
  -2  -1  11    7.10    2.00
   2  -1 -11   10.80    1.80
   2   1 -10  187.78   13.20
   2   1 -10  206.08   13.20
   2   1 -10  196.88   13.40
  -2   1  10  184.88   13.70
   2   1 -10  222.38   13.20
   2  -1 -10  213.98   13.30
   2  -1 -10  223.18   13.10
   2  -1 -10  204.58   13.10
   2  -1 -10  206.28   13.30
  -2  -1  10  190.98   13.50
   2   1  -9   32.40    3.10
  -2   1   9   22.20    3.10
   2   1  -9   28.70    3.00
   2   1  -9   26.20    3.10
   2   1  -9   27.80    3.30
   2  -1  -9   28.20    3.10
   2  -1  -9   23.30    2.80
   2  -1  -9   30.10    3.10
  -2  -1   9   29.10    3.10
   2   1  -8  956.50   60.79
   2   1  -8  970.10   60.89
  -2   1   8 1049.99   61.19
   2   1  -8 1029.20   60.59
   2   1  -8 1006.80   60.69
   2  -1  -8 1067.39   60.59
  -2  -1   8 1072.49   60.99
   2  -1  -8 1063.09   60.89
   2  -1  -8  973.10   60.49
   2   1  -7  180.48   11.10
  -2   1   7  168.98   10.80
   2   1  -7  154.28   10.50
   2  -1  -7  174.98   10.80
   2  -1  -7  139.99   10.40
  -2  -1   7  165.28   10.60
  -2   1   6  750.52   47.00
  -2  -1   6  826.02   46.90
  -2  -1   5  173.78   10.80
  -2   1   4  369.36   21.40
  -2   1   4  339.77   21.00
   2   1  -4  357.66   21.10
  -2  -1   4  396.76   21.30
   2  -1  -4  312.17   21.00
   2   1  -3  437.56   26.00
  -2   1   3  448.96   26.00
  -2   1   3  471.85   26.20
  -2  -1   3  406.76   26.00
   2  -1  -3  435.56   26.00
  -2   1   2 4952.70  289.67
  -2   1   1  317.17   18.80
  -2  -1   1  316.97   18.80
  -2   1   0 1302.37   77.49
   2   1   0 1347.37   77.59
  -2  -1   0 1355.26   77.79
   2  -1   0 1350.26   77.59
  -2  -1   0 1271.67   77.59
   2   1   1 1178.48   67.59
  -2   1  -1 1086.59   67.39
   2  -1   1 1156.38   67.39
  -2  -1  -1 1190.78   67.59
   2   1   2  169.88    9.90
   2   1   2  175.38   10.00
  -2   1  -2  155.58    9.80
   2  -1   2  155.58    9.80
  -2  -1  -2  181.58   10.00
  -2  -1  -2  168.98   10.00
   2  -1   2  148.89    9.70
  -2   1  -3  121.59    7.40
   2   1   3  127.59    7.60
   2  -1   3  125.49    7.40
  -2  -1  -3  119.29    7.60
   2  -1   3  122.39    7.40
  -2   1  -4 1190.58   66.39
  -2  -1  -4 1071.89   66.59
  -2   1  -5  356.06   21.20
   2   1   5  372.16   21.50
  -2   1  -5  367.36   21.10
   2  -1   5  319.37   21.10
  -2   1  -6  579.24   34.70
   2   1   6  597.04   35.10
  -2  -1  -6  571.94   34.90
   2  -1   6  585.44   34.80
  -2   1  -7   58.39    4.90
  -2   1  -7   56.29    4.70
  -2   1  -7   57.69    4.50
   2   1   7   60.29    4.80
  -2  -1  -7   57.99    4.50
  -2  -1  -7   69.69    5.20
  -2  -1  -7   61.29    4.60
  -2  -1  -7   52.19    4.90
  -2   1  -8  100.39    7.40
  -2   1  -8  110.99    7.60
   2   1   8  104.29    7.70
   2   1   8  106.39    7.90
  -2   1  -8  106.79    8.00
  -2   1  -8  100.89    7.70
  -2  -1  -8  103.99    7.70
  -2  -1  -8  115.49    7.60
   2  -1   8  107.29    7.60
  -2  -1  -8  124.89    7.90
  -2  -1  -8  105.49    7.90
  -2  -1  -8  121.89    7.70
   2   1   9   20.60    3.00
  -2   1  -9   29.10    3.00
  -2   1  -9   27.90    2.80
  -2   1  -9   24.90    3.30
  -2   1  -9   23.00    3.00
  -2  -1  -9   20.30    3.00
  -2  -1  -9   20.80    2.70
  -2  -1  -9   20.90    2.90
   2  -1   9   16.60    2.70
  -2  -1  -9   24.30    3.20
  -2   1 -10   33.80    3.60
  -2   1 -10   39.10    3.60
  -2   1 -10   37.50    4.00
  -2   1 -10   29.20    3.30
  -2  -1 -10   37.40    3.80
  -2  -1 -10   39.40    3.70
  -2  -1 -10   24.60    3.60
   2  -1  10   26.40    3.60
  -2   1 -11   38.60    3.90
  -2   1 -11   43.70    3.90
  -2   1 -11   50.69    4.50
  -2  -1 -11   37.90    3.90
  -2  -1 -11   41.10    4.20
  -2  -1 -11   48.30    4.00
  -2   1 -12    7.40    1.90
  -2   1 -12    7.50    1.60
  -2   1 -12    7.40    1.70
  -2  -1 -12    6.60    1.40
  -2  -1 -12    6.40    3.00
  -2  -1 -12    8.20    1.60
  -2   1 -13    1.30    1.00
  -2   1 -13   -0.50    0.80
  -2   1 -13    2.00    1.10
  -2  -1 -13    1.40    1.00
  -2  -1 -13    1.60    0.80
   2   2 -13    0.70    0.80
   2   2 -13    1.20    0.90
   2   2 -13    1.20    0.90
   2  -2 -13   -0.80    0.90
   2  -2 -13    0.30    0.80
   2   2 -12   87.69    6.40
   2   2 -12   91.19    6.60
   2   2 -12   92.99    6.70
   2   2 -12   90.09    6.70
   2  -2 -12  102.59    6.40
   2  -2 -12   87.89    6.40
   2  -2 -12   99.19    6.50
   2   2 -11    8.10    1.60
   2   2 -11    8.00    1.70
   2   2 -11    6.20    1.90
   2   2 -11    8.80    1.90
   2  -2 -11    8.60    1.70
   2  -2 -11    9.50    1.80
   2  -2 -11    7.20    1.40
   2  -2 -11    9.00    1.70
   2   2 -10   90.19    6.20
   2   2 -10   71.29    5.80
  -2   2  10   77.79    7.30
   2   2 -10   77.29    6.00
   2   2 -10   80.29    6.30
  -2  -2  10   68.39    6.10
   2  -2 -10   76.19    5.80
   2  -2 -10   89.09    5.90
   2  -2 -10   78.39    5.90
   2  -2 -10   84.09    6.00
   2   2  -9   74.79    5.30
   2   2  -9   59.29    5.40
   2   2  -9   58.09    5.20
  -2   2   9   62.09    5.70
   2   2  -9   62.69    5.20
   2  -2  -9   70.39    5.10
   2  -2  -9   70.59    5.30
   2  -2  -9   61.29    5.00
   2  -2  -9   75.49    5.30
  -2   2   8  519.55   31.80
   2   2  -8  504.05   31.30
   2   2  -8  496.55   31.50
   2   2  -8  520.75   31.20
   2  -2  -8  545.45   31.30
   2  -2  -8  485.75   31.00
  -2  -2   8  509.05   31.40
   2  -2  -8  547.55   31.30
   2   2  -7   61.19    4.60
  -2   2   7   72.79    5.20
   2   2  -7   59.69    4.80
   2   2  -7   59.59    4.70
   2   2  -7   53.69    4.60
   2  -2  -7   67.39    4.80
   2  -2  -7   63.09    4.50
   2  -2  -7   59.99    4.50
  -2   2   6  490.85   29.50
  -2  -2   6  480.65   29.10
   2   2  -5  483.55   31.60
  -2   2   5  582.84   31.70
  -2   2   5  528.75   32.50
   2  -2  -5  510.65   31.70
  -2  -2   5  569.44   31.80
  -2   2   4   34.40    2.50
  -2   2   4   33.40    2.80
   2   2  -4   35.90    2.40
   2  -2  -4   40.50    2.60
  -2   2   3  345.47   20.00
  -2   2   3  345.87   20.30
  -2  -2   3  348.67   19.90
  -2  -2   3  309.47   20.00
  -2   2   2  436.96   25.80
  -2   2   2  412.36   25.60
   2  -2  -2  452.05   25.70
  -2   2   1   51.09    3.40
  -2  -2   1   51.59    3.50
   2  -2  -1   60.59    3.50
  -2   2   0  142.49    7.70
   2   2   0  119.89    7.80
   2  -2   0  118.89    7.90
   2  -2   0  132.59    7.70
   2   2   1  800.32   49.60
  -2   2  -1  811.82   49.40
  -2  -2  -1  917.91   49.70
  -2   2  -2  397.06   21.90
   2   2   2  385.86   22.40
   2   2   2  348.07   22.20
  -2  -2  -2  364.36   22.20
  -2   2  -3 1426.06   83.89
  -2  -2  -3 1472.75   84.29
  -2  -2  -3 1402.46   84.19
   2   2   4 1895.31  116.19
  -2   2  -4 2055.19  115.99
   2   2   4 1993.10  116.49
   2  -2   4 2071.49  115.99
  -2  -2  -4 2101.29  116.39
   2  -2   4 1955.40  115.89
  -2  -2  -4 1799.52  116.19
   2   2   5  484.55   32.00
   2   2   5  535.05   32.30
  -2   2  -5  579.74   31.70
  -2  -2  -5  554.54   32.20
   2  -2   5  507.95   31.60
   2  -2   5  554.04   31.70
  -2   2  -6  660.93   38.20
  -2   2  -6  622.04   38.90
   2   2   6  677.63   38.90
   2  -2   6  648.74   38.20
  -2  -2  -6  614.84   38.40
  -2   2  -7  184.08   11.40
  -2   2  -7  175.88   10.90
   2   2   7  179.18   11.60
  -2   2  -7  172.48   11.10
   2   2   7  180.28   11.40
  -2   2  -7  160.68   11.40
  -2  -2  -7  167.08   11.30
  -2  -2  -7  158.08   11.20
  -2  -2  -7  164.98   11.00
   2  -2   7  180.08   10.90
  -2   2  -8   97.69    7.20
  -2   2  -8  118.29    8.90
  -2   2  -8   99.79    7.00
  -2   2  -8  112.49    8.00
   2   2   8  106.59    7.50
   2   2   8   97.49    7.70
  -2  -2  -8  109.69    7.40
  -2  -2  -8  101.49    8.10
  -2  -2  -8  101.89    7.50
   2  -2   8  100.29    7.20
  -2  -2  -8  100.89    8.00
  -2  -2  -8  103.39    6.90
  -2   2  -9    0.50    1.30
  -2   2  -9   -0.90    0.90
  -2   2  -9   -1.20    1.30
   2   2   9   -0.70    1.40
  -2  -2  -9   -1.00    1.30
  -2  -2  -9   -0.10    1.30
  -2  -2  -9    1.10    1.10
  -2  -2  -9    0.20    1.40
  -2  -2  -9    1.60    1.50
   2   2  10   36.40    5.20
  -2   2 -10   36.90    4.60
  -2   2 -10   40.70    3.80
   2  -2  10   42.80    4.10
  -2  -2 -10   52.89    5.20
  -2  -2 -10   47.60    4.70
  -2   2 -11   12.40    2.20
  -2   2 -11   10.10    2.20
  -2   2 -11   12.50    2.00
  -2  -2 -11   12.50    2.00
  -2  -2 -11   12.00    2.10
  -2  -2 -11   14.40    2.10
  -2   2 -12    4.70    1.70
  -2   2 -12    3.40    1.10
  -2   2 -12    4.80    1.70
  -2  -2 -12    6.80    1.50
  -2  -2 -12    2.60    2.00
  -2  -2 -12    4.10    1.90
  -2   2 -13    2.10    1.00
  -2   2 -13    3.30    0.90
  -2   2 -13    1.30    0.70
  -2  -2 -13    1.30    1.10
  -2  -2 -13    1.20    0.70
   2   3 -13   24.60    2.20
   2   3 -13   20.80    2.10
   2   3 -13   18.90    2.30
   2  -3 -13   22.80    2.20
   2   3 -12   32.80    2.90
   2   3 -12   29.00    3.00
   2   3 -12   31.20    3.00
   2   3 -12   25.40    2.70
   2  -3 -12   27.60    3.20
   2  -3 -12   28.90    2.60
   2   3 -11  253.27   15.30
   2   3 -11  251.67   15.10
   2   3 -11  256.27   15.30
   2   3 -11  216.18   14.80
   2  -3 -11  204.58   14.70
   2  -3 -11  247.38   14.70
   2  -3 -11  223.08   14.60
   2   3 -10  396.76   24.30
   2   3 -10  420.66   24.50
   2   3 -10  390.26   24.10
   2  -3 -10  419.16   24.20
   2  -3 -10  340.87   23.80
   2  -3 -10  393.26   24.70
   2  -3 -10  377.46   23.90
  -2  -3  10  367.96   24.10
   2   3  -9  283.47   17.80
   2   3  -9  281.07   17.90
   2   3  -9  273.77   17.70
   2   3  -9  278.27   18.10
   2  -3  -9  292.27   17.50
   2  -3  -9  290.07   17.60
  -2  -3   9  275.47   19.00
   2  -3  -9  278.77   17.50
   2  -3  -9  284.67   17.60
   2   3  -8  438.86   25.50
   2   3  -8  372.26   24.60
   2   3  -8  420.06   24.70
   2   3  -8  398.16   24.70
   2  -3  -8  379.56   24.10
   2  -3  -8  369.96   24.10
   2   3  -7  202.68   13.90
   2   3  -7  217.58   14.10
  -2   3   7  217.38   14.30
   2   3  -7  216.88   13.90
   2   3  -7  218.68   13.90
   2  -3  -7  230.08   13.70
   2  -3  -7  230.38   13.90
  -2  -3   7  234.18   13.80
   2  -3  -7  209.18   13.60
  -2   3   6  337.87   20.10
   2   3  -6  322.87   19.80
   2   3  -6  287.37   19.70
   2   3  -6  321.87   20.00
   2   3  -6  329.07   19.70
   2  -3  -6  319.07   19.50
  -2  -3   6  333.27   19.50
  -2   3   5  332.27   20.20
  -2   3   5  337.77   20.60
  -2  -3   5  322.97   20.10
   2  -3  -5  335.57   20.20
  -2  -3   5  349.47   20.00
  -2   3   4  237.68   15.10
   2   3  -4  244.08   14.50
  -2   3   4  239.08   14.80
   2  -3  -4  254.37   14.80
  -2  -3   4  256.07   14.50
  -2  -3   4  235.08   14.60
  -2   3   3   31.20    2.50
   2   3  -3   35.50    2.10
  -2  -3   3   30.50    2.20
  -2   3   2   23.90    1.90
   2   3  -2   29.10    1.80
  -2  -3   2   25.50    1.90
  -2  -3   2   27.60    1.80
  -2   3   1  203.68   12.00
   2  -3  -1  208.88   12.10
  -2  -3   1  207.08   12.10
  -2  -3   1  184.78   12.00
  -2   3   0 1655.23   94.99
   2   3   0 1489.85   95.09
  -2  -3   0 1731.43   95.19
   2  -3   0 1612.84   94.99
   2   3   1 1654.33   93.69
  -2   3  -1 1570.14   92.99
  -2  -3  -1 1639.24   93.29
  -2  -3  -1 1492.55   93.29
   2   3   2   83.69    6.00
  -2   3  -2   97.09    5.60
   2   3   2   84.69    5.90
  -2  -3  -2  103.59    6.10
  -2  -3  -2  102.19    6.10
   2   3   3   64.29    4.50
   2   3   3   68.19    4.40
  -2  -3  -3   61.09    4.40
  -2  -3  -3   63.29    4.40
   2   3   4 1067.09   62.29
  -2   3  -4  974.50   61.59
   2   3   4 1093.69   61.99
  -2  -3  -4 1098.99   62.19
  -2  -3  -4 1022.30   61.99
   2   3   5  428.06   27.50
  -2   3  -5  442.66   26.70
   2   3   5  457.55   27.10
   2  -3   5  452.85   26.60
   2  -3   5  465.55   26.50
  -2  -3  -5  463.45   27.80
   2   3   6  261.87   16.40
  -2   3  -6  251.47   16.20
  -2   3  -6  262.97   15.50
   2   3   6  251.17   16.30
  -2  -3  -6  247.68   15.80
  -2  -3  -6  269.47   16.30
   2   3   7  101.29    7.60
  -2   3  -7   94.49    7.70
  -2   3  -7  104.39    7.30
  -2   3  -7  113.59    6.90
   2   3   7   97.79    7.80
  -2   3  -7  101.69    7.50
  -2  -3  -7  109.39    7.20
   2  -3   7  104.59    6.90
  -2  -3  -7  113.59    7.60
  -2  -3  -7  112.69    7.00
  -2  -3  -7  102.99    7.60
  -2   3  -8  251.67   14.90
  -2   3  -8  246.58   15.10
   2   3   8  201.28   15.10
  -2   3  -8  244.18   14.20
  -2   3  -8  204.08   14.40
   2   3   8  234.38   14.80
  -2  -3  -8  222.98   15.00
  -2  -3  -8  227.28   14.70
  -2  -3  -8  206.88   14.30
   2  -3   8  246.08   14.30
  -2  -3  -8  205.68   14.00
  -2  -3  -8  226.78   14.40
  -2   3  -9   62.39    5.50
   2   3   9   55.49    4.80
  -2   3  -9   52.69    4.30
  -2   3  -9   57.59    5.00
  -2   3  -9   53.59    4.70
  -2  -3  -9   50.69    4.20
  -2  -3  -9   59.29    4.70
   2  -3   9   54.69    4.60
  -2  -3  -9   56.29    5.00
  -2  -3  -9   63.89    4.80
  -2  -3  -9   55.29    5.60
  -2   3 -10    5.40    1.40
  -2   3 -10    4.40    1.40
  -2   3 -10    5.10    1.80
  -2  -3 -10    4.30    1.50
  -2  -3 -10    6.50    1.70
  -2  -3 -10    3.10    1.60
  -2   3 -11   52.69    4.30
  -2   3 -11   46.00    3.80
  -2   3 -11   38.00    4.20
  -2  -3 -11   46.30    3.80
  -2  -3 -11   40.20    3.80
  -2   3 -12    1.70    1.00
  -2   3 -12    3.70    1.30
  -2  -3 -12    2.20    0.90
  -2  -3 -12    1.60    1.00
  -2   3 -13    0.70    0.80
  -2   3 -13    0.00    0.60
  -2  -3 -13    1.50    0.60
   2   4 -13   19.60    1.90
   2   4 -13   15.50    1.70
   2   4 -13   19.50    2.00
   2  -4 -13   16.90    1.60
   2   4 -12   48.20    3.90
   2   4 -12   51.39    4.10
   2   4 -12   50.39    3.90
   2  -4 -12   46.20    3.60
   2  -4 -12   48.70    3.70
   2   4 -11   59.79    4.70
   2   4 -11   63.59    4.90
   2   4 -11   63.39    4.90
   2   4 -11   67.49    5.10
   2  -4 -11   54.99    4.50
   2  -4 -11   59.39    4.50
   2   4 -10   38.20    3.70
   2   4 -10   40.80    3.90
   2   4 -10   42.70    4.10
   2   4 -10   41.40    3.90
   2  -4 -10   43.60    3.60
   2  -4 -10   36.30    3.40
   2   4  -9   22.00    2.60
   2   4  -9   19.00    2.70
   2   4  -9   22.10    2.70
   2  -4  -9   22.80    2.40
   2  -4  -9   17.50    2.30
  -2  -4   9   18.20    2.50
   2   4  -8  101.69    7.60
   2   4  -8  108.99    7.90
   2   4  -8   99.69    7.60
   2   4  -8  123.79    7.70
   2   4  -8  103.69    7.60
   2  -4  -8  105.69    7.30
   2  -4  -8  102.89    7.20
  -2  -4   8  119.79    7.50
   2   4  -7  283.97   18.20
   2   4  -7  261.57   18.00
   2   4  -7  298.77   18.30
   2   4  -7  293.47   18.50
   2   4  -7  288.47   18.20
   2  -4  -7  311.17   17.90
  -2  -4   7  296.57   18.00
   2  -4  -7  305.17   17.90
   2   4  -6   93.79    6.90
   2   4  -6   99.19    7.20
   2   4  -6   93.29    6.90
   2   4  -6  103.19    7.00
  -2  -4   6  112.79    6.70
  -2   4   5  920.11   49.30
   2   4  -5  796.72   49.60
   2   4  -5  758.62   48.80
   2   4  -5  789.22   49.40
   2  -4  -5  844.02   49.20
  -2  -4   5  872.61   49.00
  -2   4   4  580.74   32.90
  -2   4   4  539.55   31.80
  -2  -4   4  535.35   31.60
   2  -4  -4  487.85   31.80
  -2   4   3 1632.74   91.09
  -2  -4   3 1452.15   90.89
  -2  -4   3 1540.45   90.79
   2  -4  -3 1575.74   91.09
   2   4  -2   31.60    2.00
  -2   4   2   25.40    2.10
  -2  -4   2   29.50    2.10
   2   4  -1 1922.41  108.69
  -2   4   1 1765.02  108.69
  -2  -4   1 1699.33  108.79
  -2  -4   1 1923.41  109.19
   2  -4  -1 1966.60  108.79
   2   4   0  295.47   18.00
  -2   4   0  300.77   17.90
  -2  -4   0  308.97   18.10
  -2   4  -1 2641.14  152.98
  -2  -4  -1 2768.92  153.38
   2  -4   1 2530.55  152.98
   2  -4   1 2525.35  152.98
  -2   4  -2  697.33   42.20
   2   4   2  695.83   42.80
  -2  -4  -2  768.42   42.80
   2   4   3 1130.29   62.79
   2   4   3  981.20   62.79
  -2  -4  -3 1117.99   62.89
  -2  -4  -3 1022.70   62.79
   2   4   4  459.95   29.60
   2   4   4  499.95   29.30
  -2  -4  -4  480.85   29.40
  -2  -4  -4  515.55   29.50
   2   4   5  553.44   30.20
   2   4   5  499.15   30.50
  -2   4  -5  503.35   29.40
   2   4   5  487.65   30.50
  -2   4  -5  448.76   30.20
  -2  -4  -5  528.55   30.40
  -2  -4  -5  478.55   30.00
  -2   4  -6  100.29    6.60
  -2   4  -6  119.39    7.10
  -2   4  -6   97.89    7.30
  -2   4  -6  108.19    6.60
   2   4   6  117.79    7.80
  -2   4  -6   99.39    7.50
  -2  -4  -6  113.69    7.70
  -2  -4  -6  102.29    8.00
  -2  -4  -6  106.29    7.10
   2  -4   6   94.09    6.40
  -2   4  -7   19.60    3.60
  -2   4  -7   15.70    3.50
  -2   4  -7   15.70    2.40
  -2   4  -7   12.20    2.00
  -2   4  -7   17.20    1.70
   2   4   7   20.40    2.80
   2  -4   7   16.50    1.70
  -2  -4  -7   15.50    2.10
  -2  -4  -7   16.20    2.40
  -2   4  -8   46.30    4.50
   2   4   8   32.40    3.70
  -2   4  -8   35.20    3.90
  -2   4  -8   41.60    3.70
  -2   4  -8   37.00    3.00
   2  -4   8   33.70    3.10
  -2  -4  -8   42.10    4.00
  -2  -4  -8   39.00    3.50
  -2  -4  -8   38.20    3.30
   2   4   9   43.90    4.30
  -2   4  -9   52.49    4.20
  -2   4  -9   54.99    4.60
  -2   4  -9   51.29    4.90
  -2  -4  -9   45.90    3.70
   2  -4   9   42.70    3.90
  -2  -4  -9   50.09    4.40
  -2   4 -10   38.50    3.50
  -2   4 -10   42.40    4.00
  -2   4 -10   36.00    4.10
  -2  -4 -10   36.80    3.70
  -2  -4 -10   38.80    3.60
  -2   4 -11    7.40    1.80
  -2   4 -11    9.70    1.60
  -2   4 -11   10.50    2.00
  -2  -4 -11    9.90    1.60
  -2  -4 -11    9.00    1.60
  -2   4 -12    2.50    1.00
  -2   4 -12    1.80    0.80
   2   5 -12   48.80    3.50
   2   5 -12   42.90    3.50
   2   5 -12   42.80    3.40
   2  -5 -12   38.10    3.10
   2  -5 -12   46.00    3.90
   2   5 -11  166.78   11.10
   2   5 -11  174.08   11.40
   2   5 -11  181.08   11.60
   2   5 -11  179.98   11.40
   2  -5 -11  177.08   11.20
   2  -5 -11  174.48   11.10
   2   5 -10  132.19    8.80
   2   5 -10  116.39    8.30
   2   5 -10  125.69    8.50
   2   5 -10  119.89    8.50
   2  -5 -10  124.59    8.10
   2  -5 -10  117.29    8.10
   2   5  -9  443.26   26.50
   2  -5  -9  391.86   25.60
   2   5  -8    3.70    1.40
   2   5  -8   -0.10    1.10
   2   5  -8    1.50    1.10
   2   5  -8    1.30    1.30
   2   5  -8    0.30    1.10
   2  -5  -8    1.30    1.00
   2  -5  -8    2.50    1.00
  -2   5   7  209.58   13.10
   2   5  -7  191.48   13.20
   2   5  -7  228.08   13.50
   2   5  -7  183.38   13.20
   2   5  -7  199.68   13.30
   2  -5  -7  204.78   13.00
  -2  -5   7  228.18   13.10
   2   5  -6   80.79    6.20
  -2   5   6   91.29    6.00
   2   5  -6   73.09    5.90
   2   5  -6   80.29    6.10
   2   5  -6   78.19    6.00
  -2   5   6   91.29    5.90
   2   5  -6   83.69    6.20
   2  -5  -6   89.99    5.70
   2   5  -5  338.87   21.40
   2   5  -5  344.17   21.40
  -2   5   5  331.57   21.30
  -2   5   5  386.66   21.30
   2   5  -5  346.37   21.40
   2   5  -5  325.27   21.40
  -2  -5   5  349.17   20.90
   2  -5  -5  354.56   21.00
   2  -5  -5  356.66   21.20
   2   5  -4  375.06   23.30
   2   5  -4  364.66   23.90
  -2   5   4  439.06   23.80
   2   5  -4  377.36   23.90
   2   5  -4  369.16   23.90
  -2   5   4  407.26   23.80
   2  -5  -4  400.66   23.80
  -2  -5   4  414.86   23.50
  -2  -5   3  159.78    9.60
   2  -5  -3  147.49    9.80
  -2  -5   3  162.88    9.60
   2   5  -2  144.59    9.30
  -2   5   2  147.49    9.50
  -2  -5   2  167.98    9.50
  -2  -5   2  152.58    9.50
   2   5  -1  438.06   25.80
   2   5  -1  451.35   25.80
  -2   5   1  433.26   25.70
   2  -5  -1  446.16   25.80
  -2  -5   1  395.16   25.80
  -2   5   0 1213.88   66.99
   2   5   0 1040.40   66.99
  -2  -5   0 1202.08   67.19
   2  -5   0 1065.69   66.99
   2  -5   0 1176.28   67.89
   2   5   1 1058.89   67.19
  -2   5  -1 1187.28   66.89
  -2  -5  -1 1242.08   67.39
   2  -5   1 1075.39   66.89
   2   5   2  389.66   23.10
  -2   5  -2  365.66   22.60
  -2  -5  -2  397.56   23.30
   2   5   3  425.16   24.80
   2   5   3  373.36   23.20
  -2  -5  -3  358.06   23.20
   2   5   4  259.77   15.90
  -2   5  -4  277.77   15.90
   2   5   4  241.18   15.60
  -2  -5  -4  245.08   15.90
   2   5   5  566.74   36.40
   2   5   5  596.94   35.90
  -2   5  -5  645.84   36.20
  -2  -5  -5  572.14   35.90
  -2  -5  -5  639.54   36.30
  -2  -5  -5  569.74   35.80
  -2   5  -6   19.20    2.90
  -2   5  -6   24.70    3.10
  -2   5  -6   22.50    2.70
   2   5   6   17.60    2.90
  -2   5  -6   17.50    2.30
  -2  -5  -6   20.10    2.30
  -2  -5  -6   26.00    3.00
  -2   5  -7  121.79    9.00
  -2   5  -7  115.19    8.50
   2   5   7  120.69    9.00
  -2   5  -7  140.29    9.00
  -2   5  -7  122.59    8.50
  -2  -5  -7  130.49    8.50
   2  -5   7  135.39    8.00
  -2   5  -8  170.68   12.30
   2   5   8  175.48   12.70
  -2   5  -8  193.18   13.10
  -2  -5  -8  190.08   12.10
   2  -5   8  211.88   12.10
  -2  -5  -8  202.78   12.60
  -2  -5  -8  203.58   12.40
  -2   5  -9   15.10    2.20
  -2   5  -9   17.90    2.70
  -2   5  -9   18.70    2.80
   2   5   9   15.30    2.50
  -2  -5  -9   23.80    2.90
  -2  -5  -9   18.00    2.10
  -2  -5  -9   21.90    2.60
  -2   5 -10   34.40    3.20
  -2   5 -10   34.80    3.90
  -2   5 -10   34.50    3.60
  -2  -5 -10   32.50    3.50
  -2  -5 -10   43.10    3.40
  -2   5 -11   19.90    2.30
  -2   5 -11   19.20    2.50
  -2  -5 -11   15.60    2.10
  -2   5 -12    2.00    0.80
  -2   5 -12    1.80    1.10
  -2  -5 -12    1.30    0.70
   2   6 -12    1.60    0.70
   2   6 -12    1.00    0.70
   2  -6 -12   -0.20    0.60
   2   6 -11   15.20    1.80
   2   6 -11   14.80    1.80
   2   6 -11   13.10    1.90
   2   6 -11   14.50    1.90
   2  -6 -11   13.00    1.60
   2  -6 -11   13.50    1.70
   2   6 -10   52.49    4.30
   2   6 -10   50.29    4.20
   2   6 -10   52.39    4.10
   2   6 -10   46.60    4.10
   2  -6 -10   46.10    3.80
   2  -6 -10   48.60    3.80
   2   6  -9   99.99    7.30
   2   6  -9  100.89    7.20
   2   6  -9   96.79    6.90
   2   6  -9   92.89    7.00
   2  -6  -9   95.99    6.60
   2  -6  -9  103.09    6.70
   2   6  -8   17.60    2.50
   2   6  -8   11.10    2.00
   2   6  -8   18.00    2.60
   2   6  -8   14.60    2.30
   2  -6  -8   18.70    2.20
   2  -6  -8   19.90    2.10
  -2  -6   8   14.50    2.00
   2   6  -7  175.58   11.00
  -2   6   7  166.88   10.70
   2   6  -7  150.78   10.70
   2   6  -7  169.08   11.10
   2   6  -7  160.38   10.80
   2   6  -7  174.78   11.20
  -2  -6   7  149.39   11.00
   2  -6  -7  172.18   10.60
   2  -6  -7  164.08   10.40
   2   6  -6   36.60    3.50
   2   6  -6   35.70    3.40
   2   6  -6   28.10    3.20
  -2   6   6   33.40    3.10
   2   6  -6   29.60    3.50
   2   6  -6   28.80    3.20
   2   6  -6   27.00    3.30
   2  -6  -6   34.60    3.20
  -2  -6   6   30.20    2.60
  -2   6   5  239.38   14.70
   2   6  -5  201.08   14.50
   2   6  -5  251.37   14.70
  -2   6   5  240.18   14.80
  -2   6   5  235.78   14.20
   2   6  -5  203.98   14.60
  -2   6   5  259.17   14.30
   2   6  -5  208.78   14.50
  -2  -6   5  245.08   14.20
   2  -6  -5  226.88   15.80
   2  -6  -5  224.48   14.10
   2   6  -4  244.78   16.00
   2   6  -4  252.87   16.00
   2   6  -4  256.77   16.00
  -2   6   4  243.98   16.00
   2   6  -4  241.78   16.00
  -2   6   4  271.27   15.90
  -2   6   4  241.48   15.70
   2   6  -4  247.88   16.00
  -2   6   4  253.97   15.60
   2  -6  -4  266.97   15.90
   2  -6  -4  282.17   15.60
   2   6  -3  358.16   22.70
   2   6  -3  407.86   22.30
   2   6  -3  368.96   23.80
   2   6  -3  353.86   22.70
  -2   6   3  369.76   22.40
   2   6  -3  357.86   22.70
  -2   6   3  362.46   22.80
  -2   6   3  364.16   22.40
  -2   6   3  367.16   22.40
  -2   6   3  342.87   22.70
  -2  -6   3  401.56   22.40
   2  -6  -3  400.96   22.60
  -2   6   2  331.77   22.30
   2   6  -2  351.76   22.40
  -2   6   2  383.46   22.20
   2   6  -2  356.26   22.70
   2   6  -2  399.36   22.20
  -2   6   2  341.07   22.20
  -2   6   2  357.46   22.70
   2  -6  -2  399.36   22.40
  -2  -6   2  398.36   22.30
   2   6  -1  661.23   42.20
   2   6  -1  661.63   42.30
  -2   6   1  754.92   42.00
  -2   6   1  685.13   42.10
   2   6  -1  683.63   42.50
   2   6  -1  661.93   42.20
  -2   6   1  671.73   42.40
  -2   6   1  758.52   42.30
   2   6  -1  739.43   42.00
  -2  -6   1  772.12   42.20
   2  -6  -1  739.33   42.10
   2   6   0  350.26   21.40
  -2   6   0  329.57   21.30
  -2   6   0  374.56   21.00
   2   6   0  315.37   21.20
   2   6   0  364.66   21.30
   2   6   0  332.77   21.60
  -2   6   0  335.67   21.40
  -2   6   0  323.97   21.10
   2   6   0  367.56   21.20
  -2  -6   0  369.36   21.30
   2  -6   0  380.36   21.10
   2   6   1  540.85   34.10
   2   6   1  579.84   34.50
   2   6   1  629.04   34.10
   2   6   1  579.84   34.60
   2   6   1  533.75   34.00
  -2   6  -1  519.25   34.10
  -2   6  -1  552.04   34.20
  -2   6  -1  609.24   33.70
   2   6   1  562.44   34.10
  -2   6  -1  530.45   34.00
   2  -6   1  598.94   33.80
  -2  -6  -1  598.04   34.20
  -2   6  -2  566.04   35.80
  -2   6  -2  562.44   37.20
   2   6   2  551.64   35.90
  -2   6  -2  639.24   35.50
   2   6   2  613.24   36.00
   2   6   2  609.64   36.70
   2   6   2  587.64   36.30
  -2   6  -2  579.24   35.60
   2  -6   2  638.04   35.50
  -2  -6  -2  658.53   36.20
   2   6   3  476.45   29.50
  -2   6  -3  460.65   28.80
  -2   6  -3  494.15   28.20
   2   6   3  478.15   28.70
  -2   6  -3  465.75   28.30
   2   6   3  453.15   30.20
   2   6   3  472.05   28.80
   2   6   3  486.45   28.90
  -2   6  -3  473.65   28.80
  -2  -6  -3  523.25   29.20
  -2   6  -4   64.19    5.10
   2   6   4   70.49    5.30
  -2   6  -4   73.39    5.20
   2   6   4   78.89    5.60
   2   6   4   70.89    5.90
  -2   6  -4   72.09    5.20
   2   6   4   77.99    5.20
  -2  -6  -4   77.89    5.50
  -2   6  -5  146.39   10.00
  -2   6  -5  155.58   10.70
  -2   6  -5  148.79   10.00
   2   6   5  170.48   11.00
  -2   6  -5  141.19   10.30
   2   6   5  180.68   10.60
  -2   6  -5  154.88   10.10
   2   6   5  164.28   10.40
  -2  -6  -5  165.38   10.40
  -2   6  -6   96.19    7.40
   2   6   6  100.29    7.60
  -2   6  -6   95.39    6.80
  -2   6  -6   97.39    7.10
  -2  -6  -6  105.19    6.90
  -2   6  -7  116.49    8.60
  -2   6  -7  120.99    8.40
  -2   6  -7  128.59    9.10
  -2  -6  -7  135.19    8.50
  -2   6  -8    0.70    1.40
   2   6   8    0.70    1.20
  -2   6  -8    2.50    1.60
  -2   6  -8   -1.80    1.20
   2  -6   8   -0.90    0.90
  -2  -6  -8    0.90    1.00
   2   6   9   50.49    4.40
  -2   6  -9   56.69    4.70
  -2   6  -9   61.29    4.90
  -2  -6  -9   59.09    4.40
  -2  -6  -9   55.19    4.10
  -2   6 -10    4.10    1.60
  -2   6 -10    2.50    1.50
  -2  -6 -10    1.20    1.00
  -2  -6 -10    2.20    0.90
  -2   6 -11    3.60    1.00
  -2  -6 -11    2.10    0.80
   2   7 -11   34.10    3.40
   2   7 -11   33.30    2.60
   2  -7 -11   32.20    2.50
   2   7 -10   24.50    2.50
   2   7 -10   20.80    2.30
   2   7 -10   28.20    2.60
   2   7 -10   25.90    2.50
   2  -7 -10   24.50    2.30
   2  -7 -10   25.90    2.30
   2   7  -9   77.49    5.50
   2   7  -9   70.79    6.10
   2   7  -9   75.09    5.60
   2   7  -9   75.59    5.40
   2  -7  -9   69.69    5.30
   2  -7  -9   73.49    5.20
   2   7  -8   11.20    1.80
  -2   7   8   12.00    1.90
   2   7  -8   12.70    1.70
   2   7  -8    9.30    1.90
   2   7  -8   14.30    2.20
   2   7  -8   13.90    2.20
   2  -7  -8   16.30    2.00
   2  -7  -8   12.40    1.80
   2   7  -7  181.58   12.50
   2   7  -7  186.18   13.20
   2   7  -7  189.18   12.60
   2   7  -7  184.68   12.30
  -2   7   7  198.38   12.40
   2   7  -7  195.18   12.60
   2  -7  -7  202.18   12.30
   2  -7  -7  216.38   12.30
  -2  -7   7  176.68   12.10
   2   7  -6   38.20    3.70
   2   7  -6   38.20    3.70
  -2   7   6   42.00    3.60
  -2   7   6   41.40    3.20
   2   7  -6   31.50    3.50
  -2   7   6   45.50    3.90
   2   7  -6   37.20    2.90
   2   7  -6   42.40    3.80
   2  -7  -6   36.40    3.20
  -2  -7   6   46.80    3.80
  -2   7   5  301.97   18.00
   2   7  -5  309.57   18.50
   2   7  -5  279.17   18.30
  -2   7   5  287.97   18.40
   2   7  -5  283.57   18.40
   2   7  -5  291.67   18.40
   2   7  -5  298.87   17.70
  -2   7   5  283.87   18.20
  -2   7   5  307.57   18.00
   2   7  -5  314.17   18.60
  -2  -7   5  277.67   17.90
   2  -7  -5  286.67   18.30
  -2   7   4   23.60    2.30
   2   7  -4   22.80    3.10
   2   7  -4   23.90    2.90
  -2   7   4   20.40    2.20
   2   7  -4   20.30    1.90
   2   7  -4   18.00    2.50
   2   7  -4   19.80    2.60
   2   7  -4   16.50    2.70
  -2  -7   4   20.90    2.10
   2  -7  -4   21.80    2.30
   2  -7  -4   19.90    2.30
   2   7  -3  474.95   30.50
  -2   7   3  527.95   30.40
  -2   7   3  497.65   30.30
   2   7  -3  482.55   30.80
  -2   7   3  524.05   30.30
  -2   7   3  499.45   30.70
   2   7  -3  507.05   30.70
   2   7  -3  500.25   30.70
   2   7  -3  528.15   30.20
   2   7  -3  473.85   30.50
  -2  -7   3  518.35   30.40
   2  -7  -3  521.15   30.50
  -2   7   2   43.10    3.60
   2   7  -2   43.40    4.10
   2   7  -2   47.70    3.90
  -2   7   2   48.30    3.50
  -2   7   2   46.60    3.60
   2   7  -2   45.80    4.00
  -2   7   2   44.60    3.90
   2   7  -2   41.80    3.80
  -2   7   2   48.20    3.70
   2   7  -2   48.20    4.10
   2   7  -2   51.19    3.50
   2  -7  -2   47.30    3.70
  -2  -7   2   49.99    3.70
  -2   7   1  108.29    7.10
   2   7  -1  108.59    7.70
  -2   7   1  110.19    7.50
  -2   7   1  103.49    7.20
   2   7  -1  106.49    7.40
  -2   7   1  106.09    7.30
   2   7  -1  102.59    7.20
   2   7  -1  107.59    7.70
   2   7  -1  100.29    7.30
   2   7  -1  111.39    7.10
  -2   7   1  110.99    7.00
  -2  -7   1  107.39    7.20
   2  -7  -1  114.99    7.20
  -2   7   0   39.70    2.80
   2   7   0   31.70    3.20
   2   7   0   35.60    3.60
  -2   7   0   35.30    3.20
   2   7   0   35.00    3.20
   2   7   0   35.70    3.50
   2   7   0   35.80    3.10
  -2   7   0   35.50    3.20
   2   7   0   35.80    3.00
  -2   7   0   33.90    3.00
   2  -7   0   39.80    3.00
  -2  -7   0   38.80    3.20
  -2   7  -1  612.64   37.50
  -2   7  -1  610.84   37.60
   2   7   1  637.74   38.10
  -2   7  -1  606.84   37.70
  -2   7  -1  647.54   37.10
   2   7   1  609.44   37.50
   2   7   1  617.24   37.50
   2   7   1  639.54   37.60
  -2   7  -1  573.24   37.30
   2   7   1  612.34   37.60
   2   7   1  649.24   38.00
   2  -7   1  677.53   37.30
  -2  -7  -1  652.03   37.80
   2   7   2   17.60    2.50
   2   7   2   20.30    2.20
   2   7   2   16.50    2.70
  -2   7  -2   16.30    2.20
  -2   7  -2   18.00    2.20
   2   7   2   17.30    2.20
   2   7   2   22.50    2.30
  -2   7  -2   18.00    2.20
  -2   7  -2   14.50    2.10
  -2   7  -2   19.60    1.60
   2  -7   2   21.70    1.80
  -2  -7  -2   22.10    2.40
   2   7   3  309.47   20.80
   2   7   3  345.97   20.60
   2   7   3  333.37   21.50
  -2   7  -3  322.97   20.60
  -2   7  -3  377.66   20.90
   2   7   3  358.46   21.10
  -2   7  -3  351.36   20.10
  -2   7  -3  308.47   20.50
  -2   7  -3  344.67   20.80
   2   7   3  326.77   20.70
  -2  -7  -3  357.96   21.10
   2  -7   3  323.77   20.10
  -2   7  -4  114.19    8.20
   2   7   4  122.79    8.20
   2   7   4  135.49    8.20
  -2   7  -4  117.79    9.20
   2   7   4  133.59    9.20
  -2   7  -4  125.69    8.60
  -2  -7  -4  125.19    8.60
   2   7   5  231.88   14.90
  -2   7  -5  242.88   14.80
  -2   7  -5  219.28   14.30
  -2   7  -5  225.38   14.40
   2   7   5  253.47   14.30
  -2   7  -5  225.58   14.50
   2   7   5  215.88   15.30
   2   7   5  237.08   14.60
  -2  -7  -5  234.68   14.60
   2   7   6   25.70    3.40
  -2   7  -6   27.00    2.70
  -2   7  -6   28.80    2.70
  -2   7  -6   21.00    3.10
  -2  -7  -6   30.40    2.80
  -2   7  -7   83.99    6.20
  -2   7  -7   86.59    6.40
  -2   7  -8   34.20    3.60
  -2   7  -8   37.50    3.50
   2   7   8   36.10    3.60
  -2  -7  -8   38.90    3.10
  -2  -7  -8   36.80    3.20
  -2   7  -9   23.10    2.80
  -2   7  -9   19.00    2.70
  -2  -7  -9   21.30    2.20
  -2  -7  -9   21.10    2.30
  -2   7 -10    0.30    1.20
  -2   7 -10   -0.20    1.00
  -2  -7 -10    2.50    1.00
  -2  -7 -10    0.00    0.60
  -2  -7 -11   13.80    1.40
   2   8 -10    4.10    0.90
   2   8 -10    1.90    0.70
   2  -8 -10    2.60    0.80
   2   8  -9  178.48   11.70
   2   8  -9  178.98   11.60
   2   8  -9  185.28   11.80
   2  -8  -9  207.08   12.00
   2   8  -8   46.40    3.90
  -2   8   8   44.20    3.40
   2   8  -8   45.90    3.60
   2   8  -8   45.00    3.80
   2   8  -8   47.80    4.00
   2  -8  -8   46.50    3.40
   2  -8  -8   49.90    3.60
   2   8  -7  111.99    7.90
  -2   8   7  118.49    7.70
   2   8  -7  107.79    7.90
   2   8  -7  105.89    7.90
   2   8  -7  110.49    7.70
   2  -8  -7  126.99    7.70
   2  -8  -7  118.79    7.40
   2   8  -6   26.60    3.10
   2   8  -6   23.20    2.70
  -2   8   6   24.40    2.70
  -2   8   6   22.70    2.20
   2   8  -6   23.40    2.40
   2   8  -6   21.50    2.70
   2  -8  -6   21.00    2.40
  -2  -8   6   21.50    2.30
   2   8  -5  123.09    7.70
  -2   8   5  128.69    8.40
   2   8  -5  112.59    8.20
   2   8  -5  128.19    8.50
  -2   8   5  116.49    7.90
   2   8  -5  129.79    8.40
   2   8  -5  121.49    8.30
   2   8  -5  120.49    8.30
  -2   8   5  109.49    8.20
  -2   8   5  118.79    7.90
   2  -8  -5  125.69    7.80
   2  -8  -5  114.29    8.40
  -2  -8   5  124.59    8.00
  -2   8   4  141.89    9.50
   2   8  -4  141.39    9.50
   2   8  -4  136.19    9.40
  -2   8   4  129.09    9.40
  -2   8   4  151.38    9.10
   2   8  -4  151.78    9.20
   2   8  -4  121.29    9.20
   2   8  -4  139.29    9.20
   2   8  -4  131.49    9.20
   2   8  -4  134.29    9.40
  -2   8   4  149.59    9.10
   2  -8  -4  130.89   10.80
  -2   8   3   45.70    4.00
   2   8  -3   40.30    4.00
  -2   8   3   49.40    3.60
   2   8  -3   39.80    3.70
   2   8  -3   38.50    3.30
   2   8  -3   43.50    4.10
  -2   8   3   51.29    3.80
   2   8  -3   48.00    4.10
   2   8  -3   40.70    3.70
  -2   8   3   47.10    3.60
   2   8  -3   39.70    3.90
  -2  -8   3   51.29    3.70
   2  -8  -3   40.40    3.70
   2   8  -2  831.32   46.80
   2   8  -2  801.02   46.30
   2   8  -2  735.93   46.40
  -2   8   2  810.92   46.10
  -2   8   2  730.73   46.00
   2   8  -2  743.33   46.40
   2   8  -2  863.71   46.10
   2   8  -2  792.02   46.40
  -2   8   2  703.23   46.10
  -2  -8   2  741.23   46.20
   2  -8  -2  752.62   46.20
   2   8  -1  102.19    7.60
  -2   8   1  104.79    7.10
   2   8  -1  101.09    7.40
  -2   8   1  104.99    7.00
  -2   8   1  102.09    6.90
   2   8  -1   99.29    7.00
  -2   8   1  105.59    7.30
   2   8  -1  100.79    7.20
   2   8  -1  106.59    7.10
  -2   8   1  104.89    7.40
   2   8  -1  105.09    7.60
   2  -8  -1  115.39    7.20
  -2  -8   1  101.49    7.20
   2   8   0  236.88   15.60
   2   8   0  248.18   16.10
  -2   8   0  252.27   15.30
  -2   8   0  247.38   15.80
   2   8   0  262.67   15.60
   2   8   0  237.18   15.70
   2   8   0  263.97   16.20
   2   8   0  257.97   15.60
  -2   8   0  250.17   15.60
  -2   8   0  233.18   15.40
  -2   8   0  247.28   15.70
   2  -8   0  256.97   15.50
  -2   8  -1  282.27   15.70
  -2   8  -1  266.27   16.10
   2   8   1  296.97   16.90
  -2   8  -1  227.48   15.80
   2   8   1  260.67   16.10
   2   8   1  259.77   16.20
   2   8   1  254.67   16.50
  -2   8  -1  247.88   16.10
   2   8   1  239.98   16.10
  -2   8  -1  258.57   16.30
  -2  -8  -1  237.88   16.20
   2   8   2   23.60    2.60
   2   8   2   26.20    3.10
   2   8   2   23.10    2.60
  -2   8  -2   31.10    2.80
   2   8   2   27.80    3.30
  -2   8  -2   23.20    2.00
   2   8   2   26.00    2.60
  -2   8  -2   23.30    2.60
  -2   8  -2   28.90    2.90
  -2   8  -2   28.00    2.70
  -2  -8  -2   22.20    2.80
   2  -8   2   26.50    2.30
  -2   8  -3  399.46   25.40
  -2   8  -3  419.16   25.50
   2   8   3  435.86   25.90
  -2   8  -3  411.56   24.90
   2   8   3  432.36   26.00
   2   8   3  424.66   25.50
   2   8   3  404.66   25.50
   2  -8   3  457.25   25.20
  -2  -8  -3  398.46   25.90
   2   8   4   20.70    2.90
  -2   8  -4   16.00    2.20
   2   8   4   20.90    2.60
   2   8   4   23.70    2.90
   2   8   4   18.00    2.30
  -2   8  -4   20.30    2.40
  -2   8  -4   18.80    2.30
   2   8   4   18.40    2.20
  -2   8  -4   19.70    2.30
   2  -8   4   23.20    1.90
   2   8   5  182.48   13.50
   2   8   5  205.38   12.90
  -2   8  -5  197.48   12.70
   2   8   5  212.58   12.60
  -2   8  -5  199.18   12.80
  -2   8  -5  206.48   12.90
  -2  -8  -5  218.58   12.90
   2   8   6   11.50    2.40
  -2   8  -6   14.20    2.00
  -2   8  -6   12.60    1.80
  -2  -8  -6   14.00    2.00
   2   8   7  260.37   15.20
  -2  -8  -7  206.48   14.30
   2   8   8    3.60    1.30
  -2  -8  -8    4.30    1.00
  -2  -8  -8    4.40    1.40
   2   8   9   31.40    2.90
  -2  -8  -9   28.50    2.50
  -2  -8  -9   32.70    2.30
  -2  -8 -10    0.50    0.60
   2   9  -9   56.59    4.00
   2  -9  -9   67.99    4.20
   2   9  -8   28.40    2.80
   2   9  -8   29.20    2.90
   2   9  -8   23.00    2.30
   2   9  -8   23.30    2.40
   2  -9  -8   28.50    2.30
   2   9  -7  103.89    6.70
   2   9  -7   97.39    6.70
   2   9  -7   99.49    7.50
  -2   9   7   93.89    6.50
   2  -9  -7   98.39    6.50
   2   9  -6   95.69    6.80
   2   9  -6  102.79    6.70
   2   9  -6  101.39    6.90
   2   9  -6   95.89    6.90
  -2   9   6  100.99    6.90
   2   9  -5   65.79    5.10
  -2   9   5   65.59    5.20
  -2   9   5   67.39    4.70
   2   9  -5   71.29    5.30
  -2   9   5   68.29    4.80
   2   9  -5   69.19    5.20
   2   9  -5   67.79    5.10
  -2  -9   5   69.09    5.40
   2   9  -4  138.99    9.30
  -2   9   4  153.28    9.00
   2   9  -4  134.59    8.60
   2   9  -4  136.99    9.10
  -2   9   4  133.19    9.40
  -2   9   4  140.89    8.90
  -2   9   4  129.09    9.60
   2  -9  -4  143.09    9.90
  -2  -9   4  120.99    8.90
  -2   9   3  294.87   18.60
   2   9  -3  317.47   18.50
   2   9  -3  318.17   18.70
   2   9  -3  290.97   18.00
  -2   9   3  320.47   18.30
  -2   9   3  267.67   18.10
   2   9  -3  267.47   18.20
   2   9  -3  323.77   18.60
   2   9  -3  293.77   18.30
  -2   9   3  277.17   18.00
   2  -9  -3  273.37   18.30
  -2  -9   3  289.57   18.30
   2   9  -2  128.59    8.80
  -2   9   2  134.49    8.90
   2   9  -2  125.69    8.50
  -2   9   2  116.79    8.30
   2   9  -2  140.79    8.80
   2   9  -2  133.39    8.90
  -2   9   2  141.69    8.50
  -2   9   2  112.79    8.40
   2   9  -2  126.79    8.40
   2  -9  -2  120.09    8.50
  -2  -9   2  116.29    8.50
   2   9  -1   77.69    5.70
  -2   9   1   74.39    5.80
  -2   9   1   82.49    5.60
   2   9  -1   80.39    6.00
  -2   9   1   89.89    6.20
   2   9  -1   87.39    6.00
   2   9  -1   74.19    5.70
   2   9  -1   88.29    6.40
  -2   9   1   76.29    5.60
   2   9  -1   81.09    6.20
  -2  -9   1   75.69    5.90
   2  -9  -1   75.39    5.70
   2   9   0   24.30    3.20
   2   9   0   24.80    2.90
   2   9   0   27.90    3.00
   2   9   0   29.40    3.40
   2   9   0   25.40    2.70
  -2   9   0   27.50    2.60
  -2   9   0   30.80    2.90
  -2   9   0   26.40    2.90
  -2   9   0   30.50    3.00
  -2   9   0   26.70    2.40
  -2  -9   0   26.70    3.00
   2  -9   0   24.00    2.60
   2   9   1  438.86   26.50
  -2   9  -1  460.65   26.50
   2   9   1  411.86   26.50
   2   9   1  421.86   26.90
  -2   9  -1  480.85   26.70
  -2   9  -1  411.76   26.20
  -2   9  -1  425.66   26.00
   2   9   1  402.36   26.50
   2   9   1  485.05   27.30
  -2  -9  -1  418.56   26.80
   2  -9   1  429.16   26.30
   2   9   2  273.27   16.40
   2   9   2  251.77   16.60
  -2   9  -2  261.27   15.80
  -2   9  -2  256.67   16.20
  -2   9  -2  287.07   16.40
  -2   9  -2  282.27   16.60
   2   9   2  234.48   16.70
   2   9   2  282.67   16.50
  -2  -9  -2  250.67   16.70
   2  -9   2  244.88   16.10
   2   9   3  169.88   11.60
  -2   9  -3  180.78   11.50
  -2   9  -3  166.78   10.60
  -2   9  -3  188.28   11.60
   2   9   3  182.28   11.50
   2   9   3  172.78   11.30
   2   9   3  183.48   11.80
   2   9   3  190.28   12.20
   2  -9   3  158.28   10.90
   2   9   4  131.19    8.80
   2   9   4  113.89    8.00
  -2   9  -4  121.89    7.80
   2   9   4  110.09    7.60
  -2   9  -4  120.09    7.90
   2   9   4  108.99    8.20
  -2   9  -4  109.69    7.60
  -2   9  -4  111.99    7.80
  -2  -9  -4  126.99    7.90
  -2  -9  -4  126.99    9.40
   2   9   5  153.58   10.00
   2   9   5  164.98    9.70
   2   9   5  148.99   10.60
  -2   9  -5  151.48    9.90
  -2   9  -5  147.89    9.80
  -2   9  -5  154.98   10.00
  -2  -9  -5  161.08   10.00
  -2   9  -6   28.70    2.80
   2   9   6   29.10    3.10
  -2  -9  -6   25.20    2.50
   2   9   7   69.69    5.60
  -2  -9  -7   63.69    5.30
  -2  -9  -7   70.19    5.40
   2   9   8    3.20    1.00
  -2  -9  -8    2.20    0.80
  -2  -9  -8    4.10    0.80
  -2  -9  -9   10.10    1.20
   2 -10  -8   25.40    2.00
  -2  10   7   57.89    3.60
   2  10  -7   50.29    3.60
   2  10  -7   50.29    3.60
   2  10  -7   45.30    3.50
   2 -10  -7   51.29    3.60
  -2  10   6   59.39    4.30
   2  10  -6   62.19    4.40
   2  10  -6   60.39    4.80
   2  10  -6   62.49    4.40
   2  10  -6   57.59    4.20
   2  10  -5  142.39    8.90
   2  10  -5  134.89    8.90
   2  10  -5  149.29    9.80
  -2  10   5  131.59    8.50
  -2  10   5  129.49    8.50
  -2  10   5  130.69    8.90
   2  10  -4  167.28   10.70
  -2  10   4  161.08   10.40
   2  10  -4  169.38   10.80
   2  10  -4  163.88   10.60
   2  10  -4  171.68   10.80
  -2  10   4  160.58   10.80
  -2  10   4  166.28   10.40
   2  10  -3  266.07   17.20
  -2  10   3  277.07   17.40
  -2  10   3  302.27   17.10
   2  10  -3  305.67   17.50
   2  10  -3  265.77   17.00
  -2  10   3  266.17   16.90
   2  10  -3  252.17   17.00
   2  10  -2   34.40    3.50
   2  10  -2   37.70    3.40
  -2  10   2   38.20    3.00
   2  10  -2   29.10    2.90
  -2  10   2   34.80    3.10
   2  10  -2   37.70    3.30
   2  10  -2   33.50    3.30
   2  10  -2   31.30    3.10
  -2 -10   2   26.20    4.40
   2  10  -1  427.56   24.20
  -2  10   1  411.96   23.70
   2  10  -1  349.17   23.60
   2  10  -1  370.06   23.90
   2  10  -1  424.86   24.00
  -2  10   1  393.86   23.80
   2  10  -1  409.96   23.90
  -2  10   1  341.47   23.50
  -2  10   1  426.06   24.10
   2 -10  -1  337.87   23.70
  -2  10   0   18.80    2.20
   2  10   0   19.10    2.50
  -2  10   0   20.30    2.10
   2  10   0   22.50    2.90
  -2  10   0   26.10    2.60
   2  10   0   15.90    2.40
   2  10   0   19.00    2.70
  -2  10   0   25.80    2.60
   2  10   0   23.50    2.60
  -2 -10   0   19.00    2.70
   2 -10   0   19.70    2.20
   2  10   1  302.57   18.80
   2  10   1  291.37   18.70
   2  10   1  334.27   19.10
  -2  10  -1  272.17   18.20
  -2  10  -1  327.87   18.50
  -2  10  -1  270.47   18.00
   2  10   1  284.87   18.40
   2  10   1  309.27   18.50
   2  10   2  150.48   11.00
  -2  10  -2  166.68   10.70
   2  10   2  157.88   10.90
  -2  10  -2  172.28   10.90
  -2  10  -2  186.78   11.00
  -2  10  -2  159.28   10.50
   2  10   2  177.78   11.40
  -2  10  -3  210.08   14.60
  -2  10  -3  230.88   14.80
  -2  10  -3  236.68   14.90
   2  10   3  244.68   15.60
   2  10   3  256.07   15.20
  -2  10  -3  233.48   14.90
   2  10   3  260.27   14.80
  -2 -10  -3  243.38   14.80
   2  10   4   38.00    3.20
  -2  10  -4   46.20    3.50
  -2  10  -4   47.00    3.40
   2  10   4   45.40    3.50
  -2  10  -4   46.30    3.50
   2  10   4   42.30    4.00
  -2 -10  -4   39.20    3.30
  -2  10  -5   33.10    2.70
   2  10   5   31.80    2.40
   2  10   5   34.30    2.60
  -2  10  -5   35.00    2.70
  -2  10  -5   34.60    2.60
   2  10   5   30.40    3.10
  -2 -10  -5   29.20    3.60
   2  10   6   17.40    2.20
  -2 -10  -6   19.80    1.90
   2  10   7   13.80    1.60
  -2 -10  -7   18.10    1.60
   2  11  -6   33.60    2.50
  -2  11   6   35.40    2.50
   2  11  -6   35.00    2.50
   2 -11  -6   36.90    2.60
   2  11  -5   83.29    5.40
   2  11  -5   83.39    5.50
   2  11  -5   89.59    5.60
   2 -11  -5   80.89    5.40
  -2  11   4   86.89    5.50
   2  11  -4   79.09    5.60
   2  11  -4   84.79    5.70
  -2  11   4   84.39    5.40
  -2  11   4   79.29    5.70
   2  11  -4   88.19    5.70
   2  11  -3   46.50    4.30
   2  11  -3   50.59    4.30
  -2  11   3   51.89    3.70
  -2  11   3   55.19    4.20
   2  11  -3   50.09    4.10
  -2  11   2   46.30    3.60
  -2  11   2   45.20    3.70
   2  11  -2   45.00    3.70
   2  11  -2   56.99    4.00
  -2  11   2   48.20    3.80
   2  11  -2   52.69    3.90
   2  11  -2   50.39    4.00
  -2  11   1   62.49    4.40
   2  11  -1   62.89    4.40
   2  11  -1   51.79    5.10
   2  11  -1   57.19    4.60
   2  11  -1   60.99    4.40
  -2  11   1   57.59    4.40
  -2  11   1   55.29    4.20
  -2  11   0   91.89    6.10
  -2  11   0   92.59    6.30
   2  11   0   90.99    6.40
   2  11   0   86.89    6.20
  -2  11   0   88.79    6.20
   2  11   0   91.59    6.20
   2  11   0   88.09    6.40
  -2  11  -1   98.79    6.60
   2  11   1   92.29    6.80
   2  11   1   92.29    6.70
   2  11   1   96.29    6.50
   2  11   1  100.69    6.60
  -2  11  -1   95.09    6.50
  -2  11  -1   99.19    6.50
  -2  11  -2  110.49    7.60
   2  11   2  100.99    7.30
   2  11   2  105.39    7.20
  -2  11  -2  106.39    7.00
  -2 -11  -2  100.39    6.70
   2  11   3   95.39    8.30
  -2  11  -3  109.89    7.10
  -2  11  -3  117.29    7.30
  -2  11  -3  117.79    7.30
   2  11   3  109.19    7.10
   2  11   3  117.59    7.30
  -2 -11  -3  105.59    7.00
  -2  11  -4   25.40    2.20
   2  11   4   29.80    2.80
   2  11   4   30.40    2.30
  -2  11  -4   27.90    2.30
   2  11   4   32.90    2.50
  -2  11  -4   29.30    2.30
  -2 -11  -4   26.80    2.20
   2  11   5   43.90    3.50
  -2  11  -5   46.70    3.10
  -2 -11  -5   45.50    3.10
   2  11   6   22.70    1.90
  -2 -11  -6   19.30    1.70
   2  12  -3    1.90    0.70
   2  12  -3    2.30    0.80
   2  12  -3    3.30    0.90
  -2  12   3    1.50    0.60
  -2  12   3    0.90    0.60
   2 -12  -3    1.20    0.60
  -2  12   2   13.80    1.40
   2  12  -2   15.50    1.60
  -2  12   2   13.50    1.50
   2  12  -2   16.60    1.60
  -2  12   2   14.90    1.50
   2  12  -2   16.00    1.60
   2  12  -1    7.50    1.20
  -2  12   1    6.90    1.10
   2  12  -1    5.40    0.90
  -2  12   1    6.20    1.10
   2  12  -1    7.30    1.10
   2  12  -1    7.90    1.10
  -2  12   1    4.70    0.90
   2  12   0    8.80    1.30
   2  12   0    6.80    1.20
  -2  12   0    9.50    1.20
  -2  12   0   10.00    1.30
   2  12   0    6.80    1.10
   2  12   1    2.50    0.70
  -2  12  -1    3.90    0.80
  -2  12  -1    3.40    0.80
   2  12   1    2.40    0.80
  -2  12  -1    5.20    1.00
   2  12   1    3.40    0.90
  -2  12  -2   70.79    4.80
   2  12   2   79.99    4.70
  -2  12  -2   74.69    4.80
   2  12   2   71.49    4.90
   2  12   2   68.49    4.90
  -2  12  -2   73.19    4.80
   2  12   3    8.00    1.40
   2  12   3    6.50    1.00
  -2  12  -3    8.00    1.00
  -2  12  -3    8.50    1.10
  -2  12  -3    9.60    1.50
   3   0 -13    0.00    0.90
   3   0 -13   -1.30    1.20
   3   0 -13    0.70    0.70
   3   0 -12   24.20    2.60
   3   0 -12   25.40    2.60
   3   0 -12   26.50    2.70
   3   0 -12   26.10    3.30
   3   0 -11    0.60    0.90
   3   0 -11   -0.30    1.10
   3   0 -11    0.30    1.10
   3   0 -11   -0.20    1.00
   3   0 -10  140.59    9.80
   3   0 -10  161.48    9.90
   3   0 -10  160.88   10.20
  -3   0  10  137.29   10.40
   3   0 -10  138.79    9.90
  -3   0   9    0.50    1.00
   3   0  -9   -0.10    1.00
   3   0  -9   -0.90    1.10
   3   0  -9    2.80    1.30
   3   0  -9   -0.70    1.00
   3   0  -8  179.68   11.40
  -3   0   8  178.48   11.60
   3   0  -8  163.18   11.10
   3   0  -8  164.48   11.30
   3   0  -8  180.58   11.10
   3   0  -7    1.00    0.90
   3   0  -7    1.40    1.00
  -3   0   7    0.30    0.70
   3   0  -7    2.30    0.90
   3   0  -7   -0.40    1.10
  -3   0   6 1952.50  115.09
  -3   0   5    0.20    0.60
  -3   0   4 2257.37  133.19
  -3   0   4 2294.07  133.79
  -3   0   3    0.10    0.30
   3   0  -3    0.40    0.40
  -3   0   3    0.00    0.50
   3   0  -1    0.20    0.40
  -3   0   1    0.40    0.30
  -3   0   1    0.50    0.40
  -3   0   0 6655.53  389.06
   3   0   1    0.90    0.30
  -3   0  -1    1.00    0.30
   3   0   2 1693.83   99.29
   3   0   3   -0.10    0.40
  -3   0  -3    0.20    0.40
  -3   0  -5    0.10    0.60
   3   0   5   -0.70    0.60
  -3   0  -6  147.59    9.90
  -3   0  -6  143.59    9.70
   3   0   6  147.49    9.60
  -3   0  -6  155.68    9.60
  -3   0  -7   -0.10    0.70
  -3   0  -7    1.80    1.20
  -3   0  -7    0.90    1.10
  -3   0  -7    1.00    1.10
   3   0   7    0.80    0.80
   3   0   8   81.79    6.40
  -3   0  -8   86.09    6.90
  -3   0  -8   89.39    6.80
  -3   0  -8   83.09    6.30
  -3   0  -9    0.60    1.20
  -3   0  -9   -0.10    1.60
  -3   0  -9    0.60    1.50
   3   0   9   -0.40    2.00
  -3   0  -9   -1.50    1.10
  -3   0 -10    6.20    1.90
  -3   0 -10   11.10    2.80
   3   0  10    8.00    2.00
  -3   0 -11   -0.40    1.10
  -3   0 -11    0.00    0.90
  -3   0 -11   -2.40    1.00
  -3   0 -12   11.10    1.90
  -3   0 -12   10.00    1.60
  -3   0 -13   -0.30    1.00
  -3   0 -13    1.30    0.90
  -3   0 -13    1.00    0.70
   3   1 -13    8.80    1.60
   3   1 -13    8.80    1.30
   3   1 -13    6.60    1.20
   3   1 -13    7.60    1.40
   3  -1 -13    9.30    1.50
   3  -1 -13    7.40    1.30
   3   1 -12   52.49    4.20
   3   1 -12   51.59    4.10
   3   1 -12   50.39    4.00
   3   1 -12   51.19    4.10
   3  -1 -12   47.10    4.60
   3  -1 -12   56.09    4.10
   3  -1 -12   50.89    4.00
   3  -1 -12   45.90    4.00
   3   1 -11    3.10    1.40
   3   1 -11    5.50    1.50
   3   1 -11    3.40    1.30
   3   1 -11    4.30    1.40
   3  -1 -11    6.60    1.50
   3  -1 -11    4.20    1.50
   3  -1 -11    3.10    1.30
   3  -1 -11    3.20    1.20
  -3   1  10  191.28   14.20
   3   1 -10  206.18   13.60
   3   1 -10  209.28   13.80
   3   1 -10  213.88   13.90
   3  -1 -10  219.48   13.70
   3  -1 -10  197.08   13.40
   3  -1 -10  235.48   13.60
  -3  -1  10  197.08   14.00
   3  -1 -10  232.08   13.80
   3   1  -9    5.80    1.50
   3   1  -9    6.20    1.50
  -3   1   9    4.40    1.60
   3   1  -9    7.10    1.70
   3   1  -9    5.50    1.60
   3  -1  -9    6.30    1.60
   3  -1  -9    4.20    1.30
  -3  -1   9    4.60    1.50
   3  -1  -9    9.50    1.70
   3  -1  -9    5.30    1.30
  -3   1   8 1435.36   87.99
   3   1  -8 1452.85   87.79
   3   1  -8 1417.36   87.49
   3   1  -8 1517.75   87.49
   3   1  -8 1403.86   87.59
  -3  -1   8 1490.15   87.89
   3  -1  -8 1382.26   87.39
   3  -1  -8 1669.93   87.79
   3  -1  -8 1522.55   87.69
   3  -1  -8 1519.95   87.39
   3   1  -7  103.79    7.60
  -3   1   7  120.79    7.80
   3   1  -7  102.59    7.30
   3   1  -7  116.09    7.40
   3   1  -7  105.79    7.50
  -3  -1   7  119.39    7.60
   3  -1  -7  116.29    7.60
   3  -1  -7  113.89    7.20
   3  -1  -7   99.49    7.20
   3  -1  -7   98.09    7.40
  -3   1   6  768.02   47.10
  -3  -1   6  808.52   47.00
  -3   1   5  239.98   16.00
  -3   1   5  271.37   16.50
  -3  -1   5  289.27   16.40
  -3   1   4  306.47   18.30
  -3  -1   4  327.87   18.60
   3  -1  -4  287.87   18.30
  -3   1   3 1088.29   62.29
   3  -1  -3 1020.10   61.99
  -3  -1   3 1058.79   62.19
  -3   1   2 3191.88  201.38
  -3   1   2 3454.55  201.68
  -3  -1   2 3799.72  201.68
  -3  -1   2 3331.37  201.48
  -3   1   1  176.88   11.80
  -3   1   1  188.58   12.00
   3   1  -1  195.48   11.90
  -3  -1   1  211.58   12.00
  -3  -1   1  207.48   11.90
   3  -1  -1  210.88   11.90
  -3   1   0 2216.28  139.29
   3   1   0 2610.34  139.49
  -3  -1   0 2565.54  139.49
  -3  -1   0 2207.38  139.29
   3  -1   0 2307.77  139.29
   3   1   1  347.07   20.90
  -3   1  -1  352.46   20.70
   3  -1   1  379.56   20.80
  -3  -1  -1  327.87   20.90
   3   1   2  109.49    6.80
  -3   1  -3   79.89    5.40
   3   1   3   89.09    5.50
   3  -1   3   91.29    5.40
   3   1   4 2550.14  147.79
  -3   1  -4 2546.75  147.49
  -3  -1  -4 2389.26  147.69
   3  -1   4 2587.84  147.49
   3   1   5  171.88   10.50
  -3  -1  -5  155.58   10.30
  -3   1  -6  384.56   23.80
   3   1   6  392.96   23.50
  -3   1  -6  375.76   23.00
  -3   1  -6  368.66   23.70
   3  -1   6  403.86   23.20
  -3  -1  -6  373.86   23.90
  -3  -1  -6  393.86   23.60
  -3  -1  -6  366.26   23.10
  -3  -1  -6  379.86   23.30
  -3   1  -7   16.90    2.20
  -3   1  -7   14.30    2.00
  -3   1  -7   15.80    2.40
   3   1   7   15.80    2.30
  -3   1  -7   18.50    2.60
  -3  -1  -7   16.30    2.20
  -3  -1  -7   16.50    2.30
  -3  -1  -7   17.60    2.60
  -3  -1  -7   15.80    2.40
   3  -1   7   15.20    2.00
   3   1   8   83.69    6.30
   3   1   8   74.79    6.40
  -3   1  -8   79.99    6.30
  -3   1  -8   79.79    6.10
  -3   1  -8   86.49    6.70
   3  -1   8   87.39    6.20
  -3  -1  -8   81.49    6.10
  -3  -1  -8   86.59    6.40
  -3  -1  -8   85.49    6.60
  -3   1  -9   52.29    4.40
  -3   1  -9   45.70    4.50
  -3   1  -9   52.69    5.10
   3   1   9   41.10    4.50
  -3   1  -9   56.39    4.40
  -3  -1  -9   48.30    4.20
  -3  -1  -9   38.70    4.50
  -3  -1  -9   51.59    4.50
  -3  -1  -9   55.19    5.30
   3  -1   9   46.50    4.50
  -3   1 -10   43.10    4.20
  -3   1 -10   35.90    4.00
   3   1  10   31.90    5.10
  -3   1 -10   49.70    4.00
  -3  -1 -10   42.10    4.70
  -3  -1 -10   36.70    4.20
  -3  -1 -10   47.80    4.10
   3  -1  10   34.50    4.20
  -3   1 -11    5.20    1.50
  -3   1 -11    3.70    1.40
  -3   1 -11    9.10    2.20
  -3  -1 -11    7.90    1.80
  -3  -1 -11    6.70    1.60
  -3   1 -12    8.40    1.40
  -3   1 -12   10.60    2.10
  -3   1 -12    4.90    1.40
  -3  -1 -12    6.00    1.50
  -3  -1 -12    8.00    1.50
  -3  -1 -12   10.40    1.60
  -3   1 -13    1.40    1.20
  -3   1 -13    0.50    0.70
  -3  -1 -13    0.30    0.70
  -3  -1 -13    0.40    0.70
   3   2 -13   13.20    1.80
   3   2 -13   16.80    1.90
   3   2 -13   17.20    1.90
   3   2 -13   17.40    1.80
   3  -2 -13   13.70    1.60
   3  -2 -13   15.50    2.30
   3   2 -12   39.40    3.60
   3   2 -12   40.10    3.50
   3   2 -12   39.60    3.40
   3   2 -12   36.50    3.50
   3  -2 -12   40.30    3.40
   3  -2 -12   42.00    3.80
   3   2 -11   18.80    2.60
   3   2 -11   17.60    2.40
   3   2 -11   15.40    2.50
   3   2 -11   16.90    2.40
   3  -2 -11   17.60    2.20
   3  -2 -11   17.70    2.40
   3  -2 -11   22.90    2.70
   3  -2 -11   14.20    2.20
   3   2 -10  192.48   13.20
   3   2 -10  207.68   13.20
   3   2 -10  182.08   13.30
   3   2 -10  219.78   13.50
  -3   2  10  237.18   16.90
   3  -2 -10  208.68   13.30
   3  -2 -10  216.98   13.10
   3  -2 -10  209.28   13.20
   3  -2 -10  202.08   13.10
  -3  -2  10  184.58   13.50
   3   2  -9  108.79    7.20
  -3   2   9   90.69    7.70
   3   2  -9  106.29    7.30
   3   2  -9   95.79    7.30
   3   2  -9   91.79    7.00
   3  -2  -9   97.79    7.10
   3  -2  -9  103.39    7.10
   3  -2  -9  110.19    7.00
  -3  -2   9   90.79    7.20
   3  -2  -9  100.99    6.90
   3   2  -8  375.46   23.40
   3   2  -8  344.37   23.90
   3   2  -8  330.67   22.80
  -3   2   8  369.36   23.60
   3   2  -8  393.86   23.10
   3  -2  -8  361.76   23.10
   3  -2  -8  401.86   23.10
   3  -2  -8  398.36   23.10
   3  -2  -8  395.86   22.90
  -3  -2   8  377.76   23.20
   3   2  -7  317.97   21.50
   3   2  -7  349.07   21.50
  -3   2   7  369.36   22.00
   3   2  -7  339.47   21.50
   3   2  -7  337.87   21.70
  -3  -2   7  363.26   21.70
   3  -2  -7  365.66   21.80
   3  -2  -7  375.76   21.40
   3  -2  -7  344.57   21.30
  -3   2   6 1032.70   58.39
   3   2  -6  955.70   58.19
   3   2  -6  964.80   57.99
   3   2  -6  929.61   57.99
   3  -2  -6  964.60   57.79
  -3  -2   6 1025.80   58.09
  -3   2   5   84.19    6.50
  -3   2   5   87.59    5.50
  -3   2   4  385.56   23.90
  -3   2   4  380.96   24.20
  -3  -2   4  444.36   24.10
   3  -2  -4  395.46   23.90
  -3   2   3  109.59    7.10
  -3   2   3  113.39    6.90
  -3   2   2 2333.27  152.58
   3  -2  -2 2720.13  152.48
  -3  -2   2 2760.72  152.58
   3  -2  -1  324.17   18.20
  -3  -2   1  292.17   18.20
  -3  -2   1  301.07   18.30
   3   2   0  146.99    9.10
  -3   2   0  153.78    9.00
  -3  -2   0  156.38    9.20
  -3  -2   0  158.58    9.10
   3  -2   0  133.49    9.00
  -3   2  -1  415.86   25.90
   3   2   1  417.26   26.10
   3   2   1  441.46   26.90
  -3  -2  -1  480.45   26.30
  -3  -2  -1  438.96   26.20
   3  -2   1  453.95   26.60
  -3   2  -2 1098.49   63.19
   3   2   2 1112.49   63.49
  -3  -2  -2 1107.79   63.59
   3  -2   2 1018.50   63.19
   3  -2   2 1073.49   63.29
  -3  -2  -2 1066.99   63.59
   3   2   3  358.66   22.00
  -3   2  -3  367.66   21.50
   3   2   3  379.36   22.60
   3  -2   3  350.26   21.50
   3   2   4  208.68   12.50
  -3   2  -4  202.08   12.20
   3   2   4  224.18   12.90
  -3  -2  -4  198.68   12.40
   3  -2   4  195.58   12.10
  -3  -2  -4  190.38   12.60
   3  -2   4  206.28   12.30
  -3   2  -5   96.29    5.80
   3   2   5   84.99    6.40
  -3   2  -5   90.69    5.90
  -3  -2  -5   95.69    6.30
   3  -2   5   85.99    5.70
  -3   2  -6  593.84   39.00
  -3   2  -6  666.63   40.10
   3   2   6  663.13   39.30
  -3   2  -6  648.84   38.60
  -3  -2  -6  608.64   38.80
   3  -2   6  657.43   38.60
  -3  -2  -6  711.53   39.20
  -3   2  -7   10.40    2.10
  -3   2  -7   10.80    1.60
  -3   2  -7   11.10    1.80
   3   2   7   12.10    2.20
  -3   2  -7   10.80    2.30
   3   2   7    8.60    1.90
  -3   2  -7   14.90    1.90
  -3  -2  -7   10.90    2.10
  -3  -2  -7    7.90    1.60
  -3  -2  -7    8.80    2.30
   3  -2   7    9.30    1.70
  -3  -2  -7   13.50    2.30
  -3   2  -8  115.59    8.40
   3   2   8  103.09    8.20
  -3   2  -8  102.39    7.90
  -3   2  -8  108.49    7.50
  -3   2  -8  106.69    7.60
   3  -2   8  105.99    7.60
  -3  -2  -8  123.49    7.80
  -3  -2  -8  110.99    8.00
  -3  -2  -8  120.39    9.50
  -3  -2  -8  102.69    8.10
  -3   2  -9    3.90    1.90
  -3   2  -9    3.30    1.80
  -3   2  -9    5.10    1.50
  -3   2  -9    3.50    1.40
   3   2   9    5.00    1.80
   3   2   9    8.20    1.90
   3  -2   9    2.40    1.40
  -3  -2  -9    7.50    1.80
  -3  -2  -9    5.50    2.10
  -3  -2  -9    4.60    1.60
  -3  -2  -9    5.80    1.70
  -3   2 -10   17.00    2.90
  -3   2 -10   11.30    2.00
  -3   2 -10   20.40    2.90
  -3  -2 -10   16.50    2.40
  -3  -2 -10   15.20    2.60
  -3  -2 -10   14.20    2.30
  -3  -2 -10   16.60    2.70
  -3   2 -11    3.30    1.40
  -3   2 -11    7.10    2.00
  -3   2 -11    4.00    1.30
  -3  -2 -11    3.10    2.80
  -3  -2 -11    0.90    1.20
  -3   2 -12    1.30    1.10
  -3   2 -12    1.00    0.90
  -3   2 -12    0.50    0.90
  -3  -2 -12    0.10    0.90
  -3  -2 -12    0.50    0.80
   3   3 -13   33.50    2.80
   3   3 -13   34.00    2.80
   3   3 -13   37.00    3.00
   3  -3 -13   34.60    2.60
   3   3 -12   27.60    3.30
   3   3 -12   29.70    2.70
   3  -3 -12   24.50    2.40
   3  -3 -12   23.80    2.40
   3   3 -11  115.89    8.20
   3   3 -11  123.59    8.30
   3   3 -11  102.79    8.30
   3   3 -11  133.59    8.50
   3  -3 -11  129.59    8.10
   3  -3 -11  118.89    8.00
   3   3 -10  110.99    9.60
   3   3 -10  119.19    9.00
   3  -3 -10  111.39    7.80
   3  -3 -10  114.89    7.90
   3   3  -9  181.58   12.50
   3   3  -9  195.28   12.70
   3   3  -9  187.98   12.80
   3  -3  -9  194.78   12.40
   3  -3  -9  204.88   12.30
   3  -3  -9  190.68   12.30
   3   3  -8  276.67   18.60
   3   3  -8  318.87   18.50
   3   3  -8  275.27   18.40
   3  -3  -8  285.67   18.10
  -3  -3   8  286.07   18.40
   3  -3  -8  285.77   18.00
   3  -3  -8  302.27   18.50
   3  -3  -8  326.37   18.40
   3   3  -7  265.57   16.80
   3   3  -7  249.18   16.80
   3   3  -7  259.77   16.80
  -3   3   7  269.77   17.30
   3   3  -7  263.27   16.80
   3   3  -7  268.77   17.10
   3  -3  -7  280.07   16.90
   3  -3  -7  283.27   16.60
  -3  -3   7  285.17   16.90
   3  -3  -7  271.97   16.60
  -3   3   6  932.81   57.29
   3   3  -6 1067.19   58.49
   3   3  -6  948.91   57.59
   3   3  -6  917.81   57.69
  -3   3   6  989.80   57.89
   3  -3  -6  936.11   57.29
  -3  -3   6  998.30   57.49
  -3   3   5   80.69    5.70
  -3   3   5   83.19    5.20
   3  -3  -5   69.69    5.20
  -3  -3   5   81.49    5.30
  -3   3   4  356.56   22.30
  -3   3   4  386.46   22.00
   3  -3  -4  350.96   22.00
  -3  -3   4  377.86   22.10
  -3   3   3  252.47   16.60
  -3   3   3  293.57   16.40
  -3  -3   3  269.97   16.50
   3  -3  -3  279.57   16.50
  -3   3   2   26.60    1.90
   3   3  -2   24.60    1.80
   3  -3  -2   23.50    1.90
  -3   3   1  187.68   12.50
  -3  -3   1  221.68   12.80
   3  -3  -1  219.08   12.60
   3   3   0  221.38   14.80
  -3   3   0  263.37   14.70
   3  -3   0  239.68   14.70
  -3  -3   0  262.87   15.00
  -3   3  -1  364.06   22.50
   3   3   1  378.46   22.80
   3   3   1  367.56   22.70
  -3  -3  -1  412.96   22.80
   3  -3   1  404.16   22.60
   3  -3   1  359.36   22.50
   3   3   2  888.11   50.29
  -3   3  -2  830.82   49.90
  -3  -3  -2  929.01   50.59
  -3  -3  -2  796.12   50.39
   3  -3   2  819.82   49.90
  -3   3  -3  372.06   20.80
   3   3   3  379.36   21.30
   3   3   3  327.67   21.40
  -3  -3  -3  359.46   21.40
   3  -3   3  340.57   20.80
  -3  -3  -3  341.87   21.30
   3   3   4  281.17   16.20
   3   3   4  254.47   16.50
   3  -3   4  276.97   15.70
   3  -3   4  266.67   15.70
  -3  -3  -4  244.78   16.10
  -3  -3  -4  264.77   16.40
   3   3   5   79.39    6.30
   3   3   5   90.69    6.30
  -3   3  -5   89.29    5.30
  -3   3  -5   73.69    5.90
  -3   3  -5   73.99    5.30
   3  -3   5   85.99    5.20
  -3  -3  -5   92.89    6.10
  -3  -3  -5   81.29    5.70
  -3   3  -6  238.88   15.70
  -3   3  -6  249.68   14.90
  -3   3  -6  221.68   15.10
   3   3   6  245.88   15.80
   3   3   6  254.57   15.90
  -3   3  -6  234.38   15.50
  -3  -3  -6  240.38   15.20
  -3  -3  -6  270.67   15.70
   3  -3   6  262.97   15.60
  -3  -3  -6  232.48   15.50
  -3   3  -7  340.67   21.10
  -3   3  -7  307.87   20.50
  -3   3  -7  325.97   20.20
   3   3   7  342.47   21.10
  -3  -3  -7  335.07   20.50
  -3  -3  -7  340.87   21.60
   3  -3   7  318.77   20.20
  -3  -3  -7  365.96   21.00
  -3  -3  -7  324.47   20.50
  -3   3  -8  243.78   16.80
  -3   3  -8  277.17   16.70
   3   3   8  276.37   17.30
  -3   3  -8  287.67   17.70
  -3   3  -8  264.37   17.30
  -3  -3  -8  264.57   17.30
   3  -3   8  259.67   16.80
  -3  -3  -8  278.87   16.90
  -3  -3  -8  261.77   17.50
  -3  -3  -8  270.97   17.00
  -3   3  -9   59.69    5.40
   3   3   9   53.59    4.80
  -3   3  -9   60.09    5.10
  -3   3  -9   55.29    4.40
  -3   3  -9   49.90    4.50
  -3  -3  -9   58.49    4.60
  -3  -3  -9   59.49    5.10
  -3  -3  -9   65.59    4.90
   3  -3   9   47.80    4.50
  -3  -3  -9   48.00    5.50
  -3   3 -10   11.70    2.30
  -3   3 -10    9.10    1.70
   3   3  10    7.00    2.90
  -3   3 -10   13.60    1.90
  -3   3 -10   10.50    1.80
  -3  -3 -10    6.70    2.00
   3  -3  10    8.20    1.80
  -3  -3 -10   13.00    2.10
  -3  -3 -10   11.60    2.20
  -3   3 -11    3.70    1.60
  -3   3 -11    4.40    1.20
  -3   3 -11    4.30    1.50
  -3  -3 -11    3.50    1.20
  -3  -3 -11    3.90    1.60
  -3   3 -12    0.90    1.10
  -3   3 -12    2.30    1.10
  -3   3 -12    2.70    1.00
  -3  -3 -12    2.10    0.80
  -3  -3 -12    2.60    1.60
   3   4 -12   43.30    3.60
   3   4 -12   50.09    3.90
   3   4 -12   45.40    3.70
   3   4 -12   49.20    3.80
   3  -4 -12   50.59    3.50
   3  -4 -12   45.20    3.50
   3   4 -11    0.30    1.10
   3   4 -11    1.80    1.30
   3   4 -11    1.80    1.10
   3   4 -11    1.10    1.10
   3  -4 -11    1.90    1.00
   3  -4 -11    0.60    0.90
   3   4 -10   30.20    3.30
   3   4 -10   31.00    3.20
   3   4 -10   24.00    3.10
   3   4 -10   30.40    3.20
   3  -4 -10   33.30    2.90
   3  -4 -10   23.10    2.80
   3   4  -9  151.68   10.80
   3   4  -9  152.58   10.90
   3   4  -9  179.88   10.90
   3   4  -9  155.58   10.80
   3  -4  -9  172.78   10.50
   3  -4  -9  155.78   10.40
   3   4  -8   58.79    4.70
   3   4  -8   48.90    4.30
   3   4  -8   47.30    4.30
   3   4  -8   46.00    4.30
   3   4  -8   54.69    4.40
   3  -4  -8   51.49    4.00
  -3  -4   8   50.59    4.20
   3  -4  -8   48.70    3.90
   3   4  -7  488.15   31.00
   3   4  -7  512.75   31.80
   3   4  -7  519.45   31.20
   3   4  -7  473.15   30.90
   3   4  -7  554.54   31.70
   3  -4  -7  534.95   31.10
   3  -4  -7  501.45   30.70
  -3  -4   7  516.65   31.00
   3   4  -6  300.87   20.00
   3   4  -6  311.27   20.00
   3   4  -6  320.97   20.10
   3   4  -6  310.27   20.20
   3   4  -6  318.17   20.10
   3  -4  -6  330.67   19.80
   3  -4  -6  346.47   20.00
  -3  -4   6  361.36   20.00
   3   4  -5 1723.53  106.09
  -3   4   5 1913.81  105.89
  -3   4   5 1701.93  105.79
  -3  -4   5 1865.51  105.99
  -3   4   4  616.54   35.10
  -3  -4   4  583.04   35.10
   3  -4  -4  573.54   35.20
  -3   4   3 1123.89   66.39
   3   4  -3 1197.68   66.29
  -3  -4   3 1046.20   66.39
   3  -4  -3 1146.69   66.49
  -3   4   2   57.39    3.90
   3  -4  -2   60.19    4.00
  -3   4   1  755.72   48.80
   3  -4  -1  861.91   48.90
  -3  -4   1  869.21   49.10
  -3   4   0   87.89    5.60
   3   4   0   90.19    5.80
  -3  -4   0   97.29    6.00
   3  -4   0   87.79    5.70
  -3   4  -1 5056.19  281.87
   3   4   1 4606.54  282.17
  -3  -4  -1 5226.98  282.37
   3  -4   1 4399.06  281.87
  -3   4  -2 1603.44   91.19
   3   4   2 1505.75   91.59
  -3  -4  -2 1665.63   91.79
   3  -4   2 1551.64   91.19
   3  -4   2 1588.04   91.19
  -3  -4  -2 1428.46   91.59
  -3   4  -3  515.95   30.90
  -3  -4  -3  537.05   31.60
  -3   4  -4   56.79    3.70
   3   4   4   65.39    4.90
   3   4   4   64.09    4.40
  -3  -4  -4   59.89    4.60
  -3  -4  -4   56.09    4.40
  -3   4  -5  395.16   25.90
   3   4   5  445.16   26.70
  -3   4  -5  396.06   25.50
  -3   4  -5  448.56   25.50
  -3   4  -5  408.06   26.20
   3   4   5  468.55   26.20
  -3  -4  -5  424.86   26.10
   3  -4   5  459.15   25.50
  -3  -4  -5  437.26   26.00
   3  -4   5  418.56   25.30
  -3   4  -6  309.97   20.50
  -3   4  -6  309.47   20.40
  -3   4  -6  327.87   20.00
  -3   4  -6  334.47   19.60
  -3  -4  -6  309.77   20.60
   3  -4   6  357.86   19.60
  -3  -4  -6  331.77   20.30
  -3  -4  -6  329.47   20.10
  -3   4  -7   72.89    6.20
  -3   4  -7   69.19    5.50
   3   4   7   92.29    6.50
  -3   4  -7   67.89    5.60
  -3   4  -7   80.29    5.20
  -3  -4  -7   75.69    5.60
  -3  -4  -7   71.49    5.30
  -3  -4  -7   91.99    7.10
  -3  -4  -7   73.79    6.70
   3   4   8  110.99    8.20
  -3   4  -8  116.59    8.30
  -3   4  -8  110.39    7.40
  -3   4  -8  126.79    8.60
  -3   4  -8   97.19    7.60
  -3  -4  -8  116.39    7.80
   3  -4   8  103.49    7.80
  -3  -4  -8  125.09    8.30
  -3  -4  -8  106.49    7.30
  -3   4  -9    3.10    2.30
   3   4   9    7.90    1.80
  -3   4  -9    3.70    1.90
  -3   4  -9    6.70    1.60
  -3   4  -9    7.20    1.40
  -3  -4  -9    7.60    1.90
   3  -4   9    4.90    1.40
  -3   4 -10    6.90    2.00
   3   4  10    2.60    2.30
  -3   4 -10    6.00    1.40
  -3   4 -10    6.90    1.70
  -3  -4 -10    8.50    1.60
  -3  -4 -10    8.30    1.60
  -3   4 -11    8.30    2.10
  -3   4 -11    9.90    1.90
  -3   4 -11    7.40    2.40
  -3  -4 -11   13.20    2.00
  -3  -4 -11    9.00    1.50
  -3   4 -12    1.40    0.80
  -3   4 -12    0.10    0.80
  -3  -4 -12   -0.70    0.70
   3   5 -12   54.29    3.80
   3   5 -12   51.19    3.90
   3   5 -12   52.29    3.80
   3  -5 -12   49.00    3.60
   3  -5 -12   50.79    3.70
   3   5 -11  226.48   14.00
   3   5 -11  220.98   13.70
   3   5 -11  222.48   13.80
   3  -5 -11  221.68   13.40
   3  -5 -11  202.68   13.60
   3   5 -10   62.99    5.00
   3   5 -10   57.29    4.60
   3   5 -10   51.29    4.60
   3  -5 -10   63.09    4.40
   3  -5 -10   52.59    4.20
   3   5  -9   61.69    5.00
   3   5  -9   68.59    5.50
   3   5  -9   67.49    5.30
   3  -5  -9   61.79    4.90
  -3  -5   9   55.29    4.80
   3  -5  -9   58.49    4.50
   3   5  -8    6.60    1.80
   3   5  -8    6.40    1.70
   3   5  -8    7.00    1.90
   3   5  -8    5.90    1.70
   3  -5  -8    5.80    1.30
  -3  -5   8    6.60    1.40
   3  -5  -8    5.60    1.20
   3   5  -7  327.27   22.00
   3   5  -7  328.97   22.00
   3   5  -7  364.66   22.20
   3   5  -7  357.66   22.20
   3   5  -7  375.36   22.40
   3  -5  -7  356.46   21.80
   3  -5  -7  354.16   21.80
  -3  -5   7  395.66   22.10
   3   5  -6  218.78   13.90
   3   5  -6  219.48   13.80
   3   5  -6  198.98   13.60
   3   5  -6  205.88   13.70
   3   5  -6  230.08   14.00
  -3   5   6  212.68   13.50
  -3   5   6  218.58   13.50
   3  -5  -6  214.08   13.30
  -3  -5   6  221.08   13.50
   3   5  -5  154.98   12.20
   3   5  -5  164.78   11.30
  -3   5   5  185.68   11.40
  -3   5   5  194.48   11.00
   3   5  -5  171.68   11.20
   3   5  -5  170.58   11.20
  -3   5   5  165.18   10.80
   3   5  -5  163.88   11.20
  -3  -5   5  184.28   11.00
   3  -5  -5  170.68   11.00
   3   5  -4  791.12   53.29
   3   5  -4  885.41   54.09
  -3   5   4  993.00   53.49
   3   5  -4  809.12   53.29
  -3   5   4  984.30   53.19
  -3  -5   4  919.81   53.19
  -3   5   3  493.85   28.20
   3   5  -3  448.96   28.50
   3   5  -3  442.96   28.30
   3   5  -3  435.86   28.40
  -3  -5   3  503.45   28.30
   3  -5  -3  498.55   28.30
   3   5  -2   43.60    3.10
  -3   5   2   39.60    3.00
   3  -5  -2   43.80    3.20
  -3  -5   2   45.30    3.30
   3   5  -1  850.71   56.59
  -3  -5   1 1068.69   56.89
   3   5   0  399.76   27.10
  -3   5   0  504.15   26.90
   3  -5   0  414.16   26.90
  -3  -5   0  495.95   27.30
   3   5   1   91.89    6.30
  -3   5  -1  102.69    6.00
  -3  -5  -1   85.99    6.40
   3  -5   1   90.59    5.90
   3  -5   1  108.29    6.80
   3   5   2  855.71   49.50
  -3   5  -2  808.52   49.00
  -3  -5  -2  749.53   49.50
   3  -5   2  858.81   49.00
   3  -5   2  895.01   49.20
  -3   5  -3  286.77   18.20
  -3   5  -3  298.37   17.70
   3   5   3  284.77   19.00
   3   5   3  311.57   18.40
  -3  -5  -3  309.37   18.50
  -3   5  -4  152.78    9.30
  -3   5  -4  144.89    9.80
  -3   5  -4  155.18   10.20
  -3   5  -4  136.89    9.80
   3   5   4  155.18   10.70
   3   5   4  171.68   10.30
   3   5   4  174.28   10.90
   3   5   4  174.78   10.20
  -3  -5  -4  141.29   10.10
  -3  -5  -4  162.48   10.20
   3   5   5  172.28   11.20
   3   5   5  169.18   11.70
  -3   5  -5  172.38   11.30
  -3   5  -5  187.48   10.30
  -3   5  -5  150.48   10.70
   3   5   5  170.88   11.20
  -3   5  -5  165.38   11.40
  -3   5  -5  167.08   10.90
  -3  -5  -5  187.58   11.20
  -3   5  -6   12.90    1.80
  -3   5  -6   16.60    2.70
  -3   5  -6   14.10    1.40
   3   5   6   10.90    2.30
   3  -5   6   17.20    1.40
  -3  -5  -6   13.80    2.20
  -3  -5  -6   13.70    1.90
  -3   5  -7  503.85   29.60
  -3   5  -7  442.06   28.90
  -3   5  -7  461.25   29.70
  -3   5  -7  479.95   28.60
   3   5   7  485.15   29.90
  -3  -5  -7  496.25   29.40
   3  -5   7  513.25   28.70
  -3  -5  -7  463.45   28.80
   3   5   8  102.19    7.80
  -3   5  -8  112.99    8.30
  -3   5  -8  101.69    6.80
   3  -5   8  103.29    7.10
  -3  -5  -8  106.49    7.00
  -3  -5  -8  111.39    7.80
  -3   5  -9   29.00    3.50
  -3   5  -9   26.50    3.40
   3   5   9   27.80    3.20
  -3  -5  -9   30.30    3.00
  -3  -5  -9   27.00    3.10
  -3   5 -10   34.10    3.70
  -3   5 -10   37.30    3.50
  -3  -5 -10   35.40    3.10
  -3  -5 -10   34.40    3.30
  -3   5 -11    6.40    1.40
  -3   5 -11    4.40    1.30
  -3  -5 -11    7.50    1.30
   3   6 -11   18.00    2.10
   3   6 -11   18.10    1.90
   3   6 -11   16.00    2.00
   3   6 -11   21.80    2.20
   3  -6 -11   17.60    1.90
   3  -6 -11   18.90    1.90
   3   6 -10   21.50    2.60
   3   6 -10   24.50    2.60
   3   6 -10   23.50    2.60
   3   6 -10   28.10    2.90
   3  -6 -10   21.30    2.20
   3  -6 -10   20.80    2.30
   3   6  -9   90.79    7.10
   3   6  -9  111.39    7.30
   3   6  -9   97.09    7.10
   3   6  -9   84.69    6.80
   3  -6  -9  104.59    6.70
   3  -6  -9  102.09    6.60
   3   6  -8   78.59    6.50
   3   6  -8   75.49    6.90
   3   6  -8   84.89    6.80
   3   6  -8   83.09    6.30
   3  -6  -8   83.39    5.80
   3   6  -7  183.88   12.60
   3   6  -7  180.68   12.60
   3   6  -7  202.88   12.90
  -3   6   7  201.98   12.30
   3   6  -7  206.98   12.90
   3   6  -7  201.08   13.00
  -3  -6   7  192.78   12.50
   3  -6  -7  196.68   12.20
   3  -6  -7  194.58   12.30
   3   6  -6  149.19    9.70
  -3   6   6  142.59    9.50
   3   6  -6  129.69    9.50
  -3   6   6  149.88    9.40
   3   6  -6  136.69    9.60
   3   6  -6  123.49    9.40
   3   6  -6  144.59    9.70
   3   6  -6  156.08   10.00
  -3  -6   6  142.99    9.30
   3  -6  -6  144.99    9.40
   3   6  -5  493.25   31.30
  -3   6   5  534.55   31.00
   3   6  -5  507.65   32.50
  -3   6   5  549.05   30.80
  -3   6   5  547.35   30.90
   3   6  -5  471.95   31.00
   3   6  -5  480.85   31.20
  -3   6   5  508.05   31.10
   3   6  -5  538.15   31.40
   3  -6  -5  503.45   31.10
  -3  -6   5  522.65   31.00
  -3   6   4  314.57   19.80
   3   6  -4  311.17   20.30
   3   6  -4  305.87   20.30
   3   6  -4  315.17   20.30
  -3   6   4  332.47   19.90
  -3   6   4  352.76   20.20
   3   6  -4  322.17   20.20
   3   6  -4  362.36   19.90
   3   6  -4  297.17   20.10
   3  -6  -4  340.47   20.40
  -3  -6   4  339.27   20.00
   3   6  -3  182.18   12.30
   3   6  -3  201.28   12.00
  -3   6   3  176.98   12.30
   3   6  -3  180.88   12.50
  -3   6   3  191.08   12.00
  -3   6   3  211.38   12.20
   3   6  -3  185.18   12.40
   3   6  -3  186.78   12.40
  -3   6   3  186.48   12.00
  -3  -6   3  213.38   12.60
   3  -6  -3  210.08   12.50
   3   6  -2   59.59    4.60
   3   6  -2   63.69    4.30
   3   6  -2   69.39    4.70
  -3   6   2   57.59    4.40
  -3   6   2   62.19    4.30
   3   6  -2   59.09    4.60
   3   6  -2   50.49    4.60
  -3   6   2   63.49    4.20
   3   6  -2   55.09    4.80
  -3   6   2   56.29    4.50
   3  -6  -2   60.79    4.30
  -3  -6   2   69.39    4.50
  -3   6   1  109.79    7.60
  -3   6   1  116.89    7.80
   3   6  -1  113.09    7.80
   3   6  -1  120.29    8.20
  -3   6   1  120.49    7.50
   3   6  -1  125.49    7.70
  -3   6   1  110.09    7.90
   3   6  -1  103.09    7.80
   3   6  -1  119.89    8.10
   3  -6  -1  132.79    7.70
  -3  -6   1  123.99    7.80
   3   6   0   72.79    4.90
   3   6   0   62.39    5.30
  -3   6   0   61.59    4.90
   3   6   0   67.79    5.40
  -3   6   0   64.19    4.80
  -3   6   0   72.29    4.60
   3  -6   0   74.09    4.70
  -3  -6   0   72.69    5.00
   3   6   1  522.95   33.20
   3   6   1  534.85   33.20
   3   6   1  570.94   33.10
  -3   6  -1  545.05   33.10
   3   6   1  516.65   33.00
  -3   6  -1  511.95   33.00
   3   6   1  544.35   33.50
  -3   6  -1  583.14   32.70
   3   6   1  556.24   33.90
   3  -6   1  588.64   32.80
  -3  -6  -1  590.84   33.30
   3   6   2  399.56   25.50
  -3   6  -2  440.76   25.70
  -3   6  -2  400.16   25.60
  -3   6  -2  452.35   25.20
   3   6   2  428.96   25.70
  -3   6  -2  398.56   25.90
   3   6   2  420.16   26.30
   3   6   2  415.96   26.00
   3   6   2  402.66   25.50
  -3  -6  -2  460.15   26.00
   3  -6   2  440.76   25.20
  -3   6  -3  148.39    9.00
  -3   6  -3  144.89    9.60
   3   6   3  148.49   10.30
   3   6   3  163.08   10.10
   3   6   3  168.98    9.60
  -3   6  -3  135.99    9.50
  -3  -6  -3  144.29    9.70
  -3  -6  -3  146.99    9.90
   3  -6   3  142.69    9.00
  -3   6  -4    6.60    1.20
   3   6   4    5.80    1.70
  -3   6  -4    5.70    1.20
   3   6   4    6.00    1.50
   3   6   4    7.00    1.60
  -3   6  -4    6.00    1.30
  -3   6  -4    6.10    2.00
  -3  -6  -4    6.00    1.50
  -3  -6  -4    6.00    1.40
  -3   6  -5  244.88   14.40
   3   6   5  218.48   13.70
  -3   6  -5  199.68   13.30
  -3   6  -5  197.38   13.70
   3   6   5  203.78   14.30
  -3  -6  -5  225.58   13.60
  -3   6  -6   55.09    4.00
   3   6   6   44.70    4.70
  -3   6  -6   44.70    3.80
  -3   6  -6   47.40    4.30
  -3   6  -6   41.00    4.90
  -3  -6  -6   50.09    4.00
   3   6   7  145.39    9.80
  -3   6  -7  126.69    9.30
  -3   6  -7  116.99    8.60
  -3   6  -7  128.89    9.20
   3  -6   7  147.39    8.30
  -3  -6  -7  128.59    8.90
  -3  -6  -7  134.59    9.10
   3   6   8   17.70    2.80
  -3   6  -8   18.20    2.70
  -3   6  -8   20.70    3.10
  -3  -6  -8   19.20    2.50
   3  -6   8   18.10    2.20
  -3  -6  -8   17.00    2.10
  -3  -6  -8   16.70    2.40
  -3   6  -9   18.40    2.70
  -3   6  -9   14.10    2.20
   3   6   9   11.60    1.90
  -3   6 -10    3.20    1.20
  -3   6 -10    1.10    1.00
   3   6  10    0.00    1.50
  -3  -6 -10    0.20    0.90
  -3   6 -11    6.50    1.70
  -3   6 -11    4.40    1.20
  -3  -6 -11    5.60    1.00
   3   7 -11   47.80    3.70
   3   7 -11   57.49    4.20
   3  -7 -11   43.60    3.30
   3   7 -10   -0.10    0.80
   3   7 -10    1.20    0.90
   3   7 -10    0.00    0.90
   3  -7 -10    0.90    0.70
   3   7  -9  184.28   11.50
   3   7  -9  172.08   11.40
   3   7  -9  184.78   11.70
   3   7  -9  168.28   11.40
   3  -7  -9  172.68   11.10
   3  -7  -9  183.58   11.10
   3   7  -8    7.20    1.60
   3   7  -8    5.00    1.40
   3   7  -8    9.00    2.00
   3   7  -8    6.20    1.60
   3   7  -8    8.60    1.50
   3  -7  -8    4.80    1.20
   3  -7  -8    8.40    1.50
   3   7  -7  216.38   13.00
   3   7  -7  199.78   13.30
   3   7  -7  182.08   14.60
   3   7  -7  208.08   15.40
  -3   7   7  229.08   13.30
  -3  -7   7  205.18   13.40
   3  -7  -7  223.38   13.00
   3   7  -6   19.30    1.80
   3   7  -6   17.70    2.50
   3   7  -6   14.50    2.20
   3   7  -6   13.80    2.20
   3   7  -6   18.70    2.50
  -3   7   6   17.00    2.10
   3   7  -6   15.50    2.30
  -3  -7   6   18.10    2.20
   3   7  -5  402.96   25.00
   3   7  -5  366.96   24.90
   3   7  -5  410.76   25.00
  -3   7   5  420.66   24.80
   3   7  -5  407.36   25.10
  -3   7   5  420.46   24.50
   3   7  -5  402.86   24.40
  -3   7   5  426.46   24.50
   3   7  -5  387.16   24.90
  -3   7   5  396.36   24.80
   3  -7  -5  370.96   24.70
  -3  -7   5  446.66   24.80
   3   7  -4   41.40    4.30
   3   7  -4   45.90    4.00
   3   7  -4   49.60    3.50
  -3   7   4   42.50    3.50
   3   7  -4   45.80    4.00
  -3   7   4   46.70    4.00
   3   7  -4   42.90    4.10
  -3   7   4   39.50    3.40
  -3   7   4   41.60    3.80
  -3  -7   4   49.00    3.70
   3  -7  -4   43.10    3.70
  -3   7   3  248.68   16.60
   3   7  -3  229.48   16.30
   3   7  -3  241.98   16.40
   3   7  -3  275.77   16.30
   3   7  -3  276.57   17.30
  -3   7   3  272.57   16.30
  -3   7   3  263.17   16.20
   3   7  -3  288.97   17.10
  -3  -7   3  260.77   16.40
   3  -7  -3  278.37   16.40
  -3   7   2   17.80    2.00
  -3   7   2   15.90    1.90
  -3   7   2   14.90    2.00
   3   7  -2   19.00    2.40
   3   7  -2   16.70    2.30
   3   7  -2   20.40    2.70
   3   7  -2   17.70    1.90
   3   7  -2   16.50    2.70
  -3   7   2   15.80    2.10
   3   7  -2   23.00    2.30
  -3   7   2   16.60    1.80
   3   7  -2   17.30    2.70
  -3  -7   2   16.80    2.00
   3  -7  -2   18.20    2.00
  -3   7   1  150.58    8.90
  -3   7   1  137.49    9.00
   3   7  -1  127.59    9.10
   3   7  -1  132.29    9.30
  -3   7   1  138.19    8.90
   3   7  -1  138.49    9.10
  -3   7   1  143.29    9.30
   3   7  -1  135.09    9.60
  -3   7   1  140.79    9.10
   3   7  -1  134.89    9.50
   3   7  -1  125.09    9.00
  -3  -7   1  157.78    9.30
   3  -7  -1  141.79    9.00
  -3   7   0   25.10    2.60
  -3   7   0   25.60    2.40
   3   7   0   29.40    3.10
   3   7   0   25.60    3.10
   3   7   0   22.30    2.50
  -3   7   0   29.10    2.50
   3   7   0   25.50    2.80
   3   7   0   27.50    2.50
   3   7   0   24.40    2.70
  -3   7   0   27.50    2.70
  -3   7   0   26.20    2.20
  -3  -7   0   26.20    2.80
   3  -7   0   29.20    2.40
  -3   7  -1  146.29    9.90
  -3   7  -1  153.98    9.30
   3   7   1  154.88   10.30
  -3   7  -1  142.89    9.80
   3   7   1  146.19    9.80
   3   7   1  160.78    9.90
  -3   7  -1  134.59    9.50
   3   7   1  167.18   10.60
  -3   7  -1  148.29    9.70
   3   7   1  150.78    9.80
   3  -7   1  156.88    9.50
  -3  -7  -1  151.88   10.10
   3   7   2   39.10    3.30
  -3   7  -2   38.70    3.20
  -3   7  -2   38.00    2.70
   3   7   2   44.00    3.90
  -3   7  -2   39.30    3.30
   3   7   2   43.10    3.50
   3   7   2   36.20    3.30
   3   7   2   40.70    4.00
   3  -7   2   36.10    2.80
  -3  -7  -2   37.20    3.50
  -3   7  -3  116.19    8.40
   3   7   3  136.79    8.90
   3   7   3  135.39    9.50
   3   7   3  135.59    8.90
   3   7   3  136.69    8.50
  -3   7  -3  130.39    8.80
  -3   7  -3  142.09    9.60
   3   7   3  109.89   10.00
  -3   7  -3  127.49    8.00
  -3  -7  -3  123.89    9.00
   3  -7   3  140.39    8.10
   3   7   4  127.99    7.80
  -3   7  -4  106.39    7.60
  -3   7  -4  117.19    7.90
  -3   7  -4  110.19    7.70
   3   7   4  121.09    8.80
   3   7   4  117.79    8.20
   3   7   4  125.09    8.30
   3  -7   4  120.59    7.20
  -3  -7  -4  109.49    8.20
   3   7   5  210.08   12.90
  -3   7  -5  204.38   12.70
  -3   7  -5  190.08   12.40
  -3   7  -5  191.48   12.90
   3   7   5  201.18   13.60
  -3   7  -5  197.38   12.50
  -3  -7  -5  202.28   12.70
  -3   7  -6   37.60    3.30
  -3   7  -6   34.00    3.20
   3   7   6   36.30    4.00
  -3   7  -6   39.40    3.80
  -3  -7  -6   44.20    3.40
  -3   7  -7  115.29    8.10
  -3  -7  -7  118.79    7.90
  -3   7  -8   18.50    2.60
   3   7   8   16.50    2.50
  -3  -7  -8   17.50    2.20
  -3  -7  -8   19.10    2.00
  -3   7  -9   17.80    2.40
   3   7   9   17.80    2.20
  -3   7  -9   20.20    2.40
  -3  -7  -9   17.40    2.00
  -3  -7  -9   16.60    1.90
  -3   7 -10    2.10    1.00
  -3  -7 -10    0.40    0.60
   3   8 -10    2.20    0.80
   3   8 -10    2.30    0.80
   3  -8 -10    2.70    0.80
   3   8  -9  137.59    8.70
   3   8  -9  140.79    8.80
   3   8  -9  128.39    8.80
   3  -8  -9  135.49    8.60
   3   8  -8   47.20    4.00
   3   8  -8   49.99    4.00
   3   8  -8   47.30    3.80
   3   8  -8   45.90    3.90
   3  -8  -8   50.29    3.70
   3   8  -7  135.59    9.30
   3   8  -7  137.39    9.30
   3   8  -7  127.29    9.10
   3   8  -7  130.99    9.20
  -3   8   7  136.79    8.90
   3  -8  -7  156.68    9.00
  -3   8   6    2.50    1.00
   3   8  -6    2.30    1.10
   3   8  -6    1.30    1.10
   3   8  -6    2.60    1.20
   3   8  -6    1.80    1.10
   3   8  -6    0.80    1.00
  -3   8   6    1.40    0.90
  -3   8   5   78.09    5.80
  -3   8   5   75.59    5.40
   3   8  -5   85.29    6.20
   3   8  -5   89.89    6.10
   3   8  -5   74.49    5.80
  -3   8   5   79.39    5.60
   3   8  -5   83.49    6.00
  -3   8   5   73.89    5.80
   3   8  -5   80.09    5.40
   3   8  -5   86.49    6.20
   3  -8  -5   72.29    6.10
   3   8  -4  105.89    7.50
   3   8  -4   94.09    7.20
   3   8  -4  100.69    7.50
   3   8  -4   99.39    6.90
  -3   8   4   93.99    6.90
  -3   8   4  115.49    7.10
  -3   8   4  110.49    7.40
  -3   8   4  110.59    7.20
   3   8  -4  109.59    7.60
   3   8  -4  104.19    7.40
   3  -8  -4   98.79    7.30
  -3  -8   4  106.79    7.20
   3   8  -3   99.09    7.50
   3   8  -3  102.29    7.20
  -3   8   3  114.09    7.20
   3   8  -3  103.19    7.30
  -3   8   3  107.69    7.10
  -3   8   3  105.89    7.40
   3   8  -3  102.79    7.70
   3   8  -3  102.19    7.60
  -3  -8   3  107.19    7.50
   3  -8  -3  101.19    7.30
   3   8  -2  938.41   54.99
   3   8  -2  919.81   55.29
   3   8  -2  898.81   55.09
  -3   8   2  869.51   55.09
  -3   8   2  919.61   54.79
   3   8  -2  904.41   55.29
   3   8  -2  993.20   55.59
  -3   8   2  857.61   54.89
   3   8  -2  967.50   55.09
  -3   8   2 1011.60   54.89
   3  -8  -2  907.21   54.99
  -3  -8   2  892.01   55.09
  -3   8   1  119.69    8.60
   3   8  -1  140.19    9.10
   3   8  -1  144.59    9.50
  -3   8   1  128.89    9.00
   3   8  -1  137.39    8.90
   3   8  -1  129.89    9.20
  -3   8   1  127.59    8.80
   3   8  -1  155.18    9.70
   3   8  -1  149.29    9.00
  -3   8   1  119.99    8.50
  -3  -8   1  130.29    9.10
   3   8   0  227.28   13.70
  -3   8   0  199.78   13.30
   3   8   0  201.28   13.80
  -3   8   0  214.28   13.30
  -3   8   0  209.08   13.80
   3   8   0  220.28   14.20
  -3   8   0  225.18   13.60
   3   8   0  219.68   14.30
   3   8   0  220.88   13.70
  -3   8   0  212.28   13.70
  -3  -8   0  214.18   13.90
   3  -8   0  217.58   13.50
   3   8   1   34.30    3.40
  -3   8  -1   35.60    3.20
   3   8   1   42.10    3.40
   3   8   1   34.90    3.40
  -3   8  -1   37.30    3.40
  -3   8  -1   41.00    2.90
   3   8   1   38.30    3.90
   3   8   1   37.60    3.30
  -3   8  -1   32.30    3.30
  -3  -8  -1   32.90    3.50
   3  -8   1   42.10    3.10
  -3   8  -2   49.30    3.90
   3   8   2   49.99    4.30
  -3   8  -2   50.59    4.00
  -3   8  -2   56.39    4.20
   3   8   2   57.09    5.00
   3   8   2   50.79    4.60
  -3   8  -2   50.99    4.20
   3   8   2   51.79    4.20
  -3   8  -2   50.79    3.50
   3   8   2   51.69    4.20
   3  -8   2   53.79    3.80
  -3  -8  -2   49.00    4.40
  -3   8  -3  266.97   17.00
   3   8   3  289.57   18.20
   3   8   3  283.97   17.20
  -3   8  -3  284.37   17.40
  -3   8  -3  292.07   17.30
  -3   8  -3  264.37   17.10
   3   8   3  270.27   17.20
   3   8   3  294.07   17.80
  -3   8  -3  257.07   16.90
  -3   8  -4   39.50    3.40
  -3   8  -4   38.50    3.30
   3   8   4   37.20    4.20
  -3   8  -4   39.90    3.50
   3   8   4   37.80    3.70
   3   8   4   45.80    3.50
   3   8   4   42.00    3.80
   3   8   4   43.60    3.30
  -3  -8  -4   35.20    4.50
   3  -8   4   41.90    2.90
   3   8   5  180.18   11.60
  -3   8  -5  196.88   12.60
  -3   8  -5  194.78   11.80
  -3   8  -5  169.88   11.10
   3   8   5  153.18   12.90
   3   8   6   43.00    4.40
  -3   8  -6   48.30    3.80
  -3   8  -6   48.30    3.60
  -3  -8  -6   50.09    3.90
   3   8   7  149.49   10.60
  -3  -8  -7  154.28   10.00
  -3  -8  -7  163.88    9.90
   3   8   8    4.40    1.40
  -3  -8  -8    3.20    1.00
  -3  -8  -8    3.90    1.00
   3   8   9   16.90    1.90
  -3  -8  -9   16.40    1.80
   3   9  -9   78.49    5.10
   3   9  -9   76.59    5.10
   3  -9  -9   84.69    5.20
   3   9  -8   58.29    4.30
   3   9  -8   65.59    4.50
   3   9  -8   59.39    4.30
   3  -9  -8   59.49    4.10
  -3   9   7  103.99    6.80
   3   9  -7  105.59    7.20
   3   9  -7   96.99    7.00
   3   9  -7  112.79    7.60
   3   9  -7  112.69    7.10
   3  -9  -7  106.69    6.90
  -3   9   6   25.60    2.40
   3   9  -6   26.40    2.80
   3   9  -6   28.50    2.90
   3   9  -6   25.00    3.60
   3   9  -6   27.70    3.30
   3   9  -6   27.60    2.80
   3  -9  -6   26.00    2.40
   3   9  -5  101.59    7.50
   3   9  -5  116.09    7.70
  -3   9   5  115.89    7.50
   3   9  -5  104.59    7.60
  -3   9   5  108.59    7.20
  -3   9   5  108.89    7.10
  -3   9   4  177.68   11.40
   3   9  -4  176.48   11.60
   3   9  -4  172.68   11.50
  -3   9   4  169.98   11.00
   3   9  -4  179.38   11.50
   3   9  -4  185.88   11.40
  -3   9   4  164.78   11.30
   3  -9  -4  167.48   11.50
   3   9  -3  229.98   13.90
  -3   9   3  232.08   15.00
  -3   9   3  217.98   15.20
  -3   9   3  215.48   13.90
   3   9  -3  223.18   14.00
   3  -9  -3  215.98   14.10
  -3  -9   3  210.78   14.10
  -3   9   2  527.75   29.40
   3   9  -2  457.45   29.00
   3   9  -2  484.75   29.30
  -3   9   2  453.05   28.90
   3   9  -2  480.95   29.10
   3   9  -2  486.45   29.30
  -3   9   2  430.16   28.90
   3   9  -2  538.15   29.80
   3   9  -2  529.85   29.50
   3  -9  -2  448.06   29.00
  -3  -9   2  443.26   29.20
   3   9  -1  246.58   14.50
  -3   9   1  238.88   14.00
   3   9  -1  253.27   14.40
   3   9  -1  215.98   14.50
   3   9  -1  199.78   14.10
  -3   9   1  224.18   14.00
  -3   9   1  219.58   14.20
   3   9  -1  229.48   14.80
   3   9  -1  230.38   14.20
  -3  -9   1  206.18   14.40
   3  -9  -1  201.78   14.00
  -3   9   0   46.30    3.90
  -3   9   0   39.90    3.40
   3   9   0   45.20    4.30
   3   9   0   39.70    3.80
  -3   9   0   45.50    3.60
   3   9   0   50.19    3.70
   3   9   0   35.90    3.70
   3   9   0   39.40    3.70
   3   9   0   39.70    4.10
  -3   9   0   46.40    3.30
   3  -9   0   41.40    3.50
  -3  -9   0   44.10    4.00
   3   9   1  151.98   10.10
   3   9   1  131.89    9.50
  -3   9  -1  148.79    9.40
  -3   9  -1  142.39    9.20
  -3   9  -1  123.19    8.90
   3   9   1  154.68    9.50
   3   9   1  155.68    9.40
  -3   9  -1  127.79    8.80
  -3   9  -1  148.19    9.40
   3   9   1  141.09    9.80
   3  -9   1  140.99    9.00
  -3  -9  -1  121.49    9.50
  -3   9  -2  195.28   11.50
  -3   9  -2  173.68   11.30
  -3   9  -2  174.18   10.80
   3   9   2  168.18   11.30
  -3   9  -2  186.98   11.50
   3   9   2  200.88   12.30
   3   9   2  154.38   11.50
   3   9   2  202.58   11.60
   3  -9   2  164.38   11.00
  -3  -9  -2  154.38   11.80
  -3   9  -3   64.09    4.90
  -3   9  -3   62.09    4.60
   3   9   3   66.39    5.30
  -3   9  -3   61.09    4.10
   3   9   3   60.49    4.70
   3   9   3   62.89    4.90
   3   9   3   75.29    6.00
  -3   9  -3   70.49    5.00
   3  -9   3   66.69    4.50
  -3   9  -4  172.48   11.40
  -3   9  -4  175.58   11.20
   3   9   4  182.18   11.20
  -3   9  -4  179.88   11.50
   3   9   4  199.58   12.40
   3   9   4  179.18   11.70
  -3  -9  -4  170.78   11.40
  -3   9  -5   94.39    6.20
   3   9   5   87.29    6.30
   3   9   5  104.29    7.20
  -3   9  -5   86.49    6.00
  -3   9  -5   96.09    6.30
  -3  -9  -5   88.69    6.30
  -3   9  -6   19.90    2.10
  -3   9  -6   17.30    2.00
   3   9   6   18.30    2.70
  -3  -9  -6   20.20    2.10
   3   9   7   37.20    3.40
  -3  -9  -7   38.00    3.10
  -3  -9  -7   40.10    2.90
   3   9   8    9.50    1.40
  -3  -9  -8   10.60    1.20
  -3  -9  -8    9.70    1.30
   3  10  -8    2.90    1.10
   3 -10  -8    1.60    0.70
   3  10  -7   90.29    5.70
   3  10  -7   79.99    5.60
   3 -10  -7   83.49    5.40
  -3  10   6   46.60    3.30
   3  10  -6   47.70    3.40
   3  10  -6   45.00    3.60
   3  10  -6   45.70    3.50
   3  10  -6   41.70    3.40
   3 -10  -6   47.10    3.30
   3  10  -5  151.98    9.50
   3  10  -5  147.89    9.30
  -3  10   5  151.48    9.50
   3  10  -5  136.29    9.40
  -3  10   5  153.08    9.00
   3 -10  -5  129.19    9.10
   3  10  -4  198.18   11.80
  -3  10   4  172.48   11.60
  -3  10   4  175.68   11.30
   3  10  -4  175.68   11.50
   3  10  -4  187.88   11.80
   3  10  -4  198.38   11.80
  -3  10   4  167.78   11.30
   3  10  -3  339.07   19.00
   3  10  -3  287.27   18.90
  -3  10   3  315.57   18.60
  -3  10   3  280.07   18.50
   3  10  -3  340.37   19.00
   3  10  -3  269.87   18.60
  -3  10   3  294.27   18.80
  -3  10   2  132.09    9.10
   3  10  -2  126.39    8.90
   3  10  -2  158.78    9.60
   3  10  -2  127.99    8.80
  -3  10   2  148.59    8.90
  -3  10   2  120.19    8.80
   3  10  -2  139.39    9.20
   3  10  -1  289.27   17.30
   3  10  -1  287.57   17.70
  -3  10   1  295.17   17.10
   3  10  -1  250.37   17.30
  -3  10   1  292.47   17.30
   3  10  -1  256.07   17.30
  -3  10   1  261.87   17.10
   3  10   0    4.50    1.40
   3  10   0    7.60    1.90
   3  10   0    3.00    1.30
  -3  10   0    7.60    1.60
   3  10   0    3.00    1.10
  -3  10   0    5.40    1.20
   3  10   1   50.39    3.90
   3  10   1   41.80    4.20
   3  10   1   43.50    4.10
   3  10   1   42.20    3.80
  -3  10  -1   55.09    4.00
  -3  10  -1   42.70    3.70
  -3  10  -1   52.79    3.90
   3  10   2  180.18   12.00
   3  10   2  197.78   12.00
  -3  10  -2  206.18   12.10
  -3  10  -2  181.78   11.90
   3  10   2  178.88   12.60
  -3  10  -2  209.88   12.20
   3  10   2  170.78   12.30
  -3  10  -3   87.99    5.90
   3  10   3   75.39    5.90
  -3  10  -3   80.99    5.60
  -3  10  -3   85.49    5.80
   3  10   3   91.29    5.70
  -3 -10  -3   76.59    5.70
  -3  10  -4    2.40    0.90
   3  10   4    1.00    1.20
  -3  10  -4    1.20    0.80
   3  10   4    1.20    0.80
  -3  10  -4    1.90    0.90
   3  10   4   -0.30    0.80
  -3 -10  -4    1.40    0.80
  -3  10  -5   29.90    2.50
  -3  10  -5   28.10    2.90
  -3  10  -5   28.90    2.40
   3  10   5   30.60    3.00
   3  10   5   29.10    2.40
  -3 -10  -5   29.20    2.40
   3  10   6    5.50    1.40
  -3 -10  -6    5.40    0.90
  -3 -10  -6    5.50    1.00
   3  10   7    9.80    1.50
  -3 -10  -7   12.60    1.40
  -3 -10  -7   12.90    1.20
   3  11  -6   31.60    2.40
   3  11  -6   30.80    2.40
   3 -11  -6   34.60    2.40
   3  11  -5   54.59    3.90
   3  11  -5   58.59    4.20
   3  11  -5   61.99    4.20
  -3  11   5   62.79    4.10
   3 -11  -5   62.69    4.00
  -3  11   4   50.39    3.80
   3  11  -4   56.29    4.00
   3  11  -4   51.29    3.90
   3  11  -4   54.39    3.90
  -3  11   4   55.09    3.60
   3 -11  -4   53.29    3.70
   3  11  -3   98.99    6.50
  -3  11   3   93.69    6.10
   3  11  -3   89.69    6.40
  -3  11   3   95.29    6.40
  -3  11   3   92.09    6.20
   3  11  -3   96.89    6.50
   3  11  -2   21.60    2.50
   3  11  -2   15.00    1.80
   3  11  -2   21.10    2.20
  -3  11   2   15.70    2.20
  -3  11   2   14.60    1.90
  -3  11   2   16.00    1.80
  -3  11   1   94.79    6.30
   3  11  -1   94.79    6.70
   3  11  -1   94.49    6.60
  -3  11   1   95.99    6.50
  -3  11   1   98.89    6.40
   3  11  -1  102.39    6.60
   3  11  -1   89.89    6.40
   3  11   0   34.80    3.30
   3  11   0   39.80    3.20
  -3  11   0   36.00    2.90
  -3  11   0   34.80    3.00
   3  11   0   39.40    3.20
  -3  11   0   34.60    3.00
   3  11   0   38.70    3.30
  -3  11  -1   31.90    2.80
   3  11   1   36.00    3.10
  -3  11  -1   33.40    3.00
   3  11   1   32.90    2.90
  -3  11  -1   33.70    2.90
   3  11   1   31.70    3.40
  -3  11  -2  102.29    6.70
   3  11   2  105.19    6.50
  -3  11  -2  100.29    6.50
  -3  11  -2  107.19    6.80
   3  11   2   92.59    6.80
   3  11   2   97.89    7.10
  -3 -11  -2   96.69    6.50
  -3  11  -3   65.59    4.50
   3  11   3   67.49    4.30
   3  11   3   66.19    4.60
  -3  11  -3   59.79    4.30
  -3  11  -3   68.99    4.50
   3  11   3   63.09    4.90
  -3 -11  -3   64.89    4.40
  -3  11  -4   34.20    2.60
  -3  11  -4   35.00    2.50
   3  11   4   34.90    2.60
   3  11   4   35.30    3.00
  -3  11  -4   38.90    3.20
  -3 -11  -4   37.30    2.70
   3  11   5   38.10    3.00
  -3 -11  -5   35.10    2.60
   3  12  -3    5.50    0.90
   3  12  -3    7.00    1.10
   3  12  -3    4.70    1.10
  -3  12   3    6.00    0.90
  -3  12   3    6.90    0.90
   3 -12  -3    6.10    1.00
  -3  12   2   25.20    2.10
   3  12  -2   27.50    2.20
  -3  12   2   25.10    2.20
   3  12  -2   29.40    2.30
   3  12  -2   31.20    2.30
   3 -12  -2   29.10    2.30
  -3  12   1    5.70    0.90
   3  12  -1    4.00    0.90
  -3  12   1    4.70    0.90
  -3  12   1    4.60    0.80
   3  12  -1    4.50    0.80
   3  12  -1    2.70    0.70
   3  12   0   13.40    1.40
  -3  12   0   11.70    1.30
   3  12   0   11.90    1.50
  -3  12   0   11.50    1.30
  -3  12   0   10.60    1.30
   3  12   1   18.40    1.70
  -3  12  -1   19.70    1.70
   3  12   1   16.80    1.50
  -3  12  -1   17.90    1.60
  -3  12  -1   15.90    1.50
   3  12   1   14.20    1.60
   3  12   2   50.19    3.60
  -3  12  -2   56.09    3.50
   3  12   2   49.90    3.50
  -3  12  -2   46.10    3.80
  -3  12  -2   54.39    3.40
   4   0 -13    0.40    0.80
   4   0 -13    0.10    0.80
   4   0 -12   18.30    2.20
   4   0 -12   15.50    2.10
   4   0 -12   20.00    2.30
   4   0 -12   21.50    2.60
   4   0 -11    0.00    1.00
   4   0 -11    0.90    1.10
   4   0 -11    0.20    1.00
   4   0 -11    0.60    1.00
   4   0 -10  184.18   12.60
   4   0 -10  206.28   12.60
   4   0 -10  191.68   12.60
   4   0  -9    0.90    0.90
   4   0  -9   -1.30    0.80
   4   0  -9    0.20    1.40
  -4   0   9    0.70    1.00
   4   0  -9    1.50    1.20
   4   0  -9    0.10    1.10
   4   0  -8  826.22   52.39
   4   0  -8  871.71   53.09
  -4   0   8  906.81   53.09
   4   0  -8  888.61   52.39
   4   0  -8  912.71   52.69
   4   0  -7   -0.30    1.00
   4   0  -7   -1.50    0.90
  -4   0   7   -0.10    0.70
   4   0  -7   -0.10    0.90
   4   0  -7    2.10    1.20
   4   0  -7    0.80    0.90
  -4   0   6  581.14   33.70
   4   0  -6  532.75   33.30
   4   0  -6  558.94   33.50
  -4   0   5    0.20    0.60
  -4   0   4 7477.35  428.96
  -4   0   4 7183.48  428.56
  -4   0   3    0.50    0.50
  -4   0   3   -0.20    0.30
   4   0  -3   -0.40    0.40
   4   0  -1   -0.60    0.40
  -4   0   1   -0.20    0.40
  -4   0   1    0.40    0.40
   4   0   0 4042.30  226.58
  -4   0   0 3783.02  226.48
  -4   0   0 3792.72  226.68
   4   0   1    0.20    0.40
  -4   0  -1    0.30    0.30
   4   0   1    0.20    0.30
   4   0   2  118.99    6.90
  -4   0  -2   99.39    6.80
  -4   0  -3   -0.20    0.40
   4   0   3   -0.10    0.50
  -4   0  -4  225.68   13.80
  -4   0  -5    0.10    0.60
  -4   0  -5   -0.10    1.50
   4   0   5    0.10    0.60
  -4   0  -6  237.18   15.00
  -4   0  -6  228.48   15.20
  -4   0  -6  251.37   15.40
  -4   0  -6  225.38   14.90
   4   0   6  259.47   15.20
   4   0   7    0.30    0.80
  -4   0  -7   -0.80    0.80
  -4   0  -7    0.30    1.20
  -4   0  -7    0.10    1.20
   4   0   8    4.70    1.60
  -4   0  -8    5.00    1.30
  -4   0  -8    6.80    1.80
  -4   0  -8    5.70    1.50
  -4   0  -8    6.50    1.70
  -4   0  -9   -0.40    1.00
   4   0   9   -0.20    1.40
  -4   0  -9   -0.60    1.20
  -4   0  -9    1.10    1.10
   4   0   9   -1.40    1.20
  -4   0  -9   -0.90    1.30
  -4   0 -10   26.90    3.00
  -4   0 -10   28.60    3.80
  -4   0 -10   19.40    3.10
  -4   0 -11   -1.20    1.00
  -4   0 -11   -1.50    1.10
  -4   0 -11    1.00    1.10
  -4   0 -12   28.30    2.70
  -4   0 -12   26.10    2.40
  -4   0 -12   28.00    3.00
   4   1 -13   12.00    1.50
   4   1 -13   13.40    1.50
   4  -1 -13    9.60    1.40
   4  -1 -13   10.80    1.50
   4   1 -12   -1.40    1.80
   4   1 -12    0.40    0.90
   4   1 -12    0.00    1.10
   4   1 -12    0.80    1.00
   4  -1 -12   -0.60    1.50
   4  -1 -12    2.00    1.10
   4  -1 -12    1.90    1.10
   4   1 -11   20.30    2.60
   4   1 -11   24.20    2.80
   4   1 -11   19.30    2.40
   4   1 -11   23.50    2.70
   4  -1 -11   22.60    2.60
   4  -1 -11   21.60    2.50
   4  -1 -11   22.50    2.70
   4  -1 -11   25.60    2.80
   4   1 -10   58.39    4.50
   4   1 -10   49.70    4.50
   4   1 -10   41.90    4.20
   4   1 -10   55.19    4.70
   4  -1 -10   62.19    6.20
   4  -1 -10   51.39    4.50
   4  -1 -10   51.59    4.30
   4  -1 -10   53.19    4.20
   4   1  -9   39.70    3.50
   4   1  -9   38.40    3.70
   4   1  -9   29.80    3.60
  -4   1   9   33.80    3.90
   4   1  -9   33.80    3.50
   4   1  -9   37.60    3.40
   4  -1  -9   38.10    3.30
   4  -1  -9   40.60    3.60
  -4  -1   9   38.40    3.90
   4  -1  -9   32.90    3.50
   4  -1  -9   34.40    3.50
   4   1  -8  814.52   52.69
   4   1  -8  873.91   52.29
  -4   1   8  854.61   52.89
   4   1  -8  878.81   53.59
  -4  -1   8  873.91   52.79
   4  -1  -8  927.81   52.99
   4  -1  -8  903.91   52.19
   4  -1  -8  912.51   52.49
   4  -1  -8  849.02   52.79
   4  -1  -8  890.41   52.29
   4   1  -7  104.79    7.60
  -4   1   7  107.79    7.80
   4   1  -7  108.69    7.30
   4   1  -7  111.19    7.40
   4   1  -7  105.09    7.50
   4   1  -7  111.29    7.40
  -4  -1   7  113.49    7.70
   4  -1  -7  108.99    7.60
   4  -1  -7  107.59    7.30
   4  -1  -7  111.49    7.30
   4  -1  -7  121.19    7.40
  -4   1   6  680.33   39.70
   4   1  -6  626.74   39.50
   4   1  -6  645.14   39.30
   4   1  -6  659.93   39.50
   4   1  -6  664.13   39.30
   4  -1  -6  650.33   39.50
  -4  -1   6  688.23   39.60
   4  -1  -6  659.23   39.20
  -4   1   5  220.78   13.90
  -4   1   5  226.08   14.30
  -4  -1   5  240.68   14.30
  -4   1   4 3294.67  204.88
  -4   1   4 3639.04  204.78
  -4  -1   4 3701.83  204.88
   4  -1  -4 3340.27  204.58
  -4   1   3  351.76   21.40
  -4   1   3  357.26   21.70
  -4  -1   3  360.46   21.40
   4  -1  -3  370.36   21.50
  -4   1   2 2588.54  159.28
  -4   1   2 2774.82  159.08
  -4  -1   2 2756.92  159.08
   4  -1  -2 2665.93  159.08
  -4  -1   2 2803.82  159.38
  -4   1   1  306.87   19.20
  -4   1   1  290.67   19.00
   4   1  -1  323.47   19.20
   4  -1  -1  347.47   19.20
  -4  -1   1  339.47   19.40
  -4  -1   1  321.17   19.10
  -4   1   0  343.57   20.80
   4   1   0  337.37   20.90
   4   1   0  371.96   21.00
  -4  -1   0  347.97   20.90
   4  -1   0  363.66   20.90
  -4  -1   0  342.37   21.00
   4   1   1   93.79    6.40
  -4  -1  -1  100.09    6.30
  -4  -1  -1   96.79    6.40
   4  -1   1  107.39    6.20
   4   1   2  251.57   14.40
   4   1   2  232.78   14.20
  -4  -1  -2  219.38   14.20
  -4  -1  -2  218.08   14.20
   4  -1   2  253.37   14.20
   4   1   3  350.66   21.70
  -4   1  -3  328.27   21.20
  -4  -1  -3  354.86   21.50
   4  -1   3  393.86   21.30
  -4   1  -4 2233.48  139.39
   4   1   4 2330.37  139.79
   4  -1   4 2518.95  139.49
  -4  -1  -4 2431.96  139.69
   4   1   5   66.39    4.90
  -4   1  -5   62.09    4.50
  -4  -1  -5   74.59    4.80
  -4  -1  -5   60.39    4.90
  -4   1  -6  213.58   14.40
  -4   1  -6  231.98   14.70
  -4   1  -6  238.28   14.70
  -4   1  -6  212.38   14.50
   4   1   6  237.08   14.50
  -4  -1  -6  227.18   14.40
  -4  -1  -6  225.68   14.30
  -4  -1  -6  218.88   14.10
  -4  -1  -6  226.38   14.50
  -4   1  -7    1.10    1.20
  -4   1  -7    3.90    1.40
  -4   1  -7    2.40    1.00
   4   1   7    3.20    1.20
  -4   1  -7    1.90    1.30
  -4  -1  -7    5.10    1.20
  -4  -1  -7    1.40    1.10
   4  -1   7    3.50    1.10
  -4  -1  -7    4.40    1.40
  -4   1  -8   11.60    2.20
  -4   1  -8   12.70    2.70
  -4   1  -8   11.60    2.00
  -4   1  -8   11.70    2.50
   4   1   8    7.80    1.90
  -4  -1  -8   11.10    1.80
  -4  -1  -8   10.20    2.30
  -4  -1  -8    8.20    1.80
  -4  -1  -8   12.40    2.10
  -4   1  -9   22.40    2.80
   4   1   9   20.80    2.90
  -4   1  -9   20.00    2.90
   4   1   9   18.10    3.00
  -4   1  -9   28.30    3.70
  -4   1  -9   15.50    2.50
  -4  -1  -9   21.50    3.30
   4  -1   9   21.90    3.00
  -4  -1  -9   26.50    3.30
  -4  -1  -9   22.40    3.30
  -4   1 -10  100.29    7.90
  -4   1 -10   99.39    8.00
  -4   1 -10  118.49    7.70
  -4   1 -10  124.49    8.60
  -4  -1 -10  110.09    8.30
  -4  -1 -10  109.09    7.90
   4  -1  10   94.09    8.10
  -4  -1 -10  117.19    7.70
  -4   1 -11    2.60    1.40
  -4   1 -11    4.30    2.40
  -4   1 -11    2.00    1.60
  -4  -1 -11    3.60    1.60
  -4  -1 -11    4.50    1.60
  -4  -1 -11    4.40    1.30
  -4   1 -12    1.50    0.90
  -4   1 -12    4.10    1.20
  -4   1 -12    2.70    1.10
  -4  -1 -12    2.70    0.90
  -4  -1 -12    3.10    1.30
  -4  -1 -12    2.30    1.10
   4   2 -13    0.90    0.80
   4   2 -13    1.00    0.70
   4   2 -13    2.70    0.90
   4  -2 -13    0.10    0.70
   4  -2 -13    1.80    1.10
   4   2 -12   11.80    1.80
   4   2 -12   15.00    2.00
   4   2 -12   12.80    2.40
   4   2 -12    9.90    2.30
   4  -2 -12   10.40    1.90
   4  -2 -12   12.30    1.70
   4   2 -11   21.60    2.60
   4   2 -11   24.40    2.80
   4   2 -11   22.80    2.60
   4   2 -11   29.80    3.00
   4  -2 -11   23.60    2.50
   4  -2 -11   21.00    2.50
   4  -2 -10  188.38   12.50
   4  -2 -10  200.58   13.00
   4  -2 -10  206.98   13.00
   4   2  -9   19.10    2.80
   4   2  -9   19.50    3.00
  -4   2   9   31.50    4.40
   4   2  -9   21.00    2.70
   4   2  -9   30.40    3.10
   4   2  -9   29.40    3.00
   4  -2  -9   22.30    2.60
   4  -2  -9   26.10    2.90
   4  -2  -9   25.30    2.80
   4  -2  -9   20.50    2.90
  -4  -2   9   24.80    4.00
   4  -2  -9   28.80    2.70
   4   2  -8  478.15   28.60
   4   2  -8  448.26   28.60
   4   2  -8  447.66   28.40
   4   2  -8  456.15   28.40
  -4   2   8  464.65   29.00
   4  -2  -8  479.35   28.30
  -4  -2   8  469.95   28.80
   4  -2  -8  468.65   28.20
   4  -2  -8  495.15   28.40
   4   2  -7   97.69    7.00
  -4   2   7  104.09    7.40
   4   2  -7   91.99    7.10
   4   2  -7   98.59    7.10
   4   2  -7   94.79    6.90
   4   2  -7   98.89    6.90
   4  -2  -7  106.49    6.80
   4  -2  -7  104.69    6.80
   4  -2  -7  103.89    6.80
  -4  -2   7  105.69    7.20
   4  -2  -7  109.49    7.80
   4   2  -6   62.79    4.70
   4   2  -6   57.19    4.60
  -4   2   6   68.29    5.00
   4   2  -6   59.79    5.00
   4   2  -6   57.59    4.70
   4  -2  -6   56.59    4.70
  -4  -2   6   66.39    4.80
   4  -2  -6   70.89    4.50
  -4   2   5  107.19    6.40
   4  -2  -5   86.89    6.40
  -4  -2   5  103.39    6.70
  -4   2   4  638.74   40.90
  -4   2   4  693.63   40.60
   4  -2  -4  675.63   40.60
  -4  -2   4  738.73   40.90
  -4   2   3  446.46   27.80
  -4   2   3  419.06   28.00
  -4  -2   3  496.25   28.10
   4  -2  -3  513.95   27.90
  -4   2   2  280.47   18.40
  -4   2   2  303.27   18.20
   4  -2  -2  334.07   18.30
  -4   2   1   42.60    2.90
  -4  -2   1   43.60    3.00
  -4  -2   1   48.10    3.30
   4   2   0  698.33   42.50
   4   2   0  687.13   42.60
  -4   2   0  701.73   42.30
  -4  -2   0  720.33   42.60
  -4  -2   0  713.23   42.50
   4  -2   0  796.42   42.40
   4   2   1  240.38   14.40
   4   2   1  251.97   14.60
  -4  -2  -1  232.68   14.50
  -4  -2  -1  227.78   14.40
   4   2   2  173.68   11.50
  -4   2  -2  198.18   11.10
   4   2   2  173.58   11.30
  -4  -2  -2  181.78   11.40
   4  -2   2  190.38   11.10
  -4  -2  -2  186.78   11.40
  -4   2  -3   52.69    3.30
   4   2   3   54.59    4.20
   4   2   3   49.90    3.90
  -4  -2  -3   45.60    3.60
   4  -2   3   48.50    3.30
  -4  -2  -3   52.79    3.80
  -4   2  -4  655.63   36.60
   4   2   4  599.74   36.70
   4   2   4  599.54   37.00
   4  -2   4  592.94   36.40
  -4  -2  -4  634.54   36.90
   4   2   5  174.08   11.20
  -4   2  -5  177.78   10.50
  -4   2  -5  169.28   11.20
  -4   2  -5  153.98   11.20
   4  -2   5  169.38   10.50
  -4  -2  -5  166.98   10.80
  -4  -2  -5  186.58   11.10
  -4  -2  -5  158.88   11.00
  -4   2  -6  116.89    8.60
  -4   2  -6  122.99    7.80
  -4   2  -6  107.99    7.90
  -4   2  -6  115.49    8.30
   4   2   6  123.39    8.50
  -4   2  -6  131.59    8.20
  -4  -2  -6  121.39    8.00
  -4  -2  -6  115.89    8.80
  -4  -2  -6  112.29    8.30
   4  -2   6  124.99    7.80
  -4  -2  -6  121.69    8.30
   4   2   7    8.70    2.00
  -4   2  -7   11.30    1.70
  -4   2  -7   11.50    2.30
  -4   2  -7   10.80    1.90
  -4   2  -7   12.20    2.00
  -4  -2  -7   13.80    3.00
   4  -2   7   12.90    1.90
  -4  -2  -7   10.90    2.00
  -4  -2  -7   14.90    2.40
  -4  -2  -7   15.90    2.30
   4   2   8   56.39    5.50
  -4   2  -8   68.99    5.70
  -4   2  -8   64.59    5.20
  -4   2  -8   51.69    4.50
  -4   2  -8   55.29    4.70
   4   2   8   54.69    5.00
   4  -2   8   52.29    4.70
  -4  -2  -8   53.99    5.20
  -4  -2  -8   62.79    4.80
  -4  -2  -8   53.99    5.00
  -4  -2  -8   52.09    5.10
  -4   2  -9    4.70    1.50
   4   2   9    4.80    2.40
  -4   2  -9    6.20    1.90
  -4   2  -9    8.30    2.20
  -4   2  -9    7.00    1.70
   4   2   9    4.70    1.80
  -4  -2  -9    7.50    1.50
  -4  -2  -9    3.80    1.80
  -4  -2  -9    4.90    2.40
   4  -2   9    4.10    1.50
  -4  -2  -9    5.50    1.60
  -4   2 -10   13.40    2.60
  -4   2 -10    9.30    1.80
  -4   2 -10   12.40    2.30
  -4  -2 -10   11.10    2.40
  -4  -2 -10   14.60    2.10
  -4  -2 -10   12.20    2.00
  -4   2 -11    1.10    1.00
  -4   2 -11    0.70    1.40
  -4   2 -11    1.50    1.20
  -4  -2 -11    0.30    1.00
  -4  -2 -11    1.10    1.20
  -4   2 -12    9.70    1.70
  -4   2 -12    8.50    1.40
  -4  -2 -12    6.60    1.20
  -4  -2 -12    5.30    1.30
   4   3 -13   19.00    2.50
   4   3 -13   20.70    2.30
   4   3 -13   22.10    2.00
   4  -3 -13   20.80    1.80
   4   3 -12   88.59    6.30
   4   3 -12   92.19    6.30
   4   3 -12   94.59    6.40
   4   3 -12   98.09    6.30
   4  -3 -12   89.59    6.00
   4  -3 -12   90.19    6.10
   4   3 -11   55.99    4.70
   4   3 -11   56.49    4.80
   4   3 -11   72.19    5.00
   4   3 -11   58.89    4.80
   4  -3 -11   56.79    4.40
   4  -3 -11   67.49    4.60
   4   3 -10  145.49    9.70
   4   3 -10  161.48    9.90
   4   3 -10  151.28    9.90
   4   3 -10  126.69    9.70
   4  -3 -10  134.79    9.30
   4  -3 -10  147.79    9.50
   4   3  -9   57.09    4.90
   4   3  -9   62.99    4.90
   4   3  -9   58.19    4.70
   4   3  -9   67.79    5.10
   4   3  -9   68.29    5.00
   4  -3  -9   60.59    4.60
  -4  -3   9   53.39    4.90
   4  -3  -9   53.99    4.40
   4   3  -8  180.88   11.70
   4   3  -8  159.98   11.50
   4   3  -8  182.38   12.00
   4   3  -8  181.18   11.80
   4   3  -8  176.98   11.80
  -4  -3   8  198.88   12.00
   4  -3  -8  182.18   11.60
   4  -3  -8  173.58   11.40
   4  -3  -8  182.68   11.40
   4  -3  -8  177.08   11.30
   4   3  -7  292.57   19.60
   4   3  -7  307.17   19.50
   4   3  -7  301.37   19.40
   4   3  -7  313.07   19.50
   4   3  -7  316.87   19.60
  -4  -3   7  308.17   19.60
   4  -3  -7  346.87   19.50
   4  -3  -7  310.37   19.20
   4  -3  -7  332.57   19.20
   4   3  -6  843.32   52.59
   4   3  -6  892.81   52.59
   4   3  -6  870.31   52.49
   4   3  -6  852.11   52.49
   4   3  -6  846.22   52.49
   4  -3  -6  888.71   52.19
  -4  -3   6  940.41   52.99
   4  -3  -6  902.01   53.09
   4  -3  -6  903.51   52.39
   4   3  -5  222.68   14.30
   4   3  -5  245.48   14.30
   4   3  -5  217.28   14.20
  -4   3   5  232.38   14.50
   4   3  -5  211.08   14.30
   4   3  -5  214.28   14.30
  -4   3   5  243.28   14.00
   4  -3  -5  224.88   14.10
   4  -3  -5  237.48   14.00
  -4  -3   5  241.18   14.30
  -4   3   4 1327.87   81.29
   4  -3  -4 1243.58   80.29
  -4  -3   4 1517.25   80.49
  -4   3   3  549.65   36.90
   4  -3  -3  652.93   36.80
  -4  -3   3  655.93   37.00
  -4   3   2  218.18   13.20
  -4  -3   2  227.38   13.50
   4  -3  -2  210.98   13.30
  -4   3   1  291.37   19.60
   4  -3  -1  344.37   19.70
  -4  -3   1  356.26   20.00
   4   3   0  467.45   28.70
  -4   3   0  456.75   28.50
   4  -3   0  490.15   28.50
  -4  -3   0  515.95   29.20
   4   3   1  146.39    8.90
   4   3   1  126.59    8.90
  -4   3  -1  153.98    8.60
   4  -3   1  132.79    8.60
  -4  -3  -1  146.49    9.00
  -4  -3  -1  146.89    8.90
  -4   3  -2  106.69    6.10
   4   3   2   97.79    6.50
   4   3   2   89.39    6.60
   4  -3   2   94.99    6.10
  -4  -3  -2  100.09    6.60
  -4  -3  -2  106.79    6.60
   4   3   3  409.96   24.40
   4   3   3  394.36   24.60
  -4  -3  -3  419.96   24.50
  -4  -3  -3  399.56   24.40
   4  -3   3  408.06   24.20
   4  -3   3  394.86   23.90
   4   3   4   97.29    7.20
   4   3   4  103.49    6.70
  -4   3  -4   97.39    6.10
   4  -3   4   97.19    6.10
  -4   3  -5  202.48   14.10
  -4   3  -5  212.18   14.30
  -4   3  -5  235.08   13.50
   4   3   5  216.28   14.40
  -4  -3  -5  252.37   14.30
  -4  -3  -5  226.68   13.80
   4  -3   5  216.98   13.40
  -4  -3  -5  214.38   14.10
  -4   3  -6  228.38   15.50
  -4   3  -6  249.78   16.20
  -4   3  -6  257.27   15.30
   4   3   6  250.47   16.30
   4   3   6  270.37   16.40
  -4   3  -6  250.67   16.00
  -4  -3  -6  238.38   16.10
  -4  -3  -6  247.38   15.90
   4  -3   6  248.58   15.30
  -4  -3  -6  261.67   15.60
  -4   3  -7  233.78   14.00
  -4   3  -7  222.38   13.40
   4   3   7  203.08   14.20
   4   3   7  224.38   14.10
  -4   3  -7  203.68   13.10
  -4   3  -7  209.88   14.00
  -4  -3  -7  214.68   13.40
   4  -3   7  203.88   13.10
  -4  -3  -7  187.78   13.60
  -4  -3  -7  185.58   13.90
  -4   3  -8  207.28   14.70
   4   3   8  249.97   15.60
  -4   3  -8  246.68   15.60
  -4   3  -8  233.18   15.70
  -4   3  -8  219.98   14.80
  -4  -3  -8  256.27   16.20
   4  -3   8  219.68   15.10
  -4  -3  -8  243.78   15.00
  -4  -3  -8  237.08   15.50
  -4  -3  -8  247.18   15.10
  -4   3  -9   26.70    2.90
  -4   3  -9   26.30    2.90
   4   3   9   23.40    3.30
  -4  -3  -9   26.40    4.10
   4  -3   9   21.60    3.00
  -4  -3  -9   36.60    5.60
  -4  -3  -9   27.50    3.30
  -4   3 -10   40.00    4.30
  -4   3 -10   37.90    3.90
  -4  -3 -10   37.30    3.90
  -4  -3 -10   40.30    3.50
  -4   3 -11    6.80    1.50
  -4   3 -11    5.80    2.30
  -4  -3 -11    5.10    1.60
  -4  -3 -11    8.20    1.60
  -4   3 -12    2.30    1.20
  -4   3 -12    2.80    1.00
  -4  -3 -12    1.70    0.90
  -4  -3 -12    3.40    0.90
   4   4 -12   22.30    2.20
   4   4 -12   23.60    2.20
   4   4 -12   21.20    2.20
   4   4 -12   19.60    2.20
   4  -4 -12   22.00    2.10
   4  -4 -12   20.40    1.90
   4   4 -11    9.10    1.80
   4   4 -11    6.70    1.50
   4   4 -11    5.70    1.30
   4   4 -11    7.30    1.40
   4  -4 -11    6.90    1.40
   4  -4 -11    8.60    1.40
   4   4 -10   91.39    6.50
   4   4 -10   86.69    6.50
   4   4 -10   90.89    6.60
   4   4 -10   98.89    6.80
   4  -4 -10   79.79    6.00
   4  -4 -10   90.29    6.20
   4   4  -9  101.99    7.40
   4   4  -9  109.49    7.50
   4   4  -9  102.39    7.60
   4   4  -9  103.89    7.40
   4  -4  -9  100.09    7.20
   4  -4  -9  114.59    7.10
  -4  -4   9   87.59    7.30
   4   4  -8    5.40    1.50
   4   4  -8    2.00    1.30
   4   4  -8    2.20    1.20
   4   4  -8    4.20    1.40
   4  -4  -8    3.30    1.10
   4  -4  -8    5.00    1.20
   4  -4  -8    4.50    1.10
   4   4  -7  351.66   22.30
   4   4  -7  363.86   22.20
   4   4  -7  342.87   22.10
   4   4  -7  361.46   22.20
  -4  -4   7  349.57   22.10
   4  -4  -7  386.26   21.70
   4  -4  -7  348.97   21.70
   4   4  -6  347.97   22.30
   4   4  -6  342.87   22.20
   4   4  -6  350.36   22.20
   4   4  -6  351.96   22.10
   4   4  -6  344.97   22.10
  -4  -4   6  376.46   22.20
   4  -4  -6  404.96   22.20
   4  -4  -6  361.86   21.80
  -4   4   5 1297.87   68.19
   4   4  -5 1112.89   68.39
   4   4  -5 1104.49   68.39
   4   4  -5 1136.89   68.49
   4   4  -5 1160.88   68.49
   4  -4  -5 1140.59   68.09
   4  -4  -5 1124.09   68.19
   4   4  -4  466.55   29.70
  -4   4   4  539.45   29.40
  -4   4   4  513.95   29.40
   4   4  -4  461.05   29.60
   4   4  -4  459.45   29.60
   4   4  -4  470.65   29.70
   4  -4  -4  503.55   29.40
  -4  -4   4  514.85   29.60
  -4   4   3  907.01   51.59
  -4  -4   3  871.31   51.79
   4  -4  -3  840.62   51.59
  -4   4   2   50.89    3.90
   4  -4  -2   59.39    4.00
  -4  -4   2   65.49    4.30
   4   4  -1  592.24   39.20
  -4   4   1  611.44   39.10
   4  -4  -1  708.73   39.20
  -4  -4   1  737.93   39.60
  -4   4   0  247.48   15.40
   4  -4   0  271.27   15.50
  -4  -4   0  253.67   15.80
   4   4   1  752.72   43.80
  -4   4  -1  749.42   43.40
  -4  -4  -1  764.62   43.90
   4  -4   1  683.23   43.40
   4   4   2  216.48   12.60
  -4   4  -2  219.38   12.10
  -4  -4  -2  184.48   12.60
  -4  -4  -2  195.98   12.70
   4  -4   2  193.08   12.10
  -4   4  -3  339.57   20.40
   4   4   3  327.87   20.40
   4   4   3  326.17   21.00
  -4   4  -3  329.17   19.80
   4  -4   3  317.07   19.80
  -4  -4  -3  361.66   20.70
  -4  -4  -3  342.87   20.50
  -4   4  -4   53.79    3.50
  -4   4  -4   49.80    4.50
   4   4   4   56.39    4.70
  -4  -4  -4   48.70    4.30
  -4  -4  -4   50.09    4.30
   4  -4   4   55.99    3.50
  -4   4  -5   61.69    5.30
   4   4   5   67.89    5.80
  -4   4  -5   70.29    4.50
  -4   4  -5   61.99    5.50
  -4   4  -5   74.49    4.90
  -4   4  -5   62.09    4.90
  -4  -4  -5   68.09    5.60
   4  -4   5   75.99    4.50
  -4  -4  -5   70.49    5.30
  -4  -4  -5   66.59    5.00
  -4   4  -6   19.40    3.50
  -4   4  -6   12.10    2.00
  -4   4  -6   15.40    1.70
  -4   4  -6   14.60    2.60
   4   4   6   19.50    3.10
  -4  -4  -6   17.70    2.70
   4  -4   6   18.30    1.80
  -4  -4  -6   17.00    3.00
   4   4   7   62.19    5.90
  -4   4  -7   71.29    5.70
  -4   4  -7   65.89    4.70
  -4   4  -7   59.89    5.00
  -4   4  -7   64.29    5.80
   4  -4   7   69.19    4.80
  -4  -4  -7   71.19    5.60
  -4  -4  -7   70.89    5.20
  -4   4  -8  129.89   10.00
   4   4   8  139.99   10.00
  -4   4  -8  148.69   10.00
  -4   4  -8  130.89    9.00
  -4  -4  -8  151.68    9.40
   4  -4   8  125.89    9.20
  -4  -4  -8  151.78   10.00
   4   4   9   39.40    4.20
  -4   4  -9   43.30    4.70
  -4   4  -9   41.20    3.70
  -4   4  -9   54.09    4.70
   4  -4   9   45.90    4.20
  -4  -4  -9   45.10    4.40
  -4  -4  -9   54.89    4.10
  -4   4 -10    5.80    1.60
   4   4  10    5.70    1.60
  -4   4 -10    9.50    2.20
  -4  -4 -10    6.90    1.60
  -4  -4 -10    6.80    1.30
  -4   4 -11    4.70    1.20
  -4   4 -11    4.50    1.50
  -4  -4 -11    4.00    1.20
  -4  -4 -11    2.90    1.00
  -4   4 -12    5.20    1.20
  -4   4 -12    3.20    1.00
  -4  -4 -12    3.80    0.80
   4   5 -12   90.39    5.40
   4   5 -12   85.99    5.50
   4   5 -12   69.69    5.20
   4  -5 -12   73.19    5.10
   4   5 -11  182.28   11.50
   4   5 -11  186.08   11.50
   4   5 -11  180.38   11.80
   4  -5 -11  160.98   11.30
   4  -5 -11  194.48   11.50
   4   5 -10    8.70    1.80
   4   5 -10    9.60    1.70
   4   5 -10    8.90    1.60
   4   5 -10   10.70    1.90
   4  -5 -10   12.60    1.80
   4   5  -9   84.29    6.60
   4   5  -9  100.69    7.10
   4   5  -9   97.29    6.90
   4  -5  -9   93.89    6.40
   4  -5  -9   89.39    6.30
   4   5  -8   18.10    2.50
   4   5  -8   23.70    2.90
   4   5  -8   18.90    2.70
   4   5  -8   22.00    2.80
   4   5  -8   18.00    2.40
  -4  -5   8   19.20    2.50
   4  -5  -8   19.90    2.40
   4  -5  -8   16.90    2.20
   4   5  -7  241.98   16.30
   4   5  -7  266.37   16.50
   4   5  -7  258.07   16.40
   4   5  -7  239.48   16.20
   4   5  -7  270.67   16.50
  -4  -5   7  246.08   16.20
   4  -5  -7  272.87   16.00
   4  -5  -7  261.77   15.80
   4   5  -6  257.27   17.30
   4   5  -6  272.97   17.40
   4   5  -6  283.17   17.60
   4   5  -6  267.07   17.50
  -4   5   6  289.77   17.20
   4  -5  -6  272.87   17.00
  -4  -5   6  293.07   17.40
   4   5  -5  477.55   29.50
   4   5  -5  457.15   29.50
   4   5  -5  465.65   29.30
  -4   5   5  465.35   29.10
  -4   5   5  514.75   29.20
  -4   5   5  501.95   29.10
   4   5  -5  480.55   29.40
  -4   5   5  500.65   29.50
   4   5  -5  478.35   29.50
   4   5  -5  472.65   29.50
   4  -5  -5  477.35   29.20
  -4  -5   5  521.35   29.40
   4   5  -4  688.83   42.80
  -4   5   4  712.73   42.40
  -4   5   4  801.72   42.50
  -4   5   4  725.23   42.60
  -4   5   4  701.23   42.40
   4   5  -4  722.63   43.40
   4   5  -4  650.33   42.60
   4   5  -4  674.93   42.80
   4   5  -4  663.33   42.70
   4  -5  -4  714.93   42.50
  -4  -5   4  795.62   43.00
  -4   5   3  448.56   29.50
  -4   5   3  469.15   29.30
   4   5  -3  479.95   29.50
  -4   5   3  487.15   29.30
   4   5  -3  486.45   29.70
   4   5  -3  508.45   30.00
  -4   5   3  486.15   29.30
   4   5  -3  487.65   29.70
   4  -5  -3  526.05   29.50
  -4  -5   3  526.75   29.60
  -4   5   2  105.79    6.70
   4   5  -2   95.49    7.30
   4   5  -2   96.69    6.90
  -4   5   2   98.99    6.90
  -4   5   2   99.49    6.80
   4   5  -2   95.59    7.10
   4   5  -2  106.79    7.10
   4   5  -2  106.49    6.80
  -4   5   2  106.29    6.60
   4   5  -2  110.39    7.10
  -4  -5   2  112.59    7.00
   4  -5  -2  109.39    6.80
   4   5  -1  339.77   22.00
  -4   5   1  357.56   21.80
   4   5  -1  356.26   22.50
  -4   5   1  335.07   21.90
  -4   5   1  381.16   22.00
   4   5  -1  373.46   22.00
  -4  -5   1  383.16   22.20
   4  -5  -1  385.06   21.90
  -4   5   0  119.29    8.40
  -4   5   0  139.99    8.60
  -4   5   0  135.59    8.20
   4   5   0  124.99    8.50
   4   5   0  127.99    8.50
   4   5   0  129.99    9.00
   4  -5   0  137.49    8.30
  -4  -5   0  143.19    8.70
  -4   5  -1  100.09    6.80
  -4   5  -1   94.69    6.70
   4   5   1  114.79    7.00
   4   5   1  116.99    7.70
   4   5   1  102.39    7.40
  -4   5  -1  103.39    6.40
   4   5   1   89.19    6.70
  -4  -5  -1  111.19    7.10
   4  -5   1  103.09    6.50
  -4   5  -2  304.07   18.30
  -4   5  -2  277.27   18.60
   4   5   2  332.47   18.90
   4   5   2  287.27   19.10
   4   5   2  354.16   22.10
   4  -5   2  297.87   18.30
  -4  -5  -2  314.27   19.00
   4   5   3  187.68   11.40
  -4   5  -3  166.98   11.40
   4   5   3  177.78   12.30
  -4   5  -3  171.58   11.50
  -4   5  -3  204.58   11.90
   4   5   3  197.08   11.70
  -4   5  -3  178.98   11.00
  -4  -5  -3  174.58   11.70
  -4  -5  -3  198.48   12.20
   4  -5   3  175.38   11.00
   4   5   4    9.10    1.70
  -4   5  -4    5.50    1.10
   4   5   4    7.20    1.80
   4   5   4    6.20    1.80
  -4   5  -4    8.10    1.70
  -4   5  -4    4.70    0.80
  -4   5  -4    4.40    1.10
  -4  -5  -4    6.10    1.50
   4  -5   4    7.20    0.90
   4   5   5  213.98   14.20
  -4   5  -5  195.28   14.40
  -4   5  -5  210.18   13.70
  -4   5  -5  216.48   14.30
  -4   5  -5  222.68   14.00
  -4   5  -5  238.28   13.50
   4   5   5  242.18   15.70
   4  -5   5  227.38   13.40
  -4  -5  -5  240.08   14.20
   4   5   6   33.70    4.10
  -4   5  -6   32.80    3.30
  -4   5  -6   39.70    2.80
  -4   5  -6   32.20    4.00
  -4   5  -6   41.10    3.90
   4  -5   6   35.30    2.70
  -4  -5  -6   41.20    3.70
  -4   5  -7  474.65   29.00
   4   5   7  514.05   30.40
  -4   5  -7  470.95   30.00
  -4   5  -7  444.26   29.30
   4  -5   7  469.45   29.10
  -4  -5  -7  485.55   29.80
  -4  -5  -7  545.05   29.60
  -4   5  -8   81.29    5.60
   4   5   8   86.19    6.70
  -4   5  -8   82.69    6.80
  -4   5  -8   83.69    6.80
  -4  -5  -8   84.09    6.50
   4  -5   8   77.59    5.90
  -4  -5  -8   83.99    6.40
   4   5   9   24.80    3.10
  -4   5  -9   32.30    3.50
  -4   5  -9   34.50    3.70
  -4  -5  -9   27.70    3.10
   4   5  10    7.20    1.50
  -4   5 -10   13.00    2.10
  -4  -5 -10    8.70    1.40
  -4  -5 -10    7.10    1.50
  -4   5 -11    4.00    1.10
  -4   5 -11    8.80    1.90
   4   6 -11   30.30    2.80
   4   6 -11   36.10    2.90
   4   6 -11   35.20    2.90
   4  -6 -11   35.90    2.70
   4   6 -10   49.20    3.90
   4   6 -10   49.90    4.20
   4   6 -10   44.60    3.70
   4   6 -10   49.70    4.00
   4  -6 -10   46.60    3.60
   4   6  -9  104.59    7.30
   4   6  -9  104.89    7.50
   4   6  -9  111.49    7.60
   4   6  -9  111.79    7.70
   4   6  -9   97.29    7.20
   4  -6  -9  113.19    7.20
   4   6  -8   18.80    2.50
   4   6  -8   18.70    2.70
   4   6  -8   21.90    2.90
   4   6  -8   24.30    2.80
   4   6  -8   20.10    2.70
   4  -6  -8   24.20    2.40
  -4  -6   8   22.30    2.70
   4   6  -7  158.18   10.30
   4   6  -7  137.39    9.80
   4   6  -7  160.88   10.30
   4   6  -7  147.39   10.10
   4   6  -7  157.78   10.20
   4  -6  -7  139.09    9.60
  -4  -6   7  153.18   10.10
   4   6  -6  481.55   28.90
   4   6  -6  427.16   28.50
   4   6  -6  492.25   28.80
   4   6  -6  519.15   29.00
  -4   6   6  488.95   28.30
   4  -6  -6  427.16   28.20
  -4  -6   6  455.05   28.60
   4   6  -5  668.33   41.00
  -4   6   5  699.33   40.70
   4   6  -5  694.13   41.30
   4   6  -5  615.94   40.60
  -4   6   5  654.53   40.50
   4   6  -5  676.33   40.90
   4   6  -5  679.03   41.10
  -4   6   5  731.73   40.50
  -4   6   5  713.83   40.70
  -4  -6   5  691.13   40.90
   4  -6  -5  657.33   40.80
   4   6  -4  417.36   26.30
   4   6  -4  416.06   26.40
   4   6  -4  453.95   26.00
   4   6  -4  411.26   26.50
  -4   6   4  459.35   26.00
   4   6  -4  412.86   26.20
  -4   6   4  447.76   26.00
  -4   6   4  425.36   25.90
  -4   6   4  449.56   26.20
   4   6  -4  402.46   26.30
  -4  -6   4  446.06   26.30
   4  -6  -4  416.86   26.10
  -4   6   3  513.95   28.00
  -4   6   3  435.76   27.80
   4   6  -3  441.46   28.10
   4   6  -3  434.36   28.30
   4   6  -3  476.55   28.00
  -4   6   3  513.65   28.20
  -4   6   3  504.95   27.90
   4   6  -3  409.26   28.00
   4   6  -3  452.35   28.50
   4   6  -3  441.76   28.20
   4  -6  -3  456.25   28.00
  -4  -6   3  480.75   28.20
  -4   6   2  262.97   16.20
  -4   6   2  259.67   16.10
   4   6  -2  252.47   16.30
   4   6  -2  257.67   16.80
   4   6  -2  254.77   16.60
   4   6  -2  274.47   16.30
   4   6  -2  247.88   16.40
  -4   6   2  261.87   16.40
  -4   6   2  275.97   16.10
   4   6  -2  240.08   16.40
  -4  -6   2  298.67   16.60
   4  -6  -2  275.47   16.20
   4   6  -1  270.37   16.20
   4   6  -1  254.97   16.70
  -4   6   1  250.77   16.20
  -4   6   1  270.47   16.20
   4   6  -1  264.97   16.20
  -4   6   1  238.38   15.90
  -4   6   1  242.68   16.00
   4   6  -1  276.27   16.40
   4   6  -1  252.07   16.20
   4   6  -1  275.97   16.70
  -4  -6   1  273.37   16.60
  -4   6   0  203.48   12.70
  -4   6   0  211.18   13.00
   4   6   0  208.58   13.50
   4   6   0  211.68   13.00
  -4   6   0  198.28   12.80
   4   6   0  193.58   12.80
   4   6   0  187.88   12.90
   4   6   0  195.28   13.00
  -4   6   0  227.18   12.60
   4   6   0  204.48   13.40
   4  -6   0  214.28   12.90
  -4   6  -1  284.37   18.30
  -4   6  -1  289.37   17.80
   4   6   1  300.37   18.20
   4   6   1  292.77   18.80
   4   6   1  328.07   18.30
   4   6   1  299.27   19.00
  -4   6  -1  270.07   18.10
   4   6   1  303.17   18.40
   4  -6   1  311.97   18.00
  -4  -6  -1  290.77   20.10
   4   6   2  132.19    8.80
  -4   6  -2  118.99    8.50
  -4   6  -2  139.29    8.20
  -4   6  -2  130.99    8.70
   4   6   2  120.89    9.20
   4   6   2  132.59    8.90
  -4   6  -2  135.89    8.70
   4   6   2  145.69    8.70
   4   6   2  129.99    9.50
  -4  -6  -2  142.89    8.90
  -4  -6  -2  137.09   10.70
   4  -6   2  133.79    8.30
   4   6   3   28.70    3.40
  -4   6  -3   26.00    2.50
   4   6   3   32.10    3.40
   4   6   3   30.20    2.80
  -4   6  -3   32.80    2.70
   4   6   3   26.10    2.70
  -4   6  -3   26.50    3.70
  -4  -6  -3   35.50    3.10
   4  -6   3   27.10    2.10
  -4   6  -4   19.60    2.30
   4   6   4   27.70    3.00
   4   6   4   26.40    3.30
  -4   6  -4   23.00    3.30
  -4   6  -4   22.70    1.80
  -4   6  -4   28.60    2.50
   4   6   4   28.90    2.50
   4   6   4   26.80    3.00
   4  -6   4   26.40    1.90
  -4  -6  -4   23.20    2.90
   4   6   5  101.79    7.60
  -4   6  -5   92.69    5.90
  -4   6  -5   87.39    6.50
  -4   6  -5   84.19    6.30
   4   6   5  103.49    6.90
  -4   6  -5   84.59    6.80
   4  -6   5  102.39    5.90
  -4  -6  -5   90.19    6.60
  -4  -6  -5   94.29    6.70
   4   6   6   17.50    2.90
  -4   6  -6   16.80    2.30
  -4   6  -6   20.50    2.90
  -4  -6  -6   19.60    2.50
  -4  -6  -6   18.40    2.80
  -4   6  -7   30.80    3.40
   4   6   7   33.60    5.40
  -4   6  -7   35.90    4.00
  -4  -6  -7   30.60    2.80
  -4  -6  -7   34.80    3.90
  -4  -6  -7   36.50    3.70
  -4   6  -8   40.40    4.40
  -4   6  -8   45.70    4.20
   4   6   8   52.09    4.60
  -4  -6  -8   52.79    4.00
  -4  -6  -8   47.90    4.40
  -4   6  -9   14.80    2.30
   4   6   9   13.60    2.50
  -4   6  -9   12.70    2.10
  -4  -6  -9   11.40    1.90
  -4  -6  -9   15.20    1.90
  -4   6 -10    2.30    1.60
   4   6  10    1.80    1.00
  -4   6 -10    4.10    1.20
  -4  -6 -10    0.90    0.80
  -4   6 -11    7.30    1.10
  -4  -6 -11    4.20    1.10
   4   7 -11   33.60    2.90
   4   7 -11   35.80    2.70
   4   7 -11   34.90    2.70
   4  -7 -11   35.30    2.70
   4   7 -10    3.70    1.00
   4   7 -10    2.20    1.00
   4   7 -10    1.00    0.90
   4   7  -9  142.49    9.30
   4   7  -9  138.89    8.90
   4   7  -9  138.59    9.30
   4   7  -9  144.29    9.30
   4  -7  -9  135.79    8.90
   4   7  -8    3.80    1.20
   4   7  -8    4.00    1.40
   4   7  -8    3.00    1.20
   4   7  -8    2.70    1.20
   4   7  -7  193.68   11.70
   4   7  -7  183.58   11.70
  -4   7   7  166.48   10.90
   4   7  -7  170.48   11.50
   4   7  -7  184.38   11.70
   4   7  -7  165.58   12.20
   4  -7  -7  161.88   11.00
   4   7  -6   12.70    2.30
   4   7  -6   11.50    1.90
   4   7  -6   13.20    2.20
   4   7  -6    8.10    1.50
   4   7  -6   11.10    1.90
  -4   7   6    8.10    1.50
  -4   7   6    7.60    1.40
   4   7  -6    8.60    1.70
   4  -7  -6    7.90    1.40
   4   7  -5  484.55   27.40
   4   7  -5  455.45   27.50
  -4   7   5  476.35   27.30
   4   7  -5  487.85   27.60
   4   7  -5  407.56   27.20
  -4   7   5  455.15   26.80
   4   7  -5  438.56   27.10
   4   7  -5  426.16   27.40
  -4   7   5  454.35   27.10
  -4   7   5  415.26   26.90
   4  -7  -5  426.86   27.50
  -4  -7   5  425.36   27.90
   4   7  -4    0.60    1.10
   4   7  -4   -0.20    1.20
   4   7  -4    1.40    1.30
   4   7  -4    0.70    0.90
  -4   7   4   -0.30    0.90
   4   7  -4    1.40    0.80
  -4   7   4    2.20    0.90
   4   7  -4   -0.10    1.00
  -4   7   4    1.50    0.70
  -4   7   4    3.70    1.10
   4  -7  -4    0.30    0.80
  -4  -7   4    0.90    0.90
   4   7  -3  325.97   19.70
   4   7  -3  323.67   20.30
  -4   7   3  339.77   19.60
   4   7  -3  303.37   19.90
   4   7  -3  340.97   19.90
   4   7  -3  305.87   20.10
  -4   7   3  315.07   19.50
   4   7  -3  306.77   20.00
  -4   7   3  329.27   19.60
  -4   7   3  303.07   19.70
  -4  -7   3  328.17   19.90
   4  -7  -3  314.77   19.70
   4   7  -2   22.40    3.10
  -4   7   2   13.80    2.80
  -4   7   2   16.10    2.60
   4   7  -2   17.10    2.70
   4   7  -2   18.60    2.60
   4   7  -2   15.30    2.30
   4   7  -2   17.60    2.30
  -4   7   2   16.00    1.90
  -4   7   2   15.50    1.80
   4   7  -2   15.30    2.00
   4   7  -2   18.60    2.30
  -4  -7   2   18.10    2.20
   4  -7  -2   15.30    1.90
   4   7  -1  302.47   17.70
  -4   7   1  280.47   17.20
  -4   7   1  265.27   18.10
  -4   7   1  313.87   18.60
   4   7  -1  246.58   17.90
   4   7  -1  279.07   18.10
   4   7  -1  291.07   19.00
  -4   7   1  276.17   18.20
   4  -7  -1  297.67   17.40
  -4  -7   1  283.17   17.80
  -4   7   0   42.80    3.60
   4   7   0   48.80    3.90
  -4   7   0   43.60    3.50
   4   7   0   54.69    4.20
  -4   7   0   46.90    3.40
   4   7   0   43.80    4.00
   4   7   0   51.29    6.50
  -4   7   0   50.29    4.60
   4   7   0   45.70    4.40
   4   7   0   41.70    3.80
  -4   7   0   48.20    4.10
  -4  -7   0   48.00    4.10
   4  -7   0   46.90    3.50
  -4   7  -1  128.99    9.20
  -4   7  -1  160.78    9.10
   4   7   1  122.69   10.80
   4   7   1  135.89    9.30
  -4   7  -1  135.79    8.80
  -4   7  -1  144.09    9.70
   4   7   1  152.68    9.70
   4   7   1  145.19   10.30
   4   7   1  143.09    9.40
   4  -7   1  138.49    8.90
  -4  -7  -1  141.79    9.60
   4   7   2   79.79    6.40
   4   7   2   72.39    6.10
   4   7   2   68.49    5.40
  -4   7  -2   79.99    5.50
  -4   7  -2   74.29    5.00
   4   7   2   81.39    5.80
  -4   7  -2   82.99    5.70
   4   7   2   86.69    6.40
  -4  -7  -2   79.89    5.70
  -4  -7  -2   76.59    5.90
   4  -7   2   74.59    5.10
  -4   7  -3   57.99    3.90
   4   7   3   63.99    5.10
   4   7   3   66.59    4.90
  -4   7  -3   62.49    4.50
  -4   7  -3   65.69    4.70
   4   7   3   68.69    5.60
   4   7   3   60.09    4.50
   4   7   3   62.79    4.50
  -4   7  -3   52.59    4.20
   4  -7   3   52.99    4.00
  -4  -7  -3   50.29    4.80
  -4   7  -4   23.50    2.60
   4   7   4   25.20    2.40
   4   7   4   22.30    2.40
  -4   7  -4   17.70    2.30
   4   7   4   18.90    2.80
   4   7   4   29.10    3.50
  -4   7  -4   19.70    1.70
  -4  -7  -4   24.00    2.80
   4  -7   4   25.50    1.90
  -4   7  -5  108.39    7.60
   4   7   5  117.69    8.00
   4   7   5  116.79    8.80
  -4   7  -5  111.09    7.80
  -4  -7  -5  114.89    7.90
   4  -7   5  127.19    7.20
  -4  -7  -5  105.89    7.90
   4   7   6    7.70    2.60
  -4   7  -6    8.40    1.50
  -4   7  -6    5.80    1.30
  -4   7  -6    5.70    1.70
  -4  -7  -6    9.20    1.90
  -4  -7  -6    6.00    1.90
  -4   7  -7  136.69    8.80
  -4   7  -7  131.19    9.20
   4   7   7  132.49    9.70
  -4  -7  -7  138.99    8.60
   4   7   8    9.10    1.80
  -4   7  -9   40.30    3.40
   4   7   9   36.50    3.20
  -4  -7  -9   40.30    3.10
  -4  -7 -10    6.40    1.00
   4   8 -10    7.30    1.10
   4   8 -10    7.90    1.10
   4   8 -10    7.50    1.10
   4  -8 -10    9.60    1.20
   4   8  -9  160.68    9.20
   4   8  -9  143.99    9.20
   4   8  -9  134.09    9.20
   4   8  -9  143.59    9.20
   4  -8  -9  138.69    9.00
   4   8  -8   10.50    1.80
   4   8  -8    8.40    1.40
   4   8  -8    8.00    1.60
   4  -8  -8    8.10    1.30
   4  -8  -8    6.10    1.00
   4   8  -7  107.39    7.50
   4   8  -7  103.09    7.50
  -4   8   7  108.09    7.60
   4   8  -7  112.49    7.50
   4   8  -7  110.49    7.50
   4  -8  -7  103.29    7.00
   4   8  -6   92.19    6.40
   4   8  -6   96.59    6.70
   4   8  -6   98.39    6.70
  -4   8   6  101.99    6.30
   4   8  -6   91.19    6.50
  -4   8   6   83.39    5.90
   4   8  -6   96.79    6.70
   4   8  -6   79.99    6.10
   4  -8  -6   83.89    6.10
  -4  -8   6   88.39    6.60
  -4   8   5   64.09    4.70
  -4   8   5   70.79    5.40
   4   8  -5   69.79    5.60
   4   8  -5   59.09    4.60
   4   8  -5   67.89    5.30
  -4   8   5   68.09    5.20
  -4  -8   5   56.69    4.90
  -4   8   4   96.49    6.30
   4   8  -4   96.59    6.70
   4   8  -4   86.39    6.30
  -4   8   4   92.49    6.20
   4   8  -4   84.09    6.60
  -4   8   4   87.99    6.00
  -4   8   4   82.49    6.00
   4   8  -4   83.49    6.10
   4   8  -4   79.39    6.20
   4   8  -4   86.39    6.50
  -4  -8   4   84.79    6.30
   4  -8  -4   79.59    6.20
   4   8  -3  179.98   12.00
   4   8  -3  162.88   11.60
  -4   8   3  198.78   11.40
  -4   8   3  178.28   11.60
   4   8  -3  161.18   11.40
   4   8  -3  171.38   11.50
   4   8  -3  170.18   11.80
  -4   8   3  197.68   11.40
   4  -8  -3  165.98   11.40
  -4  -8   3  182.78   11.70
   4   8  -2  355.26   22.00
  -4   8   2  320.67   21.50
  -4   8   2  321.67   21.70
   4   8  -2  380.36   21.80
   4   8  -2  392.66   22.50
   4   8  -2  362.16   21.90
   4   8  -2  343.07   22.00
   4   8  -1  120.99    8.40
   4   8  -1  132.99    9.10
   4   8  -1  135.79    8.40
   4   8  -1  122.59    8.60
  -4   8   1  113.69    8.30
  -4   8   1  123.69    8.10
   4   8  -1  133.59    8.50
  -4   8   1  118.49    8.20
   4   8  -1  124.29    8.80
  -4   8   1  120.99    8.00
  -4  -8   1  108.39    8.50
   4  -8  -1  129.19    8.30
   4   8   0  305.77   19.80
  -4   8   0  317.07   19.20
   4   8   0  280.37   19.10
  -4   8   0  333.47   19.30
   4   8   0  317.77   19.90
  -4   8   0  318.67   19.00
   4   8   0  326.07   19.20
  -4   8   0  302.77   18.80
   4   8   0  285.37   19.30
   4   8   0  297.17   19.30
   4  -8   0  327.67   19.20
  -4  -8   0  301.47   19.50
   4   8   1   94.39    7.60
   4   8   1  108.69    7.40
  -4   8  -1  111.89    6.90
   4   8   1   90.09    6.90
  -4   8  -1  100.29    7.00
  -4   8  -1  109.39    7.00
   4   8   1  102.69    7.10
   4   8   1   88.69    7.50
  -4  -8  -1  101.59    7.00
  -4  -8  -1   94.29    7.80
  -4   8  -2   21.70    2.40
  -4   8  -2   18.30    2.10
   4   8   2   19.90    2.90
   4   8   2   20.20    2.40
   4   8   2   22.40    3.20
   4   8   2   20.20    2.40
   4   8   2   23.90    2.70
  -4   8  -2   21.80    1.80
  -4   8  -2   22.30    2.50
  -4  -8  -2   23.50    3.90
  -4  -8  -2   19.00    2.80
   4  -8   2   19.80    2.00
   4   8   3   47.70    4.60
  -4   8  -3   55.79    4.20
  -4   8  -3   60.99    4.20
  -4   8  -3   47.10    3.80
   4   8   3   49.40    4.00
   4   8   3   52.39    5.00
   4   8   3   53.59    4.10
   4   8   3   56.09    4.50
  -4   8  -3   51.69    3.50
  -4  -8  -3   42.50    5.60
   4  -8   3   52.09    3.70
   4   8   4   18.50    2.90
  -4   8  -4   14.30    2.10
  -4   8  -4   16.60    2.10
   4   8   4   17.50    2.10
   4   8   4   15.60    2.80
   4  -8   4   12.70    1.40
  -4   8  -5  153.88   10.30
   4   8   5  156.18   10.40
  -4   8  -5  154.68   10.20
   4   8   5  175.98   11.50
   4  -8   5  169.48    9.80
  -4  -8  -5  150.08   10.30
  -4   8  -6   12.80    1.70
  -4   8  -6   14.80    1.90
   4   8   6   15.30    2.60
  -4  -8  -6   15.10    2.00
  -4   8  -7   72.19    4.90
   4   8   7   66.29    5.50
  -4  -8  -7   67.19    4.60
  -4  -8  -7   68.29    4.90
   4   8   8    1.70    1.00
  -4  -8  -8    1.50    0.80
  -4  -8  -9    3.90    0.80
   4   9  -9   77.09    4.70
   4   9  -9   71.19    4.60
   4  -9  -9   67.09    4.70
   4   9  -8    9.30    1.40
   4   9  -8   12.20    1.50
   4   9  -8   11.30    1.50
   4  -9  -8   10.00    1.30
   4  -9  -8    9.20    1.30
   4   9  -7   68.89    4.70
  -4   9   7   52.89    4.10
   4   9  -7   61.19    4.50
   4   9  -6   87.79    5.60
   4   9  -6   78.79    5.90
   4   9  -6   83.49    5.90
   4   9  -6   77.39    5.70
   4  -9  -6   71.79    5.30
   4   9  -5   90.29    6.80
   4   9  -5   93.79    6.70
  -4   9   5   99.29    6.30
   4   9  -5   98.39    6.90
   4   9  -5   89.49    6.60
  -4   9   5  106.89    6.60
   4  -9  -5   85.99    6.20
   4   9  -4   38.00    3.40
  -4   9   4   34.30    3.10
   4   9  -4   40.10    3.70
   4   9  -4   41.40    3.70
   4   9  -4   33.80    3.20
  -4   9   4   39.40    3.00
   4   9  -4   43.40    3.70
  -4   9   4   36.80    3.30
  -4  -9   4   30.40    3.50
   4   9  -3  186.08   13.60
   4   9  -3  226.48   13.40
  -4   9   3  209.28   13.10
  -4   9   3  230.78   14.00
  -4   9   3  189.58   13.20
   4   9  -3  194.08   14.20
  -4   9   3  228.28   13.20
   4   9  -3  207.88   13.60
   4   9  -3  204.18   13.40
  -4   9   2   66.69    5.70
   4   9  -2   62.49    5.10
   4   9  -2   60.69    6.30
  -4   9   2   64.79    4.80
   4   9  -2   62.09    6.90
   4   9  -2   77.59    6.20
  -4   9   2   75.99    5.60
  -4   9   2   67.69    5.90
   4   9  -2   72.89    6.20
   4   9  -2   57.89    5.00
   4  -9  -2   65.19    5.00
  -4  -9   2   63.39    5.20
  -4   9   1  369.96   21.80
  -4   9   1  329.07   22.30
   4   9  -1  320.37   22.40
   4   9  -1  336.87   22.20
   4   9  -1  338.67   22.70
   4   9  -1  414.06   23.00
  -4   9   1  410.46   22.30
  -4   9   1  393.56   22.50
   4  -9  -1  359.66   22.10
  -4  -9   1  329.57   22.40
  -4   9   0   10.80    1.50
   4   9   0   15.80    2.80
   4   9   0   13.40    3.40
   4   9   0   13.70    2.50
   4   9   0   12.60    2.10
  -4   9   0    8.90    1.50
   4   9   0   12.30    2.00
  -4   9   0   13.50    2.10
  -4   9   0   14.30    2.10
   4  -9   0   12.40    1.80
  -4   9  -1   60.69    5.70
   4   9   1   70.89    6.50
   4   9   1   66.89    7.60
   4   9   1   65.19    5.40
  -4   9  -1   73.59    4.70
   4  -9   1   73.69    5.00
  -4  -9  -1   65.19    5.60
   4   9   2   92.59    6.20
   4   9   2   87.69    6.90
   4   9   2   79.39    6.10
  -4   9  -2   81.89    5.90
  -4   9  -2   94.49    6.20
  -4   9  -2   95.49    6.30
   4   9   2   74.59    7.50
   4   9   2   81.39    6.70
  -4   9  -2   90.79    5.80
   4  -9   2   93.49    6.40
  -4   9  -3   21.60    1.80
   4   9   3   19.60    3.10
  -4   9  -3   21.20    2.10
   4   9   3   18.10    2.30
   4   9   3   20.20    2.80
  -4   9  -3   21.60    2.30
   4   9   3   18.10    2.10
   4  -9   3   19.20    2.00
  -4   9  -4   82.09    5.60
   4   9   4   85.39    5.90
  -4   9  -4   74.69    5.70
  -4   9  -4   78.19    5.40
   4   9   4   92.49    6.70
   4   9   4   79.09    5.40
  -4  -9  -4   81.19    5.80
   4   9   5   40.90    3.90
   4   9   5   47.70    4.20
  -4   9  -5   41.60    3.20
  -4   9  -5   42.30    3.40
  -4  -9  -5   41.00    3.40
  -4   9  -6    5.30    1.30
   4   9   6    3.90    1.40
  -4   9  -6    3.70    1.10
  -4  -9  -6    7.10    1.30
   4   9   7   12.30    1.90
  -4  -9  -7   11.50    1.50
  -4  -9  -7   12.40    1.50
   4   9   8   26.00    2.40
  -4  -9  -8   31.60    2.30
   4  10  -7  126.09    7.30
   4  10  -7  112.19    7.40
   4 -10  -7  103.69    7.00
   4 -10  -7  121.49    7.20
   4  10  -6   56.89    4.20
   4  10  -6   60.59    4.20
   4  10  -6   53.09    4.00
  -4  10   6   58.09    4.00
   4 -10  -6   51.19    3.80
   4  10  -5  127.49    8.80
   4  10  -5  140.79    8.90
  -4  10   5  146.99    8.80
  -4  10   5  145.59    8.50
   4  10  -5  119.19    9.20
   4 -10  -5  141.29    8.60
   4  10  -4   14.20    2.00
   4  10  -4   20.30    2.50
   4  10  -4   16.20    2.30
  -4  10   4   14.20    1.80
   4  10  -4   19.10    2.20
   4 -10  -4   13.40    1.60
   4  10  -3  390.86   22.40
  -4  10   3  356.16   22.20
  -4  10   3  344.67   22.00
   4  10  -3  352.76   22.50
   4  10  -3  405.26   22.60
  -4  10   3  353.36   22.00
   4  10  -3  348.17   22.20
   4  10  -2   32.60    3.20
   4  10  -2   37.50    3.50
   4  10  -2   35.90    3.40
  -4  10   2   33.00    3.00
  -4  10   2   30.40    2.90
   4  10  -2   32.90    3.00
   4  10  -1  293.47   18.30
   4  10  -1  253.27   17.80
   4  10  -1  323.57   17.90
  -4  10   1  264.27   17.60
  -4  10   1  304.57   17.70
  -4  10   0   15.80    2.00
  -4  10   0   19.30    2.30
   4  10   0   20.30    2.50
   4  10   0   15.90    2.20
  -4  10   0   22.30    2.30
   4  10   0   21.40    2.80
   4  10   0   16.90    2.30
  -4  10  -1   80.29    5.50
   4  10   1   80.79    5.70
   4  10   1   74.79    5.60
   4  10   1   72.79    6.00
  -4  10  -1   92.39    5.80
   4  10   1   79.19    6.20
   4  10   2   62.39    5.30
  -4  10  -2   65.89    4.60
   4  10   2   66.99    4.80
   4  10   2   63.09    4.70
  -4  10  -2   70.39    4.90
   4  10   2   64.09    5.20
   4  10   3   14.40    1.60
  -4  10  -3    9.40    1.60
   4  10   3   12.30    2.10
   4  10   3    8.30    1.50
  -4  10  -3   12.40    1.60
  -4  10  -3   12.90    1.70
  -4 -10  -3    8.80    1.40
  -4  10  -4    3.30    0.90
  -4  10  -4    4.00    0.80
   4  10   4    2.60    1.20
  -4  10  -4    2.70    1.10
   4  10   4    2.50    0.90
  -4 -10  -4    3.30    1.00
   4  10   5   23.10    2.50
  -4  10  -5   24.90    2.10
   4  10   5   18.10    2.10
  -4  10  -5   22.40    1.90
  -4 -10  -5   23.80    2.00
   4  10   6   12.50    1.60
  -4 -10  -6    8.00    1.10
  -4 -10  -6   10.60    1.30
   4  10   7    4.40    1.00
  -4 -10  -7    6.90    1.00
   4  11  -5   32.10    2.70
   4  11  -5   30.70    2.60
  -4  11   5   33.10    2.40
   4 -11  -5   35.50    2.40
   4  11  -4   66.79    4.60
  -4  11   4   63.69    4.50
  -4  11   4   70.09    4.30
   4  11  -4   64.59    4.70
   4  11  -4   66.89    4.70
   4 -11  -4   66.79    4.40
   4  11  -3   73.59    5.20
   4  11  -3   74.19    5.20
  -4  11   3   70.49    5.00
   4  11  -3   70.89    5.20
  -4  11   3   76.49    4.90
   4 -11  -3   75.69    4.70
   4  11  -2   19.80    2.10
  -4  11   2   18.20    1.90
   4  11  -2   19.10    2.20
   4  11  -2   19.50    2.20
  -4  11   2   16.40    1.80
  -4  11   2   17.40    1.80
   4 -11  -2   19.50    1.70
  -4  11   1  108.49    6.80
   4  11  -1   90.79    6.70
  -4  11   1  107.79    6.90
  -4  11   1  107.79    6.80
   4  11  -1  108.29    7.00
   4  11  -1  102.29    7.20
   4  11  -1  111.39    7.00
   4 -11  -1   96.79    6.60
  -4  11   0   19.50    2.10
  -4  11   0   20.10    2.10
   4  11   0   23.40    2.30
   4  11   0   19.20    2.10
  -4  11   0   19.60    2.00
   4  11   0   23.00    2.20
   4  11   0   24.20    2.60
  -4  11  -1   42.20    3.00
   4  11   1   38.60    3.30
   4  11   1   43.40    3.10
   4  11   1   41.40    3.20
  -4  11  -1   37.20    3.10
  -4  11  -1   38.40    3.10
   4  11   1   39.70    3.40
   4  11   2   42.10    2.90
  -4  11  -2   40.80    3.10
  -4  11  -2   39.10    2.90
   4  11   2   37.50    3.20
   4  11   2   35.00    3.20
  -4  11  -2   37.70    3.00
  -4 -11  -2   44.40    3.00
  -4  11  -3   34.80    2.60
   4  11   3   37.70    2.80
  -4  11  -3   33.40    2.70
  -4  11  -3   39.00    2.80
   4  11   3   33.20    3.00
  -4 -11  -3   30.90    2.60
   4  11   4   18.70    2.00
  -4  11  -4   14.90    1.60
  -4  11  -4   15.30    1.50
   4  11   4   18.70    1.90
  -4 -11  -4   14.40    1.80
  -4 -11  -5   13.40    1.50
  -4 -11  -5   13.00    1.20
  -4  12   1   15.90    1.90
   4  12  -1   19.40    1.60
   4  12  -1   14.10    2.00
   4  12  -1   13.50    1.90
  -4  12   0   49.70    3.70
  -4  12   0   43.20    3.50
   4  12   0   50.89    3.20
   4  12   0   46.20    3.90
  -4  12  -1   27.50    2.00
  -4  12  -1   28.20    2.10
   4  12   1   25.50    2.20
   4  12   1   24.40    2.10
   5   0 -13    1.20    1.20
   5   0 -13    1.10    0.70
   5   0 -12   34.50    2.80
   5   0 -12   37.50    3.10
   5   0 -12   30.30    2.80
   5   0 -11    0.00    1.00
   5   0 -11    0.00    0.90
   5   0 -11    0.00    1.00
   5   0 -11    1.10    1.00
   5   0 -10  260.37   16.10
   5   0 -10  261.97   16.00
   5   0 -10  243.08   16.30
   5   0  -9   -2.00    0.90
   5   0  -9   -1.60    0.90
  -5   0   9    2.50    1.50
   5   0  -9   -1.10    0.90
   5   0  -9   -0.30    1.10
   5   0  -9   -1.60    0.90
   5   0  -8  279.57   16.70
   5   0  -8  258.77   16.00
   5   0  -8  265.37   16.40
  -5   0   8  242.78   16.50
   5   0  -8  246.78   16.20
   5   0  -8  246.78   15.90
   5   0  -7   -0.10    0.80
   5   0  -7    1.20    1.00
   5   0  -7   -1.60    1.00
  -5   0   7    1.00    0.80
   5   0  -7    0.80    0.80
   5   0  -7   -2.20    0.80
   5   0  -6  290.97   16.80
  -5   0   6  274.87   17.20
   5   0  -6  262.77   16.90
   5   0  -6  268.77   16.70
   5   0  -6  271.17   16.90
   5   0  -6  265.27   16.70
   5   0  -5   -0.80    0.80
  -5   0   5    0.90    0.60
  -5   0   4 3301.07  186.88
  -5   0   4 3081.69  187.28
   5   0  -3   -0.50    0.50
  -5   0   3   -0.70    0.40
  -5   0   3    0.70    0.60
  -5   0   1   -0.10    0.50
   5   0  -1    0.00    0.50
  -5   0   1   -0.10    0.50
   5   0   0 1274.67   73.39
  -5   0   0 1326.17   73.29
   5   0   0 1247.78   73.29
  -5   0   0 1139.69   73.39
   5   0   1   -0.60    0.50
  -5   0  -1   -0.30    0.40
  -5   0  -2  291.37   19.20
   5   0   2  350.86   19.40
   5   0   3    0.00    0.50
  -5   0  -3    0.20    0.60
   5   0   4  105.89    6.80
  -5   0  -4   95.99    6.60
  -5   0  -5   -0.40    0.60
  -5   0  -5    1.00    1.20
  -5   0  -5    0.60    0.90
   5   0   5   -0.20    0.70
  -5   0  -5    1.00    1.20
  -5   0  -6  109.59    7.70
  -5   0  -6   95.49    7.40
  -5   0  -6   98.89    7.00
  -5   0  -6  106.19    7.20
   5   0   6  108.89    7.40
  -5   0  -7   -2.10    1.10
   5   0   7   -0.10    0.90
  -5   0  -7    0.60    1.10
  -5   0  -7    0.70    1.00
  -5   0  -7   -0.30    1.20
  -5   0  -8    7.60    1.90
  -5   0  -8   11.30    1.90
  -5   0  -8   11.20    2.20
  -5   0  -8   12.10    2.70
  -5   0  -9   -1.70    1.40
   5   0   9    0.20    1.60
  -5   0  -9   -2.80    1.60
  -5   0  -9    1.30    1.20
  -5   0 -10   37.30    4.20
  -5   0 -10   31.50    3.60
  -5   0 -10   31.90    3.20
  -5   0 -11    1.10    1.00
  -5   0 -11    0.10    1.00
  -5   0 -11   -0.30    1.20
  -5   0 -12    7.00    1.20
  -5   0 -12    6.00    1.50
   5   1 -13    5.20    1.00
   5   1 -13    4.00    0.90
   5  -1 -13    4.90    0.90
   5  -1 -13    2.60    1.20
   5   1 -12   83.09    5.50
   5   1 -12   81.99    5.70
   5   1 -12   81.49    5.60
   5  -1 -12   79.89    5.60
   5  -1 -12   81.69    5.50
   5   1 -11    8.80    1.60
   5   1 -11    7.40    1.50
   5   1 -11    6.30    1.40
   5   1 -11    9.60    2.00
   5  -1 -11   13.50    1.90
   5  -1 -11   10.70    1.70
   5  -1 -11    9.50    2.20
   5   1 -10   50.59    4.20
   5   1 -10   55.29    4.30
   5   1 -10   45.50    4.20
   5   1 -10   48.50    4.30
   5  -1 -10   51.79    4.10
   5  -1 -10   47.80    4.10
   5  -1 -10   54.19    4.40
   5  -1 -10   48.40    4.00
   5   1  -9  130.79    9.40
   5   1  -9  147.19    9.50
   5   1  -9  137.59    9.20
   5   1  -9  141.99    9.30
   5   1  -9  130.89    9.20
   5  -1  -9  143.79    9.40
   5  -1  -9  122.19    8.90
  -5  -1   9  128.69    9.60
   5  -1  -9  147.39    9.20
   5  -1  -9  141.09    9.20
   5  -1  -9  135.79    9.10
   5   1  -8  402.16   24.30
   5   1  -8  392.96   24.30
   5   1  -8  395.66   24.10
   5   1  -8  401.96   24.10
   5   1  -8  411.56   24.10
  -5   1   8  366.06   24.60
   5  -1  -8  395.56   23.90
  -5  -1   8  375.96   24.50
   5  -1  -8  413.96   24.00
   5  -1  -8  391.46   24.00
   5  -1  -8  382.36   24.20
   5   1  -7   90.69    6.20
   5   1  -7   81.09    5.90
   5   1  -7   87.39    6.20
   5   1  -7   79.79    6.00
   5   1  -7   95.49    6.10
   5  -1  -7   85.39    5.90
   5  -1  -7   79.29    5.80
  -5  -1   7   85.39    6.30
   5  -1  -7   87.39    5.90
   5  -1  -7   79.79    6.10
   5  -1  -7   81.59    6.10
   5   1  -6  317.47   19.50
   5   1  -6  298.27   19.60
  -5   1   6  329.77   19.90
   5   1  -6  296.67   19.60
   5   1  -6  324.17   19.60
   5  -1  -6  309.27   19.60
   5  -1  -6  339.47   19.50
  -5  -1   6  337.57   19.90
   5  -1  -6  314.17   19.30
  -5   1   5  297.07   16.70
   5   1  -5  275.17   16.30
   5   1  -5  248.68   16.30
   5  -1  -5  233.08   16.90
   5  -1  -5  279.57   16.20
  -5  -1   5  250.57   16.40
  -5   1   4 2316.17  144.89
  -5   1   4 2627.84  144.39
  -5  -1   4 2360.06  144.69
   5  -1  -4 2546.55  144.69
  -5   1   3   77.59    5.60
  -5   1   3   83.89    5.30
   5  -1  -3   85.89    5.40
  -5  -1   3   84.39    5.80
  -5  -1   3   82.49    5.70
  -5   1   2 6213.28  379.46
  -5   1   2 6636.54  379.16
  -5  -1   2 6191.98  379.46
  -5  -1   2 6899.11  379.26
  -5   1   1   20.70    2.00
  -5   1   1   27.50    1.90
   5   1  -1   23.00    2.00
  -5  -1   1   21.00    2.10
  -5  -1   1   23.80    1.90
   5   1   0  738.13   44.40
   5   1   0  697.73   44.30
  -5   1   0  804.72   44.20
  -5  -1   0  817.52   44.40
  -5  -1   0  723.23   44.50
   5  -1   0  720.33   44.60
   5   1   1   36.70    2.70
  -5  -1  -1   36.50    2.70
  -5  -1  -1   32.40    3.50
  -5   1  -2   76.59    5.20
   5   1   2   82.39    5.60
   5   1   2   79.69    5.50
  -5  -1  -2   77.29    5.50
  -5  -1  -2   87.49    5.50
   5  -1   2   92.59    5.40
  -5   1  -3  193.58   12.90
   5   1   3  206.58   13.20
   5  -1   3  226.88   13.00
  -5  -1  -3  222.08   13.20
   5   1   4  118.49    7.80
  -5   1  -4  121.39    7.50
  -5   1  -4  109.79    7.80
  -5  -1  -4  117.89    8.00
   5  -1   4  113.29    7.50
  -5  -1  -4  112.39    7.80
  -5   1  -5   38.70    3.80
  -5   1  -5   36.90    3.30
  -5   1  -5   36.80    3.40
   5   1   5   39.80    3.50
  -5   1  -5   38.20    3.00
  -5  -1  -5   34.40    3.20
  -5  -1  -5   30.60    3.40
  -5   1  -6  115.19    8.40
  -5   1  -6  125.09    9.00
  -5   1  -6  128.69    8.40
  -5   1  -6  119.89    8.70
   5   1   6  132.39    8.90
  -5  -1  -6  125.09    8.90
   5  -1   6  134.89    8.50
  -5  -1  -6  123.09    8.60
  -5  -1  -6  125.89    8.30
  -5   1  -7   13.30    2.50
  -5   1  -7    9.50    2.20
   5   1   7    7.90    2.00
  -5   1  -7   13.90    1.80
  -5   1  -7   10.00    1.90
   5  -1   7    9.50    1.80
  -5  -1  -7   10.50    2.20
  -5  -1  -7   13.00    2.50
  -5  -1  -7    9.70    1.90
  -5  -1  -7   12.00    2.50
  -5   1  -8   13.70    2.40
  -5   1  -8   12.80    2.60
   5   1   8   10.70    3.30
  -5   1  -8   11.10    1.90
   5  -1   8    7.10    1.80
  -5  -1  -8   10.40    2.00
  -5  -1  -8    9.90    2.00
  -5  -1  -8   10.50    2.40
   5   1   9   42.20    5.00
  -5   1  -9   45.90    5.40
  -5   1  -9   41.60    4.40
   5   1   9   48.20    4.40
  -5   1  -9   45.00    3.90
  -5  -1  -9   50.99    4.80
  -5  -1  -9   50.29    5.60
   5  -1   9   49.30    4.70
  -5  -1  -9   52.29    4.20
  -5  -1  -9   40.60    4.70
   5   1  10    3.70    1.60
  -5   1 -10    4.30    1.30
  -5   1 -10    1.70    1.50
  -5   1 -10    3.40    1.60
  -5  -1 -10    2.90    1.70
  -5  -1 -10    4.80    1.70
  -5  -1 -10    3.40    1.30
  -5   1 -11    4.40    1.60
  -5   1 -11    3.20    1.60
  -5   1 -11    2.40    1.20
  -5  -1 -11   -0.60    1.10
  -5  -1 -11    1.40    1.10
  -5  -1 -11    2.70    2.10
  -5   1 -12    6.10    1.50
  -5   1 -12    6.20    1.50
  -5  -1 -12    6.10    1.40
  -5  -1 -12    6.10    1.30
   5   2 -13    3.30    0.90
   5   2 -13    1.40    0.80
   5   2 -13    2.60    0.70
   5  -2 -13    4.50    0.90
   5   2 -12   13.10    1.70
   5   2 -12   11.90    1.70
   5   2 -12   12.60    1.90
   5  -2 -12   13.40    1.60
   5  -2 -12   12.40    1.80
   5   2 -11   21.60    2.60
   5   2 -11   28.10    2.80
   5   2 -11   24.10    2.70
   5   2 -11   26.70    2.80
   5  -2 -11   26.50    2.60
   5  -2 -11   26.20    2.40
   5   2 -10   14.60    2.40
   5   2 -10    9.70    1.80
   5   2 -10   13.90    2.20
   5   2 -10    9.90    1.80
   5  -2 -10   15.50    2.10
   5  -2 -10   12.50    1.70
   5   2  -9  113.29    7.70
   5   2  -9  105.99    7.40
   5   2  -9  119.29    7.60
   5   2  -9  101.49    7.40
   5   2  -9   95.99    7.50
  -5  -2   9  102.89    7.80
   5  -2  -9  105.79    7.20
   5  -2  -9  102.19    7.10
   5   2  -8  144.09   10.30
   5   2  -8  154.98   10.30
   5   2  -8  160.08   10.40
   5   2  -8  138.59   10.10
   5   2  -8  153.78   10.20
   5  -2  -8  167.08   10.30
   5  -2  -8  159.58   10.00
   5  -2  -8  157.68   10.00
  -5  -2   8  145.59   10.50
   5  -2  -8  162.08   10.00
   5   2  -7  144.89    9.60
   5   2  -7  141.99    9.50
   5   2  -7  133.39    9.60
   5   2  -7  145.69    9.60
   5   2  -7  136.79    9.40
  -5   2   7  138.89   10.00
   5  -2  -7  146.09    9.30
  -5  -2   7  149.69    9.80
   5  -2  -7  137.19    9.20
   5  -2  -7  158.18    9.60
   5  -2  -7  148.49    9.30
   5   2  -6  189.48   12.60
   5   2  -6  187.38   12.60
   5   2  -6  189.18   12.40
   5   2  -6  177.68   12.40
  -5   2   6  197.98   12.90
   5   2  -6  198.68   12.60
   5  -2  -6  220.88   12.60
  -5  -2   6  217.78   13.10
   5  -2  -6  202.48   12.30
   5  -2  -6  193.78   12.30
   5   2  -5  347.77   21.60
   5   2  -5  348.67   21.40
   5   2  -5  345.37   21.40
   5   2  -5  360.66   21.50
  -5   2   5  372.46   21.20
   5   2  -5  322.87   21.60
  -5  -2   5  366.66   21.70
   5  -2  -5  351.06   21.20
  -5   2   4  154.08   10.20
  -5   2   4  165.18    9.90
  -5   2   3   23.70    1.90
  -5  -2   3   23.10    2.30
   5  -2  -3   24.40    2.00
  -5   2   2  983.00   52.89
  -5   2   2  863.31   52.19
  -5  -2   2  796.62   52.39
  -5  -2   2  865.91   52.39
   5  -2  -2  920.01   52.29
   5   2  -1  159.28   10.10
  -5   2   1  161.78    9.70
  -5  -2   1  153.28   10.50
  -5  -2   1  158.08    9.80
   5   2   0  620.04   36.00
  -5   2   0  547.75   35.70
  -5  -2   0  637.44   36.30
  -5  -2   0  590.44   36.10
   5  -2   0  633.94   35.80
   5   2   1  160.38   10.20
   5   2   1  165.58   10.10
  -5   2  -1  149.19    9.70
  -5  -2  -1  149.88   10.10
  -5  -2  -1  161.28   10.10
   5  -2   1  178.48    9.90
  -5   2  -2  362.06   23.00
   5   2   2  375.06   23.50
   5   2   2  391.36   23.30
  -5  -2  -2  373.66   23.30
   5  -2   2  421.66   23.10
  -5  -2  -2  396.36   23.40
  -5   2  -3  408.06   26.80
   5   2   3  441.96   27.20
   5   2   3  438.06   27.40
  -5  -2  -3  495.65   27.40
   5  -2   3  483.85   26.90
  -5  -2  -3  443.86   27.30
  -5   2  -4  230.38   14.80
  -5   2  -4  246.58   14.50
   5   2   4  241.68   15.20
  -5  -2  -4  222.28   15.00
   5  -2   4  235.98   14.50
  -5  -2  -4  255.87   15.00
  -5   2  -5  166.78   11.30
   5   2   5  166.68   11.20
  -5   2  -5  164.08   10.80
  -5   2  -5  151.38   11.00
  -5   2  -5  172.18   10.70
  -5  -2  -5  170.78   10.70
  -5  -2  -5  161.38   11.10
  -5  -2  -5  184.78   11.20
   5  -2   5  177.08   10.80
   5   2   6   83.19    6.60
  -5   2  -6   78.09    6.70
  -5   2  -6   86.69    5.90
  -5   2  -6   79.49    6.10
  -5   2  -6   84.29    6.50
  -5  -2  -6   89.89    6.30
  -5  -2  -6   87.29    6.60
   5  -2   6   88.59    6.00
  -5  -2  -6   86.59    6.40
  -5  -2  -6   82.69    5.90
  -5   2  -7    6.00    1.90
  -5   2  -7    3.30    1.60
   5   2   7    1.70    1.50
  -5   2  -7    3.80    1.30
  -5   2  -7    4.70    1.90
  -5   2  -7    3.70    1.20
  -5  -2  -7    3.10    1.20
  -5  -2  -7    5.30    1.70
  -5  -2  -7    0.70    1.50
  -5  -2  -7    2.30    1.60
   5  -2   7    2.10    1.10
   5   2   8   55.39    5.10
  -5   2  -8   64.89    5.60
  -5   2  -8   55.89    5.10
   5   2   8   52.59    5.60
  -5   2  -8   57.49    4.60
  -5  -2  -8   55.39    5.20
   5  -2   8   54.39    4.80
  -5  -2  -8   59.59    4.60
  -5  -2  -8   53.09    5.30
  -5  -2  -8   59.69    4.90
  -5   2  -9    9.30    1.90
   5   2   9    4.90    4.00
   5   2   9    6.90    1.80
  -5   2  -9   11.40    2.60
  -5   2  -9    9.40    2.30
  -5  -2  -9   12.70    3.50
  -5  -2  -9    9.70    1.70
  -5  -2  -9    9.10    1.90
  -5  -2  -9    8.30    1.80
   5  -2   9    8.20    2.00
  -5   2 -10    1.50    1.50
  -5   2 -10   -1.20    1.30
  -5   2 -10    0.70    1.10
   5   2  10    0.20    1.60
  -5  -2 -10   -0.50    1.20
  -5  -2 -10    1.40    1.40
  -5  -2 -10    2.00    1.10
  -5   2 -11    2.60    1.50
  -5   2 -11    4.20    1.30
  -5  -2 -11   -0.30    1.10
  -5  -2 -11    1.60    1.50
  -5  -2 -11    2.60    1.00
  -5   2 -12    7.00    1.70
  -5   2 -12    4.40    1.20
  -5  -2 -12    2.60    1.00
  -5  -2 -12    3.90    0.90
   5   3 -12  134.79    8.70
   5   3 -12  139.49    8.70
   5   3 -12  134.49    8.60
   5  -3 -12  134.69    8.60
   5  -3 -12  131.19    8.30
   5   3 -11  164.88   10.60
   5   3 -11  161.58   10.60
   5   3 -11  164.48   10.70
   5   3 -11  155.98   10.50
   5  -3 -11  173.48   10.30
   5  -3 -11  155.38   10.30
   5   3 -10   62.39    4.80
   5   3 -10   51.89    4.60
   5   3 -10   53.89    4.70
   5   3 -10   61.79    4.80
   5  -3 -10   62.39    4.50
   5  -3 -10   59.99    4.40
   5   3  -9   42.60    3.90
   5   3  -9   41.20    3.80
   5   3  -9   45.00    3.90
   5   3  -9   42.00    3.80
   5   3  -9   37.90    3.70
   5  -3  -9   38.40    3.40
  -5  -3   9   43.70    4.00
   5  -3  -9   40.00    3.50
   5   3  -8  188.48   12.90
   5   3  -8  196.18   13.00
   5   3  -8  189.88   13.10
   5   3  -8  220.68   13.20
   5  -3  -8  202.18   12.60
   5  -3  -8  216.38   12.70
  -5  -3   8  197.38   13.40
   5  -3  -8  195.38   12.60
   5   3  -7  111.49    8.00
   5   3  -7  130.09    8.10
   5   3  -7  108.69    7.80
   5   3  -7  111.19    7.80
   5  -3  -7  107.69    7.50
   5  -3  -7  128.29    7.60
  -5  -3   7  100.79    7.90
   5   3  -6  277.37   16.90
   5   3  -6  272.17   16.90
   5   3  -6  270.97   16.80
   5   3  -6  271.07   17.00
   5   3  -6  260.87   16.80
  -5  -3   6  278.67   17.00
   5  -3  -6  256.07   16.50
   5   3  -5  212.08   13.50
   5   3  -5  210.48   13.30
   5   3  -5  207.78   13.40
   5   3  -5  217.58   13.40
   5   3  -5  208.28   13.30
  -5   3   5  218.28   13.10
   5  -3  -5  210.68   13.00
  -5  -3   5  208.68   13.50
   5   3  -4  328.97   20.90
   5   3  -4  330.37   20.80
  -5   3   4  367.16   20.60
   5   3  -4  333.37   20.80
   5   3  -4  324.07   20.90
   5  -3  -4  344.97   20.70
  -5  -3   4  360.36   21.00
  -5   3   3  299.17   17.70
  -5  -3   3  299.17   18.10
   5  -3  -3  282.57   17.70
  -5   3   2 1452.85   79.09
  -5  -3   2 1326.87   79.39
   5  -3  -2 1256.07   79.09
  -5   3   1  377.86   23.10
   5   3  -1  399.36   23.30
  -5  -3   1  386.16   23.50
  -5   3   0  403.76   25.40
   5   3   0  436.36   25.70
   5  -3   0  450.45   25.50
  -5  -3   0  432.96   25.70
  -5  -3   0  417.96   25.80
   5   3   1   67.69    4.70
   5   3   1   59.59    4.80
  -5   3  -1   65.29    4.30
  -5  -3  -1   68.39    4.80
   5  -3   1   75.29    4.40
  -5  -3  -1   64.39    5.30
   5   3   2  102.69    6.70
  -5   3  -2  108.09    6.30
   5   3   2   90.69    6.90
  -5  -3  -2  104.19    6.80
   5  -3   2   96.49    6.40
  -5  -3  -2  107.29    6.90
  -5   3  -3  195.58   13.40
   5   3   3  236.28   13.70
   5   3   3  210.88   13.90
  -5   3  -3  220.88   13.20
   5  -3   3  220.08   13.20
  -5  -3  -3  217.38   13.80
  -5  -3  -3  235.58   13.80
  -5  -3  -3  206.38   13.60
   5   3   4   96.89    6.80
  -5   3  -4   93.69    6.30
  -5   3  -4   79.09    6.50
  -5   3  -4   83.19    6.20
  -5   3  -4   89.09    5.90
  -5  -3  -4   89.39    6.50
  -5  -3  -4  101.89    6.70
   5  -3   4   98.59    5.90
  -5   3  -5   38.50    4.10
  -5   3  -5   42.20    3.50
  -5   3  -5   48.60    3.60
   5   3   5   35.40    4.00
   5   3   5   34.20    4.70
  -5   3  -5   41.70    3.90
  -5   3  -5   45.00    3.20
  -5  -3  -5   43.00    3.90
  -5  -3  -5   49.10    6.00
  -5  -3  -5   48.60    4.10
  -5  -3  -5   39.20    3.40
   5  -3   5   38.60    3.10
   5   3   6  230.98   17.10
  -5   3  -6  243.88   15.60
  -5   3  -6  250.17   15.30
  -5   3  -6  246.38   16.20
  -5   3  -6  244.88   16.40
  -5  -3  -6  217.38   17.50
  -5  -3  -6  268.87   15.70
  -5  -3  -6  249.58   16.30
  -5  -3  -6  260.07   16.50
  -5   3  -7   43.30    4.60
  -5   3  -7   38.60    3.40
   5   3   7   47.20    4.70
  -5   3  -7   44.40    4.40
  -5   3  -7   38.00    3.70
   5   3   7   37.20    5.70
  -5  -3  -7   41.10    4.30
   5  -3   7   40.40    3.70
  -5  -3  -7   47.20    4.50
  -5  -3  -7   42.20    4.10
  -5   3  -8   24.00    3.90
  -5   3  -8   33.90    3.90
   5   3   8   34.20    3.90
  -5  -3  -8   27.30    5.50
  -5  -3  -8   31.50    3.80
  -5  -3  -8   39.50    3.40
  -5  -3  -8   33.40    3.70
   5  -3   8   32.50    3.40
  -5   3  -9   70.59    5.50
  -5   3  -9   81.19    6.40
   5   3   9   66.19    5.70
  -5  -3  -9   69.79    6.00
  -5  -3  -9   65.99    5.70
  -5  -3  -9   81.09    5.50
  -5   3 -10    5.60    1.80
   5   3  10    2.80    1.30
  -5   3 -10    6.20    1.90
  -5  -3 -10    5.10    1.30
  -5  -3 -10    3.40    1.50
  -5   3 -11    3.60    1.50
  -5   3 -11    2.70    1.20
  -5  -3 -11    2.30    1.00
  -5  -3 -11    3.40    1.10
   5   4 -12    5.30    1.10
   5   4 -12    6.90    1.30
   5   4 -12    4.00    1.00
   5  -4 -12    5.70    1.10
   5   4 -11    5.50    1.30
   5   4 -11    4.70    1.10
   5   4 -11    5.00    1.40
   5   4 -11    2.90    1.80
   5  -4 -11    5.90    1.30
   5   4 -10   21.60    2.60
   5   4 -10   22.00    2.70
   5   4 -10   20.20    2.40
   5   4 -10   18.00    2.40
   5  -4 -10   22.80    2.30
   5  -4 -10   20.90    3.00
   5   4  -9   76.19    5.70
   5   4  -9   86.19    6.00
   5   4  -9   79.39    5.70
   5   4  -9   73.69    5.60
   5   4  -9   69.59    5.60
   5  -4  -9   62.69    5.00
   5  -4  -9   67.59    5.20
   5  -4  -9   86.09    5.50
  -5  -4   9   69.79    5.80
   5   4  -8   12.50    2.00
   5   4  -8   16.00    2.50
   5   4  -8   17.30    2.50
   5   4  -8   16.90    2.50
   5   4  -8   13.50    2.10
   5  -4  -8   12.60    1.90
   5  -4  -8   15.20    2.20
   5  -4  -8   12.70    1.80
   5   4  -7  303.47   17.90
   5   4  -7  271.07   17.80
   5   4  -7  277.37   18.00
   5   4  -7  273.17   17.90
   5   4  -7  322.77   18.10
   5  -4  -7  261.17   17.40
   5   4  -6  569.34   36.70
   5   4  -6  580.74   35.60
   5   4  -6  559.34   37.10
   5   4  -6  627.74   35.90
   5  -4  -6  584.04   35.40
  -5  -4   6  614.24   35.80
   5   4  -5 1655.63  100.59
  -5   4   5 1812.02  100.29
   5   4  -5 1621.84  100.39
   5   4  -5 1702.33  100.49
  -5   4   5 1671.03  100.09
   5   4  -5 1711.73  100.59
   5   4  -5 1715.23  100.49
   5  -4  -5 1646.14  100.29
  -5  -4   5 1740.63  100.59
   5  -4  -5 1742.53  100.09
   5   4  -4  429.46   27.50
   5   4  -4  432.76   27.60
   5   4  -4  426.86   27.50
  -5   4   4  485.65   27.30
   5   4  -4  455.65   27.90
   5   4  -4  445.26   27.70
   5   4  -4  444.66   27.50
  -5  -4   4  504.85   27.90
   5  -4  -4  466.65   27.40
  -5   4   3  712.93   38.20
   5   4  -3  678.53   38.90
   5   4  -3  609.94   38.90
   5   4  -3  609.04   39.10
  -5   4   3  692.13   38.80
   5   4  -3  593.44   38.40
  -5   4   3  647.54   38.70
   5   4  -3  580.84   38.40
   5  -4  -3  647.54   38.30
  -5  -4   3  655.53   38.60
  -5   4   2   72.29    4.90
   5   4  -2   77.39    5.10
   5   4  -2   71.59    5.30
   5   4  -2   71.59    6.00
   5  -4  -2   80.89    5.10
  -5  -4   2   72.19    5.30
  -5   4   1  841.62   52.79
   5   4  -1  833.62   52.99
  -5  -4   1  920.81   53.29
   5  -4  -1  985.00   52.89
   5   4   0  898.01   49.10
  -5   4   0  796.62   48.70
   5  -4   0  815.92   48.80
  -5  -4   0  798.52   49.20
  -5   4  -1  684.03   41.30
  -5   4  -1  681.23   41.00
   5   4   1  715.23   41.50
  -5   4  -1  681.53   41.40
  -5  -4  -1  702.63   41.60
   5  -4   1  709.13   41.10
   5   4   2  152.88   10.60
  -5   4  -2  156.38    9.90
  -5   4  -2  150.88    9.80
  -5   4  -2  164.58    9.50
   5   4   2  137.99   10.20
   5   4   2  161.78   10.00
   5   4   2  145.29    9.80
   5  -4   2  157.38    9.50
  -5  -4  -2  166.78   10.20
  -5   4  -3  231.98   13.90
   5   4   3  242.88   15.20
  -5   4  -3  224.88   14.30
   5   4   3  252.77   14.60
   5   4   3  218.28   14.80
  -5  -4  -3  221.68   14.50
   5  -4   3  234.88   14.00
  -5  -4  -3  221.78   14.60
  -5   4  -4   23.20    3.10
  -5   4  -4   18.90    2.10
  -5   4  -4   17.30    2.00
   5   4   4   20.90    3.20
  -5   4  -4   20.90    1.70
   5   4   4   19.40    2.70
  -5   4  -4   18.30    2.60
  -5  -4  -4   13.90    2.20
   5  -4   4   19.50    1.70
  -5   4  -5   14.20    2.00
  -5   4  -5   13.90    2.60
  -5   4  -5   20.40    2.90
  -5   4  -5   18.10    1.70
  -5   4  -5   17.80    2.20
   5   4   5   21.20    2.80
   5   4   5   19.40    3.10
  -5  -4  -5   16.30    2.40
  -5  -4  -5   15.80    2.30
   5  -4   5   16.40    1.70
   5   4   6    5.80    2.10
  -5   4  -6   11.70    2.20
  -5   4  -6    9.80    1.50
  -5   4  -6    9.50    1.70
  -5   4  -6    6.40    1.90
   5  -4   6    7.10    1.30
  -5  -4  -6    7.50    1.80
  -5  -4  -6    8.30    1.50
  -5   4  -7   23.70    2.90
  -5   4  -7   26.80    2.50
  -5   4  -7   26.70    3.60
  -5   4  -7   25.30    3.40
   5   4   7   25.20    3.60
   5  -4   7   25.60    2.70
  -5  -4  -7   29.40    3.00
  -5  -4  -7   28.50    3.50
  -5   4  -8   17.30    2.60
   5   4   8   21.80    3.40
  -5   4  -8   32.30    4.70
  -5   4  -8   21.50    2.50
  -5   4  -8   18.50    3.20
   5  -4   8   25.30    2.90
  -5  -4  -8   25.80    3.70
   5   4   9   16.10    2.50
  -5   4  -9   21.70    3.00
  -5   4  -9   20.30    3.10
  -5  -4  -9   20.40    2.40
  -5  -4  -9   19.20    2.90
  -5   4 -10    5.60    2.60
   5   4  10    3.70    1.30
  -5   4 -10    4.60    1.50
  -5  -4 -10    4.90    1.40
  -5  -4 -10    4.80    1.20
  -5   4 -11    3.90    1.10
  -5   4 -11    1.90    1.10
  -5  -4 -11    4.10    1.10
  -5  -4 -11    1.80    0.90
   5   5 -12   40.80    3.10
   5   5 -12   46.20    3.30
   5   5 -12   46.00    3.30
   5  -5 -12   44.40    3.20
   5   5 -11  152.48    9.70
   5   5 -11  148.29    9.50
   5   5 -11  151.38    9.60
   5  -5 -11  145.39    9.40
   5   5 -10    1.20    1.20
   5   5 -10   -0.40    0.70
   5   5 -10    0.80    0.80
   5   5 -10    3.90    1.40
   5  -5 -10    0.70    0.90
   5   5  -9   70.09    5.70
   5   5  -9   90.49    6.10
   5   5  -9   83.99    6.00
   5   5  -9   82.59    6.10
   5   5  -9   70.39    5.80
   5   5  -8    1.10    1.10
   5   5  -8    2.80    1.50
   5   5  -8    1.90    1.30
   5   5  -8    2.40    1.30
  -5  -5   8    1.60    1.10
   5  -5  -8    1.60    0.90
   5  -5  -8    2.20    1.30
   5   5  -7  173.48   10.90
   5   5  -7  167.78   10.90
   5   5  -7  157.08   10.70
   5   5  -7  172.48   11.00
   5   5  -7  176.48   11.10
  -5  -5   7  148.89   10.80
   5  -5  -7  144.39   10.30
   5   5  -6  362.06   21.90
   5   5  -6  346.37   21.70
   5   5  -6  353.36   21.80
   5   5  -6  329.27   21.60
   5   5  -6  359.66   22.70
   5  -5  -6  325.17   21.20
  -5  -5   6  379.56   21.90
  -5   5   5  170.48   10.50
  -5   5   5  173.48   10.40
   5   5  -5  160.98   11.10
   5   5  -5  153.98   10.60
  -5   5   5  167.58   10.90
  -5  -5   5  168.48   10.90
   5  -5  -5  161.88   10.40
  -5   5   4  523.55   30.80
  -5   5   4  549.85   30.80
   5   5  -4  497.75   31.10
  -5   5   4  539.15   30.90
   5   5  -4  497.85   31.30
   5   5  -4  498.15   31.40
  -5   5   4  498.65   30.80
   5   5  -4  482.45   31.20
   5   5  -4  502.65   31.10
   5  -5  -4  456.35   31.50
  -5  -5   4  550.34   31.30
   5  -5  -4  570.34   30.80
  -5   5   3  546.45   33.90
   5   5  -3  561.84   34.10
  -5   5   3  589.74   34.10
   5   5  -3  554.04   34.20
  -5   5   3  528.95   33.90
   5   5  -3  578.94   34.60
   5   5  -3  556.54   34.40
   5   5  -3  541.45   34.20
  -5   5   3  561.24   33.90
   5   5  -3  592.74   34.10
   5  -5  -3  598.34   34.10
  -5  -5   3  610.04   34.40
   5   5  -2  127.39    8.90
   5   5  -2  130.89    9.00
  -5   5   2  131.69    8.70
  -5   5   2  136.99    8.70
   5   5  -2  142.59    8.90
   5   5  -2  137.59    9.20
   5   5  -2  126.59    9.00
   5   5  -2  135.39    9.40
  -5   5   2  133.59    8.90
  -5   5   2  139.59    8.60
  -5  -5   2  151.58    9.30
   5  -5  -2  147.09    8.80
  -5   5   1  691.93   44.60
  -5   5   1  757.12   44.30
   5   5  -1  739.43   44.90
   5   5  -1  776.52   45.20
  -5   5   1  709.93   44.40
   5   5  -1  756.22   44.60
  -5   5   1  726.43   44.50
   5   5  -1  769.22   44.70
   5   5  -1  699.43   44.80
   5  -5  -1  811.92   44.50
  -5  -5   1  806.82   44.90
  -5   5   0  264.07   15.60
   5   5   0  257.57   16.50
  -5   5   0  248.78   15.80
  -5   5   0  252.17   15.90
   5   5   0  259.47   16.40
   5   5   0  252.37   15.90
   5   5   0  260.87   16.60
   5   5   0  268.67   16.00
   5   5   0  232.28   15.80
  -5  -5   0  275.47   16.20
   5  -5   0  268.97   15.70
   5   5   1  254.77   15.50
   5   5   1  257.27   15.50
  -5   5  -1  238.38   15.40
  -5   5  -1  246.08   15.20
  -5   5  -1  240.38   15.50
   5   5   1  248.28   15.60
   5   5   1  245.88   16.10
   5   5   1  261.97   15.60
   5   5   1  261.77   16.30
   5  -5   1  240.98   15.40
  -5  -5  -1  265.07   15.90
   5   5   2  166.08   10.00
  -5   5  -2  164.68   10.70
  -5   5  -2  155.98    9.50
  -5   5  -2  150.38    9.90
   5   5   2  148.29   10.00
  -5   5  -2  140.79    9.60
   5   5   2  160.58   10.00
   5   5   2  156.68   10.80
  -5   5  -2  146.89    9.80
   5   5   2  146.29   10.40
   5  -5   2  153.48    9.60
  -5  -5  -2  161.58   10.30
  -5  -5  -2  157.48   10.10
  -5   5  -3  258.27   16.60
  -5   5  -3  258.07   16.50
   5   5   3  263.87   16.90
   5   5   3  280.27   16.50
   5   5   3  286.97   17.20
  -5   5  -3  244.18   16.80
   5   5   3  266.47   17.50
  -5   5  -3  272.67   16.10
  -5  -5  -3  304.17   16.90
   5  -5   3  260.07   16.20
  -5  -5  -3  258.47   16.90
  -5   5  -4   60.39    4.60
  -5   5  -4   68.49    4.40
   5   5   4   69.79    5.40
   5   5   4   70.19    4.70
   5   5   4   67.89    6.40
  -5   5  -4   59.89    5.20
  -5   5  -4   64.09    4.90
   5   5   4   59.59    5.60
   5  -5   4   64.39    4.40
  -5  -5  -4   70.39    5.20
  -5   5  -5   66.09    5.50
   5   5   5   55.09    5.60
  -5   5  -5   70.49    5.10
  -5   5  -5   81.29    6.50
  -5   5  -5   69.49    4.60
  -5   5  -5   68.49    5.50
   5   5   5   59.59    5.90
   5  -5   5   66.19    4.60
  -5  -5  -5   64.79    5.40
  -5  -5  -5   74.59    5.20
  -5   5  -6   75.19    6.70
  -5   5  -6   89.79    6.90
  -5   5  -6   79.89    6.20
   5   5   6   77.39    7.10
  -5   5  -6   83.69    6.10
  -5  -5  -6   99.69    6.80
  -5  -5  -6   98.19    6.40
  -5   5  -7   42.80    4.10
  -5   5  -7   36.30    3.10
  -5   5  -7   32.30    3.50
  -5   5  -7   33.10    4.20
   5   5   7   43.50    4.50
  -5  -5  -7   35.50    4.00
  -5  -5  -7   46.30    3.60
   5  -5   7   37.00    3.30
  -5   5  -8   18.00    2.50
  -5   5  -8   23.40    3.60
   5   5   8   20.70    3.20
  -5   5  -8   23.20    3.10
  -5  -5  -8   28.60    2.80
  -5  -5  -8   27.50    3.20
   5  -5   8   21.50    3.70
  -5   5  -9   20.40    3.10
   5   5   9   15.00    2.30
  -5   5  -9   23.10    2.80
  -5  -5  -9   16.60    2.40
  -5  -5  -9   21.10    2.30
  -5   5 -10    0.70    1.00
   5   5  10    1.30    1.10
  -5   5 -10    2.10    1.20
  -5  -5 -10    0.40    0.80
  -5  -5 -10    0.80    1.10
  -5   5 -11    0.50    1.00
  -5  -5 -11    0.20    0.70
   5   6 -11   17.20    1.80
   5   6 -11   14.10    1.70
   5   6 -11   14.70    1.80
   5  -6 -11   13.60    1.50
   5   6 -10   16.00    2.40
   5   6 -10   14.00    2.10
   5   6 -10   13.60    2.60
   5  -6 -10   15.90    2.20
   5   6  -9   92.19    6.70
   5   6  -9  107.09    7.00
   5   6  -9  105.79    7.10
   5   6  -9  102.69    7.10
   5  -6  -9   87.19    6.50
   5   6  -8    8.40    1.90
   5   6  -8    6.00    1.50
   5   6  -8    9.60    1.80
   5  -6  -8    6.30    1.20
   5  -6  -8    5.50    1.10
  -5  -6   8    4.10    1.40
   5   6  -7  165.18   10.60
   5   6  -7  143.59   10.40
   5   6  -7  173.78   10.50
   5   6  -7  169.28   10.60
  -5  -6   7  145.69   10.40
   5  -6  -7  134.89    9.80
   5   6  -6  309.57   18.70
   5   6  -6  293.77   18.40
  -5   6   6  298.77   17.90
   5   6  -6  325.17   18.70
   5   6  -6  313.07   18.60
  -5   6   6  272.17   18.00
   5   6  -6  278.27   18.40
   5  -6  -6  263.67   17.90
  -5   6   5  638.94   37.70
  -5   6   5  640.64   37.50
   5   6  -5  617.34   38.00
   5   6  -5  681.13   38.30
  -5   6   5  648.64   37.50
   5   6  -5  615.14   37.70
   5   6  -5  619.14   37.90
   5   6  -5  626.94   38.00
   5   6  -5  597.24   38.10
   5  -6  -5  650.93   37.50
  -5  -6   5  626.84   38.00
   5  -6  -5  574.34   37.70
   5   6  -4  364.16   23.00
   5   6  -4  378.16   22.90
   5   6  -4  360.06   23.10
  -5   6   4  408.86   22.80
  -5   6   4  379.66   22.80
   5   6  -4  367.56   23.10
   5   6  -4  356.06   24.30
   5   6  -4  366.66   23.30
   5  -6  -4  369.66   22.90
  -5  -6   4  391.56   23.20
  -5   6   3  727.23   41.50
   5   6  -3  684.53   41.80
   5   6  -3  756.92   42.40
   5   6  -3  707.33   42.50
  -5   6   3  625.54   41.60
  -5   6   3  699.33   41.60
  -5   6   3  734.93   41.50
   5   6  -3  678.43   41.60
   5  -6  -3  659.83   41.50
  -5  -6   3  686.83   41.90
   5   6  -2  152.98   10.30
   5   6  -2  155.08   10.60
  -5   6   2  149.19    9.80
   5   6  -2  146.39   10.10
   5   6  -2  147.69   10.10
   5   6  -2  158.98   10.50
  -5   6   2  151.78    9.90
   5   6  -2  158.58   10.00
   5   6  -2  146.09   10.00
  -5   6   2  154.18    9.90
   5  -6  -2  158.08    9.90
  -5  -6   2  165.98   10.30
   5   6  -1  288.77   18.10
  -5   6   1  295.27   17.80
   5   6  -1  297.47   18.80
  -5   6   1  275.27   17.80
  -5   6   1  284.57   18.10
  -5   6   1  281.07   18.00
   5   6  -1  315.27   18.20
   5   6  -1  283.77   18.30
   5   6  -1  290.57   18.10
   5  -6  -1  313.87   18.00
  -5  -6   1  297.27   18.30
   5   6   0  494.35   27.20
   5   6   0  467.65   27.10
  -5   6   0  406.36   26.70
  -5   6   0  416.16   26.80
   5   6   0  416.26   26.80
  -5   6   0  442.06   26.60
   5   6   0  490.35   27.00
   5   6   0  436.46   27.60
   5   6   0  428.66   27.60
  -5   6   0  433.36   26.90
  -5  -6   0  470.95   27.30
   5  -6   0  439.56   26.70
   5   6   1  226.28   14.30
  -5   6  -1  218.08   14.30
  -5   6  -1  221.28   14.30
   5   6   1  241.88   14.30
  -5   6  -1  201.58   14.10
   5   6   1  226.78   15.10
   5   6   1  231.08   15.20
  -5   6  -1  225.98   13.90
   5   6   1  247.88   14.70
   5   6   1  246.78   14.50
  -5  -6  -1  236.18   14.80
   5  -6   1  233.08   14.10
   5   6   2   68.49    5.60
  -5   6  -2   70.89    5.00
   5   6   2   66.69    4.90
  -5   6  -2   63.69    4.70
   5   6   2   68.79    5.20
   5   6   2   68.39    5.90
  -5   6  -2   73.79    5.70
  -5   6  -2   69.09    4.50
   5   6   2   59.69    5.00
  -5   6  -2   70.09    5.10
  -5  -6  -2   68.59    5.40
  -5  -6  -2   71.39    5.20
   5  -6   2   66.89    4.60
  -5   6  -3   20.70    2.30
   5   6   3   22.60    2.80
   5   6   3   32.30    4.90
   5   6   3   23.10    3.20
  -5   6  -3   22.40    2.20
  -5   6  -3   24.80    1.90
   5   6   3   26.10    2.70
  -5   6  -3   27.10    2.60
   5   6   3   25.20    2.50
  -5   6  -3   28.60    3.20
  -5  -6  -3   19.90    3.00
   5  -6   3   20.40    1.90
  -5  -6  -3   24.80    3.60
   5   6   4    9.50    1.90
  -5   6  -4    8.50    1.70
  -5   6  -4    8.70    1.40
  -5   6  -4    5.60    1.90
   5   6   4    7.20    1.50
  -5   6  -4    7.10    1.10
   5   6   4    4.10    1.90
  -5  -6  -4    9.20    1.60
   5  -6   4    6.10    1.10
  -5   6  -5   39.40    3.40
  -5   6  -5   43.00    3.70
   5   6   5   43.00    4.60
  -5   6  -5   44.00    3.10
   5   6   5   42.30    4.00
  -5   6  -5   36.50    4.10
  -5  -6  -5   42.40    3.70
  -5  -6  -5   37.90    3.80
   5  -6   5   44.90    3.30
  -5   6  -6   24.20    2.60
  -5   6  -6   20.80    2.10
  -5   6  -6   24.00    3.00
   5   6   6   25.40    3.60
   5  -6   6   24.00    2.20
  -5  -6  -6   25.70    2.70
  -5  -6  -6   21.40    3.00
  -5   6  -7   20.30    2.60
  -5   6  -7   25.00    3.00
  -5  -6  -7   22.90    3.00
   5  -6   7   22.70    2.50
  -5  -6  -7   23.30    2.60
  -5   6  -8    0.30    1.70
  -5   6  -8   -0.20    1.80
   5   6   8   -1.10    0.90
  -5   6  -8    0.60    1.20
  -5  -6  -8   -1.70    1.20
  -5  -6  -8    1.60    1.00
  -5   6  -9   11.50    1.80
   5   6   9    7.00    1.50
  -5   6  -9   11.90    2.90
  -5  -6  -9    8.90    1.60
  -5  -6  -9    7.60    1.60
   5   6  10    3.70    1.20
  -5  -6 -10    4.20    0.90
   5   7 -10    6.50    1.20
   5   7 -10    5.80    1.10
   5   7 -10    5.40    1.10
   5  -7 -10    5.40    1.00
   5   7  -9  117.49    7.20
   5   7  -9  114.79    7.50
   5  -7  -9   96.79    6.80
   5  -7  -9  111.29    7.30
   5   7  -8    0.60    1.40
   5   7  -8    0.20    0.90
   5   7  -8    1.20    1.00
   5   7  -8    1.50    1.00
   5  -7  -8    1.50    0.90
   5  -7  -8    0.90    0.70
   5   7  -7  200.48   12.00
   5   7  -7  171.08   11.40
   5   7  -7  180.68   11.80
   5   7  -7  182.88   11.80
  -5  -7   7  177.88   12.10
   5  -7  -7  163.38   11.20
   5   7  -6   12.50    2.10
   5   7  -6   14.90    2.00
  -5   7   6   15.90    1.90
  -5   7   6   13.10    1.80
   5   7  -6    8.90    2.30
  -5  -7   6   14.60    2.40
   5   7  -5  509.05   31.10
  -5   7   5  488.35   30.60
   5   7  -5  509.65   31.40
   5   7  -5  484.35   31.30
   5   7  -5  534.25   31.30
   5   7  -5  575.64   31.10
   5   7  -5  479.35   31.10
  -5   7   5  505.45   30.90
  -5   7   5  507.75   30.80
   5  -7  -5  523.55   31.10
  -5  -7   5  499.35   31.20
   5  -7  -5  520.85   30.70
   5   7  -4   26.90    3.00
   5   7  -4   29.50    3.20
   5   7  -4   29.90    3.50
  -5   7   4   27.40    2.70
  -5   7   4   30.40    3.00
   5   7  -4   28.70    3.50
   5   7  -4   29.10    3.10
  -5   7   4   30.20    2.70
  -5   7   4   29.90    2.80
   5   7  -4   31.30    3.20
  -5  -7   4   27.40    3.80
   5  -7  -4   30.60    3.70
   5   7  -3  187.08   12.50
   5   7  -3  187.68   12.50
   5   7  -3  181.38   12.60
   5   7  -3  200.98   12.90
  -5   7   3  193.88   12.30
   5   7  -3  208.78   13.30
  -5   7   3  192.78   12.30
  -5   7   3  197.78   12.40
   5   7  -3  180.58   12.50
  -5   7   3  205.98   12.30
   5  -7  -3  191.08   12.40
  -5  -7   3  210.68   12.80
  -5   7   2   18.40    1.90
  -5   7   2   15.90    2.10
   5   7  -2   16.00    2.30
   5   7  -2   21.20    3.10
  -5   7   2   17.10    2.10
   5   7  -2   20.60    2.70
   5   7  -2   18.20    2.30
   5   7  -2   19.60    2.60
  -5  -7   2   17.20    2.40
   5  -7  -2   19.20    2.10
   5   7  -1  289.77   16.30
   5   7  -1  248.88   16.70
  -5   7   1  282.07   15.80
   5   7  -1  237.28   16.00
   5   7  -1  238.78   16.30
   5   7  -1  246.58   16.00
   5   7  -1  263.87   16.80
  -5   7   1  237.28   15.90
  -5   7   1  245.88   16.00
  -5   7   1  285.17   15.90
  -5  -7   1  251.27   16.40
   5  -7  -1  252.07   15.90
   5   7   0   30.30    3.00
  -5   7   0   33.20    2.60
   5   7   0   29.80    3.10
  -5   7   0   37.40    3.00
  -5   7   0   30.90    2.90
   5   7   0   36.80    3.80
   5   7   0   34.80    3.30
   5   7   0   30.30    3.00
  -5   7   0   31.60    3.00
   5  -7   0   35.70    2.80
  -5  -7   0   33.20    3.40
  -5   7  -1  166.58    9.70
   5   7   1  152.08   10.10
  -5   7  -1  155.98   10.20
   5   7   1  158.48   11.00
   5   7   1  149.99   10.80
  -5   7  -1  140.09    9.80
   5   7   1  160.88   10.10
  -5   7  -1  174.88   10.20
   5   7   1  153.98   10.20
   5   7   1  154.48   10.40
  -5  -7  -1  143.39   10.50
   5  -7   1  151.98    9.80
  -5   7  -2   85.89    5.10
   5   7   2   78.79    5.50
   5   7   2   76.69    5.60
   5   7   2   76.59    6.50
  -5   7  -2   72.89    5.50
  -5   7  -2   71.99    5.30
  -5   7  -2   80.99    5.70
   5   7   2   78.59    5.90
   5   7   2   69.69    6.20
  -5  -7  -2   68.09    6.00
   5  -7   2   83.59    5.30
  -5  -7  -2   78.69    5.70
   5   7   3  123.99    8.80
  -5   7  -3  147.79    9.20
   5   7   3  135.39    9.40
  -5   7  -3  126.39    8.70
   5   7   3  138.79    9.70
   5   7   3  149.49    9.00
   5   7   3  139.39   10.10
  -5   7  -3  154.98    9.10
  -5  -7  -3  140.49    9.20
  -5  -7  -3  121.59    9.50
  -5   7  -4    5.40    1.20
  -5   7  -4    4.40    1.40
   5   7   4    4.20    1.20
   5   7   4    5.00    2.00
  -5   7  -4    5.10    0.90
  -5   7  -4    3.20    1.90
   5   7   4    5.90    1.80
  -5  -7  -4    4.90    1.30
   5  -7   4    4.70    0.90
   5   7   5   49.60    4.70
  -5   7  -5   39.10    3.90
  -5   7  -5   39.80    4.00
   5   7   5   38.90    4.70
  -5  -7  -5   42.20    3.80
   5  -7   5   38.40    3.00
  -5  -7  -5   35.60    4.80
   5   7   6    4.90    1.70
  -5   7  -6    3.60    1.20
  -5   7  -6    5.70    1.60
  -5  -7  -6    3.80    1.60
  -5  -7  -6    6.60    1.30
   5   7   7   54.69    4.90
  -5   7  -7   56.19    4.70
  -5   7  -7   57.89    4.30
  -5  -7  -7   55.59    4.90
  -5   7  -8    2.30    1.20
  -5   7  -8    3.50    1.80
  -5  -7  -8    2.00    0.80
  -5   7  -9   14.80    1.80
   5   7   9   13.40    1.80
  -5  -7  -9   16.10    1.70
   5   8  -9   43.30    3.30
   5   8  -9   40.70    3.30
   5   8  -9   46.10    3.40
   5   8  -9   47.20    3.40
   5  -8  -9   45.50    3.20
   5   8  -8    1.00    0.90
   5   8  -8    0.40    0.90
   5   8  -8   -1.00    1.20
   5   8  -8   -0.30    1.10
   5  -8  -8    0.10    0.80
   5  -8  -8    1.50    0.70
   5   8  -7  145.29    9.70
   5   8  -7  147.99    9.80
   5   8  -7  158.68    9.80
   5   8  -7  148.49    9.70
   5  -8  -7  139.19    9.30
   5   8  -6   71.39    5.60
   5   8  -6   71.69    5.40
  -5   8   6   74.79    5.30
   5   8  -6   67.89    5.30
  -5   8   6   73.69    4.90
   5  -8  -6   68.09    4.90
   5   8  -5    5.50    1.40
   5   8  -5    8.10    1.70
   5   8  -5    7.20    1.60
   5   8  -5    7.50    1.70
   5   8  -5    7.30    1.80
  -5   8   5    9.70    1.40
   5   8  -5    7.40    1.80
  -5   8   5    7.40    1.20
  -5  -8   5    5.10    1.60
   5  -8  -5    9.60    1.40
   5   8  -4  413.46   26.70
  -5   8   4  452.35   27.00
   5   8  -4  465.25   28.10
  -5   8   4  460.05   26.70
   5   8  -4  455.75   28.40
   5   8  -4  472.05   28.00
  -5  -8   4  412.26   26.90
   5  -8  -4  392.96   26.70
   5   8  -3  272.77   18.00
  -5   8   3  306.07   18.10
   5   8  -3  259.97   18.00
  -5   8   3  317.17   17.90
   5   8  -3  304.57   18.50
   5   8  -3  278.57   18.60
   5   8  -3  300.87   18.30
  -5   8   3  274.77   17.80
  -5   8   3  291.17   17.80
   5   8  -2  185.28   12.10
  -5   8   2  173.08   11.70
   5   8  -2  205.38   12.80
   5   8  -2  190.68   12.10
   5   8  -2  202.08   12.00
  -5   8   2  177.38   11.80
   5   8  -2  179.38   12.00
  -5   8   2  192.38   11.70
   5   8  -2  171.98   12.20
  -5   8   2  176.08   11.60
  -5  -8   2  177.48   12.20
   5  -8  -2  180.68   11.80
   5   8  -1  174.88   11.60
   5   8  -1  200.48   11.70
   5   8  -1  166.98   11.80
  -5   8   1  184.08   11.40
   5   8  -1  192.28   12.50
   5   8  -1  169.58   12.00
  -5   8   1  180.38   11.60
  -5   8   1  188.08   11.30
   5   8  -1  175.38   11.80
  -5   8   1  171.38   11.50
  -5  -8   1  167.88   12.00
   5  -8  -1  185.38   11.50
  -5   8   0  105.79    7.20
   5   8   0  117.09    7.60
  -5   8   0  105.59    7.10
   5   8   0   88.99    7.00
   5   8   0  107.99    7.40
   5   8   0  102.69    7.90
   5   8   0   89.69    7.60
  -5   8   0  105.29    7.00
   5   8   0  111.19    7.20
  -5   8   0  102.59    6.70
  -5  -8   0   93.99    7.50
   5  -8   0  103.89    6.90
  -5   8  -1  214.58   13.20
  -5   8  -1  235.08   13.60
  -5   8  -1  206.98   13.00
   5   8   1  186.48   14.00
   5   8   1  213.48   13.80
   5   8   1  194.98   14.10
   5   8   1  228.78   13.50
   5   8   1  218.98   13.60
   5  -8   1  207.08   13.20
  -5  -8  -1  211.18   13.50
   5   8   2   21.90    3.00
  -5   8  -2   25.60    2.40
  -5   8  -2   27.10    2.70
   5   8   2   24.80    2.60
  -5   8  -2   22.20    2.00
   5   8   2   23.30    2.60
   5   8   2   24.90    3.40
   5   8   2   27.60    3.50
  -5  -8  -2   24.60    2.80
  -5  -8  -2   23.30    3.40
   5  -8   2   27.80    2.40
   5   8   3   67.69    6.10
   5   8   3   77.79    7.40
   5   8   3   81.49    6.80
  -5   8  -3   85.19    5.90
  -5   8  -3   70.59    5.60
   5   8   3   78.79    5.50
  -5   8  -3   73.89    4.80
  -5  -8  -3   72.09    5.60
   5  -8   3   67.39    5.00
  -5   8  -4    3.20    1.10
  -5   8  -4    3.40    1.10
   5   8   4    4.00    1.30
   5   8   4    4.90    1.80
   5  -8   4    4.90    1.00
  -5  -8  -4    1.50    1.50
   5   8   5  100.49    7.60
   5   8   5   97.39    6.70
  -5   8  -5   90.09    6.40
  -5   8  -5   97.19    6.70
  -5   8  -6    4.40    1.30
   5   8   6    5.80    1.70
  -5  -8  -6    5.80    1.30
  -5   8  -7   23.40    2.20
   5   8   7   20.70    3.10
   5   8   8    0.30    0.80
  -5  -8  -8    0.30    0.60
   5   9  -8   25.00    2.10
   5   9  -8   21.90    1.90
   5   9  -8   19.10    1.90
   5  -9  -8   17.00    1.80
   5   9  -7   89.99    6.20
   5   9  -7   89.79    6.10
   5   9  -7   91.79    6.10
   5  -9  -7   86.49    5.80
   5   9  -6   44.80    3.60
   5   9  -6   46.10    3.80
   5   9  -6   45.70    3.80
   5   9  -6   43.20    3.40
  -5   9   6   46.00    3.20
   5  -9  -6   40.30    3.50
   5   9  -5  141.49    9.70
   5   9  -5  151.08    9.70
   5   9  -5  153.98    9.90
  -5   9   5  154.18    9.40
  -5   9   5  135.69    9.90
   5   9  -5  147.99    9.90
   5   9  -4  121.49    8.90
   5   9  -4  134.39    9.00
  -5   9   4  120.29    8.50
   5   9  -4  148.39    8.80
   5   9  -4  144.09    8.90
  -5   9   4  121.29    8.30
   5  -9  -4  123.49    8.20
   5   9  -3  173.88   11.30
   5   9  -3  180.48   11.20
   5   9  -3  163.28   11.60
   5   9  -3  187.18   11.60
  -5   9   3  164.48   11.00
  -5   9   3  190.88   11.00
  -5   9   3  160.58   11.10
   5  -9  -3  159.08   10.60
  -5   9   2   38.80    3.10
   5   9  -2   33.00    3.30
  -5   9   2   32.40    3.10
  -5   9   2   36.20    3.10
   5   9  -2   37.20    3.20
   5   9  -2   28.80    3.10
   5   9  -2   35.80    3.80
   5   9  -2   31.30    3.40
   5   9  -2   33.20    3.30
  -5   9   2   32.30    2.90
   5  -9  -2   33.00    3.20
  -5  -9   2   31.80    3.60
   5   9  -1  371.26   21.20
   5   9  -1  327.27   21.30
  -5   9   1  344.47   21.20
   5   9  -1  384.86   22.00
   5   9  -1  320.37   21.10
  -5   9   1  341.97   21.10
  -5   9   1  375.26   21.00
   5   9  -1  326.57   21.50
  -5   9   1  380.56   21.10
   5   9  -1  326.07   21.40
  -5  -9   1  352.86   21.10
  -5  -9   1  306.27   21.90
   5  -9  -1  310.17   21.80
   5   9   0  107.49    7.70
  -5   9   0  103.69    6.70
  -5   9   0  112.69    7.00
   5   9   0   88.19    6.70
   5   9   0  108.09    7.10
   5   9   0   97.09    7.30
  -5   9   0   88.99    6.80
   5   9   0  108.19    7.30
   5  -9   0   87.19    7.40
  -5  -9   0   89.89    7.40
   5   9   1   72.39    5.10
  -5   9  -1   65.09    4.60
  -5   9  -1   75.09    5.10
  -5   9  -1   75.39    5.20
   5   9   1   77.29    5.80
   5   9   1   68.59    5.20
  -5   9  -1   61.59    4.80
   5   9   1   59.39    5.50
   5  -9   1   63.09    4.80
  -5  -9  -1   75.49    6.60
  -5   9  -2   63.29    4.40
  -5   9  -2   49.20    4.10
  -5   9  -2   61.19    4.50
   5   9   2   59.29    4.30
  -5   9  -2   64.09    4.60
   5   9   2   52.29    4.20
   5   9   2   53.09    5.00
   5   9   2   53.09    5.00
   5   9   3   80.99    6.40
  -5   9  -3   78.39    5.60
   5   9   3   77.99    5.40
  -5   9  -3   80.29    5.50
   5   9   3   74.19    5.30
  -5   9  -3   76.39    5.30
   5   9   3   81.89    6.10
   5   9   4   11.90    2.10
  -5   9  -4   12.10    1.80
  -5   9  -4   12.90    1.60
   5   9   4   12.10    1.90
  -5  -9  -4    9.10    1.60
  -5   9  -5   21.50    2.00
  -5   9  -5   20.50    2.60
   5   9   5   22.40    2.70
   5   9   5   22.80    2.20
  -5  -9  -5   22.30    2.20
   5   9   6    5.60    1.40
  -5   9  -6    6.10    1.10
  -5  -9  -6    4.80    1.00
  -5  -9  -6    3.50    1.00
   5   9   7    7.10    1.30
  -5  -9  -7    6.90    1.00
   5  10  -7  153.58    9.10
   5  10  -7  150.48    9.50
   5  10  -7  149.99    9.10
   5 -10  -7  146.39    9.00
   5 -10  -7  141.39    9.10
   5  10  -6   92.79    6.10
   5  10  -6   89.19    6.00
   5  10  -6   88.39    6.00
   5 -10  -6   93.49    5.70
  -5  10   5  173.18   10.40
   5  10  -5  167.58   10.80
   5  10  -5  169.28   10.60
   5  10  -5  163.98   10.60
   5  10  -5  163.38   10.70
  -5  10   5  172.48   10.30
   5 -10  -5  175.78   10.40
   5  10  -4   89.69    6.30
  -5  10   4   99.99    6.10
   5  10  -4   88.89    6.30
   5  10  -4   91.79    6.50
  -5  10   4   89.59    5.90
   5 -10  -4   85.69    5.80
  -5  10   3  287.37   17.70
  -5  10   3  289.27   17.80
   5  10  -3  288.77   17.80
   5  10  -3  295.97   17.90
   5  10  -3  306.37   18.30
   5  10  -3  286.07   18.10
   5 -10  -3  282.17   17.40
   5  10  -2    2.20    0.90
   5  10  -2    1.00    1.00
   5  10  -2    1.70    1.20
   5  10  -2    1.40    1.30
  -5  10   2    1.60    0.90
  -5  10   2    1.60    0.70
   5  10  -2    0.40    0.90
  -5  10   2    1.10    0.90
   5 -10  -2    1.30    0.80
  -5  10   1  181.68   11.00
   5  10  -1  161.98   11.50
   5  10  -1  168.88   11.20
   5  10  -1  183.68   11.70
  -5  10   1  177.08   11.10
   5  10  -1  177.58   11.10
  -5  10   1  180.58   11.20
   5 -10  -1  164.98   10.60
  -5  10   0   46.50    3.50
  -5  10   0   47.00    3.60
   5  10   0   43.00    3.90
   5  10   0   48.70    4.20
   5  10   0   45.20    3.70
  -5  10   0   48.10    3.70
   5  10   0   43.30    3.70
  -5  10  -1   94.79    6.40
  -5  10  -1   97.29    6.20
   5  10   1   89.09    6.30
   5  10   1   81.59    6.60
   5  10   1   98.19    6.40
   5  10   1   91.99    6.80
  -5  10  -1  100.49    6.40
  -5  10  -2   55.59    4.10
  -5  10  -2   57.39    4.10
   5  10   2   51.29    4.40
   5  10   2   50.69    4.50
  -5  10  -2   49.00    4.30
   5  10   2   53.39    3.90
   5  10   2   59.29    3.90
   5  10   3   10.00    1.60
  -5  10  -3   15.30    2.20
  -5  10  -3   12.70    1.90
   5  10   3   11.10    2.10
   5  10   3   11.90    1.90
  -5 -10  -3   16.60    1.90
  -5  10  -4    4.80    0.90
   5  10   4    5.00    1.10
  -5  10  -4    3.60    1.00
   5  10   4    3.40    1.20
  -5 -10  -4    4.60    1.00
  -5  10  -5    8.10    1.30
   5  10   5    6.80    1.40
  -5  10  -5    8.00    1.20
  -5 -10  -5    7.90    1.20
   5  10   6    7.80    1.30
  -5 -10  -6   10.50    1.50
   5  11  -5   30.70    2.40
   5  11  -5   31.40    2.40
  -5  11   4   81.49    5.60
  -5  11   4   92.09    5.60
   5  11  -4   89.79    5.80
   5  11  -4   99.39    5.80
   5  11  -4   77.29    5.60
  -5  11   3   67.79    4.40
   5  11  -3   59.29    4.50
   5  11  -3   66.69    4.50
  -5  11   3   66.49    4.30
   5  11  -3   63.89    4.60
  -5  11   2   24.60    2.10
  -5  11   2   24.60    2.10
   5  11  -2   24.40    2.30
   5  11  -2   21.00    2.30
   5  11  -2   25.10    2.50
   5  11  -1   70.79    5.30
   5  11  -1   72.49    5.00
   5  11  -1   74.79    5.00
  -5  11   1   74.99    5.00
  -5  11   1   73.39    4.90
   5  11   0   27.40    2.40
   5  11   0   27.50    2.70
  -5  11   0   25.50    2.30
   5  11   0   28.40    2.40
  -5  11   0   30.60    2.40
   5  11   0   22.90    2.50
   5  11   1   32.20    2.90
   5  11   1   40.30    2.90
   5  11   1   38.40    3.20
   5  11   1   40.70    2.80
  -5  11  -1   38.60    2.90
  -5  11  -1   37.00    2.90
   5  11   2   30.20    2.80
  -5  11  -2   35.00    2.70
   5  11   2   41.90    3.00
   5  11   2   38.10    2.70
  -5  11  -2   34.30    2.70
  -5 -11  -2   33.20    2.70
   5  11   3   30.80    2.80
   5  11   3   38.90    2.60
  -5  11  -3   34.60    2.70
  -5  11  -3   35.00    2.70
  -5 -11  -3   34.00    2.60
   5  11   4   12.10    1.40
  -5  11  -4   11.60    1.20
  -5 -11  -4   10.80    1.20
   6   0 -12   57.89    4.20
   6   0 -12   59.49    4.10
   6   0 -11    0.60    0.80
   6   0 -11    0.30    1.00
   6   0 -11   -0.50    0.90
   6   0 -10  141.69    9.10
   6   0 -10  122.79    8.90
   6   0 -10  144.89    9.20
   6   0 -10  140.59    9.00
   6   0  -9   -0.90    1.00
   6   0  -9   -0.50    0.90
   6   0  -9    0.30    1.10
   6   0  -9    1.00    1.00
   6   0  -8   89.49    6.50
   6   0  -8   87.09    6.60
   6   0  -8   92.39    6.40
   6   0  -8   92.69    6.40
  -6   0   8   84.79    6.90
   6   0  -8   96.69    6.60
   6   0  -7    1.10    0.90
   6   0  -7    0.10    1.10
  -6   0   7    0.70    1.10
   6   0  -7    3.10    1.10
   6   0  -7    1.30    1.00
   6   0  -6  746.13   43.50
   6   0  -6  746.83   43.50
   6   0  -6  739.03   43.60
  -6   0   6  741.13   44.00
   6   0  -6  701.73   43.70
   6   0  -6  701.23   43.40
   6   0  -5    1.50    0.80
  -6   0   5   -0.20    0.70
   6   0  -5    0.10    1.20
   6   0  -4 9156.98  560.04
  -6   0   4 9999.00  560.54
  -6   0   3   -0.50    0.50
  -6   0   2 2000.90  112.79
   6   0  -2 1935.71  112.89
  -6   0   2 1829.52  113.09
  -6   0   1    0.20    0.40
  -6   0   1    0.40    0.60
   6   0  -1   -0.20    0.50
  -6   0   0 1536.25   87.19
  -6   0   0 1365.16   87.29
   6   0   0 1473.15   87.29
   6   0   0 1558.94   87.29
  -6   0  -1    0.40    0.70
   6   0   1   -0.60    0.90
   6   0   1    0.10    0.60
  -6   0  -2  779.02   45.40
   6   0   2  751.62   45.40
  -6   0  -3    0.90    0.60
  -6   0  -3    1.30    1.10
  -6   0  -3    2.90    1.30
  -6   0  -3    1.00    1.00
  -6   0  -4  197.18   13.20
  -6   0  -4  211.18   13.10
   6   0   4  206.78   13.10
  -6   0  -4  219.98   13.50
  -6   0  -4  203.48   13.20
  -6   0  -5    1.30    1.70
  -6   0  -5    0.80    0.80
   6   0   5   -0.10    0.80
  -6   0  -5   -1.20    1.20
  -6   0  -5    1.70    1.00
   6   0   5   -2.30    1.70
  -6   0  -5    0.20    1.20
  -6   0  -6   13.30    2.20
  -6   0  -6   12.30    2.90
  -6   0  -6   11.00    2.40
  -6   0  -6    5.80    1.70
   6   0   6    8.20    1.70
  -6   0  -7    0.10    1.20
  -6   0  -7    0.70    1.10
  -6   0  -7   -0.90    1.40
  -6   0  -7    3.70    1.70
   6   0   7    0.60    1.00
   6   0   8   26.10    3.60
  -6   0  -8   34.10    4.00
  -6   0  -8   23.10    3.30
  -6   0  -8   27.50    2.80
  -6   0  -9    0.70    1.10
  -6   0  -9    3.40    1.50
  -6   0 -10   19.40    2.90
  -6   0 -10   17.70    2.50
  -6   0 -10   19.90    2.30
  -6   0 -11   -2.00    0.90
  -6   0 -11   -1.00    0.90
   6   1 -12   58.39    4.30
   6   1 -12   61.29    4.40
   6   1 -12   67.79    5.40
   6  -1 -12   59.49    4.40
   6  -1 -12   64.59    4.50
   6   1 -11    1.10    0.90
   6   1 -11    1.80    1.00
   6   1 -11    1.60    1.10
   6  -1 -11   -0.60    0.90
   6  -1 -11    0.90    0.90
   6   1 -10  631.54   37.00
   6   1 -10  685.83   37.20
   6   1 -10  574.44   37.10
   6   1 -10  562.94   36.90
   6   1 -10  609.24   37.10
   6  -1 -10  639.64   36.90
   6  -1 -10  627.04   36.90
   6  -1 -10  656.03   37.00
   6  -1 -10  558.34   36.80
   6   1  -9   41.90    3.90
   6   1  -9   46.40    3.90
   6   1  -9   35.20    3.60
   6   1  -9   50.49    3.90
   6   1  -9   41.00    3.70
   6  -1  -9   43.20    3.60
   6  -1  -9   37.50    3.50
   6  -1  -9   44.00    3.70
   6   1  -8   16.60    2.30
   6   1  -8   15.40    2.40
   6   1  -8   15.60    2.20
   6   1  -8   15.80    2.40
   6   1  -8   17.20    2.40
   6  -1  -8   14.80    2.10
   6  -1  -8   17.50    2.60
   6  -1  -8   15.60    2.20
   6  -1  -8   14.00    2.10
   6   1  -7  319.87   20.50
   6   1  -7  295.47   19.10
  -6   1   7  301.37   19.70
   6   1  -7  297.57   19.40
   6   1  -7  320.47   19.30
   6  -1  -7  327.47   19.00
   6  -1  -7  334.17   19.20
   6  -1  -7  298.97   19.00
  -6  -1   7  301.37   19.60
   6   1  -6  115.59    7.30
  -6   1   6   98.19    7.40
   6   1  -6   98.39    7.10
   6   1  -6  104.29    7.10
   6   1  -6  107.89    7.00
   6   1  -6  101.09    7.00
  -6  -1   6  101.29    7.30
   6  -1  -6  102.19    6.90
   6  -1  -6   99.09    6.80
   6   1  -5  217.58   14.00
   6   1  -5  225.78   14.20
   6   1  -5  240.38   14.20
   6   1  -5  199.38   14.40
  -6   1   5  218.78   14.40
   6   1  -5  244.78   14.10
   6  -1  -5  243.18   14.00
  -6  -1   5  228.48   14.40
   6  -1  -5  215.68   14.30
   6   1  -4  701.13   41.10
   6  -1  -4  703.13   41.00
  -6  -1   4  663.03   41.30
  -6   1   3   40.00    3.40
  -6   1   3   44.20    3.00
  -6  -1   3   41.60    3.40
   6  -1  -3   41.50    3.10
  -6   1   2  752.32   40.40
  -6   1   2  622.64   41.40
  -6  -1   2  683.53   40.70
   6  -1  -2  663.83   40.80
  -6   1   1   70.69    4.60
   6   1  -1   66.79    4.80
  -6   1   1   74.59    5.60
  -6  -1   1   73.99    4.70
  -6  -1   1   68.79    4.90
   6  -1  -1   65.89    4.70
   6  -1  -1   70.19    4.70
   6   1   0 1081.99   61.39
  -6   1   0 1080.69   61.19
  -6  -1   0  934.81   61.39
  -6  -1   0 1080.39   61.39
   6  -1   0 1020.70   61.29
  -6   1  -1   66.29    4.50
   6   1   1   69.39    4.70
  -6  -1  -1   71.89    4.70
  -6  -1  -1   60.39    4.80
   6  -1   1   69.79    4.60
  -6   1  -2 1450.45   92.89
   6   1   2 1534.45   93.19
  -6  -1  -2 1736.63   93.19
   6  -1   2 1602.64   92.99
   6   1   3   54.89    4.20
  -6   1  -3   51.99    3.80
  -6   1  -3   48.00    4.00
  -6  -1  -3   46.30    4.20
  -6  -1  -3   49.00    4.30
   6  -1   3   56.59    3.90
  -6  -1  -3   57.69    4.10
  -6   1  -4  208.08   13.00
  -6   1  -4  210.68   13.40
  -6   1  -4  210.68   12.90
   6   1   4  222.68   13.40
  -6   1  -4  200.08   13.20
  -6  -1  -4  186.88   13.10
  -6  -1  -4  208.88   13.30
  -6  -1  -4  204.08   13.10
   6  -1   4  202.18   12.90
  -6   1  -5    8.10    1.50
  -6   1  -5    5.60    1.30
  -6   1  -5    9.90    2.00
  -6   1  -5    3.00    1.30
   6   1   5   10.20    2.00
   6  -1   5    6.00    1.30
  -6  -1  -5    6.90    1.60
  -6  -1  -5    4.40    1.50
  -6  -1  -5    5.40    1.40
  -6  -1  -5    8.50    1.90
  -6   1  -6    8.90    1.90
  -6   1  -6   10.90    1.90
   6   1   6    7.90    1.90
  -6   1  -6    9.20    2.30
  -6   1  -6    9.70    2.10
  -6  -1  -6    7.90    1.50
  -6  -1  -6   10.80    2.10
  -6  -1  -6   14.20    2.50
   6  -1   6    7.90    1.60
  -6  -1  -6    9.30    2.50
   6   1   7   16.20    2.70
  -6   1  -7   12.60    2.40
  -6   1  -7   16.80    2.30
  -6   1  -7   21.30    3.10
  -6  -1  -7   14.80    2.10
  -6  -1  -7   16.90    2.40
  -6  -1  -7   15.80    2.60
  -6  -1  -7   21.50    2.90
   6  -1   7   19.20    2.80
  -6   1  -8    9.70    1.90
  -6   1  -8    5.50    2.90
  -6   1  -8   13.30    2.50
  -6   1  -8   12.30    2.40
  -6  -1  -8   11.70    1.80
  -6  -1  -8   13.50    2.60
   6  -1   8   10.30    2.00
  -6  -1  -8   14.80    2.70
  -6   1  -9    8.20    2.30
   6   1   9    8.60    2.10
  -6   1  -9   13.40    2.50
  -6  -1  -9   12.30    2.50
  -6  -1  -9   10.60    1.70
  -6   1 -10   10.10    2.10
   6   1  10    6.50    1.60
  -6   1 -10    8.50    1.70
  -6  -1 -10   12.70    2.70
  -6  -1 -10   11.90    1.70
  -6  -1 -10    9.80    2.10
  -6   1 -11    4.80    1.20
  -6   1 -11    2.10    1.30
  -6  -1 -11    9.90    2.60
  -6  -1 -11    3.70    1.30
  -6  -1 -11    5.50    1.10
   6   2 -12   67.39    4.60
   6   2 -12   66.29    4.60
   6   2 -12   65.59    4.70
   6  -2 -12   67.29    4.60
   6   2 -11   36.10    3.30
   6   2 -11   36.50    3.10
   6   2 -11   30.70    2.90
   6  -2 -11   33.40    2.90
   6  -2 -11   36.20    2.90
   6   2 -10  144.39    9.80
   6   2 -10  132.19    9.60
   6   2 -10  158.08   10.00
   6   2 -10  138.99    9.60
   6  -2 -10  151.08    9.50
   6  -2 -10  160.68    9.70
   6   2  -9   21.30    2.70
   6   2  -9   25.20    3.30
   6   2  -9   27.50    3.10
   6   2  -9   26.20    3.10
   6  -2  -9   18.60    2.50
   6  -2  -9   20.70    3.10
  -6  -2   9   20.10    3.10
   6   2  -8   36.30    3.50
   6   2  -8   38.80    3.40
   6   2  -8   36.50    3.50
   6   2  -8   35.40    3.50
   6   2  -8   32.90    3.30
   6  -2  -8   35.20    3.20
   6  -2  -8   35.00    3.10
   6  -2  -8   33.50    3.10
   6   2  -7  279.87   17.90
   6   2  -7  291.37   18.00
   6   2  -7  286.47   17.90
   6   2  -7  296.17   18.10
   6   2  -7  258.47   18.00
   6  -2  -7  272.67   17.60
  -6  -2   7  290.57   18.30
   6  -2  -7  304.07   17.60
   6  -2  -7  306.47   17.80
   6   2  -6  147.89   10.00
   6   2  -6  142.59    9.90
   6   2  -6  164.98   10.10
   6   2  -6  167.38    9.90
   6   2  -6  149.88    9.80
  -6  -2   6  136.49   10.00
   6  -2  -6  146.59    9.60
   6   2  -5   47.20    4.00
   6   2  -5   51.09    4.10
   6   2  -5   51.99    4.00
   6   2  -5   49.99    4.70
   6   2  -5   58.09    4.10
   6   2  -5   50.39    4.10
   6  -2  -5   55.19    3.80
  -6  -2   5   44.90    4.10
   6   2  -4  654.93   41.70
   6   2  -4  746.73   42.80
  -6  -2   4  740.83   42.10
   6  -2  -4  663.63   41.70
   6   2  -3  196.78   12.40
  -6   2   3  195.18   12.10
   6  -2  -3  201.28   12.20
  -6  -2   3  193.38   12.50
  -6  -2   2   37.50    3.40
   6  -2  -2   48.90    3.30
  -6   2   1  198.08   11.80
   6   2  -1  196.68   12.00
   6   2  -1  193.58   13.20
  -6  -2   1  191.38   12.20
   6  -2  -1  181.68   11.90
  -6  -2   1  198.68   12.00
  -6   2   0 1042.50   68.39
   6   2   0 1157.18   68.69
   6   2   0 1102.39   68.79
   6  -2   0 1299.57   68.59
  -6  -2   0 1095.69   68.79
  -6  -2   0 1282.57   68.79
   6   2   1  404.16   23.40
   6   2   1  368.76   23.50
  -6   2  -1  341.97   23.00
   6  -2   1  432.16   23.20
  -6  -2  -1  412.26   23.50
  -6  -2  -1  364.06   23.50
  -6   2  -2  274.77   16.80
  -6   2  -2  258.87   16.20
   6   2   2  301.67   16.60
  -6   2  -2  256.87   16.40
   6   2   2  267.07   17.20
  -6  -2  -2  245.18   18.00
  -6  -2  -2  258.17   16.70
   6  -2   2  276.07   16.30
  -6   2  -3  189.68   11.70
   6   2   3  176.88   12.20
   6   2   3  195.88   12.40
  -6   2  -3  183.48   12.00
  -6   2  -3  188.58   12.50
  -6   2  -3  173.88   11.80
  -6  -2  -3  201.78   12.60
   6  -2   3  191.58   11.70
  -6  -2  -3  204.68   12.20
   6   2   4  299.97   19.10
  -6   2  -4  305.57   18.70
   6   2   4  321.07   19.10
  -6   2  -4  308.87   18.50
  -6   2  -4  293.57   19.00
  -6   2  -4  287.57   18.90
   6  -2   4  303.57   18.50
  -6  -2  -4  295.57   18.90
  -6  -2  -4  313.97   19.00
  -6  -2  -4  296.97   18.90
  -6   2  -5    7.40    1.70
   6   2   5    7.70    2.10
  -6   2  -5    5.20    1.90
  -6   2  -5    9.00    1.40
  -6   2  -5    9.00    1.60
  -6  -2  -5    7.10    1.40
  -6  -2  -5    4.60    2.00
   6  -2   5    6.20    1.20
  -6  -2  -5    8.50    1.80
  -6  -2  -5   12.20    2.00
   6   2   6    7.40    2.00
  -6   2  -6    9.50    1.90
  -6   2  -6    7.30    1.70
  -6   2  -6    9.80    2.20
  -6   2  -6   10.70    1.80
  -6  -2  -6    7.20    1.90
  -6  -2  -6   11.40    2.10
  -6  -2  -6    7.10    1.50
  -6  -2  -6    8.20    2.00
   6  -2   6    9.00    1.60
  -6   2  -7    0.70    1.20
  -6   2  -7    4.30    1.70
  -6   2  -7    1.20    1.50
  -6   2  -7    2.30    1.00
   6   2   7   -0.10    2.10
  -6  -2  -7    3.50    2.00
  -6  -2  -7    1.30    1.10
  -6  -2  -7    3.00    1.60
  -6  -2  -7    0.00    1.30
   6  -2   7    0.00    1.10
  -6   2  -8   15.80    3.20
   6   2   8   13.70    3.00
   6   2   8   11.70    3.70
  -6   2  -8   13.70    2.60
  -6   2  -8   16.20    2.50
   6  -2   8   15.10    2.50
  -6  -2  -8   13.30    2.70
  -6  -2  -8   11.80    2.90
  -6   2  -9    4.20    1.50
   6   2   9    3.40    1.40
  -6   2  -9    3.00    1.60
  -6  -2  -9    3.70    1.60
  -6  -2  -9    4.50    1.50
  -6  -2  -9    4.40    1.30
  -6   2 -10    3.80    1.50
   6   2  10    1.90    1.20
  -6   2 -10    2.40    1.20
  -6  -2 -10    3.80    1.20
   6  -2  10    4.40    1.70
  -6  -2 -10    3.80    1.60
  -6  -2 -10    2.90    1.30
  -6   2 -11    1.10    0.90
  -6   2 -11    0.30    1.10
  -6  -2 -11    1.20    0.80
  -6  -2 -11    0.30    1.00
   6   3 -12   50.79    3.30
   6   3 -12   44.80    3.30
   6   3 -12   43.00    3.40
   6  -3 -12   42.10    3.30
   6   3 -11   71.99    6.40
   6   3 -11   78.09    6.20
   6  -3 -11   94.89    5.80
   6   3 -10  124.09    8.50
   6   3 -10  125.49    8.40
   6   3 -10  127.09    8.60
   6  -3 -10  140.69    8.80
   6  -3 -10  119.69    8.20
   6   3  -9  160.78   11.10
   6   3  -9  163.48   11.00
   6   3  -9  181.08   11.10
   6   3  -9  165.18   11.00
   6   3  -9  182.28   11.10
   6  -3  -9  169.98   10.60
  -6  -3   9  159.78   12.30
   6  -3  -9  159.78   10.60
   6  -3  -9  163.28   10.70
   6   3  -8   37.20    3.70
   6   3  -8   40.00    3.80
   6   3  -8   40.70    3.70
   6   3  -8   37.70    3.60
   6   3  -8   41.00    3.70
   6  -3  -8   35.60    4.30
   6  -3  -8   39.50    3.30
  -6  -3   8   34.50    3.70
   6  -3  -8   40.40    3.30
   6   3  -7  255.67   17.20
   6   3  -7  288.87   17.30
   6   3  -7  287.47   17.20
  -6  -3   7  285.47   17.50
   6  -3  -7  268.77   16.80
   6  -3  -7  251.17   16.70
   6   3  -6   10.30    2.40
   6   3  -6    6.30    2.20
  -6  -3   6   11.40    2.00
  -6   3   5   95.69    6.60
   6   3  -5   93.29    7.30
   6   3  -5   99.79    7.10
   6   3  -5   95.39    6.90
   6   3  -5   95.49    7.00
   6   3  -5  115.99    7.10
   6  -3  -5  110.99    6.70
  -6  -3   5   98.89    7.10
   6   3  -4  261.87   17.20
   6   3  -4  258.37   17.00
  -6   3   4  293.07   16.90
   6   3  -4  267.77   18.90
   6   3  -4  261.87   17.20
   6   3  -4  252.27   16.90
  -6   3   4  301.67   16.90
  -6  -3   4  298.17   17.40
   6  -3  -4  263.27   16.90
   6  -3  -4  299.57   16.90
   6   3  -3  174.28   11.70
  -6   3   3  175.28   11.10
   6   3  -3  175.88   12.10
   6   3  -3  159.38   11.10
  -6   3   3  183.38   11.00
   6   3  -3  178.18   11.20
   6  -3  -3  184.38   11.20
  -6  -3   3  192.58   11.60
  -6   3   2   90.79    5.60
   6   3  -2   81.79    5.90
  -6   3   2   76.79    5.70
   6   3  -2   82.39    6.40
   6   3  -2   92.49    6.10
  -6  -3   2   84.29    6.10
   6  -3  -2   93.99    5.80
   6   3  -1   75.99    6.20
   6   3  -1   88.59    5.90
   6   3  -1   74.79    5.90
  -6   3   1   95.99    5.60
  -6   3   1   89.59    5.80
  -6  -3   1   90.89    6.10
   6  -3  -1   82.99    5.70
   6   3   0  344.87   22.50
  -6   3   0  364.06   21.80
   6   3   0  390.56   22.20
  -6   3   0  336.37   22.00
  -6  -3   0  378.66   22.30
   6  -3   0  374.76   21.90
   6   3   1  207.48   12.60
  -6   3  -1  175.88   12.30
  -6   3  -1  193.78   12.20
  -6   3  -1  197.28   12.40
   6   3   1  205.88   13.00
  -6  -3  -1  214.08   12.80
   6  -3   1  197.88   12.30
  -6  -3  -1  207.48   12.70
  -6   3  -2  514.45   30.10
  -6   3  -2  467.25   29.20
   6   3   2  482.05   29.70
  -6   3  -2  477.15   28.90
   6   3   2  534.95   29.50
   6  -3   2  476.75   29.00
  -6  -3  -2  419.06   29.90
  -6  -3  -2  480.35   29.40
  -6  -3  -2  526.25   29.60
  -6   3  -3   88.99    6.20
  -6   3  -3  102.59    6.70
  -6   3  -3   83.59    6.60
  -6   3  -3   80.49    6.00
  -6  -3  -3   90.19    6.50
  -6  -3  -3   97.69    6.80
  -6  -3  -3   93.99    6.60
  -6   3  -4   36.10    3.10
   6   3   4   38.90    3.80
  -6   3  -4   40.00    3.10
  -6   3  -4   34.30    2.80
  -6   3  -4   28.30    3.40
  -6   3  -4   28.00    4.00
  -6  -3  -4   33.90    3.40
  -6  -3  -4   37.80    3.70
  -6  -3  -4   29.10    3.50
   6  -3   4   36.90    2.80
   6   3   5  215.08   13.20
  -6   3  -5  227.68   14.80
  -6   3  -5  201.28   12.70
  -6   3  -5  196.58   13.50
  -6  -3  -5  204.98   13.90
  -6  -3  -5  199.58   14.00
   6  -3   5  193.48   12.70
  -6  -3  -5  208.08   13.10
  -6  -3  -5  189.58   12.80
  -6   3  -6  183.88   12.30
  -6   3  -6  210.98   13.20
  -6   3  -6  192.08   13.20
  -6   3  -6  222.38   12.70
   6   3   6  179.38   13.20
  -6  -3  -6  194.08   13.00
  -6  -3  -6  187.58   12.30
  -6  -3  -6  177.68   13.20
   6   3   7   17.70    3.10
  -6   3  -7   25.80    3.40
  -6   3  -7   15.70    2.60
  -6   3  -7   25.50    3.40
  -6   3  -7   18.80    2.20
   6  -3   7   19.10    2.50
  -6  -3  -7   22.40    3.20
  -6  -3  -7   19.80    2.40
  -6  -3  -7   21.10    3.20
  -6   3  -8   11.50    2.40
   6   3   8    9.50    2.10
  -6   3  -8   11.30    2.20
  -6  -3  -8    8.60    1.70
  -6  -3  -8   11.70    2.10
  -6  -3  -8    7.30    1.80
   6  -3   8    7.70    1.90
  -6   3  -9    3.40    1.70
  -6   3  -9    1.30    1.20
   6   3   9    5.50    1.60
  -6  -3  -9    3.70    1.10
  -6  -3  -9    3.70    1.70
  -6   3 -10    7.30    1.70
   6   3  10    6.80    1.50
  -6   3 -10    5.40    1.50
  -6  -3 -10    3.50    1.50
  -6  -3 -10    4.20    1.10
  -6   3 -11    2.90    1.00
  -6   3 -11    0.50    1.10
  -6  -3 -11    3.40    1.00
  -6  -3 -11    1.80    0.80
   6   4 -12   14.10    1.60
   6   4 -12   14.00    1.60
   6   4 -12   15.50    1.70
   6  -4 -12   13.50    1.50
   6   4 -11   42.50    3.40
   6   4 -11   46.60    3.60
   6   4 -11   47.30    3.70
   6  -4 -11   44.40    3.40
   6   4 -10   25.20    2.70
   6   4 -10   28.40    2.90
   6   4 -10   26.30    2.70
   6   4 -10   22.90    2.50
   6  -4 -10   20.50    2.40
   6  -4 -10   25.60    2.40
   6   4  -9   99.89    7.20
   6   4  -9   96.29    7.20
   6   4  -9  119.49    7.50
   6   4  -9   99.99    7.30
   6  -4  -9  109.89    7.00
   6  -4  -9   96.19    6.80
   6   4  -8   22.90    2.90
   6   4  -8   23.30    2.70
   6   4  -8   20.30    2.90
   6   4  -8   26.90    2.80
   6   4  -8   18.50    2.70
  -6  -4   8   26.00    3.00
   6  -4  -8   23.30    2.40
   6  -4  -8   19.60    2.30
   6   4  -7  474.15   28.60
   6   4  -7  441.86   28.30
   6   4  -7  499.35   28.70
   6   4  -7  464.05   28.50
   6  -4  -7  513.55   28.20
  -6  -4   7  440.66   29.10
   6  -4  -7  424.26   28.00
   6   4  -6  177.28   12.20
   6   4  -6  178.68   12.20
   6   4  -6  204.08   12.50
   6   4  -6  203.58   12.60
  -6  -4   6  176.48   12.40
   6  -4  -6  197.78   11.90
  -6   4   5  293.57   18.80
   6   4  -5  291.67   19.20
  -6   4   5  323.37   18.50
   6   4  -5  286.57   18.90
   6   4  -5  297.77   18.80
   6   4  -5  317.37   19.80
   6  -4  -5  314.57   18.50
  -6  -4   5  307.97   19.20
   6   4  -4  235.88   15.50
  -6   4   4  263.17   15.30
   6   4  -4  234.38   15.70
  -6   4   4  236.88   15.30
   6   4  -4  249.97   15.70
  -6   4   4  239.08   15.60
  -6   4   4  264.17   15.30
   6   4  -4  253.37   16.00
   6   4  -4  240.48   15.50
   6  -4  -4  264.17   15.20
  -6  -4   4  255.57   15.80
   6  -4  -4  244.08   15.40
  -6   4   3  328.07   19.10
   6   4  -3  301.07   19.50
  -6   4   3  301.37   19.10
  -6   4   3  318.77   19.10
   6   4  -3  313.87   19.80
   6   4  -3  299.07   19.40
   6   4  -3  307.47   19.30
   6   4  -3  330.37   19.40
   6  -4  -3  315.37   18.90
   6  -4  -3  327.37   19.20
   6   4  -2   39.40    3.10
  -6   4   2   42.50    4.20
   6   4  -2   38.60    3.60
  -6   4   2   34.20    2.90
   6   4  -2   42.70    3.40
   6   4  -2   40.20    3.30
   6   4  -2   37.40    3.50
  -6   4   2   34.50    3.00
   6   4  -2   38.30    3.90
  -6   4   2   38.60    3.10
   6  -4  -2   44.00    3.20
  -6  -4   2   37.20    3.40
   6   4  -1 2036.40  125.59
  -6   4   1 2010.80  125.29
   6   4  -1 2110.29  126.09
  -6   4   1 2372.06  125.99
  -6   4   1 2013.50  125.49
  -6  -4   1 2226.58  125.89
   6  -4  -1 2187.18  125.49
  -6   4   0  625.04   38.00
   6   4   0  629.54   38.60
  -6   4   0  613.94   37.90
  -6   4   0  608.24   38.00
  -6   4   0  648.04   37.80
   6  -4   0  689.53   38.00
  -6  -4   0  648.74   38.40
  -6   4  -1  520.85   32.10
   6   4   1  562.54   32.40
   6   4   1  551.24   33.00
  -6   4  -1  546.75   32.20
   6   4   1  536.45   32.10
  -6   4  -1  477.15   32.60
   6   4   1  540.85   32.80
  -6   4  -1  526.95   31.90
  -6  -4  -1  564.34   32.60
   6   4   2  120.19    8.60
  -6   4  -2  120.49    8.40
  -6   4  -2  126.49    7.70
   6   4   2  115.39    8.80
   6   4   2  125.39    8.30
  -6   4  -2  121.99    8.00
  -6   4  -2  120.49    8.00
  -6  -4  -2  123.29    8.30
   6  -4   2  125.99    7.80
  -6  -4  -2  119.69    8.30
   6   4   3  441.76   27.10
  -6   4  -3  424.96   26.10
   6   4   3  434.76   26.40
  -6   4  -3  413.46   26.00
  -6   4  -3  444.06   25.80
  -6   4  -3  426.76   26.50
  -6  -4  -3  429.36   26.40
   6  -4   3  436.16   25.80
  -6   4  -4   29.70    2.40
  -6   4  -4   27.90    3.80
  -6   4  -4   33.60    3.50
   6   4   4   29.20    3.60
  -6   4  -4   35.10    3.30
  -6   4  -4   27.30    2.70
   6   4   4   31.90    4.30
   6  -4   4   29.80    2.50
  -6  -4  -4   28.80    3.20
  -6   4  -5  191.18   12.30
  -6   4  -5  192.78   12.00
   6   4   5  202.48   13.40
  -6  -4  -5  171.18   12.50
   6  -4   5  192.98   12.00
  -6  -4  -5  196.38   12.20
  -6   4  -6   10.30    2.30
  -6   4  -6    8.00    1.60
  -6   4  -6    9.30    1.80
   6   4   6    5.70    2.00
  -6   4  -6   11.70    2.40
  -6  -4  -6    8.90    1.90
  -6  -4  -6    9.40    1.70
  -6   4  -7    9.50    2.60
  -6   4  -7    6.20    1.50
  -6   4  -7    6.40    1.40
  -6   4  -7   10.00    2.40
   6   4   7    4.20    1.80
  -6  -4  -7    6.40    1.40
   6  -4   7    4.70    1.30
  -6  -4  -7    7.30    2.10
  -6   4  -8    8.30    2.00
  -6   4  -8    6.00    1.90
  -6   4  -8    6.40    1.50
  -6   4  -8    4.90    2.00
   6   4   8    7.50    1.90
  -6  -4  -8    8.20    1.50
   6  -4   8    7.60    2.60
  -6  -4  -8    6.90    1.70
  -6   4  -9   15.40    2.50
   6   4   9   10.00    1.80
  -6   4  -9   14.30    2.40
  -6  -4  -9   13.60    1.90
  -6  -4  -9   11.40    2.00
   6   4  10    1.50    0.90
  -6   4 -10    1.00    1.20
  -6   4 -10    1.50    1.10
  -6  -4 -10    2.70    1.10
  -6  -4 -10    3.50    0.90
  -6   4 -11    1.60    1.00
  -6   4 -11    2.60    1.70
  -6  -4 -11    1.30    1.10
  -6  -4 -11    0.90    0.70
   6   5 -11   28.10    2.40
   6   5 -11   27.90    2.50
   6   5 -11   30.60    2.60
   6  -5 -11   28.20    2.30
   6   5 -10    5.70    1.30
   6   5 -10    8.50    1.70
   6   5 -10    6.60    1.40
   6   5 -10    5.10    1.20
   6  -5 -10    5.90    1.20
   6  -5 -10    7.00    1.20
   6   5  -9  123.69    7.70
   6   5  -9  107.59    7.50
   6   5  -9  103.19    7.40
   6  -5  -9  105.19    7.10
   6  -5  -9  104.69    7.10
   6   5  -8   10.90    2.00
   6   5  -8   10.30    2.00
   6   5  -8   12.60    2.00
   6   5  -8   16.40    2.40
   6  -5  -8   12.20    1.70
   6  -5  -8   11.20    1.60
  -6  -5   8   16.20    3.40
   6   5  -7   17.70    2.40
   6   5  -7   23.20    2.90
   6   5  -7   23.30    2.80
   6   5  -7   14.70    2.50
   6  -5  -7   19.90    2.20
  -6  -5   7   24.10    2.90
   6   5  -6  155.18    9.70
   6   5  -6  123.59    9.60
  -6   5   6  139.79    9.10
   6   5  -6  130.19    9.30
   6   5  -6  144.79    9.70
   6   5  -6  146.99    9.70
   6  -5  -6  140.29    9.00
   6   5  -5  283.57   17.00
  -6   5   5  280.97   16.50
  -6   5   5  283.17   16.60
   6   5  -5  239.88   16.70
   6   5  -5  240.48   16.60
   6   5  -5  250.87   17.00
  -6   5   5  270.17   16.20
  -6  -5   5  276.77   17.00
   6  -5  -5  258.57   16.20
   6   5  -4  523.25   32.30
  -6   5   4  533.95   31.50
   6   5  -4  500.15   31.70
  -6   5   4  576.14   31.60
   6   5  -4  459.45   32.30
  -6   5   4  551.64   31.50
   6   5  -4  530.85   32.00
   6   5  -4  502.95   32.10
   6  -5  -4  513.65   31.60
   6  -5  -4  542.65   31.40
  -6  -5   4  533.35   32.10
   6   5  -3  981.20   58.79
   6   5  -3  959.90   59.09
  -6   5   3  921.21   58.49
  -6   5   3 1090.49   58.69
   6   5  -3  979.70   58.79
   6   5  -3  964.20   58.99
   6   5  -3  952.10   58.79
  -6   5   3  994.60   58.59
  -6  -5   3  994.90   59.09
   6  -5  -3 1006.40   58.69
   6  -5  -3 1041.10   58.39
   6   5  -2  198.08   14.10
   6   5  -2  203.58   13.60
   6   5  -2  244.08   13.80
  -6   5   2  204.78   13.40
  -6   5   2  236.98   13.40
  -6   5   2  229.88   13.60
  -6   5   2  193.38   13.40
   6   5  -2  201.58   13.70
   6   5  -2  241.58   13.80
   6   5  -2  194.88   13.80
   6  -5  -2  211.98   13.50
   6  -5  -2  234.08   13.50
  -6  -5   2  219.48   13.90
   6   5  -1  170.48   11.00
   6   5  -1  162.08   10.90
  -6   5   1  155.88   10.00
  -6   5   1  144.09   10.10
   6   5  -1  183.58   10.40
   6   5  -1  162.48   10.30
  -6   5   1  146.39   10.00
   6   5  -1  164.48   10.60
  -6   5   1  142.19   10.10
  -6  -5   1  156.18   10.50
   6  -5  -1  171.58   10.20
   6   5   0  421.36   26.70
   6   5   0  492.95   27.10
  -6   5   0  414.46   26.50
   6   5   0  435.76   27.50
  -6   5   0  443.96   26.50
   6   5   0  440.76   26.70
   6   5   0  483.95   27.10
   6   5   0  440.66   27.50
  -6   5   0  432.96   26.80
  -6   5   0  415.56   26.70
   6  -5   0  454.45   26.60
  -6   5  -1  329.77   21.50
  -6   5  -1  323.37   21.00
  -6   5  -1  356.16   21.30
   6   5   1  352.36   22.00
   6   5   1  354.96   21.40
  -6   5  -1  354.66   20.90
  -6   5  -1  337.77   21.20
   6   5   1  349.77   21.20
   6   5   1  346.27   22.10
   6   5   1  362.76   21.20
   6   5   1  346.97   21.50
  -6  -5  -1  364.26   21.80
   6  -5   1  350.76   21.10
   6   5   2   91.39    6.70
   6   5   2  108.79    6.70
  -6   5  -2   97.19    6.80
  -6   5  -2   94.09    7.10
  -6   5  -2  100.59    6.40
   6   5   2  113.09    8.00
  -6   5  -2   89.79    6.40
   6   5   2   93.79    7.00
   6   5   2   98.59    7.40
  -6  -5  -2   99.29    7.00
   6  -5   2  103.19    6.50
  -6  -5  -2   99.39    7.20
   6   5   3   31.30    3.50
   6   5   3   33.20    4.00
  -6   5  -3   37.10    3.20
   6   5   3   32.50    3.20
  -6   5  -3   36.40    2.70
   6   5   3   34.10    4.30
   6  -5   3   33.30    2.70
  -6   5  -4   34.40    3.10
  -6   5  -4   28.50    2.80
  -6   5  -4   27.20    3.40
   6   5   4   25.70    3.90
  -6   5  -4   36.50    2.70
   6   5   4   27.30    3.60
   6  -5   4   32.90    2.60
  -6  -5  -4   31.80    3.40
  -6   5  -5  334.47   22.00
   6   5   5  337.97   22.50
  -6   5  -5  379.36   22.40
  -6   5  -5  385.86   22.80
  -6   5  -5  378.56   22.90
   6   5   5  330.87   23.20
  -6  -5  -5  389.76   22.30
  -6  -5  -5  364.16   22.60
  -6   5  -6   24.80    2.90
  -6   5  -6   20.20    3.10
   6   5   6   26.20    3.70
  -6   5  -6   32.10    2.60
   6  -5   6   23.70    2.60
  -6  -5  -6   33.00    3.60
  -6  -5  -6   28.90    3.00
   6   5   7   16.60    2.90
  -6   5  -7   16.20    2.40
  -6   5  -7   19.10    2.50
  -6   5  -7   20.60    3.10
  -6   5  -7   23.80    3.30
   6  -5   7   20.00    2.70
  -6  -5  -7   18.80    2.40
  -6  -5  -7   19.30    2.80
  -6   5  -8   15.10    2.70
  -6   5  -8   15.90    2.30
  -6   5  -8   22.40    2.80
   6   5   8   12.80    2.40
  -6  -5  -8   20.70    2.20
  -6  -5  -8   23.60    2.90
  -6   5  -9    0.60    1.50
   6   5   9    4.00    1.40
  -6  -5  -9    3.10    1.30
  -6  -5  -9    2.60    1.10
  -6   5 -10    0.50    0.90
   6   5  10    1.40    0.80
  -6  -5 -10    0.60    0.90
  -6  -5 -10    0.90    0.70
   6   6 -11   38.70    3.20
   6   6 -11   46.80    3.40
   6   6 -11   38.10    3.00
   6  -6 -11   38.40    2.90
   6   6 -10   15.50    2.30
   6   6 -10   20.30    2.20
   6   6 -10   22.20    2.10
   6   6 -10   24.10    2.30
   6  -6 -10   19.90    1.90
   6   6  -9   41.50    3.40
   6   6  -9   34.20    3.10
   6   6  -9   37.60    3.30
   6   6  -9   34.80    3.20
   6  -6  -9   33.20    2.80
   6  -6  -9   33.40    2.90
   6   6  -8   11.60    1.90
   6   6  -8   10.00    1.80
   6   6  -8   13.40    2.20
   6   6  -8   12.70    2.10
   6  -6  -8   11.90    1.60
   6  -6  -8   11.60    1.70
   6   6  -7  165.78   10.70
   6   6  -7  174.78   10.90
   6   6  -7  165.68   10.80
   6   6  -7  147.59   10.80
   6  -6  -7  152.88   10.20
   6   6  -6  109.29    8.30
   6   6  -6  124.89    8.40
   6   6  -6  126.59    8.40
   6   6  -6  133.79    8.40
   6   6  -6  120.69    8.60
   6   6  -6  125.09    8.20
  -6   6   6  111.59    7.80
   6  -6  -6  122.69    7.80
  -6  -6   6  103.69    8.30
  -6   6   5  197.68   11.80
   6   6  -5  177.08   12.40
   6   6  -5  203.48   12.30
   6   6  -5  173.88   12.60
   6   6  -5  178.58   12.20
  -6   6   5  198.28   11.90
   6   6  -5  187.68   12.40
   6   6  -5  196.08   12.60
   6  -6  -5  178.78   11.80
  -6  -6   5  197.98   12.60
   6   6  -4  132.39    9.40
   6   6  -4  133.49    9.30
   6   6  -4  126.29    9.20
   6   6  -4  153.08    9.30
   6   6  -4  134.29    9.70
  -6   6   4  129.49    8.80
   6   6  -4  144.99    9.20
  -6   6   4  138.39    8.90
  -6   6   4  146.69    9.00
   6  -6  -4  128.99    9.00
   6  -6  -4  137.39    8.70
  -6  -6   4  132.79    9.40
  -6   6   3  507.95   29.40
   6   6  -3  463.75   29.60
   6   6  -3  532.75   29.80
   6   6  -3  458.75   29.90
   6   6  -3  510.05   29.80
  -6   6   3  476.05   29.40
   6   6  -3  461.05   29.70
  -6   6   3  509.15   29.40
   6  -6  -3  479.95   29.50
  -6  -6   3  483.75   29.90
  -6   6   2   79.49    5.50
   6   6  -2   84.99    5.70
  -6   6   2   71.19    5.20
   6   6  -2   72.39    5.80
   6   6  -2   69.69    5.40
  -6   6   2   67.39    5.30
   6   6  -2   63.59    5.50
   6   6  -2   76.89    6.30
  -6   6   2   86.69    5.40
   6   6  -2   86.49    6.60
   6  -6  -2   74.49    5.40
   6  -6  -2   75.09    5.10
  -6  -6   2   78.79    5.80
  -6   6   1  532.75   32.10
  -6   6   1  518.75   32.30
   6   6  -1  526.35   32.10
  -6   6   1  521.25   31.80
   6   6  -1  566.24   32.30
   6   6  -1  514.65   32.60
   6   6  -1  541.75   32.90
   6   6  -1  550.04   33.60
  -6   6   1  518.15   32.00
  -6  -6   1  529.55   32.40
   6  -6  -1  534.05   31.90
  -6   6   0  167.68   10.80
   6   6   0  159.18   11.60
   6   6   0  173.58   10.90
   6   6   0  176.88   11.20
  -6   6   0  175.58   10.60
   6   6   0  169.28   11.70
  -6   6   0  166.88   10.90
   6   6   0  154.78   10.80
   6  -6   0  174.58   10.70
  -6  -6   0  169.98   11.30
  -6   6  -1  169.18   10.80
   6   6   1  183.08   11.60
   6   6   1  161.18   11.90
   6   6   1  166.28   11.20
   6   6   1  185.68   11.70
   6   6   1  173.78   11.50
  -6   6  -1  183.98   11.20
   6   6   1  195.88   12.30
  -6   6  -1  165.88   11.20
  -6   6  -1  176.78   11.50
   6  -6   1  176.78   11.00
  -6  -6  -1  165.98   11.60
  -6   6  -2   97.39    6.60
   6   6   2   80.59    6.90
  -6   6  -2   96.99    6.70
   6   6   2   89.39    7.40
  -6   6  -2  102.79    6.30
   6   6   2  101.49    7.10
   6   6   2  106.59    7.80
   6  -6   2   94.99    6.40
  -6  -6  -2   93.79    7.20
  -6  -6  -2   96.89    6.90
   6   6   3  171.08    9.80
  -6   6  -3  141.69   10.30
   6   6   3  158.38   10.90
  -6   6  -3  142.19    9.70
   6   6   3  152.98   11.10
  -6   6  -3  162.28   10.20
   6   6   3  152.88   10.70
  -6   6  -3  152.68   10.00
   6  -6   3  146.99    9.70
  -6  -6  -3  162.68   10.40
  -6   6  -4    4.60    1.30
   6   6   4    4.90    1.70
   6   6   4    6.20    2.10
  -6   6  -4    3.60    1.20
  -6   6  -4    6.10    1.90
  -6  -6  -4    5.30    1.60
  -6   6  -5   68.59    6.30
  -6   6  -5   89.89    6.10
  -6   6  -5   78.59    5.50
   6   6   5   84.69    6.20
  -6   6  -5   75.99    5.60
   6   6   5   90.99    7.10
  -6  -6  -5   76.19    6.20
   6  -6   5   82.39    5.60
  -6  -6  -5   88.49    6.00
  -6   6  -6    2.20    1.10
  -6   6  -6    3.00    1.60
   6   6   6    2.60    1.60
  -6   6  -6    1.20    1.30
  -6  -6  -6    0.90    1.10
  -6  -6  -6    3.10    1.30
   6   6   7    3.50    1.50
  -6   6  -7    7.20    1.40
  -6   6  -7    6.90    1.70
  -6  -6  -7    6.10    1.50
  -6  -6  -7    4.60    1.20
  -6   6  -8   -0.80    1.20
   6   6   8    0.60    0.90
  -6   6  -8   -0.10    0.90
  -6  -6  -8    0.20    0.80
  -6  -6  -8   -0.10    1.10
   6   6   9    4.10    1.10
  -6   6  -9    4.90    1.20
  -6  -6  -9    5.10    1.10
  -6  -6  -9    4.40    1.20
  -6   6 -10    0.30    0.80
  -6  -6 -10    0.20    0.50
   6   7 -10    2.00    0.80
   6   7 -10    2.10    0.60
   6   7 -10    2.40    0.80
   6  -7 -10    2.40    0.70
   6   7  -9   53.19    4.00
   6   7  -9   52.99    3.80
   6   7  -9   56.69    4.10
   6   7  -9   56.69    4.00
   6  -7  -9   49.30    3.70
   6  -7  -9   47.30    3.80
   6   7  -8    2.40    1.00
   6   7  -8    2.40    1.10
   6   7  -8    2.90    1.00
   6   7  -8    1.70    0.90
   6  -7  -8    0.10    1.10
   6  -7  -8    3.20    0.90
   6   7  -7  175.58   11.00
   6   7  -7  173.38   11.10
   6   7  -7  189.38   11.00
   6   7  -7  145.69   10.90
   6  -7  -7  154.38   10.40
   6   7  -6   27.80    3.00
   6   7  -6   18.60    2.90
  -6   7   6   17.60    2.10
   6   7  -6   24.80    2.70
   6   7  -6   18.80    2.30
  -6   7   6   19.50    2.10
   6   7  -6   27.30    3.10
   6   7  -6   23.00    2.70
  -6  -7   6   18.20    2.80
   6  -7  -6   22.10    2.20
  -6   7   5  169.88   11.30
  -6   7   5  188.18   11.60
   6   7  -5  167.88   11.50
   6   7  -5  169.28   12.30
  -6   7   5  174.58   11.20
   6   7  -5  192.78   13.60
   6   7  -5  186.68   13.00
  -6  -7   5  170.78   11.70
   6   7  -4   87.99    6.00
   6   7  -4   72.99    5.90
  -6   7   4   79.59    5.60
   6   7  -4   77.99    6.40
  -6   7   4   77.79    5.70
   6   7  -4   84.99    6.40
   6   7  -4   73.89    5.80
  -6   7   4   79.09    5.50
   6  -7  -4   75.79    5.90
  -6  -7   4   77.29    6.10
   6  -7  -4   81.89    5.40
   6   7  -3  138.69    9.50
   6   7  -3  135.59    8.80
  -6   7   3  146.39    8.60
   6   7  -3  121.29    9.10
   6   7  -3  116.99    8.70
   6   7  -3  117.79    8.70
  -6   7   3  137.99    8.60
   6  -7  -3  126.99    8.70
   6  -7  -3  128.79    8.20
  -6  -7   3  125.59    9.00
   6   7  -2   13.20    2.60
  -6   7   2   13.70    1.90
   6   7  -2   11.50    2.00
  -6   7   2   10.10    1.70
   6   7  -2    9.20    2.00
   6   7  -2   13.20    2.30
   6   7  -2   14.70    2.10
  -6   7   2    7.90    1.80
  -6   7   2   11.80    1.90
   6   7  -2    9.90    2.60
   6  -7  -2   14.10    1.70
   6   7  -1  332.07   22.20
   6   7  -1  386.36   22.10
   6   7  -1  375.16   22.10
   6   7  -1  349.47   21.70
  -6   7   1  366.86   21.60
   6   7  -1  364.86   22.60
  -6   7   1  318.47   21.60
  -6   7   1  370.76   21.70
   6   7  -1  352.56   21.70
  -6   7   1  344.97   21.60
  -6  -7   1  332.77   22.20
   6  -7  -1  353.56   22.50
   6   7   0   23.10    3.30
  -6   7   0   23.80    2.40
  -6   7   0   27.80    2.80
   6   7   0   20.90    3.40
   6   7   0   26.10    2.60
   6   7   0   23.00    2.60
  -6   7   0   23.40    2.60
   6   7   0   24.40    3.00
   6   7   0   23.60    2.80
  -6  -7   0   26.10    3.10
   6  -7   0   29.90    3.70
   6   7   1  165.18   11.90
  -6   7  -1  169.68   11.20
  -6   7  -1  158.08   10.90
   6   7   1  153.28   11.80
   6   7   1  180.08   11.10
   6   7   1  164.28   11.90
   6   7   1  172.78   11.30
  -6   7  -1  192.08   11.10
  -6   7  -1  188.28   11.20
  -6  -7  -1  184.58   11.40
  -6   7  -2   23.50    2.00
   6   7   2   18.80    3.00
   6   7   2   24.20    2.40
   6   7   2   23.00    2.90
   6   7   2   17.10    2.50
   6   7   2   16.80    2.90
  -6   7  -2   21.80    2.40
  -6   7  -2   19.20    2.50
  -6  -7  -2   22.20    2.60
   6  -7   2   25.00    2.20
  -6   7  -3   96.09    7.00
  -6   7  -3  116.59    7.60
  -6   7  -3  103.79    6.90
  -6   7  -3  120.19    7.40
   6   7   3  104.09    8.40
   6   7   3  111.29    8.20
   6   7   3  114.19    7.20
  -6  -7  -3  100.19    7.50
   6  -7   3  113.79    7.10
   6   7   4    0.20    1.40
   6   7   4    1.10    1.60
  -6   7  -4   -3.40    1.60
  -6   7  -4   -0.50    1.20
  -6   7  -4    0.30    0.80
  -6   7  -4    0.60    1.20
   6  -7   4    0.60    0.70
  -6  -7  -4    2.00    1.30
  -6   7  -5   64.79    4.90
   6   7   5   70.89    5.30
  -6   7  -5   75.69    5.30
  -6   7  -5   60.39    5.40
   6   7   5   72.89    6.10
  -6   7  -5   60.59    4.70
  -6  -7  -5   74.29    5.20
   6  -7   5   78.29    5.00
  -6  -7  -5   69.69    5.40
  -6   7  -6    3.70    1.60
   6   7   6    5.70    1.70
  -6  -7  -6    4.60    1.50
  -6  -7  -6    4.10    1.20
   6   7   7   15.30    2.40
  -6   7  -7   13.80    2.00
  -6   7  -7   12.10    1.80
  -6  -7  -7   15.10    1.90
  -6  -7  -7   13.90    1.80
   6   7   8    1.90    1.10
  -6   7  -8    2.90    1.70
  -6  -7  -8    1.70    0.80
   6   7   9    4.70    0.90
  -6  -7  -9    4.30    0.90
   6   8  -9   15.10    1.60
   6   8  -9   13.00    1.70
   6  -8  -9   12.10    1.70
   6   8  -8    2.00    1.00
   6   8  -8    2.00    0.90
   6   8  -8    2.80    0.90
   6   8  -8    3.40    1.00
   6  -8  -8    4.30    0.80
   6  -8  -8    2.40    0.80
   6   8  -7  112.89    8.60
   6   8  -7  138.69    8.50
   6   8  -7  114.99    8.10
   6   8  -7  121.19    8.00
   6  -8  -7  117.49    8.00
  -6   8   6  102.89    6.50
   6   8  -6  113.19    7.10
   6   8  -6   98.19    7.50
   6   8  -6  107.79    7.20
   6   8  -6  102.29    7.10
   6   8  -6   94.89    6.90
   6  -8  -6   88.59    6.50
   6   8  -5   44.00    3.80
   6   8  -5   45.80    4.00
   6   8  -5   42.00    4.20
   6  -8  -5   43.90    3.30
   6   8  -4  756.22   42.00
  -6   8   4  689.63   41.60
  -6   8   4  680.53   41.50
   6   8  -4  713.03   42.10
   6   8  -4  735.83   42.30
   6   8  -4  662.13   41.90
   6   8  -4  716.13   42.40
  -6  -8   4  627.84   42.10
   6  -8  -4  702.93   41.40
   6   8  -3  226.88   14.20
  -6   8   3  226.78   13.50
   6   8  -3  233.08   13.80
  -6   8   3  227.48   13.60
   6   8  -3  191.78   13.70
   6  -8  -3  188.08   15.10
   6  -8  -3  211.28   13.20
   6   8  -2   98.09    8.40
   6   8  -2   95.69    7.30
  -6   8   2   97.59    6.80
  -6   8   2  111.29    7.70
   6   8  -2  114.79    9.50
  -6   8   2   92.79    7.60
  -6   8   2  107.19    8.00
  -6  -8   2   91.59    7.40
   6  -8  -2  111.19    6.60
   6  -8  -2   97.19    7.00
   6   8  -1  229.48   14.50
  -6   8   1  211.88   13.80
  -6   8   1  209.28   14.00
  -6   8   1  216.88   14.00
   6   8  -1  241.98   15.00
   6   8  -1  200.98   14.30
   6   8  -1  243.28   14.20
  -6   8   1  230.48   13.90
   6  -8  -1  218.68   14.00
  -6   8   0   20.70    2.30
   6   8   0   20.00    3.40
  -6   8   0   21.30    2.40
   6   8   0   19.10    2.50
  -6   8   0   15.70    2.00
  -6   8   0   16.90    2.30
   6   8   0   20.80    2.80
   6   8   0   17.20    2.30
   6   8   0   25.10    3.40
   6   8   0   19.10    2.40
   6  -8   0   17.60    2.20
  -6  -8   0   22.20    3.10
  -6  -8   0   26.30    4.20
  -6   8  -1  294.27   17.30
   6   8   1  247.98   18.90
   6   8   1  281.67   17.60
  -6   8  -1  262.37   17.00
  -6   8  -1  249.48   16.10
  -6   8  -1  295.57   17.40
   6   8   1  249.97   17.00
  -6  -8  -1  258.97   16.90
   6  -8   1  253.37   16.30
   6   8   2   50.39    4.80
  -6   8  -2   46.30    3.60
   6   8   2   45.00    5.30
  -6   8  -2   59.49    4.20
   6   8   2   47.40    4.00
  -6   8  -2   56.79    4.20
  -6   8  -2   49.20    3.80
   6   8   2   54.69    4.00
   6   8   2   46.50    4.70
   6  -8   2   52.69    4.00
  -6  -8  -2   48.00    4.10
  -6   8  -3  109.19    7.00
  -6   8  -3  104.89    6.80
  -6   8  -3   95.59    6.40
   6   8   3  102.59    6.60
   6   8   3  103.49    7.50
   6   8   3   90.99    7.60
  -6  -8  -3   91.69    6.90
   6  -8   3   95.19    6.50
   6   8   4    7.60    1.90
   6   8   4    3.40    1.30
  -6   8  -4    6.60    1.40
  -6   8  -4    5.90    1.20
  -6  -8  -4    4.90    1.30
  -6  -8  -4    3.10    1.60
  -6   8  -5   89.39    6.20
   6   8   5   83.19    6.60
   6   8   5  101.99    7.30
  -6   8  -5   98.39    6.50
  -6  -8  -5  105.49    6.50
  -6  -8  -5   82.29    6.40
  -6   8  -6   12.80    1.70
   6   8   6   11.70    2.10
  -6  -8  -6   12.90    1.70
   6   8   7    9.00    1.70
  -6   8  -7    9.80    1.70
  -6  -8  -7   11.40    1.50
   6   8   8    0.10    0.80
  -6  -8  -8    2.20    0.70
   6   9  -8   13.30    1.40
   6   9  -8   15.50    2.20
   6   9  -8   12.20    1.60
   6  -9  -8   13.80    1.20
   6   9  -7   34.10    2.90
   6   9  -7   34.00    2.80
   6   9  -7   33.90    2.90
   6  -9  -7   33.80    2.50
   6  -9  -7   37.70    2.60
   6   9  -6   34.70    2.90
   6   9  -6   36.60    3.20
   6   9  -6   36.80    3.10
   6   9  -6   30.90    3.00
   6  -9  -6   34.70    2.60
  -6   9   5  154.08    9.10
   6   9  -5  141.29    9.40
   6   9  -5  140.49    9.50
   6   9  -5  142.69    9.70
  -6   9   5  150.28    9.10
   6   9  -5  148.19    9.50
   6  -9  -5  137.69    9.00
   6   9  -4  122.19    7.90
   6   9  -4  125.89    8.30
   6   9  -4  126.69    8.10
   6   9  -4  123.09    8.30
  -6   9   4  108.89    7.60
  -6   9   4  106.79    7.60
   6  -9  -4  119.19    8.20
  -6   9   3  164.88    9.90
   6   9  -3  151.88   10.50
  -6   9   3  154.98    9.90
   6   9  -3  148.39   10.30
   6   9  -3  148.69   10.00
   6   9  -2   22.50    2.90
  -6   9   2   27.90    2.60
   6   9  -2   33.90    3.40
  -6   9   2   27.50    2.60
   6   9  -2   29.30    2.80
   6   9  -2   23.10    2.70
   6   9  -1  335.07   19.90
  -6   9   1  310.47   19.00
   6   9  -1  293.17   19.00
   6   9  -1  286.87   19.10
  -6   9   1  306.87   18.90
   6   9  -1  341.87   19.10
   6   9  -1  296.57   19.20
  -6   9   1  303.67   18.90
  -6  -9   1  308.77   19.00
   6   9   0   88.39    6.40
  -6   9   0  103.59    6.40
   6   9   0   77.49    6.60
  -6   9   0   84.29    6.10
   6   9   0   93.89    7.10
  -6   9   0  103.29    6.40
   6   9   0   96.99    6.30
  -6  -9   0   78.39    6.20
  -6   9  -1   54.49    4.00
   6   9   1   46.20    4.60
  -6   9  -1   63.29    4.30
   6   9   1   57.89    4.20
  -6   9  -1   61.39    4.40
   6   9   1   50.09    4.80
   6   9   1   56.49    4.20
  -6  -9  -1   49.10    4.40
   6   9   2  143.79    9.90
   6   9   2  144.79   10.60
  -6   9  -2  171.38   10.10
   6   9   2  167.58    9.90
   6   9   2  152.78   10.60
  -6  -9  -2  156.58   10.10
   6   9   3   47.50    4.20
  -6   9  -3   53.89    3.80
  -6   9  -3   53.49    4.00
   6   9   3   43.70    4.40
   6   9   4   15.70    2.50
  -6   9  -4   19.00    2.10
   6   9   4   20.60    2.20
  -6   9  -4   20.60    2.30
  -6  -9  -4   20.30    2.10
   6   9   5   18.30    2.30
  -6   9  -5   19.80    1.90
   6   9   5   15.50    1.80
  -6   9  -5   15.30    1.70
  -6  -9  -5   19.90    1.90
  -6   9  -6    1.80    1.00
   6   9   6    2.90    1.10
  -6  -9  -6    2.90    0.80
   6   9   7    3.40    0.90
   6  10  -6   72.59    4.90
   6  10  -6   72.29    4.80
   6  10  -6   73.89    5.00
   6 -10  -6   68.39    4.80
   6 -10  -6   76.59    4.90
   6  10  -5  138.99    8.90
   6  10  -5  137.59    8.80
  -6  10   5  146.79    8.60
   6  10  -5  152.48    9.10
   6  10  -5  131.19    8.70
   6 -10  -5  136.49    8.50
   6  10  -4  113.79    7.60
   6  10  -4  117.79    7.70
  -6  10   4  117.99    7.30
   6  10  -4  117.79    7.50
   6  10  -4  113.99    7.70
  -6  10   4  121.29    7.30
   6 -10  -4  108.29    7.10
   6  10  -3  156.08    9.90
   6  10  -3  153.78   10.10
   6  10  -3  154.18   10.10
  -6  10   3  156.58    9.70
  -6  10   3  159.38    9.70
   6  10  -3  147.29    9.80
  -6  10   2    2.70    1.10
  -6  10   2    1.60    1.20
   6  10  -2    2.90    1.60
   6  10  -2    0.70    1.40
   6  10  -2    0.20    1.20
   6  10  -1  130.79    9.30
  -6  10   1  154.98    9.60
   6  10  -1  161.18   10.80
   6  10  -1  147.89   10.00
   6  10  -1  146.39    9.90
  -6  10   1  158.08    9.50
   6  10   0   55.99    4.50
  -6  10   0   65.29    4.50
   6  10   0   53.49    4.90
   6  10   0   69.09    4.60
   6  10   0   61.99    4.90
  -6  10   0   64.19    4.50
   6  10   1   61.09    4.30
   6  10   1   64.79    4.30
   6  10   1   68.79    5.70
   6  10   1   52.49    4.50
  -6  10  -1   62.39    4.50
  -6  10  -1   63.99    4.60
  -6  10  -2    5.00    1.00
   6  10   2    3.00    1.10
   6  10   2    4.70    1.40
  -6  10  -2    4.40    1.00
   6  10   3   15.00    2.00
  -6  10  -3   20.40    1.80
   6  10   3   15.30    2.00
  -6  10  -3   20.00    1.90
  -6 -10  -3   16.60    1.80
  -6  10  -4    6.40    1.10
   6  10   4    8.20    1.20
  -6  10  -4    9.90    1.40
   6  10   4    6.90    1.30
  -6 -10  -4    8.00    1.20
   6  10   5    7.00    1.30
  -6  10  -5    6.80    1.10
  -6 -10  -5    8.20    1.10
   6  11  -3   65.09    4.50
  -6  11   3   69.89    4.30
  -6  11   3   65.39    4.30
   6  11  -3   68.49    4.70
   6  11  -3   63.89    4.50
   6  11  -2   17.80    1.70
   6  11  -2   15.20    1.80
  -6  11   2   16.70    1.60
  -6  11   2   15.70    1.60
   6  11  -2   17.70    1.70
   6  11  -1  113.59    7.20
   6  11  -1  123.39    6.90
  -6  11   1  100.79    6.90
  -6  11   1  109.09    6.90
   6  11  -1  100.19    7.00
   6  11   0   21.10    1.90
  -6  11   0   21.20    1.90
   6  11   0   21.20    2.20
   6  11   0   20.80    1.80
  -6  11   0   21.90    1.90
  -6  11  -1   50.09    3.20
  -6  11  -1   44.10    3.30
   6  11   1   44.60    3.40
  -6 -11  -1   43.40    3.20
  -6  11  -2   36.30    3.00
   6  11   2   40.20    2.90
  -6  11  -2   43.60    3.10
   6  11   2   34.10    2.80
  -6 -11  -2   43.30    3.10
   7   0 -12  117.89    7.50
   7   0 -11    0.40    0.80
   7   0 -11    2.00    0.90
   7   0 -10  221.58   14.30
   7   0 -10  233.68   14.50
   7   0 -10  229.98   14.40
   7   0 -10  244.28   14.60
   7   0  -9   -1.00    0.80
   7   0  -9    0.90    1.10
   7   0  -9    0.10    0.80
   7   0  -9   -1.20    1.00
  -7   0   8  477.15   27.60
   7   0  -8  439.66   26.70
   7   0  -8  446.96   26.70
   7   0  -8  433.26   26.50
   7   0  -8  393.66   26.50
   7   0  -7   -0.70    0.80
   7   0  -7    0.80    1.00
   7   0  -7    1.40    1.10
  -7   0   7   -1.80    1.40
   7   0  -7   -0.50    1.00
   7   0  -6  399.26   23.60
   7   0  -6  354.76   22.40
   7   0  -6  394.36   22.60
  -7   0   6  336.27   22.80
   7   0  -6  352.46   22.20
  -7   0   5   -0.60    1.00
   7   0  -5   -1.30    0.80
   7   0  -5    1.50    1.40
   7   0  -5   -0.30    0.70
   7   0  -5    1.70    1.10
  -7   0   4 3001.30  188.88
   7   0  -4 3273.07  188.68
   7   0  -4 3379.86  188.58
   7   0  -4 3201.38  188.48
   7   0  -3   -0.30    0.70
  -7   0   3    1.00    1.00
  -7   0   3   -0.50    0.70
  -7   0   2 2023.00  106.59
   7   0  -2 1747.23  106.49
   7   0  -2 1778.22  106.59
  -7   0   2 1697.03  106.69
   7   0  -1    0.10    0.80
  -7   0   1    0.10    0.90
   7   0  -1    0.20    0.60
  -7   0   1    0.30    0.70
  -7   0   0   20.00    2.50
  -7   0   0   25.00    2.20
  -7   0  -1    0.30    0.60
  -7   0  -1    1.10    1.10
  -7   0  -1   -1.70    0.90
  -7   0  -1    0.80    0.90
  -7   0  -2   30.30    3.00
  -7   0  -2   34.10    3.00
  -7   0  -2   27.20    2.60
   7   0   2   26.70    2.70
  -7   0  -3    0.20    0.90
  -7   0  -3   -0.20    1.20
  -7   0  -3   -1.00    1.00
  -7   0  -3    1.10    0.80
   7   0   4  228.88   14.80
  -7   0  -4  222.58   14.80
  -7   0  -4  241.88   14.80
  -7   0  -4  220.18   14.90
  -7   0  -4  249.08   15.10
   7   0   5    1.80    1.50
  -7   0  -5    0.90    1.10
  -7   0  -5   -0.60    0.90
  -7   0  -5    0.20    1.40
  -7   0  -5   -1.50    1.20
   7   0   5   -0.50    1.00
  -7   0  -6    7.60    2.00
  -7   0  -6    9.80    2.00
   7   0   6    5.90    1.60
  -7   0  -6    5.70    1.80
   7   0   7    0.30    1.20
  -7   0  -7   -0.40    1.30
  -7   0  -7   -1.30    1.40
  -7   0  -7   -1.90    1.20
  -7   0  -8   -0.30    1.20
  -7   0  -8    0.20    1.20
  -7   0  -8    2.00    1.80
   7   0   8   -0.30    1.80
   7   0   9    0.40    1.00
  -7   0  -9    1.00    1.00
  -7   0  -9   -0.20    1.10
  -7   0 -10    9.10    1.70
  -7   0 -10    8.20    2.00
  -7   0 -11    0.20    0.80
  -7   0 -11   -0.10    0.90
   7   1 -12   24.50    2.10
   7   1 -12   27.80    2.30
   7  -1 -12   26.90    2.30
   7   1 -11   15.60    1.90
   7   1 -11   20.20    2.40
   7   1 -11   16.50    1.80
   7  -1 -11   19.90    2.40
   7   1 -10  367.56   20.80
   7   1 -10  320.27   20.70
   7   1 -10  361.06   20.80
   7   1 -10  337.07   20.60
   7  -1 -10  319.87   20.60
   7  -1 -10  353.36   21.30
   7  -1 -10  307.47   20.60
   7   1  -9   45.70    3.70
   7   1  -9   41.50    3.70
   7   1  -9   43.80    3.80
   7   1  -9   41.30    3.60
  -7  -1   9   47.70    5.50
   7  -1  -9   44.00    3.60
   7  -1  -9   40.90    3.50
   7  -1  -9   47.00    3.70
   7  -1  -9   44.10    3.70
   7   1  -8  507.05   30.70
   7   1  -8  472.25   30.50
   7   1  -8  507.45   30.50
   7   1  -8  508.45   30.70
   7  -1  -8  559.24   30.50
   7  -1  -8  520.55   30.30
   7  -1  -8  458.45   30.40
   7  -1  -8  503.15   30.50
   7   1  -7   50.59    4.30
   7   1  -7   52.59    4.40
   7   1  -7   55.39    4.20
   7   1  -7   45.70    4.00
   7  -1  -7   49.50    4.10
   7  -1  -7   53.59    4.20
   7  -1  -7   56.79    4.10
  -7  -1   7   49.60    4.60
   7  -1  -7   51.99    4.20
   7   1  -6  250.67   15.40
   7   1  -6  250.17   15.60
   7   1  -6  242.78   15.20
   7  -1  -6  241.38   15.20
   7  -1  -6  261.07   15.30
  -7  -1   6  215.78   15.60
   7   1  -5   64.99    4.70
   7   1  -5   56.49    4.50
   7   1  -5   54.89    4.50
   7   1  -5   53.59    4.70
   7   1  -5   65.69    4.40
  -7  -1   5   57.09    5.30
   7  -1  -5   63.39    4.30
   7  -1  -5   60.09    4.40
   7   1  -4  547.25   34.00
   7   1  -4  538.85   34.00
   7   1  -4  610.44   34.50
   7   1  -4  588.84   34.10
  -7  -1   4  549.54   34.30
   7  -1  -4  534.65   33.80
   7  -1  -4  597.84   33.90
   7   1  -3   33.40    3.00
   7   1  -3   36.90    3.80
   7   1  -3   30.70    2.90
  -7  -1   3   37.20    3.30
   7  -1  -3   37.20    2.90
   7  -1  -3   35.60    3.00
  -7   1   2  373.66   22.00
   7   1  -2  344.27   22.10
  -7   1   2  380.86   22.60
  -7  -1   2  334.57   22.30
   7  -1  -2  376.26   22.10
   7  -1  -2  345.07   22.00
  -7  -1   2  402.86   22.20
   7   1  -1   80.89    6.20
  -7   1   1   89.79    6.30
   7   1  -1   98.29    6.20
  -7  -1   1  100.19    6.20
  -7  -1   1   94.49    6.30
  -7  -1   1   86.39    6.20
   7  -1  -1   90.19    6.10
  -7   1   0  108.99    7.80
  -7   1   0  115.69    7.50
   7   1   0  120.49    8.50
   7   1   0  128.99    7.80
  -7  -1   0  105.19    7.80
   7  -1   0  115.99    7.60
  -7  -1   0  127.49    8.10
   7   1   1   56.39    4.20
  -7   1  -1   54.69    3.70
  -7   1  -1   45.00    3.90
  -7  -1  -1   48.80    4.00
  -7  -1  -1   51.19    3.90
   7  -1   1   47.90    3.80
  -7   1  -2  610.44   36.50
  -7   1  -2  600.34   36.30
   7   1   2  630.34   36.70
  -7   1  -2  595.54   36.70
  -7   1  -2  639.64   36.80
  -7  -1  -2  565.24   36.60
   7  -1   2  655.63   36.50
  -7  -1  -2  626.84   36.80
  -7  -1  -2  558.54   36.60
  -7   1  -3  164.28   11.00
  -7   1  -3  164.48   10.80
  -7   1  -3  169.88   11.10
  -7   1  -3  150.48   11.10
   7   1   3  171.58   11.10
   7  -1   3  189.78   11.50
  -7  -1  -3  170.08   11.00
  -7  -1  -3  155.08   10.80
  -7  -1  -3  165.58   10.90
   7   1   4  257.17   15.10
  -7   1  -4  234.48   15.30
  -7   1  -4  233.38   14.90
  -7   1  -4  224.48   15.00
   7   1   4  231.28   15.40
  -7   1  -4  246.78   15.40
  -7  -1  -4  247.48   15.40
  -7  -1  -4  243.78   15.50
  -7  -1  -4  222.98   15.10
  -7   1  -5    5.60    1.50
   7   1   5    4.00    1.40
   7   1   5    6.40    1.80
  -7   1  -5    4.30    1.40
  -7   1  -5    2.00    1.60
  -7   1  -5    6.80    1.70
  -7  -1  -5    4.50    1.40
   7  -1   5    3.80    1.30
  -7  -1  -5    4.20    1.60
  -7  -1  -5    8.70    1.60
  -7  -1  -5    5.80    1.80
  -7   1  -6   15.80    2.30
  -7   1  -6   16.70    2.60
   7   1   6   11.10    2.20
  -7   1  -6   12.00    2.20
  -7   1  -6   15.70    2.60
  -7  -1  -6   14.80    2.30
   7  -1   6   17.80    2.70
  -7  -1  -6   11.80    2.10
  -7  -1  -6    9.10    1.80
  -7   1  -7   17.20    2.70
   7   1   7   13.60    2.60
  -7   1  -7   21.20    3.30
  -7   1  -7   17.00    2.70
  -7  -1  -7   18.60    2.80
  -7  -1  -7   19.10    2.30
   7  -1   7   16.90    2.90
  -7  -1  -7   18.80    3.00
  -7   1  -8   21.40    3.10
  -7   1  -8   23.40    3.30
  -7  -1  -8   23.10    3.20
  -7  -1  -8   23.20    3.40
  -7  -1  -8   17.30    2.40
  -7   1  -9    5.90    1.70
  -7   1  -9    4.40    1.70
   7   1   9    3.90    1.40
  -7  -1  -9    3.40    1.30
  -7  -1  -9    4.70    1.70
  -7  -1  -9    4.00    1.40
  -7   1 -10    1.60    1.10
  -7   1 -10    0.60    1.00
   7   1  10    1.00    1.10
  -7  -1 -10    1.20    1.10
   7  -1  10    1.20    1.20
  -7  -1 -10    1.00    1.10
  -7   1 -11   -0.50    0.80
  -7   1 -11    1.00    0.80
  -7  -1 -11    0.60    0.80
   7   2 -12  100.09    6.80
   7   2 -12  122.59    7.20
   7   2 -12  118.79    7.10
   7  -2 -12  102.69    7.00
   7   2 -11   20.00    2.10
   7   2 -11   19.60    2.10
   7   2 -11   24.10    2.40
   7  -2 -11   22.70    2.20
   7   2 -10  126.59    8.50
   7   2 -10  122.99    8.30
   7   2 -10  138.29    8.60
   7   2 -10  125.49    8.40
   7  -2 -10  125.99    8.30
   7  -2 -10  125.79    8.30
   7   2  -9   16.40    2.40
   7   2  -9   19.40    2.40
   7   2  -9   18.40    2.30
   7   2  -9   22.10    2.50
  -7  -2   9   29.20    5.20
   7  -2  -9   19.60    2.20
   7  -2  -9   16.60    2.10
   7   2  -8  182.08   11.50
   7   2  -8  164.88   11.20
   7   2  -8  181.18   11.30
   7   2  -8  176.38   11.50
   7  -2  -8  176.08   11.10
  -7  -2   8  164.28   11.80
   7  -2  -8  172.18   11.20
   7   2  -7   30.40    2.90
   7   2  -7   27.00    3.00
   7   2  -7   24.40    2.70
   7   2  -7   25.40    2.90
   7  -2  -7   24.40    2.60
   7  -2  -7   30.30    2.90
  -7  -2   7   24.20    3.10
   7   2  -6   90.99    6.80
   7   2  -6   88.39    7.00
   7   2  -6  112.69    7.30
   7   2  -6  111.09    7.80
   7  -2  -6  104.79    6.90
   7  -2  -6   98.99    6.70
   7   2  -5   35.50    3.30
   7   2  -5   30.90    3.80
   7   2  -5   36.60    3.40
   7   2  -5   40.60    3.30
   7   2  -5   44.10    3.30
   7  -2  -5   40.90    3.00
   7  -2  -5   37.10    3.10
  -7  -2   5   31.60    3.50
   7   2  -4  185.88   11.20
   7   2  -4  179.28   11.60
   7   2  -4  173.58   11.30
   7   2  -4  175.08   11.20
   7   2  -4  162.28   11.30
   7  -2  -4  193.88   11.20
  -7  -2   4  162.58   11.50
  -7   2   3   58.09    4.40
   7   2  -3   59.99    4.60
   7   2  -3   57.29    4.40
  -7   2   3   66.49    4.80
   7   2  -3   62.89    4.90
   7   2  -3   62.29    4.60
  -7   2   3   61.79    4.30
  -7  -2   3   61.89    4.80
   7  -2  -3   64.09    4.40
  -7   2   2  989.60   53.79
  -7   2   2  840.12   53.99
   7   2  -2  952.90   54.39
   7   2  -2  989.90   53.99
  -7   2   2  798.12   54.89
   7   2  -2  869.91   54.09
  -7  -2   2  914.61   54.19
   7  -2  -2  904.71   53.79
   7   2  -1   89.69    6.40
  -7   2   1  103.59    6.30
   7   2  -1   97.09    7.10
  -7   2   1  108.09    7.00
  -7  -2   1   83.69    6.40
   7  -2  -1   89.99    6.30
  -7  -2   1   94.89    6.60
  -7   2   0   50.89    4.00
  -7   2   0   52.69    4.00
  -7   2   0   55.29    3.80
   7   2   0   53.49    4.60
  -7  -2   0   55.19    4.30
  -7  -2   0   63.99    4.50
   7  -2   0   52.69    3.90
  -7   2  -1   29.70    2.40
  -7   2  -1   26.90    2.60
   7   2   1   33.20    2.80
  -7   2  -1   25.50    2.60
   7   2   1   25.70    3.10
  -7   2  -1   30.50    3.10
   7   2   1   22.20    2.90
   7  -2   1   32.20    2.60
  -7  -2  -1   33.00    3.30
  -7  -2  -1   20.80    3.00
   7   2   2  453.75   27.80
  -7   2  -2  442.96   27.20
  -7   2  -2  445.06   27.70
   7   2   2  438.26   27.80
  -7   2  -2  434.96   27.30
  -7   2  -2  456.85   27.40
  -7  -2  -2  439.56   27.60
  -7  -2  -2  492.45   27.60
  -7  -2  -2  484.85   27.80
  -7   2  -3   91.49    6.20
   7   2   3   81.79    6.50
  -7   2  -3   80.89    5.90
  -7   2  -3   80.89    6.50
  -7   2  -3   89.79    6.50
   7   2   3   97.89    6.60
  -7  -2  -3   83.79    6.40
   7  -2   3   87.19    6.00
  -7  -2  -3   90.49    6.60
  -7  -2  -3   87.89    6.30
   7   2   4   92.49    8.00
  -7   2  -4   96.49    7.20
   7   2   4  107.79    7.50
  -7   2  -4  108.59    7.60
  -7   2  -4   98.89    7.50
  -7   2  -4  104.29    6.90
  -7  -2  -4   89.89    6.80
   7  -2   4  108.29    7.00
  -7  -2  -4  110.39    7.60
  -7  -2  -4   99.39    8.50
  -7  -2  -4   99.89    7.20
  -7   2  -5   14.90    2.00
  -7   2  -5   12.50    2.30
  -7   2  -5   14.50    2.30
   7   2   5   10.80    2.30
  -7   2  -5   12.90    2.40
  -7  -2  -5   14.40    2.30
  -7  -2  -5   12.30    2.50
  -7  -2  -5   14.30    2.40
  -7  -2  -5   16.60    2.60
  -7   2  -6   16.40    2.60
  -7   2  -6   15.00    2.90
  -7   2  -6   22.00    2.80
   7  -2   6   12.90    3.20
  -7  -2  -6   20.50    3.00
  -7  -2  -6   18.70    2.30
  -7  -2  -6   15.20    3.10
  -7   2  -7    1.60    1.60
  -7   2  -7   -0.30    1.50
  -7   2  -7    1.00    1.20
  -7  -2  -7   -3.20    2.30
  -7  -2  -7    4.20    1.50
   7  -2   7    2.90    1.30
  -7  -2  -7    3.40    1.40
  -7  -2  -7    5.50    1.90
  -7   2  -8    0.10    1.40
  -7   2  -8    1.00    1.30
   7   2   8    1.40    1.30
  -7   2  -8    1.00    2.50
  -7  -2  -8    1.00    1.50
   7  -2   8    3.00    1.80
  -7  -2  -8   -0.60    1.20
  -7  -2  -8    2.30    1.00
   7   2   9    0.90    1.00
  -7   2  -9    0.70    1.40
  -7   2  -9   -1.00    1.10
  -7  -2  -9   -0.80    0.90
  -7  -2  -9   -0.90    1.20
  -7  -2  -9    1.00    1.70
   7   2  10    3.00    1.10
  -7   2 -10    3.10    1.40
  -7   2 -10    3.50    1.30
  -7  -2 -10    1.70    1.00
   7  -2  10    1.70    1.20
  -7  -2 -10    0.50    1.30
  -7  -2 -10    3.10    1.10
  -7   2 -11    0.40    0.80
  -7   2 -11    2.30    0.90
  -7  -2 -11    1.00    0.80
   7   3 -12  101.39    6.20
   7   3 -12   87.69    5.90
   7   3 -12   90.79    5.90
   7  -3 -12  100.19    6.10
   7   3 -11   47.10    3.80
   7   3 -11   48.20    3.60
  -7   3  11   55.39    4.90
   7   3 -11   53.69    3.80
   7  -3 -11   49.20    3.70
   7   3 -10   80.79    5.60
   7   3 -10   79.29    6.00
   7   3 -10   82.59    5.70
   7   3 -10   78.29    5.40
  -7   3  10   70.39    5.30
   7  -3 -10   74.09    5.30
   7  -3 -10   79.89    5.40
   7   3  -9  168.68   10.00
   7   3  -9  148.79   10.00
   7   3  -9  147.49   10.00
   7  -3  -9  148.69    9.70
   7  -3  -9  140.19    9.60
   7   3  -8  491.65   28.10
   7  -3  -8  420.86   28.10
  -7  -3   8  447.06   28.20
   7   3  -7   46.40    3.70
   7   3  -7   41.60    4.00
   7   3  -7   39.50    3.60
   7   3  -7   36.10    3.60
   7  -3  -7   43.80    3.50
   7  -3  -7   40.30    3.40
  -7  -3   7   39.90    4.00
   7   3  -6   86.19    7.00
   7   3  -6  111.99    8.80
   7   3  -6   88.39    7.10
   7   3  -6  104.59    7.10
   7   3  -6  109.89    7.40
  -7  -3   6  105.59    7.50
   7  -3  -6  106.99    6.90
   7  -3  -6  102.39    6.80
   7   3  -5   46.30    4.00
   7   3  -5   50.69    4.40
   7   3  -5   43.00    4.00
  -7  -3   5   43.80    4.20
   7  -3  -5   48.00    3.50
   7   3  -4   21.70    2.40
   7   3  -4   21.40    2.50
   7   3  -4   24.40    2.70
   7   3  -4   20.50    3.00
   7   3  -4   21.60    2.50
   7  -3  -4   20.90    2.20
   7   3  -3  248.38   16.70
  -7   3   3  278.77   16.40
   7   3  -3  267.87   16.50
  -7   3   3  273.47   16.40
  -7   3   3  272.27   16.70
   7   3  -3  296.07   16.60
   7   3  -3  246.38   16.70
  -7   3   3  284.57   16.50
   7   3  -3  260.57   17.00
   7  -3  -3  288.87   16.30
  -7  -3   3  248.78   17.30
   7  -3  -3  248.58   16.50
   7   3  -2   79.49    5.80
   7   3  -2   77.29    5.90
   7   3  -2   84.49    6.40
  -7   3   2   86.29    5.70
   7   3  -2   88.09    5.90
  -7   3   2   77.69    6.00
  -7   3   2   86.09    5.60
   7   3  -2   80.99    5.90
  -7   3   2   89.39    5.70
   7  -3  -2   79.09    5.70
  -7  -3   2   85.49    6.20
   7   3  -1  418.46   24.60
   7   3  -1  400.46   25.10
  -7   3   1  397.26   24.50
  -7   3   1  429.16   24.80
  -7   3   1  376.36   24.30
   7   3  -1  401.56   24.70
   7   3  -1  419.86   24.70
   7  -3  -1  397.86   24.40
  -7  -3   1  411.36   24.90
  -7   3   0  108.69    7.00
  -7   3   0  101.09    7.20
  -7   3   0  103.39    7.50
   7   3   0  109.69    7.40
   7   3   0  113.19    7.80
   7   3   0  120.59    7.50
   7   3   0  111.79    7.20
  -7   3   0  102.39    7.20
  -7  -3   0   98.89    7.40
   7  -3   0  112.29    7.20
  -7  -3   0  126.49    9.00
   7   3   1  193.58   12.60
   7   3   1  196.48   12.30
  -7   3  -1  187.48   12.00
  -7   3  -1  180.98   12.00
  -7   3  -1  185.98   12.40
   7  -3   1  202.38   12.10
  -7   3  -2  239.88   14.60
  -7   3  -2  242.98   15.20
  -7   3  -2  234.08   14.80
  -7   3  -2  234.98   14.70
   7   3   2  240.98   15.30
  -7  -3  -2  231.58   14.90
  -7  -3  -2  227.88   15.00
   7  -3   2  244.18   14.70
   7   3   3   90.99    6.60
  -7   3  -3   97.79    6.60
  -7   3  -3   81.69    6.00
  -7   3  -3   74.79    6.70
  -7   3  -3   83.29    5.70
  -7   3  -3   77.99    5.80
  -7  -3  -3   82.39    6.00
  -7  -3  -3   82.09    7.30
   7  -3   3   85.89    5.80
  -7  -3  -3   83.99    6.30
   7   3   4  258.87   16.30
  -7   3  -4  285.37   16.50
  -7   3  -4  230.08   16.20
  -7   3  -4  244.28   15.90
  -7   3  -4  247.58   15.70
   7  -3   4  269.47   15.80
  -7  -3  -4  250.37   15.90
  -7  -3  -4  246.08   16.20
  -7  -3  -4  250.77   16.00
  -7   3  -5   97.99    7.00
  -7   3  -5   98.69    7.40
   7   3   5   89.19    7.10
  -7   3  -5   84.59    7.20
  -7   3  -5   83.09    6.50
   7  -3   5  102.59    6.70
  -7  -3  -5   86.09    6.50
  -7  -3  -5  100.89    7.00
  -7  -3  -5  102.19    7.20
   7   3   6   99.69    8.20
  -7   3  -6  111.19    8.20
  -7   3  -6   96.69    7.30
  -7   3  -6  109.79    7.70
  -7  -3  -6  112.69    7.70
  -7  -3  -6  102.59    7.20
  -7  -3  -6  112.19    8.10
   7  -3   6  108.29    7.50
  -7   3  -7    4.20    1.80
  -7   3  -7    5.00    1.50
   7   3   7    4.50    1.90
  -7   3  -7    5.80    1.70
  -7   3  -7    6.20    2.10
  -7  -3  -7    5.60    1.90
   7  -3   7    5.20    1.40
  -7  -3  -7    7.50    2.10
  -7  -3  -7    4.20    1.30
  -7   3  -8    7.10    2.00
   7   3   8    6.10    1.80
  -7   3  -8    6.80    1.90
  -7  -3  -8    8.00    1.80
  -7  -3  -8    8.10    1.40
  -7  -3  -8   10.20    1.80
   7   3   9    6.40    2.00
  -7   3  -9    7.40    2.50
  -7   3  -9    6.10    1.70
  -7  -3  -9    4.80    1.60
  -7  -3  -9    5.20    1.10
  -7   3 -10    0.40    1.00
  -7   3 -10    1.60    1.00
   7   3  10    1.20    1.20
  -7  -3 -10    1.10    0.90
  -7  -3 -10    0.00    0.80
   7   4 -11   74.79    4.80
   7   4 -11   68.29    4.90
   7   4 -11   73.49    4.90
   7  -4 -11   64.89    4.70
   7   4 -10    1.00    1.00
   7   4 -10    0.80    1.00
   7   4 -10    0.20    0.90
   7   4 -10    0.50    1.00
   7  -4 -10   -0.20    0.80
   7  -4 -10    0.10    0.80
   7   4  -9   82.49    5.80
   7   4  -9   77.39    5.60
   7   4  -9   84.19    5.90
   7  -4  -9   73.69    5.40
   7  -4  -9   77.69    5.40
  -7   4   8  142.99    9.60
   7   4  -8  144.39    9.80
   7   4  -8  165.38   10.20
   7   4  -8  151.08   10.00
   7   4  -8  146.19   10.00
   7  -4  -8  148.89    9.60
   7  -4  -8  139.79    9.50
  -7  -4   8  149.19   10.50
   7   4  -7  429.26   23.80
  -7   4   7  344.27   23.20
   7   4  -7  344.97   23.50
   7   4  -7  381.86   23.70
   7   4  -7  406.06   23.50
   7  -4  -7  407.06   23.20
  -7  -4   7  350.36   23.90
   7  -4  -7  394.26   23.30
  -7   4   6   37.60    3.70
   7   4  -6   36.20    4.30
   7   4  -6   42.70    4.00
   7   4  -6   41.30    3.60
   7   4  -6   38.10    3.70
   7   4  -6   43.00    3.80
   7  -4  -6   42.40    3.30
   7   4  -5   51.69    4.50
  -7   4   5   57.69    4.60
   7   4  -5   62.69    4.60
   7   4  -5   51.79    4.50
  -7   4   5   60.99    4.20
   7   4  -5   56.49    4.80
   7   4  -5   50.59    4.90
   7  -4  -5   56.69    4.10
  -7  -4   5   57.09    4.80
   7   4  -4  162.28   10.20
  -7   4   4  134.29    9.80
  -7   4   4  140.89    9.70
  -7   4   4  140.89    9.50
  -7   4   4  150.38    9.60
   7   4  -4  159.38   10.10
   7  -4  -4  167.38    9.50
   7  -4  -4  149.79    9.80
  -7  -4   4  151.78   10.30
   7   4  -3  648.84   36.40
  -7   4   3  611.24   36.20
  -7   4   3  655.43   36.30
   7   4  -3  570.04   36.60
   7   4  -3  597.14   36.50
   7   4  -3  657.43   37.10
  -7   4   3  623.44   36.20
   7   4  -3  613.64   36.40
  -7   4   3  597.64   36.50
   7   4  -3  543.05   36.50
  -7  -4   3  603.54   36.80
   7  -4  -3  577.44   36.30
   7  -4  -3  582.94   36.00
  -7   4   2  555.14   35.00
   7   4  -2  580.04   34.80
   7   4  -2  649.64   35.10
   7   4  -2  563.54   35.50
  -7   4   2  533.75   34.70
   7   4  -2  550.14   35.10
  -7   4   2  649.83   34.80
  -7   4   2  586.04   34.70
   7   4  -2  628.14   34.90
   7   4  -2  545.75   35.00
   7  -4  -2  557.24   34.80
  -7  -4   2  600.24   34.90
  -7  -4   2  556.34   35.20
   7   4  -1  820.62   49.20
   7   4  -1  789.12   49.80
   7   4  -1  756.32   49.30
   7   4  -1  904.11   49.50
   7   4  -1  778.12   49.70
  -7   4   1  872.71   49.10
  -7   4   1  778.42   49.10
  -7   4   1  805.72   49.40
   7   4  -1  896.91   49.20
  -7   4   1  913.31   49.20
   7  -4  -1  806.82   49.10
  -7  -4   1  853.31   49.30
  -7  -4   1  779.62   49.80
  -7   4   0  166.88   11.20
   7   4   0  182.58   11.10
   7   4   0  192.48   10.90
  -7   4   0  168.38   10.70
  -7   4   0  159.98   10.80
   7   4   0  167.38   11.60
   7   4   0  169.68   11.60
   7   4   0  164.68   11.10
  -7   4   0  159.58   10.80
  -7  -4   0  161.88   11.20
   7  -4   0  180.98   10.90
  -7  -4   0  175.08   11.00
  -7   4  -1  293.97   18.30
   7   4   1  331.17   18.60
   7   4   1  309.67   19.00
   7   4   1  294.87   19.40
  -7   4  -1  293.37   18.50
  -7   4  -1  301.77   19.00
  -7   4  -1  300.87   18.60
   7   4   1  298.07   19.30
   7   4   1  303.17   18.70
   7  -4   1  299.77   18.50
  -7  -4  -1  294.57   19.00
  -7  -4  -1  312.77   18.60
   7   4   2  102.39    7.90
   7   4   2   94.39    7.20
  -7   4  -2   97.29    7.20
  -7   4  -2   94.89    6.80
  -7   4  -2   98.99    6.50
  -7   4  -2  100.19    6.80
   7   4   2  106.09    7.60
  -7  -4  -2  100.19    7.20
  -7  -4  -2  104.19    7.00
   7  -4   2  101.29    6.60
  -7   4  -3  223.88   14.20
  -7   4  -3  235.18   15.10
  -7   4  -3  217.98   14.50
  -7   4  -3  244.98   14.50
  -7  -4  -3  210.88   14.70
   7  -4   3  234.88   14.30
  -7  -4  -3  246.58   14.60
  -7   4  -4   16.70    2.30
  -7   4  -4   20.90    2.60
  -7   4  -4   16.00    2.00
  -7   4  -4   25.90    3.50
   7   4   4   22.40    3.60
   7   4   4   24.20    3.30
   7  -4   4   17.90    2.20
  -7  -4  -4   18.70    2.80
  -7   4  -5   57.49    4.70
   7   4   5   51.39    4.90
  -7   4  -5   56.19    5.20
  -7   4  -5   52.19    4.20
   7   4   5   55.19    5.50
  -7  -4  -5   55.89    4.30
   7  -4   5   58.09    4.40
  -7  -4  -5   49.70    4.80
   7   4   6   60.09    5.50
  -7   4  -6   52.29    4.30
  -7   4  -6   55.99    6.50
  -7  -4  -6   58.59    5.00
  -7  -4  -6   51.59    4.30
   7   4   7   18.40    2.80
  -7   4  -7   14.50    2.30
  -7   4  -7   15.80    2.50
  -7   4  -7   14.80    2.20
   7  -4   7   12.10    2.10
  -7  -4  -7   11.40    2.20
  -7  -4  -7   17.40    2.00
  -7   4  -8    3.10    1.60
   7   4   8    1.70    1.30
  -7   4  -8    3.20    1.30
  -7  -4  -8    4.20    1.50
  -7  -4  -8    3.40    1.10
  -7   4  -9    2.40    1.20
  -7   4  -9   -0.20    1.30
  -7  -4  -9    2.30    1.10
  -7  -4  -9    3.10    0.80
  -7   4 -10   -0.30    0.80
   7   4  10    0.10    0.80
  -7   4 -10    2.60    1.50
  -7  -4 -10    1.50    0.80
  -7  -4 -10   -0.50    0.80
   7   5 -11   81.19    5.50
   7   5 -11   72.39    5.20
   7   5 -11   83.99    5.30
   7   5 -10   10.20    1.50
   7   5 -10   11.80    1.60
   7   5 -10   10.50    1.50
   7   5 -10   11.50    1.60
   7  -5 -10   10.60    1.40
   7  -5 -10    9.20    1.50
   7   5  -9   99.99    6.90
   7   5  -9  101.99    6.90
   7   5  -9   96.69    6.80
   7   5  -9   93.99    6.60
   7  -5  -9   96.49    6.80
   7  -5  -9   95.49    6.40
   7   5  -8   89.59    6.90
   7   5  -8  109.89    7.10
   7   5  -8  110.59    7.10
   7   5  -8   89.29    6.70
   7  -5  -8   97.29    6.50
   7  -5  -8   88.59    6.50
   7   5  -7  153.08   10.10
   7   5  -7  133.09    9.80
   7   5  -7  135.79   10.00
   7   5  -7  171.48   10.40
   7  -5  -7  164.38    9.70
  -7  -5   7  141.99   11.80
   7  -5  -7  148.89    9.60
   7   5  -6  140.49   10.30
   7   5  -6  142.59   10.30
   7   5  -6  177.58   10.70
   7   5  -6  153.68   10.50
   7   5  -6  165.38   10.70
   7   5  -6  147.39   10.30
  -7  -5   6  163.48   10.80
   7  -5  -6  159.68    9.90
   7   5  -5   83.09    6.90
   7   5  -5   83.09    6.40
   7   5  -5   97.39    6.90
   7   5  -5   88.59    6.60
   7   5  -5   82.89    6.40
  -7   5   5   94.09    6.10
   7   5  -5   96.39    6.70
   7  -5  -5   86.79    5.90
  -7  -5   5   89.99    7.20
   7   5  -4  123.39    8.50
   7   5  -4  142.59    8.60
   7   5  -4  127.99    9.10
   7   5  -4  125.39    8.80
  -7   5   4  115.79    8.20
   7   5  -4  120.09    8.40
  -7   5   4  128.29    8.30
  -7   5   4  123.19    8.10
  -7   5   4  131.99    8.60
   7  -5  -4  134.49    8.10
  -7  -5   4  118.09    8.80
   7  -5  -4  115.69    8.40
   7   5  -3  269.97   18.60
  -7   5   3  320.37   18.40
   7   5  -3  313.47   18.70
   7   5  -3  272.57   18.50
   7   5  -3  280.97   18.90
   7   5  -3  326.37   19.50
  -7   5   3  287.07   18.60
  -7   5   3  314.37   18.50
   7   5  -3  325.57   18.90
   7  -5  -3  290.27   18.50
   7  -5  -3  305.17   18.10
  -7  -5   3  299.37   19.00
   7   5  -2  452.25   25.90
  -7   5   2  454.55   25.60
  -7   5   2  373.16   24.70
   7   5  -2  380.76   25.20
  -7   5   2  448.16   24.80
   7   5  -2  437.86   25.20
   7   5  -2  371.76   24.90
  -7   5   2  364.66   24.90
  -7  -5   2  388.56   25.30
   7  -5  -2  401.16   24.90
  -7  -5   2  436.76   24.90
   7   5  -1  229.68   14.00
  -7   5   1  206.48   14.20
   7   5  -1  220.18   14.70
  -7   5   1  209.38   14.00
   7   5  -1  219.08   14.70
  -7   5   1  218.68   14.80
   7   5  -1  227.68   14.30
   7   5  -1  226.28   15.00
  -7   5   1  242.38   13.90
  -7  -5   1  250.37   14.10
  -7  -5   1  212.78   14.50
   7  -5  -1  224.78   14.00
  -7   5   0  183.58   13.30
   7   5   0  219.58   12.90
   7   5   0  211.78   13.20
   7   5   0  230.78   13.40
  -7   5   0  190.48   12.60
  -7   5   0  183.48   13.10
   7   5   0  201.68   13.70
  -7   5   0  206.08   12.90
   7   5   0  200.38   13.80
  -7  -5   0  208.18   13.40
   7  -5   0  211.08   12.80
   7   5   1  194.88   13.30
   7   5   1  209.58   13.80
   7   5   1  194.78   14.10
  -7   5  -1  236.98   13.40
   7   5   1  222.18   13.40
  -7   5  -1  204.08   13.40
   7   5   1  215.08   13.20
  -7   5  -1  227.08   13.10
  -7   5  -1  197.88   14.00
   7   5   1  221.48   14.80
  -7  -5  -1  201.08   13.80
   7  -5   1  216.18   13.30
  -7   5  -2   39.70    3.40
   7   5   2   43.50    3.70
  -7   5  -2   36.70    3.30
   7   5   2   35.30    4.10
  -7   5  -2   36.50    3.00
   7   5   2   36.30    3.90
   7   5   2   39.00    4.50
   7  -5   2   41.90    3.20
  -7  -5  -2   36.70    3.70
  -7   5  -3  138.09    9.00
  -7   5  -3  139.59    9.50
   7   5   3  129.79    9.70
  -7   5  -3  142.79    8.70
   7   5   3  142.99   10.20
  -7  -5  -3  131.89    9.30
   7  -5   3  129.89    8.80
  -7   5  -4    3.90    1.80
  -7   5  -4    6.10    1.40
   7   5   4    8.60    2.20
  -7   5  -4    8.70    1.70
   7   5   4    4.90    2.00
  -7  -5  -4    5.40    1.60
   7  -5   4    5.30    1.10
  -7   5  -5  241.58   16.30
   7   5   5  261.37   17.00
  -7   5  -5  272.47   17.30
  -7   5  -5  282.77   16.80
   7   5   5  293.07   17.90
  -7   5  -5  260.07   16.40
  -7  -5  -5  254.67   16.50
   7  -5   5  254.07   16.40
  -7  -5  -5  275.27   17.00
  -7   5  -6   37.90    4.60
  -7   5  -6   47.20    4.10
  -7   5  -6   53.99    4.70
   7   5   6   52.09    5.00
  -7  -5  -6   44.10    4.40
  -7  -5  -6   38.70    3.70
  -7   5  -7    8.80    2.10
   7   5   7    8.10    2.10
  -7   5  -7    8.50    1.70
  -7  -5  -7   12.00    2.00
  -7  -5  -7    8.80    1.60
   7   5   8    6.00    1.60
  -7   5  -8    6.20    1.50
  -7  -5  -8    6.70    1.70
  -7  -5  -8    6.30    2.70
   7   5   9    1.60    0.90
  -7   5  -9    3.50    1.20
  -7  -5  -9    2.30    1.00
  -7  -5  -9    0.70    0.70
   7   6 -10    2.40    0.80
   7   6 -10    4.50    1.00
   7   6 -10    3.20    0.90
   7  -6 -10    4.10    0.90
   7   6  -9   48.70    3.70
   7   6  -9   46.90    3.70
   7   6  -9   49.10    3.80
   7   6  -9   46.40    3.60
   7  -6  -9   46.60    3.40
   7  -6  -9   44.10    3.30
   7   6  -8  125.99    8.50
   7   6  -8  127.49    8.60
   7   6  -8  124.89    8.40
   7   6  -8  131.09    8.60
   7  -6  -8  120.89    8.00
   7  -6  -8  128.19    8.10
   7   6  -7  241.58   15.30
   7   6  -7  233.88   15.40
   7   6  -7  230.68   15.60
   7  -6  -7  258.47   15.10
   7  -6  -7  250.97   15.10
   7   6  -6  154.08   10.50
   7   6  -6  154.28   10.40
   7   6  -6  155.18   10.50
   7   6  -6  164.38   10.80
   7  -6  -6  160.88   10.00
   7   6  -5   37.00    3.70
   7   6  -5   30.90    3.20
   7   6  -5   29.00    3.70
  -7   6   5   37.30    3.60
  -7   6   5   36.80    2.90
   7   6  -5   31.40    3.30
   7   6  -5   29.70    3.10
   7   6  -5   33.50    3.40
   7  -6  -5   31.20    2.70
  -7  -6   5   34.30    3.70
   7   6  -4   21.10    2.80
   7   6  -4   19.80    2.50
  -7   6   4   19.60    2.00
   7   6  -4   19.80    2.60
   7   6  -4   19.70    2.50
  -7   6   4   16.40    2.10
   7   6  -4   19.50    2.90
  -7   6   4   19.20    2.30
   7   6  -4   19.20    2.30
  -7  -6   4   19.30    2.60
  -7  -6   4   16.00    2.80
   7  -6  -4   15.60    2.40
  -7   6   3   35.90    3.60
  -7   6   3   42.10    3.20
   7   6  -3   33.00    3.30
   7   6  -3   33.80    4.00
   7   6  -3   33.00    3.20
   7   6  -3   31.90    3.60
  -7   6   3   41.10    3.10
   7   6  -3   36.40    4.30
   7  -6  -3   34.20    4.00
   7  -6  -3   34.50    2.90
  -7   6   2   23.40    2.20
   7   6  -2   21.70    2.90
  -7   6   2   20.30    2.30
   7   6  -2   21.10    2.50
   7   6  -2   23.00    3.30
   7   6  -2   18.80    2.50
   7   6  -2   19.50    2.50
  -7   6   2   21.10    2.30
   7  -6  -2   19.40    2.30
   7   6  -1  320.37   20.60
  -7   6   1  317.87   20.40
  -7   6   1  355.56   20.60
   7   6  -1  319.87   20.50
   7   6  -1  306.97   21.10
   7   6  -1  345.57   21.00
   7   6  -1  352.46   21.00
  -7   6   1  353.16   20.60
   7   6  -1  365.06   21.70
  -7  -6   1  312.17   21.10
   7  -6  -1  343.57   20.60
   7   6   0   49.20    4.80
  -7   6   0   48.20    4.10
   7   6   0   43.90    4.30
   7   6   0   51.99    4.10
   7   6   0   54.49    4.00
   7   6   0   55.49    4.50
  -7   6   0   59.29    3.90
  -7   6   0   55.39    4.10
   7   6   0   56.09    5.10
  -7  -6   0   45.40    4.50
   7  -6   0   49.40    4.00
  -7   6  -1   97.09    6.50
   7   6   1   91.49    6.80
  -7   6  -1   98.39    6.80
   7   6   1   99.79    6.50
  -7   6  -1   91.89    7.00
   7   6   1   91.99    7.60
  -7   6  -1  104.39    6.80
   7   6   1   94.59    7.50
   7   6   1   88.29    7.10
   7  -6   1   98.19    6.70
  -7  -6  -1   90.69    7.20
  -7  -6  -1  111.09    7.20
  -7   6  -2    5.20    1.30
   7   6   2    5.50    2.10
   7   6   2    8.00    2.20
  -7   6  -2    6.40    1.40
   7   6   2    3.10    1.40
   7   6   2    9.40    1.50
  -7   6  -2    7.70    1.20
  -7   6  -2    7.80    1.90
  -7  -6  -2    9.60    1.90
   7  -6   2    6.50    1.20
  -7   6  -3  120.59    7.30
   7   6   3  107.09    8.30
   7   6   3  101.89    7.90
  -7   6  -3  107.89    7.30
  -7   6  -3   96.79    6.80
  -7   6  -3   91.99    7.50
   7  -6   3  105.29    7.00
  -7  -6  -3  106.79    7.50
   7   6   4   12.80    2.60
  -7   6  -4   12.30    1.80
   7   6   4   18.60    3.70
  -7   6  -4   15.80    2.40
  -7   6  -4   16.10    2.20
  -7   6  -4   16.90    3.90
  -7  -6  -4   18.80    3.00
   7  -6   4   16.00    2.00
   7   6   5    4.60    1.80
  -7   6  -5    5.40    1.90
  -7   6  -5    6.40    1.40
   7   6   5    4.90    1.60
  -7   6  -5    8.60    1.60
  -7   6  -5    6.00    1.30
   7  -6   5    5.60    1.60
  -7  -6  -5    3.70    1.30
  -7  -6  -5    5.40    1.50
  -7   6  -6    7.60    1.60
  -7   6  -6    4.00    1.60
   7   6   6    6.20    1.90
  -7  -6  -6    7.50    1.80
  -7  -6  -6    5.80    1.30
  -7   6  -7   16.90    2.10
  -7   6  -7   17.00    2.50
   7   6   7   18.60    2.50
  -7  -6  -7   18.90    2.10
  -7  -6  -7   14.40    2.60
   7   6   8    0.30    0.90
  -7   6  -8    2.50    1.10
  -7  -6  -8    0.60    0.90
  -7  -6  -8    0.90    0.70
  -7   6  -9    3.20    1.00
   7   6   9    2.20    0.80
  -7  -6  -9    3.30    0.70
   7   7  -9   79.29    5.20
   7   7  -9   78.79    5.10
   7   7  -9   73.29    5.40
   7   7  -9   79.19    5.10
   7  -7  -9   69.39    4.80
   7  -7  -9   68.89    4.70
   7   7  -8   13.60    1.80
   7   7  -8   14.00    1.90
   7   7  -8   15.00    2.00
   7   7  -8   15.50    1.90
   7  -7  -8   11.80    1.50
   7  -7  -8   11.60    1.50
   7   7  -7   71.99    5.40
   7   7  -7   74.89    5.30
   7   7  -7   78.59    5.50
   7   7  -7   73.59    5.60
   7  -7  -7   67.69    4.90
   7  -7  -7   76.89    5.10
   7   7  -6   40.60    3.80
   7   7  -6   38.20    3.50
   7   7  -6   33.00    3.20
   7   7  -6   37.40    3.50
   7   7  -6   38.30    3.50
   7  -7  -6   36.90    2.90
  -7   7   5   94.19    6.10
   7   7  -5   83.59    6.80
   7   7  -5   94.99    6.80
   7   7  -5   92.29    6.50
  -7   7   5   95.79    6.10
   7   7  -5   99.89    7.00
   7   7  -5   90.39    6.60
  -7  -7   5   79.99    6.90
   7  -7  -5   90.79    6.00
   7   7  -4  134.09    9.10
  -7   7   4  136.49    8.70
   7   7  -4  133.09    9.30
  -7   7   4  139.09    8.80
   7   7  -4  136.89    9.60
   7   7  -4  130.79    9.00
  -7  -7   4  121.79    9.50
   7  -7  -4  153.28   11.10
   7  -7  -4  136.69    8.50
   7   7  -3  103.19    7.40
   7   7  -3  117.09    7.70
  -7   7   3  129.59    7.90
   7   7  -3  102.89    7.70
   7   7  -3  102.89    7.90
  -7   7   3  120.89    7.50
   7  -7  -3  100.09    7.40
  -7  -7   3  108.39    7.90
   7  -7  -3   97.79    7.50
   7   7  -2   63.49    4.90
   7   7  -2   60.99    4.70
  -7   7   2   59.79    4.40
  -7   7   2   51.49    4.40
   7   7  -2   62.39    5.50
   7   7  -2   58.39    4.60
   7   7  -2   55.99    5.00
  -7   7   2   67.39    4.60
   7  -7  -2   53.89    4.60
  -7  -7   2   57.49    5.10
  -7   7   1  226.98   15.00
   7   7  -1  219.58   15.60
   7   7  -1  235.28   15.20
   7   7  -1  262.77   15.70
  -7   7   1  268.47   15.30
   7   7  -1  246.48   15.20
  -7   7   1  243.78   15.20
   7   7  -1  246.78   15.70
   7   7  -1  255.47   16.30
  -7  -7   1  221.78   15.80
   7  -7  -1  253.07   15.30
   7   7   0   58.49    5.30
   7   7   0   59.49    4.90
   7   7   0   62.99    4.70
   7   7   0   57.79    5.20
  -7   7   0   57.09    4.40
   7   7   0   65.69    4.60
   7   7   0   60.99    5.60
  -7   7   0   69.69    4.80
  -7   7   0   56.89    4.70
  -7  -7   0   68.99    5.60
   7  -7   0   61.49    4.60
   7   7   1  118.39    7.70
   7   7   1  107.79    8.30
  -7   7  -1  115.09    7.60
  -7   7  -1  137.69    8.10
   7   7   1  116.49    8.80
   7   7   1  116.99    8.00
   7   7   1  106.59    8.60
  -7  -7  -1  122.99    8.20
   7  -7   1  114.99    7.80
   7   7   2   30.50    3.40
   7   7   2   41.50    4.60
  -7   7  -2   37.20    3.60
   7   7   2   34.20    3.70
  -7   7  -2   32.70    2.80
   7   7   2   39.10    4.70
   7  -7   2   32.40    2.90
  -7  -7  -2   46.50    5.00
  -7   7  -3   63.89    4.90
  -7   7  -3   66.99    5.00
   7   7   3   67.99    5.70
   7   7   3   76.39    6.10
  -7   7  -3   71.79    5.20
   7  -7   3   62.59    5.30
  -7  -7  -3   68.29    5.30
  -7   7  -4    1.50    1.10
   7   7   4    1.40    1.50
  -7   7  -4    1.50    0.90
  -7   7  -4    5.60    1.90
  -7  -7  -4    0.10    1.00
  -7  -7  -4    1.00    1.00
   7   7   5  120.69    8.70
  -7   7  -5  131.59    8.30
  -7   7  -5  135.59    8.70
  -7   7  -5  116.79    8.70
   7   7   5  139.39    9.60
  -7  -7  -5  129.49    8.70
  -7  -7  -5  132.89    8.50
  -7   7  -6    0.40    1.40
  -7   7  -6    1.90    1.10
   7   7   6    0.40    1.20
  -7  -7  -6    1.00    1.20
  -7  -7  -6    0.70    0.90
  -7   7  -7   19.00    2.60
   7   7   7   20.90    2.50
  -7   7  -7   18.80    2.00
  -7  -7  -7   22.90    2.00
  -7  -7  -7   19.40    2.60
   7   7   8    5.80    1.20
  -7  -7  -8    5.60    0.90
   7   8  -8   13.10    1.60
   7   8  -8   13.80    1.50
   7   8  -8   12.90    1.70
   7  -8  -8   13.60    1.70
   7  -8  -8   12.40    1.30
   7   8  -7   58.79    4.40
   7   8  -7   60.19    4.30
   7   8  -7   58.89    4.50
   7  -8  -7   62.79    4.00
   7  -8  -7   58.19    4.10
   7   8  -6   19.30    2.40
   7   8  -6   20.80    2.40
   7   8  -6   21.80    2.20
   7   8  -6   21.50    2.40
   7  -8  -6   20.40    1.90
   7   8  -5   27.70    3.10
   7   8  -5   29.20    3.20
   7   8  -5   29.50    2.80
   7   8  -5   30.60    3.00
   7  -8  -5   29.70    2.70
   7   8  -4  165.58   11.40
  -7   8   4  191.38   11.20
   7   8  -4  178.18   11.80
  -7   8   4  163.68   11.00
   7  -8  -4  185.38   10.90
   7   8  -3    8.90    1.80
   7   8  -3   11.70    2.40
   7   8  -3   10.10    1.90
  -7   8   3    6.20    1.30
  -7   8   3    7.60    1.30
   7  -8  -3    9.80    1.70
  -7   8   2  117.89    8.50
  -7   8   2  137.79    8.70
   7   8  -2  119.39    8.90
   7   8  -2  135.29    8.70
   7   8  -2  138.89    8.80
   7   8  -2  139.89    9.60
   7   8  -1  136.69   10.10
  -7   8   1  127.99    9.00
   7   8  -1  154.68    9.10
   7   8  -1  152.28   10.10
  -7   8   1  142.19    9.00
  -7   8   1  124.49    8.90
   7   8  -1  151.48    9.40
   7   8  -1  138.39    9.10
   7   8  -1  125.59    9.20
   7  -8  -1  129.39    9.10
   7   8   0   16.10    2.40
   7   8   0   20.80    2.90
  -7   8   0   17.60    2.10
  -7   8   0   22.80    2.40
   7   8   0   18.70    2.20
  -7   8   0   16.80    2.20
   7   8   0   20.90    3.10
  -7  -8   0   20.00    2.40
   7  -8   0   17.50    2.30
  -7   8  -1  161.18   10.60
   7   8   1  158.68   11.60
   7   8   1  148.59   11.30
   7   8   1  174.18   10.80
   7   8   1  174.08   10.70
  -7   8  -1  193.38   11.00
   7  -8   1  173.48   11.20
  -7  -8  -1  166.98   11.00
   7   8   2   17.10    2.10
   7   8   2   15.20    2.60
  -7   8  -2   23.90    2.40
   7   8   2   17.30    2.20
  -7   8  -2   19.60    2.40
  -7  -8  -2   23.70    2.50
   7   8   3  112.09    7.50
   7   8   3   96.59    7.60
  -7   8  -3  108.69    6.90
  -7  -8  -3   92.79    7.00
   7   8   4    1.40    1.30
  -7   8  -4    2.60    0.90
  -7   8  -4    3.60    1.20
  -7  -8  -4    2.20    1.30
  -7  -8  -4    3.10    1.10
   7   8   5   42.70    3.30
   7   8   5   44.30    4.00
  -7  -8  -5   41.20    3.50
  -7  -8  -5   46.00    3.50
  -7   8  -6    3.40    1.00
   7   8   6    4.30    1.30
  -7  -8  -6    4.80    1.00
   7   8   7    5.00    1.00
  -7  -8  -7    2.80    0.80
   7   9  -7    1.90    0.70
   7   9  -7    3.10    0.90
   7   9  -7    2.40    1.20
   7  -9  -7    1.70    0.70
   7   9  -6   61.09    4.10
   7   9  -6   54.79    4.20
   7   9  -6   58.19    4.30
   7  -9  -6   60.49    3.80
   7  -9  -6   58.89    4.00
   7   9  -5   90.29    6.10
  -7   9   5   92.79    5.60
   7   9  -5   90.19    6.10
   7   9  -5   87.89    6.20
   7   9  -5   92.89    6.00
   7  -9  -5   83.19    5.60
   7   9  -4   48.90    4.20
   7   9  -4   51.29    4.10
   7   9  -4   51.79    3.80
   7   9  -4   49.40    4.00
  -7   9   4   44.60    3.50
  -7   9   4   51.89    3.50
   7   9  -3   75.69    5.70
  -7   9   3   76.09    5.20
   7   9  -3   80.89    5.40
   7   9  -3   78.69    5.40
   7   9  -3   77.59    5.90
  -7   9   3   74.99    5.40
   7   9  -2   47.50    3.70
  -7   9   2   47.50    3.60
  -7   9   2   46.10    3.60
   7   9  -2   47.30    3.90
   7   9  -2   44.80    4.20
   7   9  -2   46.50    3.70
  -7   9   1  122.89    8.20
  -7   9   1  120.89    8.20
   7   9  -1  132.89    8.50
   7   9  -1  124.69    8.20
   7   9  -1  133.79    9.00
  -7   9   0   63.59    4.70
   7   9   0   61.59    4.70
   7   9   0   65.79    5.30
  -7   9   0   66.49    4.70
   7   9   0   61.19    4.50
  -7  -9   0   70.89    5.30
  -7   9  -1   75.59    5.20
   7   9   1   63.49    5.50
  -7   9  -1   77.49    5.20
   7   9   1   69.59    5.70
   7   9   1   80.49    5.80
   7   9   1   81.69    5.10
  -7  -9  -1   63.99    5.10
  -7   9  -2   53.99    3.90
   7   9   2   49.20    4.40
   7   9   2   48.00    4.40
  -7   9  -2   54.89    3.90
  -7  -9  -2   47.00    3.80
  -7   9  -3   28.50    2.40
   7   9   3   27.30    2.80
   7   9   3   23.50    3.00
  -7   9  -3   30.40    2.90
  -7  -9  -3   31.10    2.80
   7   9   4    0.60    0.90
   7   9   4    0.10    0.80
  -7   9  -4   -0.50    0.70
  -7   9  -4    0.70    0.70
  -7  -9  -4    0.00    0.70
   7   9   5   18.20    2.10
  -7   9  -5   18.30    1.80
  -7  -9  -5   19.00    1.80
  -7   9  -6    7.30    1.20
  -7  -9  -6    5.20    1.00
   7  10  -5  154.68    9.20
   7  10  -5  136.89    8.80
   7 -10  -5  126.79    8.50
   7  10  -4    6.10    1.10
  -7  10   4    5.10    0.80
   7  10  -4    5.70    1.40
   7  10  -4    4.60    0.90
   7  10  -3   80.59    5.50
   7  10  -3   84.79    5.40
   7  10  -3   80.69    5.60
  -7  10   3   74.09    5.20
  -7  10   3   80.99    5.20
  -7  10   2   27.60    2.20
   7  10  -2   21.90    2.30
   7  10  -2   26.10    2.20
  -7  10   2   25.20    2.10
   7  10  -2   22.60    2.50
  -7  10   1   46.50    3.40
  -7  10   1   47.20    3.40
   7  10  -1   45.80    3.40
   7  10  -1   47.00    3.30
   7  10  -1   40.20    3.70
  -7  10   0   39.30    3.10
   7  10   0   39.40    3.00
  -7  10   0   40.90    3.10
   7  10   0   35.80    3.40
   7  10   0   43.40    3.00
   7  10   1   51.19    3.50
   7  10   1   51.59    4.10
  -7  10  -1   54.49    3.80
  -7  10  -1   54.59    3.80
  -7  10  -2    1.20    0.70
  -7  10  -2    1.20    0.60
   7  10   2    1.60    0.90
   7  10   2   -0.10    0.80
  -7 -10  -2    0.90    0.70
  -7  10  -3   21.00    1.90
   7  10   3   23.00    2.00
   7  10   3   17.30    2.10
  -7  10  -3   23.30    1.90
  -7 -10  -3   21.30    1.90
   7  10   4    3.90    0.90
  -7  10  -4    4.60    0.80
  -7 -10  -4    4.40    1.00
   8   0 -11    1.80    1.10
   8   0 -11    0.60    0.80
   8   0 -10  226.38   13.40
   8   0 -10  215.38   13.70
   8   0 -10  214.88   14.50
   8   0  -9    0.80    0.90
   8   0  -9   -0.50    0.90
   8   0  -9   -0.20    1.00
   8   0  -8  134.59    8.90
   8   0  -8  126.59    8.70
   8   0  -8  148.29    9.30
   8   0  -7    1.60    1.30
   8   0  -7    0.20    0.90
   8   0  -7    1.20    1.10
   8   0  -7    1.20    1.00
   8   0  -6  926.01   55.99
   8   0  -6  924.81   55.89
   8   0  -6 1040.20   56.19
   8   0  -6  871.81   55.79
   8   0  -5   -0.40    0.70
   8   0  -5   -0.40    1.20
   8   0  -5   -0.40    1.10
   8   0  -5   -1.20    1.00
   8   0  -4 2584.54  153.08
   8   0  -4 2627.34  152.88
  -8   0   3    1.30    1.00
   8   0  -3    0.10    0.80
  -8   0   2  499.55   30.30
  -8   0   2  533.25   30.30
   8   0  -2  470.95   30.00
  -8   0   1   -0.30    0.80
  -8   0   1    1.00    1.20
   8   0  -1   -0.40    0.60
  -8   0   1    2.20    1.50
  -8   0   0  684.03   43.00
  -8   0   0  781.92   43.00
   8   0   0  688.43   43.00
  -8   0   0  766.22   43.00
  -8   0   0  673.23   43.00
   8   0   1    0.10    1.20
  -8   0  -1    0.50    1.10
  -8   0  -1   -1.90    1.00
  -8   0  -1    0.10    1.10
  -8   0  -1   -0.60    0.80
  -8   0  -2  215.38   13.50
  -8   0  -2  199.48   13.40
  -8   0  -2  218.28   14.00
  -8   0  -2  207.48   13.50
  -8   0  -3    2.00    1.70
  -8   0  -3    1.20    1.10
  -8   0  -3   -1.80    1.20
  -8   0  -3   -1.20    1.10
   8   0   3    0.00    1.00
  -8   0  -4   96.89    6.80
  -8   0  -4   90.79    6.70
  -8   0  -4   85.79    6.80
   8   0   4   96.49    6.70
   8   0   4   80.59    6.70
  -8   0  -5   -2.50    1.20
   8   0   5   -0.40    1.20
   8   0   5    2.40    1.50
  -8   0  -5   -0.60    1.50
  -8   0  -5   -0.70    1.10
  -8   0  -6   28.60    3.70
  -8   0  -6   17.10    2.90
  -8   0  -6   25.30    3.20
   8   0   6   23.40    3.70
  -8   0  -7   -2.10    1.20
  -8   0  -7   -1.80    1.20
  -8   0  -7    2.60    1.80
  -8   0  -8   12.30    2.30
  -8   0  -9    1.80    1.10
  -8   0  -9   -0.50    1.10
   8   0   9    0.10    0.90
  -8   0 -10    3.60    1.20
   8   0  10    0.90    0.90
  -8   0 -10    2.50    1.00
   8   1 -11   15.50    2.20
   8   1 -11   12.90    1.70
  -8   1  11   18.10    1.70
   8   1 -11   18.40    1.90
   8  -1 -11   15.40    1.80
   8  -1 -11   13.90    2.20
   8   1 -10  371.76   23.90
   8   1 -10  415.76   23.70
   8   1 -10  400.76   24.10
   8   1 -10  429.56   23.90
   8  -1 -10  371.86   23.90
   8  -1 -10  376.96   23.80
   8   1  -9   43.30    3.40
   8   1  -9   48.20    3.60
   8   1  -9   38.20    3.40
   8   1  -9   40.10    3.60
   8  -1  -9   37.00    3.40
[truncated: 117,206 more chars]
