# Supplementary material for: Structural Phase Transformations Induced by Guest Molecules in a Nickel-Based 2D Square Lattice Coordination Network
Source: Chem Mater. 2023 Jan 10;35(2):783–91. doi: 10.1021/acs.chemmater.2c03662 (PMC9878710; doi:10.1021/acs.chemmater.2c03662)
Supplement: Supplementary file 5 — cm2c03662_si_005.cif [file cm2c03662_si_005.cif]

####################################################################### 
# 
# This file contains crystal structure data downloaded from the 
# Cambridge Structural Database (CSD) hosted by the Cambridge 
# Crystallographic Data Centre (CCDC).
# 
# Full information about CCDC data access policies and citation 
# guidelines are available at http://www.ccdc.cam.ac.uk/access/V1 
# 
# Audit and citation data items may have been added by the CCDC. 
# Please retain this information to preserve the provenance of 
# this file and to allow appropriate attribution of the data. 
# 
#######################################################################
data_sql-(azpy)(pdia)-Ni-alpha-Px
_audit_creation_date               2022-10-13
_audit_creation_method
;
Olex2 1.3
(compiled 2020.11.12 svn.r5f609507 for OlexSys, GUI svn.r6408)
;
_shelx_SHELXL_version_number       2016/6
loop_
  _audit_author_name
  _audit_author_address
 'Xia Li'
;
University of Limerick
China
;

_audit_contact_author_address      ?
_audit_contact_author_email        ?
_audit_contact_author_name         ''
_audit_contact_author_phone        ?
_audit_update_record
;
2022-06-11 deposited with the CCDC.	2022-10-13 downloaded from the CCDC.
;
_publ_contact_author_id_orcid      ?
_chemical_name_common              sql-(azpy)(pdia)-Ni-alpha-Px
_chemical_name_systematic          ?
_chemical_formula_moiety           'C24 H18 N6 Ni O5, C4 H5'
_chemical_formula_sum              'C28 H23 N6 Ni O5'
_chemical_formula_weight           582.23
_chemical_absolute_configuration   ?
_chemical_melting_point            ?
loop_
  _atom_type_symbol
  _atom_type_description
  _atom_type_scat_dispersion_real
  _atom_type_scat_dispersion_imag
  _atom_type_scat_source
 C C 0.0181 0.0091 'International Tables Vol C Tables 4.2.6.8 and 6.1.1.4'
 H H 0.0000 0.0000 'International Tables Vol C Tables 4.2.6.8 and 6.1.1.4'
 N N 0.0311 0.0180 'International Tables Vol C Tables 4.2.6.8 and 6.1.1.4'
 O O 0.0492 0.0322 'International Tables Vol C Tables 4.2.6.8 and 6.1.1.4'
 Ni Ni -3.0029 0.5091 'International Tables Vol C Tables 4.2.6.8 and 6.1.1.4'

_shelx_space_group_comment
;
The symmetry employed for this shelxl refinement is uniquely defined
by the following loop, which should always be used as a source of
symmetry information in preference to the above space-group names.
They are only intended as comments.
;
_space_group_crystal_system        'monoclinic'
_space_group_IT_number             7
_space_group_name_H-M_alt          'P 1 c 1'
_space_group_name_Hall             'P -2yc'
loop_
  _space_group_symop_operation_xyz
 'x, y, z'
 'x, -y, z+1/2'

_cell_length_a                     13.2041(5)
_cell_length_b                     10.1702(3)
_cell_length_c                     11.2100(4)
_cell_angle_alpha                  90
_cell_angle_beta                   112.677(2)
_cell_angle_gamma                  90
_cell_volume                       1389.00(9)
_cell_formula_units_Z              2
_cell_measurement_reflns_used      9936
_cell_measurement_temperature      100(2)
_cell_measurement_theta_max        72.184
_cell_measurement_theta_min        4.3475
_shelx_estimated_absorpt_T_max     0.765
_shelx_estimated_absorpt_T_min     0.765
_exptl_absorpt_coefficient_mu      1.418
_exptl_absorpt_correction_T_max    ?
_exptl_absorpt_correction_T_min    ?
_exptl_absorpt_correction_type     multi-scan
_exptl_absorpt_process_details     SADABS,2016
_exptl_absorpt_special_details     ?
_exptl_crystal_colour              brown
_exptl_crystal_colour_primary      brown
_exptl_crystal_density_diffrn      1.392
_exptl_crystal_density_meas        ?
_exptl_crystal_density_method      ?
_exptl_crystal_description         block
_exptl_crystal_F_000               602
_exptl_crystal_size_max            0.2
_exptl_crystal_size_mid            0.2
_exptl_crystal_size_min            0.2
_exptl_transmission_factor_max     0.7536
_exptl_transmission_factor_min     0.441
_diffrn_reflns_av_R_equivalents    0.0468
_diffrn_reflns_av_unetI/netI       0.0509
_diffrn_reflns_Laue_measured_fraction_full  0.996
_diffrn_reflns_Laue_measured_fraction_max  0.994
_diffrn_reflns_limit_h_max         16
_diffrn_reflns_limit_h_min         -16
_diffrn_reflns_limit_k_max         12
_diffrn_reflns_limit_k_min         -12
_diffrn_reflns_limit_l_max         13
_diffrn_reflns_limit_l_min         -13
_diffrn_reflns_number              14117
_diffrn_reflns_point_group_measured_fraction_full  0.997
_diffrn_reflns_point_group_measured_fraction_max  0.995
_diffrn_reflns_theta_full          67.679
_diffrn_reflns_theta_max           72.286
_diffrn_reflns_theta_min           5.666
_diffrn_ambient_temperature        100(2)
_diffrn_detector_area_resol_mean   ?
_diffrn_measured_fraction_theta_full  0.996
_diffrn_measured_fraction_theta_max  0.994
_diffrn_measurement_device_type    'CCD area detector'
_diffrn_measurement_method         'phi and omega scans'
_diffrn_radiation_type             CuK\a
_diffrn_radiation_wavelength       1.54178
_diffrn_source                     'microfocus sealed X-ray tube'
_reflns_Friedel_coverage           0.997
_reflns_Friedel_fraction_full      0.998
_reflns_Friedel_fraction_max       0.996
_reflns_number_gt                  4023
_reflns_number_total               4341
_reflns_special_details
;
 Reflections were merged by SHELXL according to the crystal
 class for the calculation of statistics and refinement.
 
 _reflns_Friedel_fraction is defined as the number of unique
 Friedel pairs measured divided by the number that would be
 possible theoretically, ignoring centric projections and
 systematic absences.
;
_reflns_threshold_expression       'I > 2\s(I)'
_computing_cell_refinement         'SAINT (Bruker, 2016)'
_computing_data_collection         'APEX3 (Bruker, 2016)'
_computing_data_reduction          'SAINT (Bruker, 2016)'
_computing_molecular_graphics      'Olex2 1.3 (Dolomanov et al., 2009)'
_computing_publication_material    'Olex2 1.3 (Dolomanov et al., 2009)'
_computing_structure_refinement    'SHELXL-2016/6 (Sheldrick, 2016)'
_computing_structure_solution      'SHELXT 2018/2 (Sheldrick, 2018)'
_refine_diff_density_max           0.643
_refine_diff_density_min           -0.945
_refine_diff_density_rms           0.079
_refine_ls_abs_structure_details
;
 Refined as an inversion twin.
;
_refine_ls_abs_structure_Flack     0.27(6)
_refine_ls_extinction_coef         .
_refine_ls_extinction_method       none
_refine_ls_goodness_of_fit_ref     1.040
_refine_ls_hydrogen_treatment      constr
_refine_ls_matrix_type             full
_refine_ls_number_parameters       388
_refine_ls_number_reflns           4341
_refine_ls_number_restraints       4
_refine_ls_R_factor_all            0.0692
_refine_ls_R_factor_gt             0.0651
_refine_ls_restrained_S_all        1.039
_refine_ls_shift/su_max            0.000
_refine_ls_shift/su_mean           0.000
_refine_ls_structure_factor_coef   Fsqd
_refine_ls_weighting_details      
 'w=1/[\s^2^(Fo^2^)+(0.1185P)^2^+1.0496P] where P=(Fo^2^+2Fc^2^)/3'
_refine_ls_weighting_scheme        calc
_refine_ls_wR_factor_gt            0.1730
_refine_ls_wR_factor_ref           0.1788
_refine_special_details
;
 Refined as a 2-component inversion twin.
;
_olex2_refinement_description
;
1. Twinned data refinement
 Scales: 0.73071
 0.26929
2. Restrained distances
 C5A-C6A
 1.454 with sigma of 0.002
 C2A-C1A
 1.454 with sigma of 0.002
3. Others
 Fixed Sof: C2A(0.5) C3A(0.5) H3A(0.5) C4A(0.5) H4A(0.5) C5A(0.5) C7A(0.5)
 H7A(0.5) C8A(0.5) H8A(0.5) C6A(0.5) H6A1(0.5) H6A2(0.5) H6A3(0.5) C1A(0.5)
 H1A1(0.5) H1A2(0.5) H1A3(0.5)
4.a Aromatic/amide H refined with riding coordinates:
 C13(H13), C16(H16), C18(H18), C8(H8), C4(H4), C1(H1), C5(H5), C2(H2), C7(H7),
 C24(H24), C10(H10), C23(H23), C22(H22), C20(H20), C9(H9), C21(H21), C3A(H3A),
 C4A(H4A), C7A(H7A), C8A(H8A)
4.b Fitted hexagon refined as free rotating group:
 C2A(C3A,C4A,C5A,C7A,C8A)
4.c X=CH2 refined with riding coordinates:
 O5(H5A,H5B)
4.d Idealised Me refined as rotating group:
 C6A(H6A1,H6A2,H6A3), C1A(H1A1,H1A2,H1A3)
;
_atom_sites_solution_hydrogens     geom
_atom_sites_solution_primary       ?
_atom_sites_solution_secondary     ?
loop_
  _atom_site_label
  _atom_site_type_symbol
  _atom_site_fract_x
  _atom_site_fract_y
  _atom_site_fract_z
  _atom_site_U_iso_or_equiv
  _atom_site_adp_type
  _atom_site_occupancy
  _atom_site_site_symmetry_order
  _atom_site_calc_flag
  _atom_site_refinement_flags_posn
  _atom_site_refinement_flags_adp
  _atom_site_refinement_flags_occupancy
  _atom_site_disorder_assembly
  _atom_site_disorder_group
 Ni01 Ni 0.30355(17) 0.96453(8) 0.8594(2) 0.0369(3) Uani 1 1 d . . . . .
 O4 O 0.2507(4) 0.0895(4) 0.6982(5) 0.0415(10) Uani 1 1 d . . . . .
 O3 O 0.3213(4) 0.1715(4) 0.8951(5) 0.0400(10) Uani 1 1 d . . . . .
 O5 O 0.3727(4) 0.8933(4) 1.0435(5) 0.0411(9) Uani 1 1 d . . . . .
 H5A H 0.375463 0.801175 1.058484 0.049 Uiso 1 1 calc R U . . .
 H5B H 0.402231 0.952273 1.114314 0.049 Uiso 1 1 calc R U . . .
 O1 O 0.2623(4) 0.7890(4) 0.7683(5) 0.0426(10) Uani 1 1 d . . . . .
 O2 O 0.3590(5) 0.6635(5) 0.9376(6) 0.0528(12) Uani 1 1 d . . . . .
 N1 N 1.1478(5) 0.9798(5) 0.8685(6) 0.0379(13) Uani 1 1 d . . . . .
 N4 N 0.4584(6) 0.9537(6) 0.8485(8) 0.0486(16) Uani 1 1 d . . . . .
 C12 C 0.2587(6) 0.5582(6) 0.7391(7) 0.0395(14) Uani 1 1 d . . . . .
 C13 C 0.2856(6) 0.4346(6) 0.7945(7) 0.0392(14) Uani 1 1 d . . . . .
 H13 H 0.328347 0.426222 0.884355 0.047 Uiso 1 1 calc R U . . .
 N5 N 0.0521(6) 0.5663(6) 0.3525(8) 0.0576(16) Uani 1 1 d . . . . .
 C11 C 0.2960(6) 0.6796(6) 0.8224(7) 0.0390(14) Uani 1 1 d . . . . .
 C16 C 0.1854(6) 0.3366(6) 0.5865(7) 0.0400(13) Uani 1 1 d . . . . .
 H16 H 0.160663 0.260386 0.534391 0.048 Uiso 1 1 calc R U . . .
 N6 N 0.0884(6) 0.4592(6) 0.3969(7) 0.0510(14) Uani 1 1 d . . . . .
 N3 N 0.7670(7) 0.9428(10) 0.8182(9) 0.071(2) Uani 1 1 d . . . . .
 C18 C 0.1944(6) 0.5694(6) 0.6078(8) 0.0419(14) Uani 1 1 d . . . . .
 H18 H 0.175761 0.654122 0.569994 0.050 Uiso 1 1 calc R U . . .
 C8 C 0.4777(7) 0.8812(9) 0.7614(10) 0.062(2) Uani 1 1 d . . . . .
 H8 H 0.419309 0.831081 0.701849 0.075 Uiso 1 1 calc R U . . .
 C15 C 0.2759(6) 0.1882(6) 0.7736(7) 0.0398(14) Uani 1 1 d . . . . .
 C14 C 0.2499(6) 0.3230(5) 0.7179(7) 0.0373(13) Uani 1 1 d . . . . .
 C17 C 0.1572(6) 0.4586(6) 0.5317(7) 0.0402(13) Uani 1 1 d . . . . .
 N2 N 0.8358(7) 1.0178(10) 0.8859(10) 0.073(2) Uani 1 1 d . . . . .
 C3 C 0.9389(8) 1.0016(9) 0.8726(11) 0.061(2) Uani 1 1 d . . . . .
 C4 C 0.9601(7) 0.9075(9) 0.7950(11) 0.068(2) Uani 1 1 d . . . . .
 H4 H 0.904437 0.849167 0.742949 0.082 Uiso 1 1 calc R U . . .
 C1 C 1.1265(7) 1.0668(8) 0.9463(9) 0.0546(19) Uani 1 1 d . . . . .
 H1 H 1.184753 1.120443 1.001168 0.066 Uiso 1 1 calc R U . . .
 C5 C 1.0662(6) 0.9019(8) 0.7967(9) 0.0552(18) Uani 1 1 d . . . . .
 H5 H 1.081004 0.838622 0.743221 0.066 Uiso 1 1 calc R U . . .
 C6 C 0.6628(8) 0.9516(10) 0.8348(11) 0.064(3) Uani 1 1 d . . . . .
 C2 C 1.0245(8) 1.0813(9) 0.9499(10) 0.067(2) Uani 1 1 d . . . . .
 H2 H 1.012502 1.145279 1.004789 0.081 Uiso 1 1 calc R U . . .
 C19 C -0.0187(7) 0.5609(10) 0.2172(10) 0.064(2) Uani 1 1 d . . . . .
 C7 C 0.5807(8) 0.8760(11) 0.7539(11) 0.073(2) Uani 1 1 d . . . . .
 H7 H 0.592997 0.820111 0.692854 0.088 Uiso 1 1 calc R U . . .
 C24 C -0.0476(10) 0.6811(14) 0.1565(15) 0.097(4) Uani 1 1 d . . . . .
 H24 H -0.021459 0.760869 0.202120 0.116 Uiso 1 1 calc R U . . .
 C10 C 0.6444(10) 1.019(2) 0.9259(16) 0.124(6) Uani 1 1 d . . . . .
 H10 H 0.702000 1.068514 0.986966 0.148 Uiso 1 1 calc R U . . .
 C23 C -0.1165(14) 0.682(2) 0.0262(17) 0.121(6) Uani 1 1 d . . . . .
 H23 H -0.139971 0.764021 -0.015220 0.145 Uiso 1 1 calc R U . . .
 C22 C -0.1509(11) 0.573(2) -0.0428(15) 0.106(5) Uani 1 1 d . . . . .
 H22 H -0.198028 0.578488 -0.131520 0.128 Uiso 1 1 calc R U . . .
 C20 C -0.0503(10) 0.4494(13) 0.1471(11) 0.083(3) Uani 1 1 d . . . . .
 H20 H -0.027069 0.366080 0.186488 0.099 Uiso 1 1 calc R U . . .
 C9 C 0.5408(9) 1.0164(17) 0.9330(14) 0.106(5) Uani 1 1 d . . . . .
 H9 H 0.530415 1.062068 1.001299 0.127 Uiso 1 1 calc R U . . .
 C21 C -0.1189(11) 0.4582(19) 0.0133(14) 0.107(5) Uani 1 1 d . . . . .
 H21 H -0.141900 0.380052 -0.036240 0.128 Uiso 1 1 calc R U . . .
 C2A C 0.5866(14) 0.4121(16) 0.8195(14) 0.110(10) Uani 0.5 1 d DG . P A -1
 C3A C 0.5322(13) 0.5255(16) 0.7587(17) 0.100(8) Uani 0.5 1 d G . P A -1
 H3A H 0.496022 0.578995 0.799583 0.119 Uiso 0.5 1 calc R U P A -1
 C4A C 0.5307(13) 0.5606(15) 0.6382(18) 0.107(10) Uani 0.5 1 d G . P A -1
 H4A H 0.493515 0.638053 0.596715 0.129 Uiso 0.5 1 calc R U P A -1
 C5A C 0.5836(14) 0.482(2) 0.5785(14) 0.110(10) Uani 0.5 1 d DG . P A -1
 C7A C 0.6380(13) 0.3689(18) 0.6392(18) 0.148(17) Uani 0.5 1 d G . P A -1
 H7A H 0.674181 0.315381 0.598348 0.178 Uiso 0.5 1 calc R U P A -1
 C8A C 0.6395(12) 0.3338(13) 0.7597(18) 0.106(9) Uani 0.5 1 d G . P A -1
 H8A H 0.676691 0.256320 0.801217 0.127 Uiso 0.5 1 calc R U P A -1
 C6A C 0.5791(19) 0.535(4) 0.456(2) 0.15(2) Uani 0.5 1 d D . P A -1
 H6A1 H 0.518052 0.597790 0.422277 0.224 Uiso 0.5 1 calc R U P A -1
 H6A2 H 0.567950 0.463506 0.393974 0.224 Uiso 0.5 1 calc R U P A -1
 H6A3 H 0.648141 0.580528 0.469287 0.224 Uiso 0.5 1 calc R U P A -1
 C1A C 0.604(4) 0.372(4) 0.951(2) 0.26(5) Uani 0.5 1 d D . P A -1
 H1A1 H 0.603942 0.450385 1.001908 0.395 Uiso 0.5 1 calc R U P A -1
 H1A2 H 0.674766 0.327261 0.989602 0.395 Uiso 0.5 1 calc R U P A -1
 H1A3 H 0.544997 0.312862 0.948506 0.395 Uiso 0.5 1 calc R U P A -1

loop_
  _atom_site_aniso_label
  _atom_site_aniso_U_11
  _atom_site_aniso_U_22
  _atom_site_aniso_U_33
  _atom_site_aniso_U_23
  _atom_site_aniso_U_13
  _atom_site_aniso_U_12
 Ni01 0.0441(5) 0.0201(4) 0.0585(6) 0.0006(5) 0.0330(4) 0.0001(5)
 O4 0.063(3) 0.0184(19) 0.052(3) 0.0021(17) 0.032(2) 0.0000(17)
 O3 0.057(3) 0.0190(18) 0.054(3) 0.0005(16) 0.032(2) -0.0040(17)
 O5 0.049(2) 0.028(2) 0.055(3) 0.0026(18) 0.030(2) 0.0011(18)
 O1 0.054(2) 0.0211(19) 0.065(3) 0.0016(19) 0.036(2) 0.0010(17)
 O2 0.073(3) 0.022(2) 0.068(3) 0.002(2) 0.033(3) 0.002(2)
 N1 0.044(3) 0.026(2) 0.056(4) 0.001(2) 0.034(3) 0.001(2)
 N4 0.048(4) 0.048(3) 0.062(4) 0.013(3) 0.035(3) 0.007(2)
 C12 0.046(3) 0.028(3) 0.058(4) 0.001(3) 0.036(3) -0.003(2)
 C13 0.050(3) 0.023(3) 0.056(4) -0.001(2) 0.033(3) -0.001(2)
 N5 0.070(4) 0.042(3) 0.069(4) 0.015(3) 0.036(4) 0.006(3)
 C11 0.052(3) 0.019(3) 0.059(4) 0.004(2) 0.036(3) 0.000(2)
 C16 0.057(4) 0.025(3) 0.050(4) -0.002(2) 0.033(3) -0.003(2)
 N6 0.068(4) 0.040(3) 0.054(4) 0.005(2) 0.034(3) 0.004(3)
 N3 0.059(4) 0.090(6) 0.077(5) 0.021(4) 0.040(4) 0.016(4)
 C18 0.054(4) 0.024(3) 0.059(4) 0.001(3) 0.035(3) 0.001(2)
 C8 0.062(4) 0.055(5) 0.089(6) 0.007(4) 0.051(4) 0.008(4)
 C15 0.048(3) 0.026(3) 0.055(4) 0.005(3) 0.032(3) 0.002(2)
 C14 0.048(3) 0.021(3) 0.052(4) 0.000(2) 0.030(3) 0.000(2)
 C17 0.051(3) 0.032(3) 0.045(3) 0.005(2) 0.026(3) 0.004(2)
 N2 0.049(4) 0.082(6) 0.093(6) 0.013(5) 0.033(4) 0.008(4)
 C3 0.053(4) 0.054(4) 0.092(6) 0.014(5) 0.046(5) 0.014(4)
 C4 0.052(4) 0.060(5) 0.099(7) -0.011(5) 0.036(4) -0.007(4)
 C1 0.055(4) 0.044(4) 0.080(5) -0.012(4) 0.043(4) 0.003(3)
 C5 0.054(4) 0.042(4) 0.083(5) -0.016(4) 0.040(4) -0.007(3)
 C6 0.047(5) 0.083(7) 0.076(6) 0.020(5) 0.038(4) 0.015(4)
 C2 0.069(5) 0.062(5) 0.089(6) -0.011(4) 0.051(5) 0.005(4)
 C19 0.048(4) 0.078(6) 0.072(5) 0.019(5) 0.031(4) 0.010(4)
 C7 0.068(5) 0.075(6) 0.097(7) 0.008(5) 0.056(5) 0.017(5)
 C24 0.075(6) 0.101(9) 0.119(10) 0.051(8) 0.042(6) 0.019(6)
 C10 0.047(6) 0.22(2) 0.110(10) -0.052(11) 0.038(6) -0.022(8)
 C23 0.100(9) 0.154(16) 0.110(11) 0.074(12) 0.042(8) 0.027(10)
 C22 0.070(7) 0.161(15) 0.086(8) 0.033(10) 0.028(6) -0.009(8)
 C20 0.076(7) 0.108(9) 0.068(6) 0.014(6) 0.032(5) 0.027(6)
 C9 0.050(5) 0.177(14) 0.106(9) -0.065(9) 0.047(6) -0.031(7)
 C21 0.069(7) 0.174(16) 0.077(7) 0.011(9) 0.027(6) 0.036(8)
 C2A 0.080(14) 0.095(18) 0.18(3) -0.033(19) 0.076(18) -0.017(13)
 C3A 0.090(17) 0.11(2) 0.11(2) -0.007(16) 0.060(16) -0.008(14)
 C4A 0.071(14) 0.097(18) 0.16(3) -0.023(18) 0.052(17) -0.008(12)
 C5A 0.059(12) 0.100(18) 0.18(3) 0.00(2) 0.061(17) 0.003(12)
 C7A 0.071(15) 0.24(5) 0.16(3) -0.07(3) 0.077(19) -0.03(2)
 C8A 0.106(17) 0.045(10) 0.18(3) -0.029(13) 0.072(19) -0.008(10)
 C6A 0.060(15) 0.20(4) 0.22(5) 0.10(3) 0.09(2) 0.042(18)
 C1A 0.51(12) 0.11(3) 0.38(9) -0.08(4) 0.40(10) -0.08(5)

_geom_special_details
;
 All esds (except the esd in the dihedral angle between two l.s. planes)
 are estimated using the full covariance matrix.  The cell esds are taken
 into account individually in the estimation of esds in distances, angles
 and torsion angles; correlations between esds in cell parameters are only
 used when they are defined by crystal symmetry.  An approximate (isotropic)
 treatment of cell esds is used for estimating esds involving l.s. planes.
;
loop_
  _geom_bond_atom_site_label_1
  _geom_bond_atom_site_label_2
  _geom_bond_distance
  _geom_bond_site_symmetry_2
  _geom_bond_publ_flag
 Ni01 O4 2.096(5) 1_565 ?
 Ni01 O3 2.139(4) 1_565 ?
 Ni01 O5 2.041(5) . ?
 Ni01 O1 2.024(5) . ?
 Ni01 N1 2.103(5) 1_455 ?
 Ni01 N4 2.097(6) . ?
 Ni01 C15 2.441(6) 1_565 ?
 O4 C15 1.271(8) . ?
 O3 C15 1.270(9) . ?
 O5 H5A 0.9500 . ?
 O5 H5B 0.9500 . ?
 O1 C11 1.263(7) . ?
 O2 C11 1.249(10) . ?
 N1 C1 1.346(9) . ?
 N1 C5 1.330(10) . ?
 N4 C8 1.324(11) . ?
 N4 C9 1.301(14) . ?
 C12 C13 1.386(9) . ?
 C12 C11 1.511(9) . ?
 C12 C18 1.391(11) . ?
 C13 H13 0.9500 . ?
 C13 C14 1.391(9) . ?
 N5 N6 1.216(9) . ?
 N5 C19 1.444(12) . ?
 C16 H16 0.9500 . ?
 C16 C14 1.395(10) . ?
 C16 C17 1.371(9) . ?
 N6 C17 1.432(10) . ?
 N3 N2 1.204(12) . ?
 N3 C6 1.459(11) . ?
 C18 H18 0.9500 . ?
 C18 C17 1.384(10) . ?
 C8 H8 0.9500 . ?
 C8 C7 1.396(10) . ?
 C15 C14 1.491(8) . ?
 N2 C3 1.434(11) . ?
 C3 C4 1.393(14) . ?
 C3 C2 1.390(15) . ?
 C4 H4 0.9500 . ?
 C4 C5 1.394(11) . ?
 C1 H1 0.9500 . ?
 C1 C2 1.371(11) . ?
 C5 H5 0.9500 . ?
 C6 C7 1.353(16) . ?
 C6 C10 1.326(19) . ?
 C2 H2 0.9500 . ?
 C19 C24 1.379(15) . ?
 C19 C20 1.352(17) . ?
 C7 H7 0.9500 . ?
 C24 H24 0.9500 . ?
 C24 C23 1.39(2) . ?
 C10 H10 0.9500 . ?
 C10 C9 1.400(14) . ?
 C23 H23 0.9500 . ?
 C23 C22 1.32(3) . ?
 C22 H22 0.9500 . ?
 C22 C21 1.32(2) . ?
 C20 H20 0.9500 . ?
 C20 C21 1.425(17) . ?
 C9 H9 0.9500 . ?
 C21 H21 0.9500 . ?
 C2A C3A 1.3900 . ?
 C2A C8A 1.3900 . ?
 C2A C1A 1.454(3) . ?
 C3A H3A 0.9500 . ?
 C3A C4A 1.3900 . ?
 C4A H4A 0.9500 . ?
 C4A C5A 1.3900 . ?
 C5A C7A 1.3900 . ?
 C5A C6A 1.455(3) . ?
 C7A H7A 0.9500 . ?
 C7A C8A 1.3900 . ?
 C8A H8A 0.9500 . ?
 C6A H6A1 0.9800 . ?
 C6A H6A2 0.9800 . ?
 C6A H6A3 0.9800 . ?
 C1A H1A1 0.9800 . ?
 C1A H1A2 0.9800 . ?
 C1A H1A3 0.9800 . ?

loop_
  _geom_angle_atom_site_label_1
  _geom_angle_atom_site_label_2
  _geom_angle_atom_site_label_3
  _geom_angle
  _geom_angle_site_symmetry_1
  _geom_angle_site_symmetry_3
  _geom_angle_publ_flag
 O4 Ni01 O3 62.65(18) 1_565 1_565 ?
 O4 Ni01 N1 89.4(2) 1_565 1_455 ?
 O4 Ni01 N4 89.4(2) 1_565 . ?
 O4 Ni01 C15 31.4(2) 1_565 1_565 ?
 O3 Ni01 C15 31.3(2) 1_565 1_565 ?
 O5 Ni01 O4 163.18(18) . 1_565 ?
 O5 Ni01 O3 100.72(19) . 1_565 ?
 O5 Ni01 N1 92.4(2) . 1_455 ?
 O5 Ni01 N4 88.5(2) . . ?
 O5 Ni01 C15 132.0(2) . 1_565 ?
 O1 Ni01 O4 99.49(19) . 1_565 ?
 O1 Ni01 O3 162.0(2) . 1_565 ?
 O1 Ni01 O5 97.20(19) . . ?
 O1 Ni01 N1 90.6(2) . 1_455 ?
 O1 Ni01 N4 90.2(2) . . ?
 O1 Ni01 C15 130.8(2) . 1_565 ?
 N1 Ni01 O3 87.5(2) 1_455 1_565 ?
 N1 Ni01 C15 87.1(2) 1_455 1_565 ?
 N4 Ni01 O3 91.4(2) . 1_565 ?
 N4 Ni01 N1 178.7(2) . 1_455 ?
 N4 Ni01 C15 91.6(2) . 1_565 ?
 C15 O4 Ni01 89.5(4) . 1_545 ?
 C15 O3 Ni01 87.6(4) . 1_545 ?
 Ni01 O5 H5A 120.0 . . ?
 Ni01 O5 H5B 120.0 . . ?
 H5A O5 H5B 120.0 . . ?
 C11 O1 Ni01 124.0(4) . . ?
 C1 N1 Ni01 122.2(5) . 1_655 ?
 C5 N1 Ni01 120.4(5) . 1_655 ?
 C5 N1 C1 117.4(6) . . ?
 C8 N4 Ni01 122.8(6) . . ?
 C9 N4 Ni01 119.5(7) . . ?
 C9 N4 C8 117.7(8) . . ?
 C13 C12 C11 119.8(7) . . ?
 C13 C12 C18 119.7(6) . . ?
 C18 C12 C11 120.5(6) . . ?
 C12 C13 H13 120.1 . . ?
 C12 C13 C14 119.7(7) . . ?
 C14 C13 H13 120.1 . . ?
 N6 N5 C19 112.9(8) . . ?
 O1 C11 C12 116.9(6) . . ?
 O2 C11 O1 125.6(6) . . ?
 O2 C11 C12 117.4(6) . . ?
 C14 C16 H16 119.6 . . ?
 C17 C16 H16 119.6 . . ?
 C17 C16 C14 120.9(6) . . ?
 N5 N6 C17 115.1(6) . . ?
 N2 N3 C6 113.6(9) . . ?
 C12 C18 H18 119.6 . . ?
 C17 C18 C12 120.8(6) . . ?
 C17 C18 H18 119.6 . . ?
 N4 C8 H8 118.8 . . ?
 N4 C8 C7 122.3(9) . . ?
 C7 C8 H8 118.8 . . ?
 O4 C15 Ni01 59.2(3) . 1_545 ?
 O4 C15 C14 119.2(6) . . ?
 O3 C15 Ni01 61.1(3) . 1_545 ?
 O3 C15 O4 120.2(6) . . ?
 O3 C15 C14 120.6(6) . . ?
 C14 C15 Ni01 175.6(5) . 1_545 ?
 C13 C14 C16 119.6(6) . . ?
 C13 C14 C15 121.6(6) . . ?
 C16 C14 C15 118.8(6) . . ?
 C16 C17 N6 115.4(6) . . ?
 C16 C17 C18 119.3(7) . . ?
 C18 C17 N6 125.3(6) . . ?
 N3 N2 C3 112.2(9) . . ?
 C4 C3 N2 124.8(10) . . ?
 C2 C3 N2 116.4(9) . . ?
 C2 C3 C4 118.6(7) . . ?
 C3 C4 H4 121.2 . . ?
 C3 C4 C5 117.6(8) . . ?
 C5 C4 H4 121.2 . . ?
 N1 C1 H1 118.6 . . ?
 N1 C1 C2 122.9(8) . . ?
 C2 C1 H1 118.6 . . ?
 N1 C5 C4 124.0(7) . . ?
 N1 C5 H5 118.0 . . ?
 C4 C5 H5 118.0 . . ?
 C7 C6 N3 115.5(9) . . ?
 C10 C6 N3 126.2(11) . . ?
 C10 C6 C7 118.1(9) . . ?
 C3 C2 H2 120.3 . . ?
 C1 C2 C3 119.4(8) . . ?
 C1 C2 H2 120.3 . . ?
 C24 C19 N5 115.4(11) . . ?
 C20 C19 N5 124.9(9) . . ?
 C20 C19 C24 119.5(11) . . ?
 C8 C7 H7 120.5 . . ?
 C6 C7 C8 119.1(9) . . ?
 C6 C7 H7 120.5 . . ?
 C19 C24 H24 121.1 . . ?
 C19 C24 C23 117.8(15) . . ?
 C23 C24 H24 121.1 . . ?
 C6 C10 H10 119.7 . . ?
 C6 C10 C9 120.5(13) . . ?
 C9 C10 H10 119.7 . . ?
 C24 C23 H23 118.3 . . ?
 C22 C23 C24 123.3(15) . . ?
 C22 C23 H23 118.3 . . ?
 C23 C22 H22 120.5 . . ?
 C23 C22 C21 119.1(14) . . ?
 C21 C22 H22 120.5 . . ?
 C19 C20 H20 120.4 . . ?
 C19 C20 C21 119.2(13) . . ?
 C21 C20 H20 120.4 . . ?
 N4 C9 C10 121.9(11) . . ?
 N4 C9 H9 119.1 . . ?
 C10 C9 H9 119.1 . . ?
 C22 C21 C20 120.9(17) . . ?
 C22 C21 H21 119.5 . . ?
 C20 C21 H21 119.5 . . ?
 C3A C2A C8A 120.0 . . ?
 C3A C2A C1A 125(2) . . ?
 C8A C2A C1A 115(2) . . ?
 C2A C3A H3A 120.0 . . ?
 C2A C3A C4A 120.0 . . ?
 C4A C3A H3A 120.0 . . ?
 C3A C4A H4A 120.0 . . ?
 C5A C4A C3A 120.0 . . ?
 C5A C4A H4A 120.0 . . ?
 C4A C5A C7A 120.0 . . ?
 C4A C5A C6A 113.4(19) . . ?
 C7A C5A C6A 126.6(19) . . ?
 C5A C7A H7A 120.0 . . ?
 C8A C7A C5A 120.0 . . ?
 C8A C7A H7A 120.0 . . ?
 C2A C8A H8A 120.0 . . ?
 C7A C8A C2A 120.0 . . ?
 C7A C8A H8A 120.0 . . ?
 C5A C6A H6A1 109.5 . . ?
 C5A C6A H6A2 109.5 . . ?
 C5A C6A H6A3 109.5 . . ?
 H6A1 C6A H6A2 109.5 . . ?
 H6A1 C6A H6A3 109.5 . . ?
 H6A2 C6A H6A3 109.5 . . ?
 C2A C1A H1A1 109.5 . . ?
 C2A C1A H1A2 109.5 . . ?
 C2A C1A H1A3 109.5 . . ?
 H1A1 C1A H1A2 109.5 . . ?
 H1A1 C1A H1A3 109.5 . . ?
 H1A2 C1A H1A3 109.5 . . ?

loop_
  _geom_torsion_atom_site_label_1
  _geom_torsion_atom_site_label_2
  _geom_torsion_atom_site_label_3
  _geom_torsion_atom_site_label_4
  _geom_torsion
  _geom_torsion_site_symmetry_1
  _geom_torsion_site_symmetry_2
  _geom_torsion_site_symmetry_3
  _geom_torsion_site_symmetry_4
  _geom_torsion_publ_flag
 Ni01 O4 C15 O3 3.7(6) 1_545 . . . ?
 Ni01 O4 C15 C14 -175.3(5) 1_545 . . . ?
 Ni01 O3 C15 O4 -3.6(6) 1_545 . . . ?
 Ni01 O3 C15 C14 175.4(5) 1_545 . . . ?
 Ni01 O1 C11 O2 -0.4(9) . . . . ?
 Ni01 O1 C11 C12 -178.8(4) . . . . ?
 Ni01 N1 C1 C2 177.5(7) 1_655 . . . ?
 Ni01 N1 C5 C4 -178.7(8) 1_655 . . . ?
 Ni01 N4 C8 C7 179.2(7) . . . . ?
 Ni01 N4 C9 C10 -176.4(13) . . . . ?
 O4 C15 C14 C13 -173.2(6) . . . . ?
 O4 C15 C14 C16 8.7(8) . . . . ?
 O3 C15 C14 C13 7.8(9) . . . . ?
 O3 C15 C14 C16 -170.3(5) . . . . ?
 N1 C1 C2 C3 1.5(15) . . . . ?
 N4 C8 C7 C6 -2.8(14) . . . . ?
 C12 C13 C14 C16 -1.2(9) . . . . ?
 C12 C13 C14 C15 -179.4(5) . . . . ?
 C12 C18 C17 C16 -0.8(9) . . . . ?
 C12 C18 C17 N6 178.3(6) . . . . ?
 C13 C12 C11 O1 -175.0(5) . . . . ?
 C13 C12 C11 O2 6.4(9) . . . . ?
 C13 C12 C18 C17 -0.2(9) . . . . ?
 N5 N6 C17 C16 170.9(6) . . . . ?
 N5 N6 C17 C18 -8.2(10) . . . . ?
 N5 C19 C24 C23 -179.5(10) . . . . ?
 N5 C19 C20 C21 -178.8(9) . . . . ?
 C11 C12 C13 C14 179.1(5) . . . . ?
 C11 C12 C18 C17 -178.1(6) . . . . ?
 N6 N5 C19 C24 -169.7(8) . . . . ?
 N6 N5 C19 C20 5.3(12) . . . . ?
 N3 N2 C3 C4 -2.4(14) . . . . ?
 N3 N2 C3 C2 -178.1(9) . . . . ?
 N3 C6 C7 C8 -178.4(8) . . . . ?
 N3 C6 C10 C9 -178.5(13) . . . . ?
 C18 C12 C13 C14 1.2(9) . . . . ?
 C18 C12 C11 O1 2.9(8) . . . . ?
 C18 C12 C11 O2 -175.7(6) . . . . ?
 C8 N4 C9 C10 6(2) . . . . ?
 C14 C16 C17 N6 -178.4(6) . . . . ?
 C14 C16 C17 C18 0.7(9) . . . . ?
 C17 C16 C14 C13 0.3(9) . . . . ?
 C17 C16 C14 C15 178.5(6) . . . . ?
 N2 N3 C6 C7 175.4(9) . . . . ?
 N2 N3 C6 C10 -9.5(18) . . . . ?
 N2 C3 C4 C5 -177.7(9) . . . . ?
 N2 C3 C2 C1 177.1(9) . . . . ?
 C3 C4 C5 N1 0.7(15) . . . . ?
 C4 C3 C2 C1 1.1(15) . . . . ?
 C1 N1 C5 C4 1.7(13) . . . . ?
 C5 N1 C1 C2 -2.8(13) . . . . ?
 C6 N3 N2 C3 176.7(8) . . . . ?
 C6 C10 C9 N4 -3(3) . . . . ?
 C2 C3 C4 C5 -2.1(15) . . . . ?
 C19 N5 N6 C17 -178.6(7) . . . . ?
 C19 C24 C23 C22 -3(2) . . . . ?
 C19 C20 C21 C22 0.6(19) . . . . ?
 C7 C6 C10 C9 -4(2) . . . . ?
 C24 C19 C20 C21 -4.0(16) . . . . ?
 C24 C23 C22 C21 0(2) . . . . ?
 C10 C6 C7 C8 6.1(17) . . . . ?
 C23 C22 C21 C20 1(2) . . . . ?
 C20 C19 C24 C23 5.2(16) . . . . ?
 C9 N4 C8 C7 -3.3(15) . . . . ?
 C2A C3A C4A C5A 0.0 . . . . ?
 C3A C2A C8A C7A 0.0 . . . . ?
 C3A C4A C5A C7A 0.0 . . . . ?
 C3A C4A C5A C6A -177(2) . . . . ?
 C4A C5A C7A C8A 0.0 . . . . ?
 C5A C7A C8A C2A 0.0 . . . . ?
 C8A C2A C3A C4A 0.0 . . . . ?
 C6A C5A C7A C8A 177(2) . . . . ?
 C1A C2A C3A C4A 173(3) . . . . ?
 C1A C2A C8A C7A -174(3) . . . . ?

_shelx_res_file
;
TITL sql-(azpy)(pdia)-Ni-epsilon
    C:\frames\guest\Lisa\2134AC~1\WORK-C~1\A.res
    created by SHELXL-2016/6 at 13:55:21 on 05-May-2022
CELL 1.54178 13.2041 10.1702 11.2100 90.000 112.677 90.000
ZERR 2.0000 0.0005 0.0003 0.0004 0.000 0.002 0.000
LATT -1
SYMM X, -Y, 0.5+Z
SFAC C H N O NI
UNIT 56 46 12 10 2
CONF
BOND
BOND $H
TWIN
DFIX 1.454 0.002 C5A C6A
DFIX 1.454 0.002 C2A C1A
OMIT 0 1 0
ACTA
FMAP 2 53 53
PLAN 50 0 0
LIST 4 1
MORE -1
SIZE 0.2 0.2 0.2
TEMP -173
L.S. 50
WGHT    0.118500    1.049600
BASF   0.26929
FVAR       0.46456
NI01  5    0.303546    0.964530    0.859377    11.00000    0.04414    0.02009 =
         0.05845    0.00057    0.03296    0.00015
O4    4    0.250716    0.089501    0.698232    11.00000    0.06258    0.01837 =
         0.05250    0.00206    0.03214    0.00002
O3    4    0.321261    0.171547    0.895098    11.00000    0.05687    0.01903 =
         0.05357    0.00050    0.03174   -0.00404
O5    4    0.372746    0.893298    1.043547    11.00000    0.04907    0.02833 =
         0.05459    0.00262    0.02955    0.00106
AFIX  93
H5A   2    0.375463    0.801175    1.058484    11.00000   -1.20000
H5B   2    0.402231    0.952273    1.114314    11.00000   -1.20000
AFIX   0
O1    4    0.262276    0.788984    0.768346    11.00000    0.05403    0.02113 =
         0.06499    0.00161    0.03644    0.00100
O2    4    0.359042    0.663484    0.937645    11.00000    0.07331    0.02197 =
         0.06831    0.00221    0.03317    0.00173
N1    3    1.147819    0.979780    0.868481    11.00000    0.04415    0.02628 =
         0.05644    0.00124    0.03390    0.00055
N4    3    0.458384    0.953659    0.848524    11.00000    0.04828    0.04774 =
         0.06250    0.01305    0.03528    0.00724
C12   1    0.258682    0.558197    0.739066    11.00000    0.04640    0.02785 =
         0.05847    0.00148    0.03601   -0.00277
C13   1    0.285627    0.434648    0.794473    11.00000    0.05021    0.02285 =
         0.05584   -0.00124    0.03289   -0.00124
AFIX  43
H13   2    0.328347    0.426222    0.884355    11.00000   -1.20000
AFIX   0
N5    3    0.052113    0.566272    0.352543    11.00000    0.07003    0.04209 =
         0.06916    0.01492    0.03626    0.00552
C11   1    0.295988    0.679570    0.822369    11.00000    0.05241    0.01899 =
         0.05862    0.00380    0.03574    0.00012
C16   1    0.185362    0.336641    0.586535    11.00000    0.05659    0.02482 =
         0.05005   -0.00198    0.03316   -0.00254
AFIX  43
H16   2    0.160663    0.260386    0.534391    11.00000   -1.20000
AFIX   0
N6    3    0.088430    0.459226    0.396884    11.00000    0.06837    0.04023 =
         0.05418    0.00484    0.03428    0.00387
N3    3    0.766964    0.942841    0.818200    11.00000    0.05851    0.09001 =
         0.07652    0.02128    0.04026    0.01601
C18   1    0.194373    0.569391    0.607831    11.00000    0.05431    0.02367 =
         0.05945    0.00076    0.03499    0.00122
AFIX  43
H18   2    0.175761    0.654122    0.569994    11.00000   -1.20000
AFIX   0
C8    1    0.477655    0.881229    0.761372    11.00000    0.06167    0.05535 =
         0.08915    0.00663    0.05105    0.00753
AFIX  43
H8    2    0.419309    0.831081    0.701849    11.00000   -1.20000
AFIX   0
C15   1    0.275898    0.188151    0.773636    11.00000    0.04829    0.02640 =
         0.05544    0.00541    0.03197    0.00219
C14   1    0.249861    0.322994    0.717934    11.00000    0.04795    0.02130 =
         0.05247    0.00037    0.03015    0.00028
C17   1    0.157166    0.458616    0.531692    11.00000    0.05076    0.03195 =
         0.04482    0.00492    0.02618    0.00383
N2    3    0.835801    1.017771    0.885870    11.00000    0.04922    0.08181 =
         0.09256    0.01318    0.03309    0.00797
C3    1    0.938857    1.001640    0.872574    11.00000    0.05279    0.05351 =
         0.09179    0.01427    0.04604    0.01410
C4    1    0.960136    0.907481    0.795047    11.00000    0.05249    0.05970 =
         0.09868   -0.01143    0.03626   -0.00696
AFIX  43
H4    2    0.904437    0.849167    0.742949    11.00000   -1.20000
AFIX   0
C1    1    1.126535    1.066769    0.946319    11.00000    0.05511    0.04407 =
         0.07974   -0.01190    0.04255    0.00254
AFIX  43
H1    2    1.184753    1.120443    1.001168    11.00000   -1.20000
AFIX   0
C5    1    1.066178    0.901925    0.796687    11.00000    0.05354    0.04194 =
         0.08266   -0.01562    0.04018   -0.00702
AFIX  43
H5    2    1.081004    0.838622    0.743221    11.00000   -1.20000
AFIX   0
C6    1    0.662846    0.951570    0.834793    11.00000    0.04694    0.08277 =
         0.07613    0.01995    0.03804    0.01529
C2    1    1.024525    1.081297    0.949904    11.00000    0.06913    0.06243 =
         0.08896   -0.01127    0.05146    0.00529
AFIX  43
H2    2    1.012502    1.145279    1.004789    11.00000   -1.20000
AFIX   0
C19   1   -0.018674    0.560944    0.217245    11.00000    0.04821    0.07844 =
         0.07225    0.01893    0.03112    0.00983
C7    1    0.580712    0.875964    0.753877    11.00000    0.06836    0.07495 =
         0.09713    0.00829    0.05573    0.01660
AFIX  43
H7    2    0.592997    0.820111    0.692854    11.00000   -1.20000
AFIX   0
C24   1   -0.047649    0.681122    0.156506    11.00000    0.07488    0.10059 =
         0.11932    0.05066    0.04196    0.01942
AFIX  43
H24   2   -0.021459    0.760869    0.202120    11.00000   -1.20000
AFIX   0
C10   1    0.644428    1.018608    0.925940    11.00000    0.04723    0.22158 =
         0.10966   -0.05174    0.03847   -0.02163
AFIX  43
H10   2    0.702000    1.068514    0.986966    11.00000   -1.20000
AFIX   0
C23   1   -0.116505    0.681656    0.026220    11.00000    0.09990    0.15370 =
         0.11047    0.07364    0.04204    0.02690
AFIX  43
H23   2   -0.139971    0.764021   -0.015220    11.00000   -1.20000
AFIX   0
C22   1   -0.150894    0.573451   -0.042760    11.00000    0.07045    0.16065 =
         0.08561    0.03276    0.02759   -0.00948
AFIX  43
H22   2   -0.198028    0.578488   -0.131520    11.00000   -1.20000
AFIX   0
C20   1   -0.050299    0.449380    0.147074    11.00000    0.07612    0.10781 =
         0.06787    0.01398    0.03156    0.02652
AFIX  43
H20   2   -0.027069    0.366080    0.186488    11.00000   -1.20000
AFIX   0
C9    1    0.540821    1.016426    0.932954    11.00000    0.05027    0.17734 =
         0.10609   -0.06471    0.04694   -0.03143
AFIX  43
H9    2    0.530415    1.062068    1.001299    11.00000   -1.20000
AFIX   0
C21   1   -0.118881    0.458206    0.013309    11.00000    0.06923    0.17352 =
         0.07661    0.01074    0.02682    0.03618
AFIX  43
H21   2   -0.141900    0.380052   -0.036240    11.00000   -1.20000
AFIX  66
PART -1
C2A   1    0.586592    0.412105    0.819474    10.50000    0.07952    0.09470 =
         0.17942   -0.03271    0.07622   -0.01688
C3A   1    0.532187    0.525483    0.758735    10.50000    0.08953    0.11392 =
         0.11419   -0.00675    0.06028   -0.00753
AFIX  43
H3A   2    0.496022    0.578995    0.799583    10.50000   -1.20000
AFIX  65
C4A   1    0.530698    0.560565    0.638228    10.50000    0.07149    0.09664 =
         0.16050   -0.02302    0.05209   -0.00754
AFIX  43
H4A   2    0.493515    0.638053    0.596715    10.50000   -1.20000
AFIX  65
C5A   1    0.583612    0.482270    0.578459    10.50000    0.05918    0.09996 =
         0.18466   -0.00295    0.06060    0.00265
C7A   1    0.638017    0.368892    0.639198    10.50000    0.07142    0.24250 =
         0.16012   -0.06868    0.07697   -0.03036
AFIX  43
H7A   2    0.674181    0.315381    0.598348    10.50000   -1.20000
AFIX  65
C8A   1    0.639508    0.333808    0.759705    10.50000    0.10575    0.04518 =
         0.18088   -0.02857    0.07157   -0.00803
AFIX  43
H8A   2    0.676691    0.256320    0.801217    10.50000   -1.20000
AFIX   0
C6A   1    0.579068    0.535353    0.456012    10.50000    0.05957    0.19749 =
         0.22386    0.09928    0.09035    0.04150
AFIX 137
H6A1  2    0.518052    0.597790    0.422277    10.50000   -1.50000
H6A2  2    0.567950    0.463506    0.393974    10.50000   -1.50000
H6A3  2    0.648141    0.580528    0.469287    10.50000   -1.50000
AFIX   0
C1A   1    0.603993    0.372418    0.950559    10.50000    0.50629    0.10708 =
         0.38002   -0.08089    0.39556   -0.07694
AFIX 137
H1A1  2    0.603942    0.450385    1.001908    10.50000   -1.50000
H1A2  2    0.674766    0.327261    0.989602    10.50000   -1.50000
H1A3  2    0.544997    0.312862    0.948506    10.50000   -1.50000
AFIX   0
HKLF 4


REM  sql-(azpy)(pdia)-Ni-epsilon
REM R1 =  0.0651 for    4023 Fo > 4sig(Fo)  and  0.0692 for all    4341 data
REM    388 parameters refined using      4 restraints

END

WGHT      0.1202      1.0428

REM Highest difference peak  0.643,  deepest hole -0.945,  1-sigma level  0.079
Q1    1   0.3245  1.0432  0.8912  11.00000  0.05    0.64
Q2    1   0.2574 -0.0139  0.7144  11.00000  0.05    0.39
Q3    1   0.3226  0.8610  0.8967  11.00000  0.05    0.39
Q4    1   0.3926  0.9617  0.9088  11.00000  0.05    0.38
Q5    1   0.2783  0.8577  0.8077  11.00000  0.05    0.37
Q6    1   0.2597  0.0640  0.9246  11.00000  0.05    0.33
Q7    1   0.3639  0.1282  1.0338  11.00000  0.05    0.32
Q8    1   0.2348  0.8975  0.6654  11.00000  0.05    0.31
Q9    1   0.3197  0.7654  0.8974  11.00000  0.05    0.30
Q10   1   1.1970  0.9646  0.8025  11.00000  0.05    0.30
Q11   1   0.3861  0.6797  0.5622  11.00000  0.05    0.28
Q12   1   0.6608  1.0371  0.8428  11.00000  0.05    0.27
Q13   1   0.7013  0.2851  0.9003  11.00000  0.05    0.27
Q14   1   0.2378  0.8320  0.6822  11.00000  0.05    0.27
Q15   1   0.3507  0.8109  1.0070  11.00000  0.05    0.27
Q16   1   0.7977  1.0249  0.9463  11.00000  0.05    0.26
Q17   1  -0.1837  0.7021  0.0640  11.00000  0.05    0.25
Q18   1   0.0559  0.8373  0.2956  11.00000  0.05    0.25
Q19   1   0.3511  0.8554  0.8239  11.00000  0.05    0.24
Q20   1   0.2633  0.2634  0.7538  11.00000  0.05    0.24
Q21   1   0.3194  0.8999  1.1028  11.00000  0.05    0.24
Q22   1   0.3595  0.2780  0.9513  11.00000  0.05    0.24
Q23   1   0.6179  1.0993  0.8616  11.00000  0.05    0.23
Q24   1   0.4439  1.0154  0.8326  11.00000  0.05    0.23
Q25   1   0.2195  0.1333  0.5562  11.00000  0.05    0.23
Q26   1   0.2954  0.9153  0.6458  11.00000  0.05    0.23
Q27   1   0.5616  0.4421  0.7534  11.00000  0.05    0.23
Q28   1  -0.1113  0.6833  0.1967  11.00000  0.05    0.23
Q29   1   0.3554  0.4306  0.9384  11.00000  0.05    0.23
Q30   1   1.1988  0.9743  1.0012  11.00000  0.05    0.23
Q31   1   0.0225  0.4235  0.3062  11.00000  0.05    0.22
Q32   1   0.3458  0.9758  1.0013  11.00000  0.05    0.22
Q33   1   0.2993  0.2123  0.8570  11.00000  0.05    0.22
Q34   1   1.2181  0.8578  0.8649  11.00000  0.05    0.22
Q35   1   0.3533  0.2834  0.8380  11.00000  0.05    0.22
Q36   1   0.0249  0.4659  0.5522  11.00000  0.05    0.22
Q37   1   0.3516  0.9820  0.7848  11.00000  0.05    0.22
Q38   1   0.2601  0.9051  0.9638  11.00000  0.05    0.22
Q39   1   0.8175  0.9517  0.8029  11.00000  0.05    0.21
Q40   1  -0.0644  0.9473  0.0951  11.00000  0.05    0.21
Q41   1   0.6411  0.5921  0.7545  11.00000  0.05    0.21
Q42   1   0.4825  1.0209  0.8972  11.00000  0.05    0.21
Q43   1   0.3398  0.9276  0.7562  11.00000  0.05    0.20
Q44   1   0.2533  0.2814  0.8805  11.00000  0.05    0.20
Q45   1   0.3571  0.6779  1.0885  11.00000  0.05    0.20
Q46   1   0.5982  1.0552  0.7587  11.00000  0.05    0.20
Q47   1   0.8598  0.9543  0.9367  11.00000  0.05    0.20
Q48   1   0.9762  1.0779  0.7812  11.00000  0.05    0.20
Q49   1   1.0179  1.1042  1.0686  11.00000  0.05    0.20
Q50   1   1.0815  1.0656  0.8055  11.00000  0.05    0.20
;
_shelx_res_checksum                45975
_shelx_hkl_file
;
   0   0  -1    0.20    0.10
   0   0  -2 4485.95  242.18
   0   0  -2 3960.10  242.08
   0   0  -2 3954.00  242.08
   0   0  -3    0.40    0.30
   0   0  -3    0.60    0.30
   0   0  -3    0.60    0.30
   0   0  -4  216.78   13.20
   0   0  -4  214.98   13.20
   0   0  -4  236.18   13.30
   0   0  -5    0.30    0.50
   0   0  -5    0.30    0.40
   0   0  -5    0.00    0.40
   0   0  -6  167.48    9.50
   0   0  -6  152.28    9.50
   0   0  -6  152.78    9.50
   0   0  -7    0.30    0.60
   0   0  -7   -1.00    0.80
   0   0  -7   -0.30    1.30
   0   0  -7    0.10    1.10
   0   0  -8   17.90    1.70
   0   0  -8   15.90    1.70
   0   0  -8   16.90    1.90
   0   0  -8   18.00    1.90
   0   0  -8   12.50    1.80
   0   0  -9   -1.20    0.80
   0   0  -9   -0.10    0.90
   0   0  -9    0.30    0.70
   0   0 -10   10.50    2.00
   0   0 -10    8.90    1.40
   0   0 -11   -0.50    0.90
   0   0 -11    1.20    0.70
   0   0 -11    0.40    0.90
   0   0 -12    5.80    1.00
   0   0 -12    6.20    1.00
   0   0 -12    5.60    0.90
   0   1   0  575.14   33.70
   0   1  -1  218.88   12.70
   0   1  -1  208.78   12.70
   0  -1  -1  220.28   12.70
   0   1  -2 3212.68  191.88
   0   1  -2 3252.27  191.88
   0  -1  -2 3064.49  191.78
   0  -1  -2 3571.74  191.88
   0   1  -3  269.87   15.90
   0   1  -3  261.17   16.00
   0   1  -3  267.87   16.00
   0  -1  -3  282.77   16.00
   0   1  -4  344.47   20.60
   0   1  -4  344.47   20.50
   0   1  -4  356.16   20.60
   0  -1  -4  338.27   20.50
   0  -1  -4  350.46   20.50
   0  -1  -4  356.86   20.60
   0   1  -5  140.09    8.10
   0   1  -5  131.79    8.10
   0   1  -5  135.09    8.10
   0  -1  -5  129.19    8.00
   0  -1  -5  134.39    8.10
   0   1  -6  169.68   10.00
   0   1  -6  159.98   10.00
   0   1  -6  170.98   10.00
   0  -1  -6  175.88   10.20
   0  -1  -6  153.18   10.20
   0   1  -7    7.80    1.40
   0   1  -7    7.60    1.20
   0   1  -7   10.60    1.30
   0   1  -7   10.10    1.30
   0  -1  -7   11.50    1.40
   0  -1  -7    9.40    1.30
   0  -1  -7   10.30    1.70
   0  -1  -7    9.80    1.30
   0   1  -8   10.00    1.60
   0   1  -8   13.30    2.00
   0   1  -8    8.40    1.20
   0   1  -8    8.50    1.30
   0   1  -8    9.40    1.40
   0  -1  -8   11.80    1.80
   0  -1  -8    9.40    1.70
   0   1  -9    5.70    1.40
   0   1  -9    6.80    1.10
   0   1  -9    6.50    1.20
   0   1  -9    8.20    1.40
   0   1  -9    7.50    1.20
   0  -1  -9    7.60    1.40
   0  -1  -9    7.70    1.30
   0  -1  -9    6.50    1.10
   0   1 -10   18.70    2.20
   0   1 -10   24.10    2.20
   0   1 -10   16.90    2.00
   0  -1 -10   21.20    1.80
   0   1 -11    4.70    1.00
   0   1 -11    3.40    0.90
   0   1 -11    3.30    1.00
   0  -1 -11    3.10    0.90
   0  -1 -11    1.80    1.00
   0  -1 -11    3.30    1.00
   0   1 -12    1.60    0.90
   0  -1 -12    2.60    0.70
   0  -1 -12    3.80    0.90
   0  -1 -12    4.30    1.00
   0   2  -1  589.34   33.00
   0   2  -1  551.44   33.00
   0  -2  -1  546.05   33.00
   0   2  -2 1804.92  110.89
   0   2  -2 1822.82  110.89
   0  -2  -2 2048.70  110.89
   0   2  -3 1103.29   70.39
   0   2  -3 1200.38   70.39
   0  -2  -3 1298.27   70.59
   0   2  -4  675.53   40.20
   0   2  -4  679.23   40.40
   0   2  -4  667.73   40.30
   0  -2  -4  718.03   40.30
   0   2  -5  218.38   13.10
   0   2  -5  224.98   13.20
   0   2  -5  222.18   13.10
   0  -2  -5  233.48   13.20
   0  -2  -5  201.68   13.00
   0   2  -6  246.28   15.10
   0   2  -6  270.17   15.20
   0  -2  -6  240.88   15.10
   0   2  -7   29.80    2.20
   0   2  -7   27.40    2.40
   0   2  -7   29.30    2.90
   0   2  -7   30.10    2.50
   0   2  -7   26.60    2.90
   0  -2  -7   24.00    2.40
   0  -2  -7   22.90    2.10
   0  -2  -7   27.00    2.20
   0  -2  -7   27.00    2.40
   0   2  -8   55.29    3.70
   0   2  -8   51.59    3.60
   0   2  -8   53.69    3.70
   0  -2  -8   47.90    3.60
   0  -2  -8   50.09    3.70
   0   2  -9    7.00    1.30
   0   2  -9    5.90    1.20
   0   2  -9    6.70    1.20
   0  -2  -9    7.70    1.50
   0  -2  -9    8.50    1.30
   0  -2  -9    5.60    1.00
   0  -2  -9    5.80    1.40
   0   2 -10    6.90    1.20
   0   2 -10    6.80    1.20
   0   2 -10    7.90    1.20
   0  -2 -10    8.50    1.40
   0  -2 -10   10.60    1.80
   0  -2 -10    8.60    1.20
   0  -2 -10    6.60    1.10
   0   2 -11    3.20    0.90
   0   2 -11    3.20    1.00
   0  -2 -11    1.40    1.00
   0  -2 -11    3.30    0.90
   0  -2 -11    2.80    1.00
   0  -2 -12    3.40    0.80
   0  -2 -12    3.00    0.70
   0  -2 -12    4.30    0.90
   0   3   0  542.35   31.90
   0   3  -1  352.56   19.10
   0   3  -1  310.77   19.10
   0  -3  -1  309.47   19.10
   0   3  -2  667.43   40.00
   0   3  -2  663.03   40.10
   0  -3  -2  712.43   40.00
   0   3  -3  222.38   14.30
   0   3  -3  240.28   14.40
   0  -3  -3  262.47   14.40
   0   3  -4  519.65   31.40
   0   3  -4  513.75   31.40
   0  -3  -4  564.54   31.50
   0   3  -5  214.58   13.20
   0   3  -5  226.98   13.30
   0   3  -6  100.49    7.00
   0   3  -6  116.99    6.90
   0   3  -6  115.09    7.00
   0  -3  -6  109.69    7.10
   0  -3  -6  118.79    7.00
   0  -3  -6  112.39    7.20
   0  -3  -6  111.79    7.10
   0   3  -7   21.30    1.90
   0   3  -7   16.50    2.00
   0  -3  -7   17.80    1.90
   0  -3  -7   20.90    1.90
   0  -3  -7   20.20    2.20
   0  -3  -7   19.00    2.10
   0   3  -8  104.99    7.10
   0   3  -8  103.79    6.90
   0   3  -8  112.09    7.30
   0  -3  -8  105.39    6.90
   0  -3  -8  115.49    7.10
   0  -3  -8  113.59    7.20
   0  -3  -8  114.39    7.30
   0   3  -9    8.70    1.40
   0   3  -9   11.20    1.80
   0   3  -9   13.30    1.70
   0   3  -9    9.90    1.80
   0  -3  -9   12.60    1.80
   0  -3  -9   14.60    1.80
   0  -3  -9   14.90    2.20
   0   3 -10    8.60    1.50
   0   3 -10    5.80    1.10
   0  -3 -10    8.30    1.30
   0  -3 -10    5.30    1.30
   0  -3 -10    9.20    1.50
   0  -3 -10    7.80    1.20
   0  -3 -11    1.50    1.20
   0  -3 -11    1.30    1.00
   0  -3 -11    2.10    0.80
   0  -3 -12    1.50    0.70
   0  -3 -12    1.00    0.60
   0  -3 -12    0.80    0.50
   0   4  -1  708.83   40.10
   0  -4  -1  655.13   40.00
   0   4  -2  426.76   25.10
   0   4  -2  407.86   25.10
   0  -4  -2  442.66   25.00
   0   4  -3 1200.48   70.39
   0   4  -3 1198.18   70.49
   0   4  -4  280.57   17.50
   0   4  -4  305.97   17.50
   0   4  -5  324.17   18.90
   0   4  -5  321.07   18.80
   0   4  -5  290.57   18.90
   0  -4  -5  322.77   18.90
   0  -4  -5  321.47   19.20
   0   4  -6   86.99    5.70
   0   4  -6   89.79    5.60
   0   4  -6   85.19    5.70
   0  -4  -6   96.29    5.70
   0  -4  -6   93.99    5.80
   0  -4  -6   84.99    5.70
   0  -4  -6   88.79    5.80
   0  -4  -6   84.79    5.80
   0   4  -7   35.80    2.90
   0   4  -7   40.80    2.90
   0   4  -7   39.40    2.90
   0  -4  -7   43.90    3.10
   0  -4  -7   36.10    2.80
   0  -4  -7   39.20    3.20
   0  -4  -7   38.80    2.90
   0  -4  -7   38.30    2.90
   0   4  -8   28.40    2.70
   0   4  -8   32.50    2.70
   0  -4  -8   36.70    3.20
   0  -4  -8   33.40    2.80
   0  -4  -8   35.10    3.00
   0  -4  -8   33.20    2.70
   0   4  -9    6.00    1.70
   0   4  -9    4.60    1.40
   0  -4  -9    5.50    1.20
   0  -4  -9    5.70    1.40
   0  -4  -9    5.60    1.60
   0  -4  -9    4.00    1.00
   0   4 -10    3.90    0.90
   0   4 -10    5.80    1.00
   0  -4 -10    6.10    0.90
   0  -4 -10    6.30    1.10
   0  -4 -10    4.10    1.20
   0  -4 -10    8.00    1.40
   0   4 -11    2.10    0.80
   0  -4 -11    0.70    1.10
   0  -4 -11    1.30    0.90
   0  -4 -11    0.90    0.90
   0  -4 -11    1.70    0.60
   0  -4 -12    0.50    0.50
   0  -4 -12    0.40    0.50
   0  -4 -12    0.60    0.80
   0   5  -1  317.97   18.30
   0  -5  -1  299.17   18.20
   0   5  -2  380.46   22.20
   0  -5  -2  371.26   22.10
   0   5  -4  155.18    9.00
   0   5  -4  148.99    9.10
   0  -5  -4  148.59    9.10
   0  -5  -4  138.59    9.60
   0   5  -5  206.98   13.00
   0   5  -5  212.68   13.00
   0   5  -5  234.98   13.20
   0  -5  -5  229.28   13.00
   0  -5  -5  204.78   13.10
   0  -5  -5  222.78   13.00
   0  -5  -5  198.08   13.10
   0   5  -6    3.30    0.80
   0   5  -6    3.90    0.90
   0  -5  -6    2.60    1.00
   0  -5  -6    4.70    1.00
   0  -5  -6    5.10    1.00
   0  -5  -6    5.00    1.00
   0   5  -7   77.49    5.20
   0   5  -7   78.99    5.20
   0  -5  -7   82.49    5.20
   0  -5  -7   78.19    5.30
   0  -5  -7   79.89    5.20
   0  -5  -7   75.59    5.40
   0   5  -8   74.69    5.50
   0   5  -8   76.09    5.50
   0  -5  -8   84.09    5.70
   0  -5  -8   87.69    5.50
   0  -5  -8   85.49    5.50
   0  -5  -8   90.29    5.90
   0   5  -9   22.40    2.20
   0  -5  -9   21.40    2.40
   0  -5  -9   23.50    2.10
   0  -5  -9   24.20    2.20
   0  -5  -9   25.20    2.60
   0   5 -10   11.70    1.50
   0   5  10    8.20    1.40
   0  -5 -10   13.20    1.80
   0  -5 -10   11.30    1.40
   0  -5 -10   12.90    1.50
   0  -5 -10    9.10    1.40
   0   5 -11    2.30    1.00
   0  -5 -11    2.50    0.80
   0  -5 -11    2.10    0.60
   0  -6   0   13.80    1.20
   0   6   1  139.99    8.20
   0  -6  -1  132.49    8.20
   0   6  -2  122.09    6.80
   0  -6  -2   96.99    7.00
   0  -6  -2  109.39    6.60
   0   6  -3  265.57   15.40
   0   6  -3  250.07   15.50
   0   6  -3  259.47   15.50
   0  -6  -3  256.97   15.50
   0   6  -4   75.99    5.20
   0   6  -4   77.09    5.40
   0   6  -4   83.99    5.20
   0   6  -4   90.29    5.40
   0  -6  -4   81.59    5.30
   0  -6  -4   80.59    5.30
   0   6  -5   93.09    5.80
   0   6  -5   92.89    5.80
   0   6  -5   86.69    5.80
   0  -6  -5   97.79    5.90
   0  -6  -5   91.79    5.90
   0  -6  -5   85.69    5.80
   0  -6  -5   93.09    6.00
   0   6  -6   26.80    2.20
   0   6  -6   27.80    2.20
   0   6  -6   21.10    2.30
   0  -6  -6   23.80    2.30
   0  -6  -6   22.50    2.20
   0  -6  -6   24.00    2.30
   0  -6  -6   27.90    2.30
   0   6  -7  129.49    8.40
   0   6  -7  121.19    8.30
   0  -6  -7  141.19    8.40
   0  -6  -7  133.89    8.50
   0  -6  -7  141.89    8.60
   0  -6  -7  133.79    8.40
   0   6  -8    7.00    1.50
   0  -6  -8    8.00    1.60
   0  -6  -8    9.60    2.00
   0  -6  -8    9.30    1.60
   0   6  -9   17.90    1.90
   0   6   9   16.60    2.00
   0  -6  -9   17.90    2.20
   0  -6  -9   16.00    2.00
   0  -6  -9   17.30    1.90
   0  -6  -9   19.70    1.90
   0   6 -10    0.40    0.60
   0  -6 -10    0.80    0.80
   0  -6 -10   -0.40    0.90
   0  -6 -10    0.60    0.90
   0  -6 -10    0.30    0.70
   0   6 -11    1.90    0.60
   0  -6 -11    2.70    0.60
   0  -6 -11    3.30    0.80
   0  -6 -11    3.00    0.70
   0   7   0    3.10    0.80
   0  -7   0    1.90    0.90
   0  -7   0    2.00    0.50
   0   7   1  157.18    8.80
   0   7  -1  146.79    8.80
   0  -7  -1  139.69    8.80
   0  -7  -1  130.59    8.60
   0  -7   1  144.99    8.80
   0   7  -2    2.50    0.80
   0   7   2    1.90    1.00
   0   7  -2    3.00    0.90
   0  -7  -2    3.40    0.80
   0  -7  -2    2.90    1.30
   0   7  -3  164.08    9.70
   0   7   3  156.58    9.60
   0   7  -3  149.49    9.60
   0  -7  -3  158.58    9.60
   0  -7  -3  161.28    9.70
   0   7  -4   29.30    2.30
   0   7  -4   30.60    2.50
   0  -7  -4   24.50    2.20
   0   7  -5  121.79    7.40
   0   7  -5  108.69    7.30
   0   7  -5  113.19    7.40
   0  -7  -5  117.89    7.40
   0  -7  -5  121.69    7.50
   0  -7  -5  122.49    7.40
   0   7  -6   26.40    2.40
   0  -7  -6   27.50    2.50
   0  -7  -6   24.00    2.40
   0  -7  -6   27.40    2.60
   0  -7  -6   27.10    2.30
   0  -7  -7   56.99    5.00
   0  -7  -7   50.29    4.70
   0   7  -8   15.50    1.80
   0  -7  -8   13.10    1.90
   0  -7  -8   15.90    1.80
   0  -7  -8   12.90    2.00
   0  -7  -8   16.10    1.80
   0   7  -9   20.80    1.80
   0  -7  -9   18.30    1.80
   0  -7  -9   13.50    2.40
   0  -7  -9   19.20    2.00
   0  -7  -9   19.80    2.00
   0   7 -10    0.10    0.60
   0  -7 -10   -0.50    0.50
   0  -7 -10    0.20    0.50
   0  -7 -10   -0.50    0.60
   0   8   0  330.17   18.70
   0   8   0  290.27   18.80
   0  -8   0  299.77   18.50
   0  -8   0  320.67   18.70
   0   8  -1   44.90    3.10
   0  -8   1   39.80    3.10
   0   8  -2   55.79    4.50
   0   8   2   64.79    4.20
   0  -8   2   62.39    4.20
   0  -8  -2   65.49    4.30
   0   8  -3   52.29    3.60
   0   8   3   54.19    3.70
   0   8  -3   49.40    3.60
   0  -8  -3   50.69    3.70
   0   8   4    2.20    1.00
   0   8  -4    4.00    1.00
   0  -8  -4    2.30    0.90
   0   8  -5   51.59    3.90
   0   8   5   44.70    3.60
   0  -8  -5   56.69    3.80
   0  -8  -5   54.39    3.80
   0  -8  -5   53.19    3.90
   0   8  -6    3.60    1.10
   0  -8  -6    3.40    1.00
   0  -8  -6    1.50    1.10
   0  -8  -6    3.00    1.20
   0  -8  -6    3.30    0.90
   0   8   7  103.79    6.40
   0   8  -7  100.09    6.30
   0  -8  -7   95.99    6.40
   0  -8  -7   95.09    6.20
   0   8   8    2.70    1.30
   0   8  -8    1.90    0.80
   0  -8  -8    2.00    0.90
   0  -8  -8    3.70    1.40
   0   8  -9   18.00    1.50
   0  -8  -9   14.70    1.90
   0  -8  -9   14.60    1.50
   0  -8  -9   16.90    1.60
   0   9   0  147.49    9.30
   0  -9   0  153.58    9.40
   0   9   1  176.08   11.10
   0   9  -1  177.28   11.10
   0  -9  -1  180.18   11.10
   0  -9   1  187.58   11.10
   0   9  -2   29.50    2.50
   0   9  -2   28.40    2.50
   0   9   2   29.90    2.50
   0  -9   2   28.20    2.80
   0  -9  -2   30.80    2.60
   0  -9   2   33.10    2.70
   0   9  -3   32.90    2.70
   0   9  -3   34.90    2.70
   0   9   3   33.60    2.70
   0  -9  -3   34.20    2.80
   0   9  -4   29.70    2.40
   0   9  -4   30.20    3.30
   0  -9   4   25.90    2.70
   0  -9  -4   21.60    2.90
   0   9  -5   61.09    4.20
   0  -9  -5   61.39    4.30
   0   9  -6   12.20    1.50
   0   9   6   10.90    1.50
   0  -9  -6   10.20    1.70
   0  -9  -6    9.90    1.70
   0   9  -7   33.20    2.40
   0   9   7   30.20    3.10
   0  -9  -7   30.20    2.50
   0   9  -8    1.30    0.60
   0   9   8    1.40    0.60
   0  -9  -8    1.30    0.70
   0  -9  -8    0.10    0.80
   0  10   0   29.70    2.50
   0 -10   0   30.30    2.60
   0  10   1  107.89    7.30
   0  10  -1  111.09    7.30
   0 -10  -1  120.89    7.40
   0 -10   1  123.09    7.40
   0  10  -2   24.50    2.20
   0  10  -2   25.90    2.30
   0  10   2   26.70    2.40
   0 -10  -2   29.30    2.50
   0 -10   2   30.80    2.50
   0  10   3   35.40    2.70
   0  10  -3   32.50    2.60
   0  10  -3   33.40    2.70
   0 -10  -3   35.40    2.90
   0 -10   3   40.00    2.90
   0  10  -4   24.40    2.00
   0  10   4   22.70    2.10
   0 -10   4   21.10    2.10
   0 -10  -4   22.60    2.20
   0  10  -5    5.00    0.90
   0 -10   5    7.70    1.30
   0  10  -6    3.80    0.70
   0  10   6    4.00    0.80
   0 -10   6    3.20    1.00
   0 -10  -6    3.80    0.90
   0  10   7    2.60    0.60
   0  10  -7    2.20    0.60
   0 -10  -7    2.30    0.70
   0  11   0    2.70    0.70
   0 -11   0    2.50    0.90
   0  11   1   61.29    4.30
   0  11  -1   56.59    4.20
   0 -11   1   72.09    4.40
   0 -11  -1   70.29    4.40
   0  11   2   16.70    1.70
   0  11  -2   17.90    1.80
   0 -11  -2   19.80    1.90
   0 -11   2   18.30    2.00
   0  11   3   19.40    1.70
   0  11  -3   16.00    1.50
   0  11  -3   14.50    1.60
   0 -11  -3   14.40    2.50
   0 -11   3   15.30    1.60
   0  11  -4   20.80    1.80
   0  11   4   20.60    1.80
   0 -11   4   21.90    2.30
   0 -11  -4   22.70    2.00
   0 -11  -5    8.70    1.20
   0  11  -6    4.50    0.60
   0  11   6    3.30    0.70
   0 -11  -6    4.90    0.90
   0  12   0   -0.10    0.40
   0 -12   0   -0.10    0.70
   0  12  -1   -0.30    0.60
   0 -12   1    0.60    0.80
   0  12  -2   12.50    1.80
   0  12   2   14.70    1.20
   0 -12   2   11.70    1.30
   0  12   3    6.00    0.90
   0 -12  -3    6.40    0.90
   1   0 -12    3.00    0.80
   1   0 -12    3.30    0.90
   1   0 -11   -0.80    0.80
   1   0 -11   -1.40    0.90
   1   0 -11   -1.10    0.70
   1   0 -10    1.20    1.00
   1   0 -10    3.00    0.90
   1   0 -10    3.60    1.10
   1   0 -10   -0.40    1.00
   1   0  -9   -0.40    0.80
   1   0  -9    1.30    1.50
   1   0  -9    0.90    0.90
   1   0  -9   -0.80    1.20
   1   0  -8   11.00    1.60
   1   0  -8   14.20    1.90
   1   0  -8   15.60    1.60
   1   0  -8   12.00    1.80
   1   0  -7    0.90    0.90
   1   0  -7    0.50    0.50
   1   0  -7    0.90    0.80
   1   0  -7    1.80    0.90
   1   0  -6  369.76   22.40
   1   0  -6  387.96   22.40
   1   0  -5    0.60    0.40
   1   0  -5    0.90    0.40
   1   0  -4   78.49    4.80
   1   0  -4   74.89    4.80
   1   0  -4   83.19    4.80
   1   0  -3    0.70    0.30
   1   0  -3    0.60    0.30
   1   0  -3    1.00    0.40
   1   0  -2  977.30   57.79
   1   0  -2  995.90   57.89
   1   0  -1    0.20    0.10
  -1   0  -1    1.20    0.20
  -1   0  -2  485.35   30.00
  -1   0  -2  510.55   30.00
  -1   0  -2  535.45   30.00
  -1   0  -3    0.50    0.30
  -1   0  -3    0.50    0.30
  -1   0  -4  217.88   12.70
  -1   0  -4  206.58   12.80
  -1   0  -4  219.98   12.70
  -1   0  -5    0.00    0.40
  -1   0  -5   -0.10    0.50
  -1   0  -5   -0.80    0.50
  -1   0  -6   94.79    5.50
  -1   0  -6   83.49    5.50
  -1   0  -6   87.69    5.50
  -1   0  -7   -0.30    1.10
  -1   0  -7    1.70    0.80
  -1   0  -7   -0.80    0.80
  -1   0  -7    1.10    0.60
  -1   0  -7    1.70    1.00
  -1   0  -7    0.20    0.90
  -1   0  -8   20.00    1.80
  -1   0  -8   21.90    2.20
  -1   0  -8   19.10    2.10
  -1   0  -9   -0.20    1.00
  -1   0  -9    1.30    0.70
  -1   0  -9    1.00    0.80
  -1   0  -9   -0.20    0.90
  -1   0 -10   17.70    2.00
  -1   0 -10   21.30    2.10
  -1   0 -10   23.00    2.10
  -1   0 -10   15.50    1.70
  -1   0 -11    0.10    0.70
  -1   0 -11   -0.40    0.80
  -1   0 -11    0.20    0.90
   1  -1 -13    0.90    0.60
   1   1 -12    2.20    0.80
   1   1 -12    0.80    0.70
   1  -1 -12    3.30    0.70
   1  -1 -12    2.10    0.90
   1   1 -11    7.90    1.20
   1   1 -11    8.60    1.50
   1  -1 -11    5.50    0.90
   1  -1 -11    7.30    1.10
   1  -1 -11    7.40    1.30
   1  -1 -11    8.40    1.40
   1   1 -10    3.90    1.20
   1   1 -10    6.90    1.20
   1  -1 -10    6.10    1.10
   1  -1 -10    5.40    1.00
   1  -1 -10    6.00    1.40
   1  -1 -10    8.30    1.40
   1   1  -9    2.60    1.00
   1   1  -9    5.30    1.10
   1   1  -9    7.00    1.30
   1   1  -9    4.10    1.00
   1   1  -9    4.30    1.10
   1   1  -9    4.10    1.10
   1  -1  -9    5.60    1.00
   1  -1  -9    4.60    1.20
   1  -1  -9    3.10    0.80
   1  -1  -9    6.10    1.10
   1   1  -8   64.09    4.30
   1   1  -8   54.59    4.20
   1   1  -8   68.29    4.20
   1   1  -8   66.99    4.30
   1  -1  -8   64.39    4.40
   1  -1  -8   56.69    4.20
   1  -1  -8   62.19    4.10
   1  -1  -8   62.69    4.20
   1  -1  -8   63.69    4.40
   1   1  -7    8.40    1.30
   1   1  -7   11.90    1.30
   1   1  -7    8.50    1.30
   1   1  -7   10.40    1.30
   1  -1  -7   11.50    1.70
   1  -1  -7   11.30    1.40
   1  -1  -7   11.00    1.20
   1  -1  -7    9.90    1.40
   1  -1  -7   11.90    1.70
   1   1  -6  507.35   29.80
   1   1  -6  486.55   29.80
   1  -1  -6  495.25   29.80
   1  -1  -6  528.75   29.80
   1   1  -5   46.70    3.00
   1   1  -5   47.60    3.00
   1  -1  -5   48.80    3.10
   1  -1  -5   43.50    3.00
   1   1  -4   22.70    1.50
   1   1  -4   20.20    1.50
   1   1  -4   24.00    1.60
   1  -1  -4   19.50    1.50
   1  -1  -4   20.20    1.50
   1  -1  -4   22.90    1.60
   1   1  -3   15.90    1.20
   1   1  -3   16.80    1.20
   1  -1  -3   17.90    1.30
   1  -1  -3   14.90    1.10
   1   1  -2  130.99    7.70
   1   1  -2  131.79    7.70
   1  -1  -2  131.29    7.70
   1  -1  -2  125.29    7.70
   1   1  -1    6.70    0.50
   1  -1  -1    6.60    0.50
   1   1   0  550.24   32.30
  -1   1  -1  151.38    9.60
  -1  -1  -1  175.58    9.70
  -1   1  -2    8.10    0.70
  -1   1  -2    7.10    0.70
  -1   1  -2    8.90    0.80
  -1  -1  -2    8.30    0.80
  -1   1  -3   18.20    1.30
  -1   1  -3   17.10    1.30
  -1   1  -3   17.40    1.30
  -1   1  -4  117.29    6.80
  -1   1  -4  109.39    6.70
  -1   1  -4  112.79    6.80
  -1  -1  -4  107.49    6.80
  -1  -1  -4  112.59    6.70
  -1   1  -5   16.60    1.40
  -1   1  -5   20.90    1.50
  -1   1  -5   20.40    1.50
  -1  -1  -5   15.50    1.40
  -1  -1  -5   17.50    1.50
  -1   1  -6  144.69    9.80
  -1   1  -6  166.18    9.70
  -1   1  -6  171.78    9.70
  -1  -1  -6  159.68    9.70
  -1   1  -7    4.20    0.80
  -1   1  -7    4.00    0.90
  -1   1  -7    1.60    1.40
  -1   1  -7    3.30    1.60
  -1   1  -7    2.00    1.30
  -1   1  -7    3.50    1.40
  -1   1  -7    4.60    1.20
  -1   1  -7    4.50    1.10
  -1  -1  -7    3.90    0.80
  -1  -1  -7    2.90    1.10
  -1  -1  -7    2.70    0.90
  -1   1  -8   18.70    2.10
  -1   1  -8   17.10    2.10
  -1   1  -8   15.80    1.90
  -1   1  -8   20.10    2.00
  -1   1  -8   19.70    2.40
  -1   1  -8   16.10    2.20
  -1  -1  -8   16.00    1.80
  -1   1  -9   11.90    1.70
  -1   1  -9   12.00    1.80
  -1   1  -9   10.30    1.60
  -1   1  -9   15.30    1.80
  -1  -1  -9   11.10    1.60
  -1  -1  -9   10.70    1.70
  -1  -1  -9   13.80    1.90
  -1  -1  -9   13.40    1.50
  -1   1 -10   42.30    3.50
  -1   1 -10   47.80    3.50
  -1  -1 -10   50.49    3.70
  -1  -1 -10   53.79    3.50
  -1  -1 -10   42.60    3.30
  -1  -1 -10   54.09    3.60
  -1   1 -11    0.40    1.10
  -1  -1 -11    1.80    0.70
  -1  -1 -11    1.90    1.30
  -1  -1 -12    6.10    1.00
  -1  -1 -12    5.00    0.80
   1   2 -12    0.30    0.90
   1   2 -12    0.50    0.70
   1  -2 -12    0.20    0.60
   1  -2 -12    0.70    0.80
   1  -2 -12    0.50    0.70
   1   2 -11    2.20    0.90
   1   2 -11    2.30    0.90
   1  -2 -11    3.80    1.00
   1  -2 -11    3.70    1.10
   1  -2 -11    3.90    1.20
   1  -2 -11    3.50    0.70
   1   2 -10    8.80    1.50
   1  -2 -10    9.60    1.50
   1  -2 -10   11.00    1.60
   1  -2 -10   13.90    2.10
   1   2  -9    5.00    1.10
   1   2  -9    5.10    1.10
   1   2  -9    2.80    1.20
   1   2  -9    6.10    1.00
   1   2  -9    3.70    1.10
   1  -2  -9    6.30    1.30
   1  -2  -9    4.50    0.90
   1  -2  -9    6.00    1.10
   1  -2  -9    4.80    1.20
   1   2  -8   13.90    1.90
   1  -2  -8   17.70    2.00
   1  -2  -8   12.10    1.90
   1  -2  -8   19.30    1.80
   1  -2  -8   15.20    1.60
   1   2  -7   51.89    3.90
   1   2  -7   56.39    3.90
   1   2  -7   53.89    3.50
   1   2  -7   45.90    3.70
   1  -2  -7   49.99    3.50
   1  -2  -7   49.40    3.70
   1  -2  -7   55.09    3.70
   1   2  -6  164.28    9.80
   1  -2  -6  158.38    9.70
   1   2  -5   49.40    3.20
   1   2  -5   49.90    3.10
   1  -2  -5   44.80    3.00
   1   2  -4   55.19    3.30
   1  -2  -4   49.20    3.20
   1   2  -3   61.89    3.70
   1   2  -3   65.09    3.70
   1  -2  -3   56.69    3.60
   1  -2  -3   57.09    3.60
   1   2  -2   46.00    2.70
   1   2  -2   44.30    2.70
   1  -2  -2   41.50    2.90
   1   2  -1    9.10    0.80
   1   2  -1    9.90    0.80
   1   2   0   62.79    3.80
  -1   2  -1  411.96   25.40
  -1  -2  -1  452.95   25.40
  -1   2  -2   33.70    2.20
  -1   2  -2   34.50    2.20
  -1   2  -3  137.99    8.10
  -1   2  -3  132.79    8.10
  -1   2  -3  131.69    8.10
  -1  -2  -3  139.89    8.20
  -1   2  -4  239.48   15.10
  -1   2  -4  248.98   15.10
  -1   2  -4  265.17   15.10
  -1  -2  -4  261.97   15.10
  -1   2  -5   69.09    4.50
  -1   2  -5   74.89    4.50
  -1   2  -6  191.88   11.20
  -1   2  -6  199.08   11.20
  -1   2  -6  169.28   11.10
  -1  -2  -6  182.68   11.30
  -1  -2  -6  183.18   11.30
  -1  -2  -6  195.58   11.20
  -1  -2  -6  177.68   11.20
  -1  -2  -6  177.98   11.70
  -1   2  -7    6.90    1.90
  -1   2  -7    8.40    2.20
  -1   2  -7    5.90    0.90
  -1   2  -7    5.90    1.20
  -1   2  -7    3.00    1.40
  -1  -2  -7    5.70    0.90
  -1  -2  -7    5.80    1.10
  -1  -2  -7    7.00    1.00
  -1  -2  -7    5.80    1.20
  -1  -2  -7    4.80    1.00
  -1  -2  -7    5.30    1.00
  -1   2  -8   48.50    4.20
  -1  -2  -8   61.99    3.90
  -1  -2  -8   52.49    3.80
  -1  -2  -8   53.49    4.20
  -1  -2  -8   55.89    4.10
  -1  -2  -8   58.49    4.10
  -1   2  -9   15.40    1.90
  -1   2  -9   10.00    1.50
  -1   2  -9   12.30    2.00
  -1  -2  -9   16.90    2.20
  -1  -2  -9   12.80    1.70
  -1   2 -10    6.50    1.10
  -1  -2 -10   10.10    1.60
  -1  -2 -10    7.20    1.20
  -1  -2 -11    4.70    0.70
  -1  -2 -11    4.20    1.40
  -1  -2 -11    5.20    1.30
  -1  -2 -12    6.10    0.90
  -1  -2 -12    6.50    1.00
   1   3 -12    1.20    0.70
   1  -3 -12    1.80    0.60
   1  -3 -12    2.70    0.80
   1  -3 -12    1.50    0.80
   1   3 -11    3.70    1.00
  -1   3  11    3.60    1.40
   1   3 -11    5.10    1.10
   1  -3 -11    5.00    0.90
   1  -3 -11    3.90    0.80
   1  -3 -11    3.90    1.10
   1   3 -10    2.00    1.00
   1   3 -10   -0.60    0.80
   1   3 -10    1.60    1.20
   1   3 -10    0.00    1.00
   1  -3 -10    2.10    1.00
   1  -3 -10    1.40    0.80
   1  -3 -10   -0.60    1.10
   1  -3 -10    0.40    0.90
   1   3  -9   18.00    2.00
   1   3  -9   15.80    2.10
   1   3  -9   17.60    2.00
   1  -3  -9   17.10    2.00
   1  -3  -9   17.10    2.30
   1  -3  -9   20.20    2.40
   1  -3  -9   16.70    1.80
   1   3  -8   81.99    5.30
   1   3  -8   68.29    5.30
   1   3  -8   72.49    5.10
   1  -3  -8   76.09    6.20
   1  -3  -8   83.79    5.40
   1  -3  -8   83.79    5.80
   1   3  -7   73.89    4.50
   1   3  -7   73.19    5.20
   1   3  -7   63.49    4.60
   1   3  -7   65.99    4.60
   1   3  -7   76.49    4.60
   1  -3  -7   60.09    4.50
   1  -3  -7   70.79    4.70
   1  -3  -7   70.59    4.70
   1  -3  -7   67.89    4.50
   1  -3  -7   69.19    4.60
   1   3  -6   21.40    1.80
   1   3  -6   15.80    2.20
   1   3  -6   22.30    1.80
   1  -3  -6   19.20    2.00
   1  -3  -6   22.80    1.90
   1  -3  -6   19.30    1.90
   1   3  -5  195.28   11.40
   1   3  -5  195.68   11.30
   1  -3  -5  175.08   11.20
   1   3  -4  190.28   11.00
   1   3  -4  188.88   11.10
   1  -3  -4  174.68   10.90
   1   3  -3   44.50    2.90
   1   3  -3   49.00    3.00
   1  -3  -3   46.20    2.90
   1   3  -2  138.69    8.30
   1   3  -2  134.49    8.30
   1  -3  -2  139.89    8.20
   1  -3  -2  141.09    8.20
   1   3  -1   94.59    5.40
   1   3  -1   87.49    5.40
   1  -3  -1   86.59    5.40
   1   3   0   27.10    1.70
  -1   3   0   25.90    1.80
  -1  -3   0   27.30    1.70
  -1   3  -1  328.17   19.70
  -1  -3  -1  338.67   19.70
  -1   3  -2   80.79    4.80
  -1   3  -2   77.69    4.80
  -1   3  -3   84.89    5.30
  -1   3  -3   83.89    5.30
  -1  -3  -3   91.29    5.30
  -1   3  -4   59.09    4.00
  -1   3  -4   66.79    4.10
  -1   3  -4   66.09    4.20
  -1  -3  -4   71.49    4.20
  -1   3  -5   67.69    4.10
  -1   3  -5   56.09    3.90
  -1   3  -5   60.89    4.00
  -1  -3  -5   66.59    4.10
  -1   3  -6   95.89    5.60
  -1  -3  -6   86.79    5.80
  -1  -3  -6   91.49    5.70
  -1  -3  -6   87.29    5.60
  -1  -3  -6   88.99    5.60
  -1  -3  -6   77.69    6.00
  -1   3  -7  167.28    9.90
  -1   3  -7  159.78    9.90
  -1   3  -7  141.39    9.90
  -1  -3  -7  166.38   10.10
  -1  -3  -7  168.38   10.10
  -1  -3  -7  151.18    9.80
  -1  -3  -7  160.08    9.90
  -1  -3  -7  162.78    9.90
  -1  -3  -7  172.68    9.90
  -1   3  -8  105.29    6.60
  -1   3  -8  105.19    6.70
  -1  -3  -8   98.69    6.70
  -1  -3  -8  115.59    7.00
  -1  -3  -8  107.39    7.00
  -1  -3  -8  107.99    6.70
  -1  -3  -8   95.79    6.60
  -1  -3  -9   32.10    2.70
  -1  -3  -9   35.40    3.10
  -1  -3  -9   36.40    2.80
  -1  -3  -9   35.00    3.10
  -1  -3 -10   18.40    1.90
  -1  -3 -10   18.50    2.20
  -1  -3 -10   21.30    2.00
  -1  -3 -10   15.10    1.70
  -1  -3 -11    3.80    0.90
  -1  -3 -11    4.70    0.90
  -1  -3 -11    3.20    0.70
  -1  -3 -12    1.20    0.50
  -1  -3 -12    1.20    0.50
   1  -4 -12    0.00    0.50
   1  -4 -12    0.10    0.60
   1  -4 -12   -0.50    0.80
   1   4 -11    4.00    0.90
   1   4 -11    2.80    0.70
   1  -4 -11    2.80    1.00
   1  -4 -11    2.80    0.80
   1  -4 -11    2.60    0.90
   1   4 -10    6.90    1.20
   1   4 -10    8.00    1.20
  -1   4  10    8.90    1.40
   1  -4 -10    7.70    1.30
   1   4  -9   15.60    2.00
   1   4  -9   17.70    2.10
   1   4  -9   15.10    2.00
   1  -4  -9   17.70    1.90
   1  -4  -9   21.40    2.40
   1  -4  -9   19.30    2.20
   1  -4  -9   18.60    2.00
   1   4  -8    8.80    1.30
   1   4  -8    7.70    1.30
   1   4  -8   11.80    2.10
   1  -4  -8    8.70    1.40
   1  -4  -8    9.10    1.30
   1  -4  -8   11.40    1.90
   1  -4  -8    8.10    1.20
   1   4  -7    1.10    0.70
   1   4  -7   -0.30    1.40
   1   4  -7    0.60    0.70
   1   4  -7   -1.20    0.80
   1   4  -7    0.90    0.80
   1  -4  -7    0.60    0.80
   1  -4  -7   -0.30    0.90
   1  -4  -7   -0.20    0.70
   1  -4  -7   -0.50    0.80
   1   4  -6    1.80    0.70
   1   4  -6    2.70    0.80
   1   4  -6    0.90    0.70
   1  -4  -6    1.60    0.80
   1  -4  -6    1.20    0.80
   1  -4  -6    1.00    0.90
   1  -4  -6    2.30    1.00
   1  -4  -6    2.90    0.90
   1   4  -5  157.58    9.50
   1   4  -5  152.68    9.40
   1   4  -4   57.39    3.80
   1   4  -4   58.89    3.70
   1   4  -3 1287.47   76.59
   1   4  -3 1284.77   76.59
   1  -4  -3 1340.57   76.49
   1   4  -2  142.49    8.60
   1  -4  -2  143.59    8.60
   1  -4  -2  146.19    8.60
   1   4  -1  346.77   18.90
  -1   4   1  316.37   18.80
   1  -4  -1  293.77   18.80
  -1   4  -1  551.64   29.80
  -1  -4  -1  490.45   29.80
  -1  -4  -1  478.25   29.80
  -1   4  -2  135.79    8.60
  -1  -4  -2  152.28    8.70
  -1   4  -3  190.58   12.10
  -1  -4  -3  216.08   12.20
  -1   4  -4   20.20    1.70
  -1   4  -5   98.89    6.40
  -1   4  -5   97.99    6.50
  -1  -4  -5   97.39    6.60
  -1  -4  -5  105.29    6.50
  -1  -4  -5  114.99    6.70
  -1  -4  -5  103.99    6.50
  -1  -4  -5  106.79    6.50
  -1   4  -6   71.79    4.60
  -1   4  -6   69.39    4.60
  -1  -4  -6   74.09    4.80
  -1  -4  -6   71.39    4.60
  -1  -4  -6   71.09    4.60
  -1  -4  -6   67.39    4.70
  -1  -4  -6   70.29    4.70
  -1  -4  -6   66.09    4.60
  -1   4  -7    9.80    2.20
  -1   4  -7    5.00    1.20
  -1   4  -7    7.40    1.80
  -1  -4  -7    4.80    1.40
  -1  -4  -7    4.80    1.00
  -1  -4  -7    5.60    1.20
  -1  -4  -7    4.20    1.20
  -1   4  -8   59.59    4.30
  -1   4  -8   56.49    4.40
  -1  -4  -8   67.49    4.50
  -1  -4  -8   66.89    4.40
  -1  -4  -8   59.19    4.30
  -1  -4  -8   72.49    4.70
  -1   4  -9   29.50    2.70
  -1  -4  -9   37.20    3.00
  -1  -4  -9   32.10    2.70
  -1  -4  -9   35.90    2.80
  -1  -4  -9   38.10    3.10
  -1   4 -10    2.40    1.40
  -1  -4 -10    1.90    1.00
  -1  -4 -10    3.80    0.80
  -1  -4 -10    2.80    1.00
  -1  -4 -11    2.80    0.60
  -1  -4 -11    4.40    0.90
  -1  -4 -11    4.00    0.70
  -1  -4 -11    3.20    0.80
   1  -5 -12   -0.30    0.50
   1  -5 -12    0.50    0.50
   1  -5 -12    0.20    0.50
   1   5 -11    2.20    0.70
   1   5 -11    2.50    0.70
   1  -5 -11    2.70    0.90
   1  -5 -11    2.80    0.80
   1  -5 -11    2.40    0.70
  -1   5  10   17.40    2.10
   1   5 -10   12.60    1.60
   1   5 -10   18.40    1.80
   1  -5 -10   13.80    1.90
   1  -5 -10   15.10    1.70
   1  -5 -10   16.30    2.10
   1  -5 -10   18.40    1.80
   1   5  -9    6.10    1.30
   1   5  -9    6.30    1.40
   1  -5  -9    4.20    1.40
   1  -5  -9    8.60    2.10
   1  -5  -9    5.00    1.40
   1  -5  -9    7.00    1.50
   1   5  -8   85.49    6.00
   1   5  -8   82.89    5.90
   1   5  -8   91.29    6.00
   1  -5  -8   95.99    6.00
   1  -5  -8  100.49    6.30
   1  -5  -8   97.09    6.20
   1  -5  -8   89.69    6.00
   1   5  -7   83.99    5.50
   1   5  -7   85.79    5.60
   1   5  -7   81.39    5.50
   1  -5  -7   90.89    5.50
   1  -5  -7   80.29    5.60
   1  -5  -7   80.19    5.50
   1  -5  -7   86.49    5.60
   1   5  -6   31.40    2.60
   1   5  -6   32.10    2.60
   1   5  -6   33.00    2.50
   1   5  -6   34.90    2.50
   1  -5  -6   31.60    2.60
   1  -5  -6   34.90    2.50
   1   5  -5   95.49    6.10
   1   5  -5   93.89    6.00
   1  -5  -5   88.29    6.10
   1  -5  -5   99.49    6.20
   1  -5  -5   92.99    6.10
   1  -5  -5  106.59    6.20
   1   5  -4   96.39    6.00
   1   5  -4   98.89    6.10
   1   5  -3   45.90    3.00
   1   5  -3   43.90    3.00
   1  -5  -3   44.40    2.80
   1   5  -2  218.18   12.50
   1   5  -2  200.08   12.60
   1  -5  -2  213.98   12.40
   1  -5  -2  205.98   12.40
   1   5  -1  224.88   12.40
  -1   5   1  201.78   12.50
   1  -5  -1  195.78   12.50
  -1  -5  -1  115.59    6.90
  -1   5  -2  119.59    7.30
  -1   5  -3  157.48    9.50
  -1   5  -4   48.50    3.30
  -1   5  -4   50.49    3.40
  -1  -5  -4   52.89    3.40
  -1  -5  -4   49.50    3.40
  -1  -5  -4   45.60    3.40
  -1  -5  -4   47.10    3.40
  -1   5  -5   86.49    6.50
  -1   5  -5   90.49    6.00
  -1   5  -5   93.99    6.40
  -1   5  -5   95.09    6.00
  -1  -5  -5  104.79    6.10
  -1  -5  -5  101.29    6.20
  -1  -5  -5  100.19    6.20
  -1  -5  -5   90.49    6.10
  -1  -5  -5  101.69    6.10
  -1   5  -6    4.80    1.40
  -1   5  -6    4.90    1.00
  -1   5  -6    2.90    1.10
  -1   5  -6    5.30    1.00
  -1  -5  -6    5.50    1.10
  -1  -5  -6    5.80    1.00
  -1  -5  -6    4.80    1.20
  -1  -5  -6    4.90    1.20
  -1  -5  -6    5.40    1.20
  -1   5  -7  319.67   20.50
  -1   5  -7  311.67   20.50
  -1  -5  -7  350.06   20.50
  -1  -5  -7  346.17   20.50
  -1  -5  -7  350.96   20.70
  -1  -5  -7  361.86   20.70
  -1  -5  -7  351.86   20.50
  -1   5  -8   18.90    2.00
  -1  -5  -8   16.10    2.40
  -1  -5  -8   13.70    2.00
  -1  -5  -8   13.70    2.20
  -1  -5  -8   16.40    2.00
  -1   5  -9   28.70    2.50
  -1  -5  -9   34.50    2.90
  -1  -5  -9   35.00    2.60
  -1  -5  -9   29.10    2.50
  -1  -5  -9   30.30    2.80
  -1   5 -10    1.50    0.70
  -1  -5 -10    1.80    0.90
  -1  -5 -10    1.30    0.70
  -1  -5 -10    1.50    0.90
  -1  -5 -10    1.20    0.80
  -1  -5 -11    0.70    0.60
  -1  -5 -11    1.50    0.50
  -1  -5 -11    0.90    0.60
   1   6 -11    3.50    0.70
   1  -6 -11    3.90    0.80
   1  -6 -11    3.40    0.70
   1   6 -10   -0.10    0.80
   1   6 -10    1.10    0.60
   1  -6 -10   -0.30    0.80
   1  -6 -10   -0.40    0.70
   1  -6 -10    0.00    0.80
   1   6  -9   19.40    2.20
   1   6  -9   28.20    2.30
  -1   6   9   23.80    2.40
   1  -6  -9   27.00    2.60
   1  -6  -9   24.80    2.40
   1  -6  -9   26.10    2.30
   1  -6  -9   24.90    2.30
   1   6  -8   -0.40    0.80
  -1   6   8    0.50    0.90
   1   6  -8   -0.50    0.80
   1   6  -8    0.70    0.90
   1  -6  -8    0.70    0.90
   1  -6  -8   -0.20    1.00
   1  -6  -8   -1.10    1.00
   1  -6  -8    1.40    0.90
   1   6  -7   18.70    2.10
   1   6  -7   16.10    1.90
   1   6  -7   14.20    1.90
   1  -6  -7   18.90    2.10
   1  -6  -7   18.80    2.00
   1  -6  -7   20.10    2.20
   1  -6  -7   21.60    2.10
   1   6  -6   26.10    2.30
   1   6  -6   27.30    2.40
   1  -6  -6   31.60    2.40
   1  -6  -6   26.30    2.40
   1   6  -5   31.70    2.30
   1   6  -5   27.20    2.40
   1   6  -5   30.60    2.30
   1  -6  -5   29.80    2.40
   1  -6  -5   26.50    2.40
   1  -6  -5   30.30    2.30
   1   6  -4   81.79    5.50
   1   6  -4   88.69    5.50
   1   6  -4   94.69    5.60
   1  -6  -4   83.89    5.60
   1  -6  -4   87.99    5.60
   1   6  -3  312.67   18.50
   1   6  -3  320.97   18.40
   1   6  -3  313.97   18.40
   1  -6  -3  293.57   18.40
   1  -6  -3  300.67   18.80
   1  -6  -3  308.07   18.30
  -1   6   2  115.39    7.00
   1  -6  -2  113.69    7.00
   1  -6  -2  119.59    7.00
  -1   6   1  224.68   12.80
   1  -6  -1  206.98   12.90
   1  -6   0   69.69    4.40
  -1  -6  -1   74.79    4.60
  -1   6  -2  125.19    7.60
  -1  -6  -2  106.29    7.10
  -1   6  -3   93.19    5.60
  -1   6  -3   87.29    5.60
  -1   6  -3   86.59    5.60
  -1  -6  -3   91.69    5.60
  -1  -6  -3   84.59    5.60
  -1  -6  -3   86.19    5.70
  -1   6  -4    9.50    1.30
  -1   6  -4    9.70    1.60
  -1   6  -4    7.30    1.10
  -1   6  -4    7.10    1.20
  -1  -6  -4    6.90    1.10
  -1  -6  -4    8.60    1.40
  -1  -6  -4    8.50    1.10
  -1  -6  -4   11.00    1.50
  -1   6  -5   83.99    5.40
  -1   6  -5   84.99    5.70
  -1  -6  -5   88.99    5.60
  -1  -6  -5   76.99    5.40
  -1  -6  -5   74.29    5.30
  -1  -6  -5   85.69    5.40
  -1   6  -6    6.50    1.50
  -1   6  -6    9.90    1.50
  -1   6  -6    7.80    1.20
  -1  -6  -6    7.90    1.30
  -1  -6  -6    8.60    1.30
  -1  -6  -6    7.30    1.40
  -1  -6  -6    5.70    1.20
  -1   6  -7   23.00    2.40
  -1  -6  -7   27.60    2.70
  -1  -6  -7   30.00    2.50
  -1  -6  -7   22.60    2.60
  -1  -6  -7   27.40    2.40
  -1   6  -8    5.10    1.10
  -1  -6  -8    3.90    1.20
  -1  -6  -8    4.50    1.10
  -1  -6  -8    3.40    1.30
  -1  -6  -8    5.30    1.10
  -1   6  -9   17.90    1.80
  -1  -6  -9   18.50    2.10
  -1  -6  -9   18.10    1.80
  -1  -6  -9   20.10    1.80
  -1  -6  -9   19.50    2.10
  -1   6 -10    1.20    0.60
   1   6  10    0.50    1.10
  -1  -6 -10    1.20    0.60
  -1  -6 -10    0.30    0.70
  -1  -6 -10   -0.40    0.60
  -1  -6 -10    0.80    0.70
   1   7 -10    1.80    0.70
   1  -7 -10    1.30    0.70
   1  -7 -10    1.40    0.70
   1  -7 -10    0.20    0.60
  -1   7   9    5.70    1.00
   1   7  -9    5.60    1.00
   1  -7  -9    4.70    0.90
   1  -7  -9    4.00    1.10
   1  -7  -9    6.20    1.10
   1   7  -8    6.90    1.10
  -1   7   8    9.50    1.60
   1   7  -8   11.70    1.60
   1  -7  -8    9.10    1.40
   1  -7  -8    7.00    1.20
   1  -7  -8   10.70    1.60
   1  -7  -8    8.80    1.20
   1   7  -7   13.30    1.80
   1   7  -7   12.90    1.60
   1  -7  -7   13.70    2.00
   1  -7  -7   14.10    1.90
   1  -7  -7   11.70    1.90
   1  -7  -7   14.10    1.70
   1   7  -6    9.20    1.50
   1   7  -6    6.10    1.10
  -1   7   6    6.30    1.00
   1   7  -6    8.00    1.20
   1  -7  -6    8.20    1.30
   1  -7  -6   10.30    1.60
   1  -7  -6    6.00    1.20
   1  -7  -6    7.00    1.10
   1   7  -5   30.00    2.40
   1   7  -5   31.10    2.50
   1   7  -5   27.50    2.40
   1  -7  -5   29.70    2.40
   1  -7  -5   32.70    2.60
  -1   7   4   13.50    1.40
   1   7  -4   15.30    1.60
   1   7  -4   13.50    1.60
   1   7  -4   13.70    2.20
   1   7  -4   14.10    1.50
   1  -7  -4   15.30    2.30
   1  -7  -4   13.90    1.70
   1  -7  -4   12.20    1.60
   1   7  -3   98.09    5.80
   1   7  -3   90.09    5.80
   1   7  -3   91.69    5.90
  -1   7   3   93.99    5.70
   1  -7  -3   85.79    5.90
  -1   7   2    4.40    0.90
  -1   7   2    4.20    0.90
   1  -7  -2    5.60    0.90
   1  -7  -2    2.90    0.60
   1   7  -1   87.89    5.20
  -1   7   1   82.99    5.10
   1  -7  -1   79.59    4.90
   1  -7  -1   69.89    5.10
   1  -7  -1   77.59    5.00
   1   7   0   22.70    1.90
  -1   7   0   23.30    1.90
   1  -7   0   21.00    1.70
  -1  -7   0   18.40    1.60
  -1   7  -1  232.88   14.90
  -1   7  -1  274.37   15.30
  -1  -7  -1  232.88   14.90
   1  -7   1  255.17   15.10
  -1   7  -2    4.70    0.90
  -1   7  -2    7.80    1.30
  -1  -7  -2    5.90    0.90
  -1  -7  -2    4.10    0.90
  -1   7  -3  123.59    7.20
  -1   7  -3  117.09    7.10
  -1  -7  -3  102.19    7.10
  -1  -7  -3  114.99    7.20
  -1  -7  -3  109.49    7.00
  -1   7  -4   63.09    4.50
  -1   7  -4   60.69    4.30
  -1  -7  -4   64.89    4.80
  -1  -7  -4   64.09    4.40
  -1   7  -5   91.19    6.00
  -1   7  -5   90.99    6.10
  -1  -7  -5   94.69    6.00
  -1  -7  -5   90.69    6.20
  -1  -7  -5   99.49    6.10
  -1   7  -6   29.90    2.70
  -1  -7  -6   34.40    2.70
  -1  -7  -6   32.20    2.60
  -1  -7  -6   33.50    2.90
  -1  -7  -6   29.40    2.90
  -1   7  -7   94.59    6.10
  -1  -7  -7   98.99    6.20
  -1  -7  -7   91.69    6.30
  -1  -7  -7   90.79    6.30
  -1  -7  -7   96.79    6.10
   1   7   8    2.00    1.60
  -1   7  -8    0.90    0.80
  -1  -7  -8    0.70    0.80
  -1  -7  -8    2.00    1.10
  -1  -7  -8    2.60    1.00
  -1  -7  -8    0.80    0.80
  -1   7  -9   15.80    1.60
  -1  -7  -9   14.90    1.50
  -1  -7  -9   14.40    1.70
  -1  -7  -9   19.30    1.90
  -1  -7  -9   18.80    1.70
  -1   7 -10    0.50    0.50
  -1  -7 -10    1.00    0.60
  -1  -7 -10    1.10    0.50
  -1  -7 -10    1.80    0.60
   1   8 -10   -0.20    0.60
   1  -8 -10   -0.20    0.60
   1  -8 -10    0.80    0.50
   1   8  -9   14.80    1.50
  -1   8   9   12.80    2.00
   1  -8  -9   11.50    1.40
   1  -8  -9   12.40    1.40
   1  -8  -9   16.70    1.60
  -1   8   8    2.30    0.80
   1   8  -8    3.60    0.90
   1  -8  -8    2.00    1.00
   1  -8  -8    3.30    1.00
   1   8  -7   84.09    5.40
  -1   8   7   84.69    5.40
   1  -8  -7   75.89    5.40
   1  -8  -7   79.69    5.30
   1  -8  -7   85.19    5.50
   1   8  -6    7.40    1.50
  -1   8   6    5.40    1.70
   1  -8  -6    7.70    1.50
   1  -8  -6    6.70    1.50
  -1   8   5   45.40    3.30
   1   8  -5   42.80    3.30
   1  -8  -5   42.40    3.30
   1  -8  -5   46.20    3.40
   1   8  -4   14.80    1.60
   1   8  -4   13.30    1.90
  -1   8   4   13.60    1.60
   1  -8  -4    9.10    1.70
   1  -8  -4   11.40    1.40
   1   8  -3   22.40    2.30
   1   8  -3   19.50    2.00
  -1   8   3   20.80    1.90
   1  -8  -3   21.50    2.00
   1   8  -2   87.89    6.00
  -1   8   2  106.89    6.10
  -1  -8   2   90.19    6.00
   1   8  -1   76.49    5.20
  -1  -8   1   73.29    5.10
   1  -8  -1   85.59    5.20
   1  -8  -1   77.09    5.10
   1  -8  -1   85.09    5.00
   1   8   0  192.48   11.30
   1  -8   0  184.08   11.10
   1  -8   0  172.88   11.20
   1  -8   0  167.78   11.20
  -1  -8   0  204.58   11.40
  -1   8  -1   36.90    2.70
   1  -8   1   34.20    2.70
   1  -8   1   34.70    2.70
  -1   8  -2   33.30    2.50
  -1   8  -2   30.30    2.70
   1  -8   2   29.70    2.50
  -1  -8  -2   30.90    2.50
  -1   8  -3  120.29    7.30
  -1   8  -3  110.99    7.20
  -1  -8  -3  110.89    7.30
   1   8   4   11.70    1.80
  -1   8  -4   12.20    1.80
  -1   8  -4   11.50    1.90
  -1  -8  -4   12.30    1.60
   1  -8   4   11.80    2.00
  -1  -8  -4   15.30    1.80
  -1   8  -5   76.09    4.80
  -1   8  -5   69.29    4.70
   1  -8   5   63.89    4.80
  -1  -8  -5   66.49    4.80
  -1  -8  -5   72.29    4.70
  -1  -8  -5   62.09    4.70
  -1   8  -6   10.40    1.70
   1   8   6    6.70    1.30
  -1  -8  -6    8.60    1.40
  -1  -8  -6    9.10    1.50
  -1  -8  -6   10.10    1.40
  -1  -8  -6   12.60    1.80
  -1   8  -7   56.69    3.70
  -1  -8  -7   54.79    3.90
  -1  -8  -7   49.30    3.80
  -1  -8  -7   56.49    3.70
  -1  -8  -7   48.70    3.60
  -1   8  -8    1.20    1.10
  -1  -8  -8    1.90    0.80
  -1  -8  -8    1.40    0.80
  -1  -8  -8    1.00    0.70
  -1   8  -9    1.20    0.60
   1   8   9   -0.30    0.50
  -1  -8  -9   -0.60    0.50
  -1  -8  -9    0.30    0.50
  -1  -8  -9    0.50    0.60
   1   9  -9    0.00    0.60
   1  -9  -9    1.30    0.60
  -1   9   8    4.30    0.70
   1   9  -8    4.10    0.80
   1  -9  -8    3.40    1.00
   1  -9  -8    2.50    0.80
  -1   9   7   21.00    1.90
   1   9  -7   20.40    1.90
   1  -9  -7   20.00    2.10
  -1   9   6   29.30    2.50
   1   9  -6   31.40    2.50
   1  -9  -6   31.50    2.60
  -1   9   5   32.60    2.50
   1   9  -5   32.70    2.60
   1  -9  -5   28.60    2.60
   1   9  -4   20.20    2.90
  -1   9   4   21.10    2.10
   1  -9  -4   26.00    2.40
   1   9  -3   12.60    1.70
   1   9  -3   12.80    1.70
  -1   9   3   15.60    1.70
   1  -9  -3   16.30    1.80
  -1   9   2   14.70    1.70
   1   9  -2   15.70    1.70
   1  -9  -2   12.40    1.80
  -1  -9   2   13.30    2.30
  -1  -9   2   16.40    2.00
   1   9  -1   88.99    6.00
  -1   9   1   93.19    6.10
  -1  -9   1  102.19    6.20
   1  -9  -1   90.49    6.10
  -1   9   0   67.29    4.30
   1  -9   0   60.19    4.20
   1  -9   0   59.49    4.30
   1   9   1  165.68   10.00
  -1   9  -1  164.88   10.00
  -1   9  -1  172.18   10.10
   1  -9   1  154.08    9.90
   1  -9   1  145.89   10.00
  -1  -9  -1  169.68   10.10
   1   9   2   67.29    4.50
  -1   9  -2   65.89    4.50
  -1   9  -2   67.19    4.50
   1  -9   2   57.19    4.60
   1  -9   2   67.89    4.50
  -1  -9  -2   69.59    4.60
  -1   9  -3   71.59    4.60
  -1   9  -3   74.49    4.60
   1   9   3   71.69    4.60
   1  -9   3   59.39    4.70
  -1  -9  -3   65.29    4.60
   1  -9   3   62.79    4.60
  -1   9  -4   95.19    6.00
  -1   9  -4   90.09    5.90
   1   9   4  101.59    6.00
  -1  -9  -4   94.49    6.00
   1  -9   4   94.09    5.90
   1  -9   4   83.59    6.40
  -1  -9  -4   81.29    5.90
  -1   9  -5   49.20    3.60
   1   9   5   53.79    3.60
  -1   9  -5   44.70    3.50
  -1  -9  -5   51.59    3.70
  -1  -9  -5   49.60    3.60
   1   9   6   11.90    1.50
  -1   9  -6   10.20    1.50
  -1  -9  -6    9.20    1.60
  -1  -9  -6   11.30    1.50
   1   9   7    9.10    1.30
  -1   9  -7    9.20    1.50
  -1  -9  -7    7.50    1.20
   1   9   8   11.20    1.70
  -1   9  -8   10.80    1.20
  -1  -9  -8   10.80    1.20
  -1  10   8    2.90    0.60
   1 -10  -8    4.00    0.70
  -1  10   7    7.20    1.00
  -1 -10   7    5.90    1.10
   1 -10  -7    8.00    1.20
   1  10  -6    0.50    0.60
  -1 -10   6    0.40    0.70
   1 -10  -6    0.10    0.90
  -1  10   5   21.70    1.90
   1  10  -5   19.50    1.80
   1 -10  -5   17.90    2.00
  -1 -10   5   22.00    2.00
  -1  10   4   22.70    2.20
   1  10  -4   23.80    2.10
  -1  10   4   29.10    2.30
   1 -10  -4   30.60    2.40
  -1  10   3   37.50    2.80
   1  10  -3   36.60    2.70
   1  10  -3   33.00    2.70
   1 -10  -3   38.10    3.00
  -1  10   2    8.10    1.20
   1  10  -2    9.10    1.40
   1 -10  -2    7.10    1.20
  -1 -10   2    9.80    1.70
  -1  10   1  130.39    8.70
   1  10  -1  133.69    8.70
  -1 -10   1  151.28    8.80
   1 -10  -1  144.29    8.80
   1  10   0   16.80    1.80
  -1  10   0   16.40    1.90
   1 -10   0   14.90    2.00
  -1 -10   0   21.00    2.00
  -1  10  -1  137.69    8.50
   1  10   1  139.39    8.50
  -1  10  -1  122.29    8.40
   1 -10   1  133.59    8.50
  -1 -10  -1  147.79    8.60
  -1  10  -2   80.99    5.30
  -1  10  -2   83.69    5.40
   1  10   2   82.19    5.40
  -1 -10  -2   85.09    5.50
   1 -10   2   81.49    5.40
   1  10   3   41.40    3.20
  -1  10  -3   40.60    3.10
  -1  10  -3   44.10    3.20
  -1 -10  -3   45.00    3.30
   1 -10   3   48.10    3.30
   1  10   4   23.80    2.00
  -1  10  -4   22.30    1.90
  -1 -10  -4   20.20    2.10
   1  10   5   12.20    1.50
  -1  10  -5   10.20    1.80
  -1 -10  -5   12.10    1.50
  -1  10  -6    6.60    1.00
   1  10   6    7.10    1.10
  -1 -10  -6    7.10    1.40
  -1 -10  -6    4.70    0.90
  -1  10  -7    2.30    0.50
   1  11  -6    5.90    0.90
  -1  11   6    7.70    1.20
   1 -11  -6    6.10    0.90
  -1  11   5   13.00    1.30
  -1 -11   5   12.20    1.30
   1 -11  -5   13.30    1.40
  -1  11   4   15.70    1.50
   1  11  -4   11.30    1.80
  -1 -11   4   12.50    1.50
   1 -11  -4   16.50    1.70
   1  11  -3    5.30    0.80
   1 -11  -3    4.60    1.50
   1  11  -2   25.50    2.20
  -1  11   2   26.40    2.20
  -1 -11   2   31.60    2.40
  -1  11   1   44.30    3.30
  -1 -11   1   52.29    3.50
   1 -11  -1   48.40    3.50
   1  11   0   25.90    2.00
  -1  11   0   23.00    2.10
  -1 -11   0   28.00    2.30
   1 -11   0   26.40    2.40
   1  11   1   42.50    3.10
  -1  11  -1   46.50    3.10
   1 -11   1   43.20    3.30
  -1  11  -2   40.00    2.80
   1  11   2   38.10    2.90
  -1 -11  -2   38.50    3.00
   1 -11   2   43.80    2.90
  -1  11  -3   32.50    2.40
  -1  11  -3   34.60    2.40
   1  11   3   36.00    3.10
   1 -11   3   31.40    3.10
   1  11   4   22.10    1.80
  -1  11  -4   19.50    1.60
   1  11   5    8.00    1.10
  -1  11  -5    7.70    1.00
  -1 -11  -5    8.10    1.10
  -1  12   4   12.80    1.20
   1 -12  -4   14.40    1.30
  -1  12   3    3.60    0.60
   1 -12  -3    4.30    0.80
  -1  12   2    6.00    0.90
   1 -12  -2    6.10    0.90
   1  12  -1    7.20    0.90
  -1  12   1    9.90    1.00
   1  12   0    4.10    0.60
  -1  12   0    3.90    0.70
  -1 -12   0    4.00    0.80
  -1  12  -1    0.60    0.70
   1  12   1    0.30    0.50
  -1 -12  -1    0.30    0.60
   1  12   2   28.30    1.90
  -1  12  -2   24.40    1.90
   1  12   3    1.80    0.60
  -1 -12  -3    0.10    0.50
   2   0 -13    0.80    0.50
   2   0 -13   -0.50    0.50
   2   0 -12    6.40    1.50
   2   0 -12    4.70    1.00
   2   0 -11    1.80    1.00
   2   0 -11    2.20    1.00
   2   0 -10    0.20    1.00
   2   0 -10    1.40    0.80
   2   0 -10    0.40    1.00
   2   0 -10   -1.90    1.30
   2   0 -10    1.50    2.50
   2   0  -9    0.20    1.20
   2   0  -9   -1.20    0.90
   2   0  -9   -0.70    1.00
   2   0  -9   -1.00    0.90
   2   0  -9   -1.20    0.90
   2   0  -9    0.50    1.00
   2   0  -8   60.39    4.10
   2   0  -8   59.79    3.90
   2   0  -8   52.99    3.90
   2   0  -8   57.49    4.10
   2   0  -7   -0.20    0.50
   2   0  -7    0.00    0.70
   2   0  -7   -0.90    0.80
   2   0  -6  102.19    6.50
   2   0  -6  107.89    6.40
   2   0  -5    0.20    0.60
   2   0  -5    0.90    0.40
   2   0  -4  243.78   14.90
   2   0  -4  259.77   14.90
   2   0  -3   -0.20    0.30
   2   0  -3   -0.10    0.30
   2   0  -2  601.04   35.00
   2   0  -2  592.14   35.00
  -2   0   1    1.10    0.20
   2   0  -1    1.10    0.20
   2   0   0  540.35   33.20
  -2   0   0  593.24   33.30
  -2   0  -1    0.30    0.30
  -2   0  -2   76.49    4.70
  -2   0  -3    0.40    0.30
  -2   0  -3    0.60    0.40
  -2   0  -4   86.49    5.20
  -2   0  -4   83.69    5.30
  -2   0  -5   -0.70    0.50
  -2   0  -5    0.00    0.40
  -2   0  -6  152.08    9.20
  -2   0  -6  149.79    9.20
  -2   0  -6  132.29    9.40
  -2   0  -6  165.68    9.20
  -2   0  -7    0.50    0.70
  -2   0  -7   -0.10    0.70
  -2   0  -7   -0.90    0.70
  -2   0  -7    0.70    0.90
  -2   0  -7   -1.10    1.10
  -2   0  -8    2.00    1.00
  -2   0  -8    0.70    0.80
  -2   0  -8    1.30    0.80
  -2   0  -8    1.80    0.80
  -2   0  -8    3.40    0.80
  -2   0  -9   -1.20    0.90
  -2   0  -9    1.50    0.90
  -2   0  -9   -0.70    0.70
  -2   0  -9   -1.00    1.70
  -2   0 -10    5.80    0.90
  -2   0 -10    4.60    1.10
  -2   0 -10    2.10    1.90
  -2   0 -10    5.10    1.00
  -2   0 -11    0.40    0.80
  -2   0 -11   -0.30    1.10
   2   1 -13    0.20    0.50
   2   1 -13   -0.10    1.00
   2  -1 -13    1.30    0.80
   2  -1 -13    1.30    0.60
   2   1 -12    2.50    0.90
   2   1 -12    1.50    1.00
   2  -1 -12    1.90    1.00
   2  -1 -12    0.50    1.10
   2  -1 -12    1.40    0.80
  -2   1  11    5.30    1.30
   2   1 -11    7.40    1.10
   2   1 -11    8.50    1.30
   2  -1 -11   10.60    1.50
   2   1 -10   13.50    2.00
   2   1 -10   15.60    2.00
  -2   1  10   19.20    2.00
   2  -1 -10   17.50    1.80
  -2  -1  10   15.10    2.80
   2  -1 -10   17.10    2.10
   2  -1 -10   12.80    1.60
   2  -1 -10   17.90    2.10
   2   1  -9    5.20    1.10
   2   1  -9    4.60    1.00
   2   1  -9    5.30    1.50
   2   1  -9    3.50    1.20
   2   1  -9    7.50    1.70
   2  -1  -9    4.70    1.10
   2  -1  -9    6.70    1.10
   2  -1  -9    7.60    1.20
   2   1  -8  100.39    6.00
   2   1  -8   99.59    6.20
   2   1  -8   90.99    6.00
   2   1  -8   94.59    6.20
   2   1  -8  100.69    6.00
   2  -1  -8   93.49    6.20
   2  -1  -8   95.89    6.00
   2  -1  -8   95.59    6.00
   2  -1  -8   82.09    6.70
   2  -1  -8   94.69    6.20
   2  -1  -8   92.99    6.00
   2   1  -7    9.70    1.30
   2   1  -7   12.30    1.40
   2   1  -7   13.40    1.30
   2   1  -7    9.10    1.50
   2  -1  -7    9.50    1.60
   2  -1  -7    9.80    1.50
   2  -1  -7   10.70    1.20
   2  -1  -7   11.90    1.90
   2  -1  -7   11.60    1.30
   2   1  -6 1016.00   58.69
   2   1  -6  984.60   58.69
   2  -1  -6  961.20   58.69
   2  -1  -6 1030.20   58.69
   2   1  -5   12.70    1.20
   2   1  -5   14.70    1.20
   2  -1  -5   14.40    1.20
   2  -1  -5   12.20    1.20
   2   1  -4  277.97   16.50
   2   1  -4  291.37   16.50
   2  -1  -4  281.07   16.50
   2  -1  -4  266.47   16.50
   2   1  -3  166.28    9.60
   2   1  -3  168.98    9.60
   2  -1  -3  150.48    9.60
   2  -1  -3  161.18    9.60
   2   1  -2  190.48   10.90
   2   1  -2  175.48   10.90
   2  -1  -2  185.08   10.90
   2  -1  -2  187.68   10.90
   2   1  -1  101.29    6.10
   2   1  -1   99.79    6.10
   2  -1  -1  108.99    6.20
  -2   1   0  459.55   28.50
   2   1   0  451.55   28.40
   2  -1   0  496.65   28.50
  -2  -1   0  532.55   28.50
  -2   1  -1  378.46   23.40
  -2  -1  -1  417.06   23.40
  -2   1  -2  124.49    7.70
  -2   1  -2  125.59    7.70
  -2  -1  -2  137.59    7.80
  -2   1  -3    1.30    0.40
  -2  -1  -3    1.80    0.40
  -2   1  -4 1118.89   66.59
  -2   1  -4 1211.58   66.59
  -2  -1  -4 1072.99   66.69
  -2   1  -5   41.20    2.70
  -2   1  -5   38.50    2.70
  -2   1  -6  110.99    7.10
  -2  -1  -6  119.09    7.20
  -2  -1  -6  121.19    7.40
  -2  -1  -6  110.29    7.20
  -2   1  -7    6.60    1.10
  -2   1  -7    3.80    0.80
  -2   1  -7    4.90    0.90
  -2  -1  -7    5.60    0.90
  -2  -1  -7    4.00    0.90
  -2  -1  -7    2.40    0.90
  -2  -1  -7    4.10    1.10
  -2  -1  -7    4.50    0.90
  -2   1  -8    7.50    1.30
  -2   1  -8    8.80    1.40
  -2   1  -8    9.80    1.60
  -2   1  -8    8.90    1.40
  -2   1  -8    8.30    1.20
  -2  -1  -8    8.90    1.30
  -2  -1  -8    7.90    1.40
  -2  -1  -8   10.50    1.60
  -2  -1  -8   11.30    1.50
  -2  -1  -8    8.60    1.40
  -2  -1  -9   18.00    1.80
  -2  -1  -9   12.70    2.10
  -2  -1  -9   12.90    1.80
  -2   1 -10    1.40    1.30
  -2   1 -10    1.90    1.10
  -2  -1 -10    1.90    0.80
  -2  -1 -10    0.40    0.70
  -2  -1 -10    2.10    1.00
  -2  -1 -10    1.60    1.00
  -2  -1 -11    1.70    0.80
  -2  -1 -11    1.80    0.70
   2  -2 -13    1.30    0.50
   2  -2 -13    1.40    0.50
   2  -2 -13    0.40    0.70
   2   2 -12    1.50    0.80
   2   2 -12    0.20    0.70
   2  -2 -12    0.90    1.00
   2  -2 -12    1.60    0.70
   2  -2 -12    1.80    0.90
  -2   2  11    3.10    1.00
   2   2 -11    2.40    1.00
   2   2 -11    2.40    0.90
   2   2 -11    1.80    0.90
   2  -2 -11    1.90    0.90
   2  -2 -11    1.00    1.00
   2  -2 -11    2.20    1.10
   2  -2 -11    1.50    0.70
   2   2 -10   10.60    1.60
   2   2 -10    8.20    1.40
   2   2 -10    8.70    1.40
   2   2 -10    8.30    1.40
   2  -2 -10    9.90    1.40
   2  -2 -10    7.80    1.30
   2  -2 -10   12.20    2.00
   2   2  -9    1.50    1.30
   2   2  -9   -0.60    1.00
   2   2  -9    0.20    0.90
   2   2  -9    0.00    0.90
   2   2  -9    1.10    0.90
   2   2  -9    1.20    0.90
   2  -2  -9   -0.70    1.00
   2  -2  -9   -0.40    0.80
   2  -2  -9    1.30    0.70
   2  -2  -9   -0.90    1.00
   2   2  -8   90.59    5.50
   2   2  -8   83.59    5.50
   2   2  -8   79.89    5.50
   2   2  -8   85.89    5.40
   2   2  -8   79.89    5.40
   2  -2  -8   83.49    5.40
   2  -2  -8   77.89    5.30
   2  -2  -8   85.09    5.50
   2  -2  -8   87.19    5.60
   2   2  -7   20.20    1.70
   2   2  -7   17.20    1.80
   2   2  -7   18.40    1.70
   2   2  -7   22.10    2.40
   2  -2  -7   19.60    1.60
   2  -2  -7   15.10    1.70
   2  -2  -7   14.40    2.40
   2  -2  -7   18.30    1.70
   2   2  -6  214.28   12.30
   2  -2  -6  209.58   12.20
   2  -2  -6  190.08   12.20
   2   2  -5  155.38    9.30
   2   2  -5  157.18    9.30
   2  -2  -5  157.68    9.20
   2  -2  -5  145.79    9.20
   2   2  -4   74.09    4.50
   2  -2  -4   70.59    4.50
   2  -2  -4   74.79    4.50
   2   2  -3  261.77   14.30
   2   2  -3  222.58   14.20
   2  -2  -3  233.78   14.10
   2  -2  -3  239.58   14.20
   2   2  -2   88.59    5.20
   2   2  -2   82.89    5.20
   2  -2  -2   85.79    5.20
   2  -2  -2   88.79    5.20
   2   2  -1  251.37   13.90
  -2   2   1  234.98   13.90
   2   2  -1  230.78   13.90
   2  -2  -1  225.58   13.90
   2   2   0  201.88   12.70
  -2   2   0  223.08   12.80
  -2  -2   0  225.18   12.80
  -2   2  -1  276.87   17.00
  -2   2  -1  281.57   17.00
  -2  -2  -1  308.67   17.10
  -2   2  -2  101.19    6.50
  -2  -2  -2  115.69    6.80
  -2   2  -3   88.69    5.40
  -2   2  -3   85.79    5.40
  -2  -2  -3   93.69    5.50
  -2   2  -4  141.09    8.80
  -2   2  -4  153.68    8.80
  -2  -2  -4  143.09    8.80
  -2   2  -5   32.70    2.20
  -2   2  -5   26.80    2.10
  -2  -2  -5   31.60    2.30
  -2   2  -6   98.29    6.60
  -2   2  -6   99.79    6.70
  -2   2  -6  118.49    6.70
  -2  -2  -6  110.29    6.90
  -2  -2  -6  111.29    6.70
  -2  -2  -6  108.79    6.70
  -2  -2  -6  112.39    6.70
  -2  -2  -6   97.29    6.90
  -2   2  -7    3.50    1.10
  -2   2  -7    1.80    0.80
  -2   2  -7   -0.10    1.00
  -2   2  -7    2.60    1.30
  -2  -2  -7    2.70    0.80
  -2  -2  -7    1.20    0.80
  -2  -2  -7    0.70    0.80
  -2  -2  -7    2.20    0.90
  -2  -2  -7    1.70    1.00
  -2  -2  -7    1.90    1.10
  -2   2  -8    7.80    1.40
  -2   2  -8    5.20    1.50
  -2   2  -8   12.00    1.70
  -2   2  -8    8.10    1.20
  -2   2  -8    8.90    1.40
  -2  -2  -8    9.60    1.60
  -2  -2  -8    6.10    1.30
  -2  -2  -8    9.00    1.40
  -2  -2  -8    9.70    1.50
  -2  -2  -8    8.30    1.20
  -2  -2  -9    1.80    0.90
  -2  -2  -9    0.60    1.20
  -2  -2  -9    1.40    1.10
  -2  -2 -10    0.00    0.60
  -2  -2 -10    0.60    1.20
  -2  -2 -10    0.80    0.80
  -2  -2 -10   -0.40    0.90
  -2  -2 -11   -0.20    0.50
  -2  -2 -11   -0.10    0.60
   2   3 -12    1.20    0.90
   2   3 -12    0.10    0.60
   2  -3 -12    1.00    0.60
   2  -3 -12   -0.10    0.70
   2  -3 -12    0.60    0.80
  -2   3  11   11.80    1.90
   2   3 -11   12.10    1.60
   2   3 -11   13.60    1.60
   2  -3 -11   13.20    1.60
   2  -3 -11   11.60    1.80
   2  -3 -11    9.90    1.30
   2  -3 -11   15.70    1.90
  -2   3  10    4.70    1.70
   2  -3 -10   10.80    2.00
   2  -3 -10    7.10    1.40
   2  -3 -10    6.90    1.60
   2   3  -9   75.29    5.00
   2   3  -9   76.99    5.10
   2   3  -9   75.79    5.10
   2   3  -9   71.09    5.10
   2  -3  -9   80.69    5.30
   2  -3  -9   73.19    5.10
   2  -3  -9   79.99    5.00
   2  -3  -9   68.09    4.90
   2   3  -8   85.19    5.80
   2   3  -8   87.59    5.80
   2   3  -8   91.19    5.80
   2   3  -8   90.39    5.80
   2  -3  -8   80.89    5.60
   2  -3  -8   90.09    5.90
   2  -3  -8   96.89    5.90
   2  -3  -8   93.89    5.90
   2   3  -7   20.80    1.80
   2   3  -7   20.70    2.00
   2   3  -7   17.40    1.90
   2  -3  -7   22.40    1.80
   2  -3  -7   17.90    2.00
   2  -3  -7   22.00    2.00
   2  -3  -7   16.40    1.90
   2   3  -6   89.89    5.60
   2   3  -6   90.19    5.60
   2  -3  -6   88.79    5.60
   2   3  -5   60.39    3.90
   2   3  -5   60.99    3.90
   2  -3  -5   57.49    3.80
   2  -3  -5   62.69    3.80
   2   3  -4  214.18   12.90
   2   3  -4  210.68   12.90
   2  -3  -4  211.58   12.90
   2  -3  -4  230.88   12.90
   2   3  -3  326.47   19.50
   2   3  -3  321.07   19.40
   2  -3  -3  333.77   19.40
   2  -3  -3  333.57   19.40
   2   3  -2  285.07   16.30
  -2   3   2  263.37   16.30
   2   3  -2  265.47   16.30
   2  -3  -2  285.87   16.30
   2  -3  -2  277.17   16.30
  -2   3   1  122.59    7.00
   2   3  -1  123.69    7.00
   2   3  -1  112.09    7.00
   2  -3  -1  111.99    7.00
  -2   3   0  380.46   22.00
  -2  -3   0  365.56   22.00
  -2   3  -1  309.87   18.30
  -2  -3  -1  310.07   18.30
  -2   3  -2  104.59    6.50
  -2   3  -2  104.19    6.50
  -2  -3  -2  115.79    6.60
  -2   3  -3  113.69    7.10
  -2   3  -3  116.79    7.10
  -2  -3  -3  124.59    7.20
  -2   3  -4   69.09    4.40
  -2   3  -4   64.09    4.30
  -2  -3  -4   78.89    4.70
  -2   3  -5   22.70    1.80
  -2   3  -5   20.00    1.70
  -2  -3  -5   23.00    1.90
  -2  -3  -5   18.00    2.00
  -2  -3  -5   17.90    1.90
  -2  -3  -5   24.40    1.90
  -2  -3  -5   20.70    1.90
  -2   3  -6   65.99    4.10
  -2   3  -6   59.49    4.10
  -2   3  -6   65.19    5.00
  -2  -3  -6   63.99    4.20
  -2  -3  -6   60.59    4.30
  -2  -3  -6   62.19    4.10
  -2  -3  -6   61.39    4.20
  -2  -3  -6   56.09    4.30
  -2  -3  -6   63.09    4.20
  -2  -3  -7   66.89    4.50
  -2  -3  -7   62.89    4.60
  -2  -3  -7   68.49    4.60
  -2  -3  -7   68.39    4.80
  -2   3  -8   18.40    2.10
  -2  -3  -8   20.90    1.90
  -2  -3  -8   16.30    2.20
  -2  -3  -8   17.40    2.40
  -2  -3  -8   20.20    2.10
  -2  -3  -8   17.10    1.90
  -2   3  -9   10.80    1.90
  -2  -3  -9   14.50    2.00
  -2  -3  -9   16.90    1.80
  -2  -3  -9   15.00    1.70
  -2  -3  -9   17.50    2.20
  -2  -3 -10    2.40    1.10
  -2  -3 -10    2.70    0.70
  -2  -3 -11    1.40    0.50
  -2  -3 -11    0.10    0.70
  -2  -3 -11    1.20    0.60
   2   4 -12    2.00    0.70
   2   4 -12    0.40    0.60
   2  -4 -12    0.40    0.60
   2  -4 -12   -1.00    0.70
   2  -4 -12    1.10    0.70
  -2   4  11    4.30    1.60
   2   4 -11    2.30    0.80
   2   4 -11    2.60    0.80
   2  -4 -11    2.30    1.00
   2  -4 -11    2.10    0.80
   2  -4 -11    2.70    1.20
   2   4 -10   26.20    2.40
  -2   4  10   22.30    2.40
   2   4 -10   23.60    2.30
   2   4 -10   23.90    2.40
   2  -4 -10   29.40    2.30
   2  -4 -10   25.30    2.20
   2  -4 -10   29.80    2.60
   2  -4 -10   25.30    2.50
   2   4  -9   27.00    2.40
   2   4  -9   24.70    2.40
   2   4  -9   22.50    2.40
   2   4  -9   23.30    2.40
   2  -4  -9   25.90    2.50
   2  -4  -9   26.80    2.40
   2  -4  -9   25.80    2.70
   2  -4  -9   23.90    2.20
   2   4  -8   15.40    1.80
   2   4  -8   12.70    1.80
   2   4  -8   16.50    1.70
   2   4  -8   11.00    1.70
   2  -4  -8   14.20    1.90
   2  -4  -8   14.30    1.70
   2  -4  -8   11.60    1.80
   2  -4  -8    9.90    1.60
   2   4  -7   22.70    2.20
   2   4  -7   24.50    2.00
   2   4  -7   23.70    2.10
   2   4  -7   25.60    2.10
   2  -4  -7   23.70    2.20
   2  -4  -7   24.90    2.00
   2  -4  -7   21.80    2.10
   2  -4  -7   24.20    2.20
   2   4  -6    9.70    1.40
   2   4  -6    9.60    1.50
   2   4  -6   10.30    1.30
   2   4  -6    7.70    1.90
   2  -4  -6   11.10    1.60
   2  -4  -6    8.60    1.50
   2  -4  -6   11.60    1.70
   2   4  -5  153.78    9.20
   2   4  -5  152.88    9.10
   2  -4  -5  144.59    9.10
   2   4  -4  200.28   12.20
   2   4  -4  199.08   12.20
   2  -4  -4  204.18   12.10
   2  -4  -4  209.48   12.10
   2   4  -3  654.43   38.30
   2   4  -3  655.03   38.20
   2  -4  -3  596.64   38.20
   2  -4  -3  692.03   38.20
  -2   4   2  111.69    7.00
   2   4  -2  122.79    7.10
   2   4  -2  112.99    7.00
   2  -4  -2  117.79    7.00
   2  -4  -2  121.19    7.00
  -2   4   1  339.77   19.20
   2   4  -1  287.67   19.20
   2   4  -1  355.46   19.20
   2  -4  -1  317.37   19.20
  -2   4   0   65.09    3.70
  -2  -4   0   55.09    3.60
  -2   4  -1  834.52   49.10
  -2  -4  -1  837.32   49.30
  -2   4  -2  406.96   25.20
  -2  -4  -2  445.66   25.20
  -2   4  -3  183.78   11.20
  -2  -4  -3  190.28   11.30
  -2   4  -4   14.20    1.40
  -2  -4  -4   14.90    1.50
  -2   4  -5   60.99    4.10
  -2   4  -5   64.19    4.10
  -2  -4  -5   60.99    4.30
  -2  -4  -5   58.29    4.10
  -2  -4  -5   58.09    4.20
  -2  -4  -5   64.79    4.20
  -2  -4  -5   63.39    4.20
  -2  -4  -5   66.49    4.20
  -2   4  -6    6.30    1.10
  -2   4  -6    0.90    1.80
  -2   4  -6    3.30    0.90
  -2   4  -6    3.90    1.00
  -2  -4  -6    5.30    1.10
  -2  -4  -6    4.40    1.00
  -2  -4  -6    6.10    1.00
  -2  -4  -6    3.40    1.10
  -2  -4  -6    4.50    1.10
  -2  -4  -6    4.80    1.10
  -2   4  -7   39.00    3.10
  -2  -4  -7   42.50    3.20
  -2  -4  -7   44.50    3.10
  -2  -4  -7   38.60    3.40
  -2  -4  -7   42.30    3.40
  -2  -4  -7   43.80    3.20
  -2   4  -8   27.40    2.50
  -2  -4  -8   29.20    2.80
  -2  -4  -8   28.20    2.80
  -2  -4  -8   25.90    2.30
  -2  -4  -8   28.40    2.50
  -2  -4  -8   30.50    2.50
  -2   4  -9    3.30    0.90
  -2  -4  -9    5.90    1.20
  -2  -4  -9    4.60    1.00
  -2  -4  -9    5.00    1.30
  -2  -4  -9    4.10    0.90
  -2   4 -10    2.10    0.90
  -2  -4 -10    0.00    0.80
  -2  -4 -10    1.70    0.70
  -2  -4 -10    1.00    0.80
  -2  -4 -10    1.80    0.70
  -2  -4 -11    0.70    0.50
  -2  -4 -11    0.70    0.50
  -2  -4 -11   -0.30    0.60
   2   5 -12    0.20    0.60
   2  -5 -12    0.80    0.60
   2  -5 -12    0.90    0.60
   2  -5 -12    1.50    0.50
   2   5 -11    4.10    0.70
   2  -5 -11    6.40    1.20
   2  -5 -11    5.40    1.40
   2  -5 -11    3.60    1.00
   2   5 -10   28.40    2.50
  -2   5  10   31.50    2.80
   2   5 -10   36.30    2.70
   2  -5 -10   35.20    2.60
   2  -5 -10   32.40    2.80
   2  -5 -10   37.50    2.70
   2   5  -9   83.99    6.10
  -2   5   9   87.09    6.10
   2   5  -9   95.19    6.10
   2  -5  -9   89.99    6.00
   2  -5  -9   94.59    6.00
   2  -5  -9   99.79    6.40
   2  -5  -9   95.89    6.20
   2   5  -8   20.10    2.10
   2   5  -8   15.50    2.00
   2   5  -8   19.30    2.10
   2  -5  -8   20.90    2.30
   2  -5  -8   19.40    2.00
   2  -5  -8   19.60    2.20
   2  -5  -8   21.70    2.10
   2   5  -7   35.40    3.00
   2   5  -7   42.80    3.40
   2  -5  -7   45.50    3.50
   2  -5  -7   42.90    3.70
   2  -5  -7   36.50    3.80
   2   5  -6   26.60    2.20
   2   5  -6   24.60    2.10
   2   5  -6   24.50    2.10
   2  -5  -6   24.00    2.10
   2  -5  -6   25.20    2.20
   2  -5  -6   24.00    2.10
   2  -5  -6   22.30    2.10
   2   5  -5   43.00    3.80
   2   5  -5   42.50    2.90
   2  -5  -5   40.60    3.00
   2  -5  -5   38.80    3.20
   2   5  -4   85.29    5.40
   2   5  -4   86.69    5.50
   2  -5  -4   89.49    5.50
   2   5  -3  150.98    8.90
   2   5  -3  150.98    9.00
  -2   5   3  139.99    8.90
   2  -5  -3  141.69    8.90
   2  -5  -3  153.98    8.90
  -2   5   2  214.88   13.20
   2   5  -2  235.48   13.30
   2   5  -2  214.28   13.20
   2  -5  -2  224.58   13.20
   2  -5  -2  219.88   13.20
  -2   5   1  247.18   14.20
   2   5  -1  248.68   14.20
   2  -5  -1  220.38   14.20
  -2   5   0  180.98    9.90
   2  -5   0  149.09    9.90
  -2  -5  -1  276.47   16.40
  -2  -5  -2  170.38   10.30
  -2   5  -3   68.19    4.90
  -2   5  -3   75.49    4.90
  -2  -5  -3   87.89    5.10
  -2  -5  -3   79.69    5.00
  -2   5  -4   11.00    1.30
  -2   5  -4    8.00    1.10
  -2  -5  -4    9.30    1.20
  -2  -5  -4   10.60    1.50
  -2  -5  -4   10.40    1.20
  -2  -5  -4   10.90    1.40
  -2  -5  -4   12.70    1.60
  -2   5  -5   20.80    2.00
  -2   5  -5   25.00    2.00
  -2   5  -5   24.30    2.30
  -2  -5  -5   21.60    2.10
  -2  -5  -5   23.50    2.10
  -2  -5  -5   23.40    2.20
  -2  -5  -5   24.70    2.30
  -2  -5  -5   22.30    2.10
  -2  -5  -5   27.00    2.20
  -2   5  -6   26.20    2.40
  -2   5  -6   25.40    3.40
  -2  -5  -6   28.70    2.60
  -2  -5  -6   28.90    2.80
  -2  -5  -6   32.20    2.50
  -2  -5  -6   30.80    2.50
  -2  -5  -6   29.80    2.60
  -2   5  -7  107.19    7.00
  -2  -5  -7  113.09    7.30
  -2  -5  -7  108.19    7.00
  -2  -5  -7  116.09    7.30
  -2  -5  -7  105.59    7.00
  -2  -5  -7  110.99    7.10
  -2   5  -8   36.60    2.90
  -2  -5  -8   39.40    3.00
  -2  -5  -8   37.50    3.20
  -2  -5  -8   39.70    3.30
  -2  -5  -8   35.00    2.90
  -2   5  -9    8.30    1.40
  -2  -5  -9    9.80    1.60
  -2  -5  -9    9.10    1.50
  -2  -5  -9    9.80    1.30
  -2   5 -10    0.50    0.80
  -2  -5 -10    0.30    0.50
  -2  -5 -10    1.00    0.70
  -2  -5 -10    0.50    0.60
  -2  -5 -10    0.80    0.80
   2  -6 -11    0.10    0.70
   2  -6 -11    0.80    0.70
   2  -6 -11    1.80    0.70
   2   6 -10    0.90    0.70
   2   6 -10    0.00    0.90
   2  -6 -10    1.70    0.90
   2  -6 -10    1.00    0.70
   2  -6 -10    0.30    0.80
   2   6  -9    8.50    1.40
   2   6  -9    8.20    1.20
  -2   6   9    9.50    1.70
   2   6  -9   10.50    1.60
   2  -6  -9   10.80    1.70
   2  -6  -9   12.90    1.60
   2  -6  -9    9.00    1.50
   2  -6  -9    9.80    1.30
   2   6  -8    4.60    1.10
  -2   6   8    4.30    1.10
   2   6  -8    3.70    1.00
   2   6  -8    4.90    1.10
   2  -6  -8    5.10    1.10
   2  -6  -8    4.00    1.20
   2  -6  -8    3.00    1.10
   2  -6  -8    3.40    1.00
   2   6  -7   13.10    1.80
   2   6  -7   14.20    1.70
   2   6  -7   11.50    1.80
  -2   6   7   13.80    1.60
   2  -6  -7   13.40    1.80
   2  -6  -7   14.80    1.80
   2  -6  -7   16.40    1.70
   2  -6  -7   14.90    1.70
   2   6  -6    1.10    1.50
   2   6  -6    2.30    0.80
  -2   6   6    1.30    0.80
   2  -6  -6    1.40    0.80
   2  -6  -6    1.20    0.80
   2   6  -5   20.50    1.90
   2   6  -5   17.00    1.70
   2   6  -5   13.70    1.70
   2   6  -5   16.70    1.70
  -2   6   5   18.40    1.60
   2  -6  -5   13.50    1.70
   2  -6  -5   18.10    1.90
   2  -6  -5   17.70    1.70
   2  -6  -5   17.80    1.80
   2   6  -4  117.69    7.10
  -2   6   4  117.59    7.10
   2   6  -4  104.49    7.20
   2   6  -4  126.39    7.30
   2   6  -4  119.29    7.20
   2  -6  -4  118.69    7.20
   2  -6  -4  102.19    7.20
   2   6  -3  188.88   11.00
   2   6  -3  191.98   11.10
   2   6  -3  186.08   11.00
  -2   6   3  180.48   11.10
   2  -6  -3  162.28   11.00
   2  -6  -3  178.38   10.90
   2  -6  -3  184.18   10.90
   2   6  -2  198.78   12.00
  -2   6   2  197.28   11.90
  -2   6   2  212.08   12.20
   2  -6  -2  189.18   11.90
   2  -6  -2  199.48   11.90
   2   6  -1  300.67   17.10
  -2   6   1  297.07   17.10
   2  -6  -1  265.97   17.10
   2  -6   0  108.19    6.60
  -2   6  -1  199.88   12.20
  -2  -6  -1  189.38   11.90
   2  -6   1  203.08   11.90
  -2   6  -2  130.39    8.30
  -2  -6  -2  140.09    8.30
  -2   6  -3   30.10    2.50
  -2   6  -3   34.40    2.40
  -2  -6  -3   26.00    2.60
  -2  -6  -3   31.60    2.40
  -2  -6  -3   29.70    2.30
  -2  -6  -3   31.00    2.40
  -2   6  -4    1.90    0.90
  -2   6  -4    2.50    0.70
  -2  -6  -4    1.80    0.70
  -2  -6  -4    3.60    0.90
  -2  -6  -4    2.40    0.90
  -2  -6  -4    1.70    0.80
  -2  -6  -4    1.70    0.80
  -2   6  -5   11.90    1.50
  -2  -6  -5    8.90    1.60
  -2  -6  -5   12.10    1.60
  -2  -6  -5    9.60    1.30
  -2  -6  -5   13.30    1.70
  -2  -6  -5    9.30    1.50
  -2   6  -6    2.10    1.00
  -2   6  -6    1.30    1.20
  -2  -6  -6    3.40    1.10
  -2  -6  -6    4.10    1.10
  -2  -6  -6    3.60    1.00
  -2  -6  -6    2.90    1.20
  -2   6  -7    8.60    1.30
  -2  -6  -7    8.50    1.60
  -2  -6  -7    7.20    1.30
  -2  -6  -7    7.20    1.40
  -2  -6  -7    8.10    1.60
  -2   6  -8    1.40    0.80
  -2  -6  -8    0.40    0.80
  -2  -6  -8   -0.20    0.70
  -2  -6  -8    1.00    0.90
  -2  -6  -8    0.30    0.90
  -2   6  -9    4.80    0.90
  -2  -6  -9    5.20    0.90
  -2  -6  -9    3.30    1.00
  -2  -6  -9    3.30    0.90
  -2  -6  -9    3.40    0.90
  -2   6 -10    0.20    0.50
  -2  -6 -10    0.50    0.60
  -2  -6 -10    0.20    0.60
  -2  -6 -10    0.20    0.50
  -2  -6 -10   -0.10    0.50
   2   7 -11    3.00    0.70
   2  -7 -11    2.00    0.90
   2  -7 -11    2.90    0.60
   2  -7 -11    2.80    0.60
   2   7 -10   -0.90    0.60
   2  -7 -10    0.10    0.70
   2  -7 -10    0.70    0.70
   2  -7 -10    0.20    0.60
   2   7  -9   16.40    1.70
   2   7  -9   14.30    1.50
   2  -7  -9   13.70    1.90
   2  -7  -9   15.80    1.70
   2  -7  -9   16.10    1.70
  -2   7   8    0.70    0.90
   2   7  -8    1.10    0.80
   2   7  -8    1.70    0.90
   2   7  -8   -0.40    0.80
  -2   7   8    2.50    0.80
   2  -7  -8    1.20    0.90
   2  -7  -8    0.80    0.90
   2  -7  -8    1.40    0.90
   2   7  -7   31.60    2.60
   2   7  -7   29.70    2.50
  -2   7   7   29.00    2.50
   2   7  -7   36.80    2.70
   2  -7  -7   33.20    2.80
   2  -7  -7   32.00    2.70
   2  -7  -7   28.90    2.50
   2   7  -6    1.30    0.90
   2   7  -6    0.60    0.90
  -2   7   6    1.90    0.80
  -2   7   6    0.90    0.70
   2   7  -6    0.50    0.70
   2  -7  -6    1.50    1.00
   2  -7  -6   -0.10    0.90
   2  -7  -6    0.30    0.80
   2  -7  -6    1.40    0.90
   2   7  -5   21.70    2.00
   2   7  -5   22.80    2.00
   2   7  -5   24.40    2.10
  -2   7   5   23.40    2.00
   2  -7  -5   22.20    2.10
   2   7  -4    4.50    1.50
   2   7  -4    5.80    0.90
   2   7  -4    7.10    1.10
  -2   7   4    7.70    1.20
  -2   7   4    5.80    0.90
   2   7  -4    7.10    1.00
   2  -7  -4    4.60    1.60
   2  -7  -4    7.30    1.30
  -2   7   3  140.59    8.30
   2   7  -3  132.79    8.30
   2   7  -3  140.69    8.40
  -2   7   3  137.39    8.20
   2  -7  -3  118.49    8.30
   2   7  -2   28.10    2.40
   2   7  -2   32.20    2.70
  -2   7   2   27.40    2.60
  -2   7   2   28.00    2.20
   2  -7  -2   25.70    2.20
   2  -7  -2   28.10    2.10
   2  -7  -2   27.40    2.10
  -2   7   1   50.09    3.40
   2   7  -1   52.09    3.50
   2  -7  -1   48.00    3.50
   2  -7  -1   52.49    3.30
   2  -7  -1   49.00    3.40
  -2   7   0   16.50    1.50
  -2   7   0   13.20    2.20
   2  -7   0   13.90    1.60
  -2  -7   0   10.30    1.60
  -2   7  -1  172.68   10.30
  -2   7  -1  165.78   10.30
  -2  -7  -1  164.78   10.30
   2  -7   1  173.38   10.30
  -2   7  -2   13.20    1.60
  -2   7  -2   12.20    1.50
   2  -7   2   13.20    1.60
  -2  -7  -2   13.60    1.50
  -2  -7  -2   11.20    1.50
  -2  -7  -2   12.70    1.50
  -2   7  -3   23.90    2.30
  -2   7  -3   27.20    2.30
  -2  -7  -3   29.10    2.30
  -2  -7  -3   23.80    2.10
   2  -7   3   29.60    2.40
  -2   7  -4    3.30    1.00
  -2   7  -4    2.30    0.90
  -2  -7  -4    1.20    0.80
  -2  -7  -4    1.70    0.90
  -2  -7  -4    0.90    0.80
  -2   7  -5   49.40    3.60
  -2   7  -5   48.00    3.70
   2  -7   5   48.90    3.70
  -2  -7  -5   52.59    3.80
  -2  -7  -5   50.79    3.60
  -2  -7  -5   50.79    3.60
  -2  -7  -5   50.79    3.70
  -2   7  -6    3.30    1.00
  -2  -7  -6    1.10    1.10
  -2  -7  -6    2.30    1.60
  -2  -7  -6    1.70    1.00
  -2  -7  -6    1.80    1.10
   2  -7   6   -0.70    1.80
  -2   7  -7   38.70    3.10
  -2  -7  -7   46.50    3.40
  -2  -7  -7   40.30    3.20
  -2  -7  -7   42.30    3.20
  -2  -7  -7   40.20    3.10
  -2   7  -8   -0.30    0.70
  -2  -7  -8    0.30    0.70
  -2  -7  -8    0.90    0.90
  -2  -7  -8    0.90    0.80
  -2  -7  -8    0.60    0.70
  -2   7  -9    6.70    1.00
  -2  -7  -9    5.90    0.90
  -2  -7  -9    6.50    1.10
  -2  -7  -9    6.40    1.00
  -2  -7  -9    7.40    1.00
   2   8 -10    0.80    0.50
   2  -8 -10    0.20    0.50
   2  -8 -10    1.20    0.60
   2  -8 -10    0.60    0.60
  -2   8   9    6.60    1.00
   2  -8  -9    6.60    0.90
   2  -8  -9    5.50    0.90
   2  -8  -9    8.10    1.30
  -2   8   8    2.20    0.80
  -2   8   8    0.60    1.60
   2   8  -8    0.70    0.80
   2  -8  -8    1.10    0.90
   2  -8  -8    1.00    0.80
   2  -8  -8    0.00    1.00
   2   8  -7   45.60    3.30
  -2   8   7   48.20    3.20
   2  -8  -7   45.40    3.30
   2  -8  -7   47.50    3.50
   2  -8  -7   39.90    3.20
   2   8  -6   13.40    1.60
  -2   8   6   15.70    1.70
   2   8  -6   13.90    1.80
   2  -8  -6   14.70    1.90
  -2   8   5   40.80    3.30
   2   8  -5   49.30    3.40
   2   8  -5   46.70    3.30
  -2   8   5   47.30    3.30
   2  -8  -5   48.80    3.50
  -2   8   4   14.80    1.60
   2   8  -4   17.10    1.70
   2   8  -4   13.00    1.70
   2  -8  -4   15.70    1.80
  -2   8   3   18.00    1.80
   2   8  -3   20.70    2.10
   2  -8  -3   15.80    1.80
   2   8  -2   75.19    4.90
   2  -8  -2   73.99    4.80
   2   8  -1   65.49    4.20
  -2   8   1   60.19    4.20
   2  -8  -1   62.69    4.00
   2  -8  -1   55.09    4.00
   2  -8  -1   56.59    4.00
  -2   8   0   97.69    6.30
   2  -8   0  103.19    6.30
   2  -8   0   88.59    6.30
   2  -8   0  108.99    6.30
  -2   8  -1   53.69    3.60
  -2  -8  -1   54.09    3.60
   2  -8   1   44.30    3.60
   2  -8   1   49.50    3.60
  -2   8  -2   32.90    2.60
  -2   8  -2   33.80    2.70
   2  -8   2   34.60    2.70
  -2  -8  -2   27.90    2.50
  -2  -8  -2   35.00    2.60
  -2   8  -3   56.59    3.90
  -2   8  -3   55.69    4.00
  -2  -8  -3   55.39    4.00
   2  -8   3   57.79    4.10
  -2   8  -4   14.60    1.80
  -2   8  -4   15.20    2.00
  -2  -8  -4   14.90    1.90
  -2  -8  -4   16.50    1.90
  -2  -8  -4   14.60    2.00
  -2  -8  -4   13.20    1.80
  -2   8  -5   40.90    4.40
  -2   8  -5   55.29    3.80
   2  -8   5   55.09    4.10
   2   8   6    1.80    1.70
  -2   8  -6    2.00    0.90
  -2   8  -6    3.60    1.10
  -2  -8  -6    2.60    0.90
  -2  -8  -6    2.70    1.00
  -2  -8  -6    1.90    1.00
  -2  -8  -6    1.70    1.00
  -2   8  -7   27.00    2.20
  -2  -8  -7   26.70    2.20
  -2  -8  -7   24.20    2.30
  -2  -8  -7   30.00    2.40
   2   8   8   -1.00    0.60
  -2   8  -8   -0.30    0.60
  -2  -8  -8   -0.70    0.70
  -2  -8  -8   -0.80    0.60
  -2   8  -9    0.40    0.40
  -2  -8  -9    0.20    0.40
  -2  -8  -9    0.30    0.50
   2   9  -9    1.10    0.50
   2  -9  -9    0.20    0.50
  -2   9   8    0.90    0.60
   2   9  -8    2.40    0.70
   2  -9  -8    1.00    0.80
  -2   9   7    9.90    1.30
   2   9  -7   10.00    1.40
   2  -9  -7    9.20    1.40
   2   9  -6   32.50    2.50
  -2   9   6   28.40    2.40
   2  -9  -6   30.20    2.60
   2   9  -5   15.70    1.80
  -2   9   5   16.20    1.70
   2  -9  -5   14.30    1.90
  -2   9   4   30.90    2.60
   2  -9  -4   35.00    2.80
   2   9  -3   28.00    2.60
   2   9  -3   35.90    2.70
  -2   9   3   33.60    2.70
   2  -9  -3   37.60    2.80
   2   9  -2    9.70    1.50
  -2   9   2    8.60    1.20
  -2   9   2    7.80    1.20
   2   9  -2   10.00    1.30
  -2  -9   2   10.40    1.80
   2  -9  -2    8.20    1.30
   2   9  -1   10.90    1.60
   2  -9  -1   10.10    1.40
   2  -9  -1    9.70    1.40
  -2   9   0    1.80    0.90
   2   9   0    3.10    1.00
   2  -9   0    1.80    1.10
  -2  -9   0    2.80    1.00
   2  -9   0    1.40    1.00
  -2   9  -1   67.09    4.40
  -2   9  -1   67.69    4.30
   2   9   1   65.79    4.30
   2  -9   1   57.49    4.30
   2  -9   1   55.19    4.40
  -2  -9  -1   67.59    4.40
   2  -9   1   58.99    4.20
   2   9   2   52.89    3.60
  -2   9  -2   52.99    3.60
   2  -9   2   43.40    3.50
   2  -9   2   44.30    3.70
  -2  -9  -2   53.19    3.60
   2   9   3   12.20    2.00
   2  -9   3    7.40    1.70
  -2  -9  -3   10.70    1.70
  -2  -9  -3    9.50    1.40
  -2   9  -4   46.20    3.40
  -2   9  -4   42.40    3.30
  -2  -9  -4   47.40    3.40
  -2  -9  -4   44.10    3.30
  -2   9  -5   16.40    1.80
  -2   9  -5   14.20    1.70
   2   9   5   15.10    1.80
  -2  -9  -5   17.90    1.90
  -2  -9  -5   16.40    1.80
  -2   9  -6    0.60    0.70
   2   9   6    1.30    0.80
  -2  -9  -6    0.60    0.70
  -2  -9  -6    2.60    1.10
   2   9   7    9.60    1.20
  -2   9  -7    7.50    1.10
  -2  -9  -7    7.20    1.20
  -2   9  -8    5.60    0.80
   2   9   8    6.40    0.80
  -2  -9  -8    5.90    0.90
  -2  10   8    1.50    0.80
   2  10  -8    2.20    0.50
  -2  10   8    3.20    0.50
   2 -10  -8    0.40    0.80
  -2  10   7    8.20    1.10
  -2  10   7    8.70    1.10
   2  10  -7    8.00    1.00
   2 -10  -7    7.60    1.20
  -2 -10   7    8.00    1.20
  -2  10   6    0.90    1.20
  -2  10   6   -0.30    0.60
   2  10  -6    0.30    0.60
  -2 -10   6   -0.70    0.70
   2 -10  -6    1.50    1.10
  -2  10   5   23.10    1.90
   2  10  -5   17.80    2.20
   2 -10  -5   24.10    2.10
  -2  10   4   50.09    3.50
   2  10  -4   49.70    3.40
   2 -10  -4   48.50    3.50
   2  10  -3   31.60    2.60
  -2  10   3   37.70    2.70
  -2 -10   3   34.90    3.10
  -2  10   2    7.90    1.20
   2  10  -2    9.60    1.40
   2 -10  -2    8.00    1.30
  -2 -10   2   11.00    1.70
   2  10  -1  119.69    7.80
  -2  10   1  125.89    7.80
  -2 -10   1  135.99    7.90
   2 -10  -1  117.59    7.80
  -2  10   0    9.70    1.50
   2  10   0    6.60    1.10
   2 -10   0    6.50    1.20
  -2 -10   0    8.70    1.50
  -2  10  -1   43.70    3.20
   2  10   1   43.50    3.20
  -2  10  -1   46.10    3.30
   2 -10   1   46.50    3.30
  -2 -10  -1   45.70    3.30
  -2  10  -2   56.79    3.70
   2  10   2   57.09    3.80
  -2  10  -2   54.49    3.80
  -2 -10  -2   54.89    3.90
   2 -10   2   47.80    4.00
  -2  10  -3   24.30    2.10
   2  10   3   23.80    2.10
  -2  10  -3   26.30    2.10
  -2 -10  -3   26.00    2.20
  -2  10  -4    1.30    0.80
   2  10   4    0.70    0.70
  -2  10  -4    0.40    0.60
  -2 -10  -4    1.00    0.70
   2  10   5   16.90    1.90
  -2  10  -5   14.80    1.40
  -2 -10  -5   14.40    1.60
  -2 -10  -6    1.20    0.70
  -2 -10  -6    1.70    0.60
  -2  11   6   10.90    1.20
  -2 -11   6    8.90    1.00
  -2  11   5    6.60    1.00
  -2 -11   5    4.70    0.80
  -2  11   4   30.00    2.40
  -2 -11   4   35.10    2.40
   2 -11  -4   27.00    2.30
  -2  11   3    3.00    0.80
   2 -11  -3    1.80    0.70
  -2 -11   3    0.30    1.40
   2  11  -2   28.50    2.10
  -2  11   2   30.70    2.30
   2 -11  -2   28.60    2.50
   2  11  -1    4.00    1.30
  -2  11   1    7.60    1.20
   2 -11  -1    5.60    1.10
  -2 -11   1    8.20    1.40
   2  11   0   19.90    1.90
  -2  11   0   21.50    1.90
  -2 -11   0   23.50    2.10
   2 -11   0   22.20    1.90
  -2  11  -1    6.20    1.00
   2  11   1    6.00    0.90
  -2 -11  -1    8.40    1.40
   2  11   2   15.20    2.30
  -2  11  -2   19.20    1.60
  -2  11  -3   11.70    1.30
   2  11   3   12.30    1.40
  -2  11  -4    8.60    1.00
   2  11   4    9.80    1.20
  -2 -11  -4   12.30    1.30
  -2  11  -5    9.00    0.90
   2  11   5   11.50    1.20
  -2 -11  -5   10.10    1.20
  -2  12   4   18.20    1.50
  -2  12   3    7.80    0.90
   2 -12  -3    7.00    1.10
  -2 -12   3    8.60    1.10
  -2  12   2    5.10    0.70
  -2 -12   2    6.50    1.10
   2 -12  -2    4.30    0.90
  -2  12   1    2.20    0.60
   2  12  -1    2.60    0.60
  -2 -12   1    2.40    0.70
  -2  12   0    2.60    0.60
  -2 -12   0    2.70    0.70
   2  12   1    0.30    0.60
  -2  12  -1    0.50    0.70
  -2 -12  -1    1.20    0.60
   2  12   2   30.50    2.20
  -2 -12  -2   31.00    2.20
   3   0 -13    0.00    0.60
   3   0 -13   -1.00    0.60
   3   0 -12    4.80    1.30
   3   0 -12    7.50    1.30
   3   0 -12    5.80    1.20
   3   0 -11   -1.30    1.40
   3   0 -11    0.80    1.00
   3   0 -11    0.20    0.70
   3   0 -11    1.10    1.00
  -3   0  11    4.20    1.80
   3   0 -10   -0.10    1.00
   3   0 -10    0.20    1.20
   3   0 -10    1.30    1.10
   3   0 -10    0.40    0.80
   3   0 -10    0.30    1.40
  -3   0  10   -0.40    1.00
   3   0 -10    0.70    1.00
   3   0  -9    0.90    0.90
   3   0  -9   -0.50    0.80
   3   0  -9    1.60    1.00
   3   0  -9   -0.60    1.00
   3   0  -9   -1.30    0.80
  -3   0   9    0.00    0.80
   3   0  -9    1.30    1.70
   3   0  -8   40.70    3.10
   3   0  -8   47.10    3.20
   3   0  -8   37.30    3.00
   3   0  -8   36.90    3.30
   3   0  -8   40.60    3.00
   3   0  -8   44.60    3.20
   3   0  -7    1.40    0.80
   3   0  -7   -0.10    0.60
   3   0  -7   -0.40    0.50
   3   0  -7   -0.30    0.80
   3   0  -6   28.80    2.20
   3   0  -6   31.60    2.20
   3   0  -5    0.40    0.40
   3   0  -5    0.70    0.40
   3   0  -4  142.99    8.20
  -3   0   4  131.79    8.20
   3   0  -4  137.99    8.30
   3   0  -3    0.40    0.30
   3   0  -3    0.20    0.30
  -3   0   3    0.00    0.20
  -3   0   2 3685.33  229.88
   3   0  -2 3993.20  229.88
   3   0  -2 4092.79  229.88
  -3   0   1    9.90    0.90
   3   0  -1   10.50    0.80
   3   0  -1   11.60    0.90
   3   0   0 3022.00  178.98
   3   0   0 2993.80  178.98
  -3   0   0 3149.58  178.98
   3   0   1    0.10    0.20
  -3   0  -1    0.40    0.40
  -3   0  -3    0.90    0.50
  -3   0  -4  134.19    8.20
  -3   0  -5   -0.10    0.50
  -3   0  -6   33.70    2.70
  -3   0  -6   34.70    2.70
  -3   0  -6   39.00    2.70
  -3   0  -6   34.20    2.70
  -3   0  -7    0.10    1.50
  -3   0  -7   -0.40    0.90
  -3   0  -7    1.10    1.30
  -3   0  -7    1.80    1.00
  -3   0  -7    1.00    0.90
  -3   0  -7    0.70    0.80
  -3   0  -8   12.40    1.60
  -3   0  -8    9.50    1.50
  -3   0  -8   10.90    1.70
  -3   0  -8    9.30    1.40
  -3   0  -8   10.10    1.40
  -3   0  -9   -0.80    0.80
  -3   0  -9   -0.20    0.70
  -3   0  -9   -1.50    0.90
  -3   0 -10    1.90    1.00
  -3   0 -10    3.90    0.80
  -3   0 -10    3.70    1.00
   3   1 -13   -0.70    0.60
   3   1 -13    0.20    0.80
   3  -1 -13   -0.50    0.60
   3   1 -12   11.50    1.60
   3   1 -12   15.30    1.80
   3  -1 -12   13.90    1.80
   3  -1 -12   15.20    1.70
  -3   1  11    6.10    1.20
   3   1 -11    6.30    1.10
   3   1 -11    4.30    1.30
   3   1 -11    2.20    2.10
   3   1 -11    3.80    1.00
   3   1 -11    7.60    1.40
   3  -1 -11    6.30    1.30
   3  -1 -11    6.40    1.20
   3  -1 -11    3.90    1.10
   3   1 -10    5.30    1.30
   3   1 -10    6.20    1.10
   3   1 -10    3.30    1.10
   3   1 -10    2.70    1.10
   3   1 -10    4.50    1.00
  -3   1  10    4.20    1.10
   3   1 -10    5.50    1.20
   3  -1 -10    3.80    1.20
   3  -1 -10    2.50    0.90
  -3  -1  10    6.50    1.60
   3  -1 -10    5.20    1.00
   3  -1 -10    3.50    1.20
   3   1  -9    3.20    0.80
   3   1  -9    3.10    1.20
   3   1  -9    3.00    1.60
   3   1  -9    1.80    1.10
   3   1  -9    2.60    0.90
   3  -1  -9    2.50    1.00
   3  -1  -9    3.40    1.00
   3  -1  -9    2.00    1.10
   3  -1  -9    1.50    1.00
  -3  -1   9    0.80    1.00
   3  -1  -9    2.70    1.00
   3   1  -8   19.80    1.90
   3   1  -8   19.20    2.10
   3   1  -8   17.80    2.00
   3   1  -8   19.20    2.00
   3   1  -8   20.70    2.20
   3  -1  -8   21.20    2.60
   3  -1  -8   19.60    2.20
   3  -1  -8   20.90    1.90
  -3  -1   8   24.00    2.00
   3  -1  -8   21.20    2.00
   3  -1  -8   16.50    2.00
   3   1  -7   18.00    1.60
   3   1  -7   14.50    1.80
   3   1  -7   13.20    1.90
   3   1  -7   17.60    1.60
   3  -1  -7   14.70    1.80
   3  -1  -7   12.40    1.60
   3  -1  -7   18.80    1.90
   3  -1  -7   16.50    1.50
  -3  -1   7   14.10    1.60
   3   1  -6  151.68    9.40
   3   1  -6  156.58    9.40
   3  -1  -6  152.08    9.40
   3  -1  -6  158.18    9.30
   3   1  -5   48.40    3.30
   3   1  -5   51.69    3.30
   3  -1  -5   50.79    3.40
   3  -1  -5   50.49    3.20
  -3  -1   5   49.90    3.30
   3   1  -4   25.10    1.70
   3   1  -4   24.20    1.70
  -3  -1   4   22.50    1.50
   3  -1  -4   22.50    1.60
   3  -1  -4   21.00    1.60
  -3   1   3   97.89    6.10
   3   1  -3  101.59    6.10
   3   1  -3  104.39    6.20
   3  -1  -3  103.89    6.10
   3  -1  -3  103.19    6.20
   3   1  -2 1230.28   71.79
   3   1  -2 1271.27   71.79
  -3   1   2 1190.28   71.79
   3  -1  -2 1195.28   71.79
   3  -1  -2 1236.28   71.79
  -3   1   1   71.79    4.50
   3   1  -1   75.79    4.50
   3   1  -1   75.59    4.50
   3  -1  -1   73.89    4.50
   3  -1  -1   77.49    4.50
  -3  -1   1   72.79    4.50
  -3   1   0  419.56   24.00
   3   1   0  384.16   23.90
  -3  -1   0  417.96   24.00
  -3   1  -1   56.09    3.50
  -3  -1  -1   59.79    3.60
   3  -1   1   54.79    3.50
  -3   1  -2   18.10    1.60
  -3  -1  -2   18.00    1.40
  -3   1  -3   28.00    2.00
  -3  -1  -3   29.30    2.10
  -3   1  -4  397.26   23.50
  -3  -1  -4  396.36   23.50
  -3   1  -5    9.80    1.20
  -3  -1  -5    7.40    1.50
  -3  -1  -5   11.30    1.30
  -3   1  -6   94.19    5.90
  -3   1  -6   87.69    6.10
  -3   1  -6   88.89    5.90
  -3   1  -6   88.09    5.90
  -3  -1  -6  101.29    5.90
  -3  -1  -6   95.19    6.00
  -3  -1  -6   88.49    6.00
  -3  -1  -6   96.29    5.90
  -3  -1  -6   97.69    6.00
  -3   1  -7    4.90    1.10
  -3   1  -7    4.20    0.90
  -3   1  -7    3.40    0.90
  -3   1  -7    3.70    1.20
  -3   1  -7    3.60    1.10
  -3  -1  -7    2.30    1.40
  -3  -1  -7    5.20    1.30
  -3  -1  -7    6.20    1.20
   3  -1   7    4.80    1.70
  -3   1  -8    4.70    1.10
  -3   1  -8    6.20    1.30
  -3   1  -8    5.10    0.90
  -3   1  -8    6.50    1.00
  -3   1  -8    6.40    1.10
  -3  -1  -8    5.80    1.10
  -3  -1  -8    7.00    1.30
  -3  -1  -8    6.60    1.30
  -3  -1  -8    6.30    1.00
  -3  -1  -8    6.30    1.00
  -3  -1  -8    5.30    1.00
  -3   1  -9    8.60    1.20
  -3   1  -9    9.80    1.30
  -3  -1  -9    9.20    1.40
  -3  -1  -9   10.70    1.70
  -3  -1  -9   10.60    1.30
  -3  -1 -10    4.60    0.90
  -3  -1 -10    4.20    1.00
  -3  -1 -10    3.10    1.40
  -3  -1 -11    0.10    0.90
  -3  -1 -11    1.00    0.60
   3   2 -13    1.30    0.60
   3   2 -13   -0.10    1.10
   3  -2 -13    1.10    0.70
   3  -2 -13    0.70    0.60
   3  -2 -13    0.20    0.80
   3   2 -12    1.90    0.90
   3   2 -12    1.20    0.80
   3   2 -12    0.80    0.80
   3  -2 -12    0.60    0.80
   3  -2 -12    2.10    0.90
   3  -2 -12    0.70    0.80
   3   2 -11    2.70    1.00
  -3   2  11    3.40    1.10
   3   2 -11    4.10    1.40
   3   2 -11    5.40    1.20
   3  -2 -11    3.70    1.10
   3  -2 -11    4.70    1.00
   3  -2 -11    4.50    1.10
  -3   2  10   14.90    1.90
   3   2 -10   11.80    2.00
   3   2 -10   16.90    1.90
   3   2 -10   13.70    2.00
   3   2 -10   15.20    2.10
   3  -2 -10   17.70    2.10
   3  -2 -10   16.70    1.90
   3  -2 -10   13.30    1.60
   3  -2 -10   15.90    2.00
   3   2  -9    1.40    1.00
   3   2  -9    0.30    0.90
   3   2  -9    0.00    0.80
   3   2  -9    1.90    1.00
  -3   2   9    1.10    0.90
   3   2  -9    2.70    1.00
   3  -2  -9    0.90    0.70
   3  -2  -9    2.20    1.80
   3  -2  -9    1.50    1.00
   3  -2  -9    1.40    1.00
   3  -2  -9    1.40    0.80
   3  -2  -9   -1.50    1.40
   3   2  -8   52.29    3.70
   3   2  -8   57.39    3.70
   3   2  -8   51.79    3.80
   3   2  -8   51.09    3.80
   3   2  -8   51.39    3.70
   3  -2  -8   48.70    3.50
   3  -2  -8   52.79    3.60
   3  -2  -8   51.39    3.80
   3  -2  -8   48.60    3.60
   3  -2  -8   56.59    3.70
   3  -2  -8   58.99    3.80
   3   2  -7    8.50    1.30
   3   2  -7    9.50    2.00
   3   2  -7   10.30    1.40
   3   2  -7   10.90    1.50
   3   2  -7   11.00    1.30
   3  -2  -7    8.50    1.20
   3  -2  -7    7.70    1.30
   3  -2  -7    8.30    1.40
   3  -2  -7   11.80    1.70
   3   2  -6   72.49    4.60
  -3  -2   6   67.49    4.40
   3  -2  -6   73.59    4.50
   3  -2  -6   72.09    4.50
   3   2  -5  327.57   20.40
   3   2  -5  346.37   20.40
   3  -2  -5  339.77   20.50
   3  -2  -5  362.46   20.40
   3   2  -4    6.50    0.80
   3   2  -4    5.50    0.90
  -3  -2   4    4.80    0.60
   3  -2  -4    6.10    0.80
   3  -2  -4    7.10    0.80
   3   2  -3  130.19    7.50
   3   2  -3  124.39    7.50
  -3   2   3  121.39    7.40
   3  -2  -3  124.29    7.40
   3  -2  -3  118.49    7.40
  -3   2   2  100.19    6.80
   3   2  -2  122.99    6.80
   3   2  -2  111.69    6.80
  -3  -2   2  114.59    6.80
   3  -2  -2  118.39    6.80
   3  -2  -2  112.09    6.80
   3   2  -1   54.49    3.10
   3   2  -1   51.69    3.10
  -3   2   1   49.90    3.20
   3  -2  -1   51.09    3.20
   3  -2  -1   49.90    3.10
  -3  -2   1   49.60    3.10
   3   2   0   27.30    1.80
  -3  -2   0   32.40    2.00
  -3   2  -1   38.60    2.50
  -3  -2  -1   39.80    2.60
  -3  -2  -2   49.70    3.20
  -3   2  -3   50.89    3.40
  -3  -2  -3   55.79    3.50
  -3   2  -4  130.89    7.90
  -3  -2  -4  129.09    8.40
  -3   2  -5   56.59    4.60
  -3  -2  -5   69.89    4.50
  -3  -2  -5   72.49    4.40
  -3  -2  -5   64.59    4.40
  -3  -2  -5   61.79    4.30
  -3   2  -6   30.30    2.60
  -3   2  -6   26.00    2.40
  -3   2  -6   25.50    2.40
  -3   2  -6   27.90    2.20
  -3  -2  -6   28.20    2.70
  -3  -2  -6   30.10    2.40
  -3  -2  -6   32.50    2.40
  -3  -2  -6   33.60    2.40
  -3  -2  -6   30.20    2.60
  -3   2  -7    2.70    1.10
  -3   2  -7    1.00    1.20
  -3   2  -7    5.50    1.50
  -3   2  -7    3.10    1.30
  -3  -2  -7    3.60    1.00
  -3  -2  -7    2.20    0.90
  -3  -2  -7    1.40    0.80
  -3   2  -8   16.10    1.90
  -3  -2  -8   19.10    1.90
  -3  -2  -8   20.40    2.30
  -3  -2  -8   15.10    2.10
  -3  -2  -9    4.30    1.10
  -3  -2  -9    6.10    0.90
  -3  -2  -9    5.90    1.20
  -3  -2  -9    5.10    0.90
  -3  -2 -10    0.80    0.80
  -3  -2 -10    1.70    1.10
  -3  -2 -10    0.90    0.90
  -3  -2 -11    0.10    0.40
  -3  -2 -11   -0.20    0.60
  -3  -2 -11   -0.10    0.80
   3   3 -13   -0.60    0.60
   3  -3 -13    0.40    0.50
   3  -3 -13    0.00    0.50
   3  -3 -13   -0.20    0.60
   3   3 -12    2.70    0.70
   3   3 -12    2.70    0.70
   3   3 -12    2.60    0.80
   3  -3 -12    2.80    1.10
   3  -3 -12    1.20    1.20
   3  -3 -12    2.40    1.10
   3   3 -11    8.90    2.10
   3   3 -11    9.60    1.50
   3   3 -11    9.40    1.60
   3  -3 -11    8.50    1.40
   3  -3 -11   11.10    1.80
   3  -3 -11   10.00    1.50
   3   3 -10   26.80    2.60
   3   3 -10   31.70    2.70
   3   3 -10   30.60    3.30
   3   3 -10   31.60    2.60
  -3   3  10   29.20    2.60
   3   3 -10   28.80    2.70
   3  -3 -10   25.90    2.30
   3  -3 -10   30.80    2.50
   3  -3 -10   31.50    2.80
   3  -3 -10   30.70    2.80
   3   3  -9   79.19    5.20
  -3   3   9   83.09    5.30
   3   3  -9   77.89    5.20
   3   3  -9   77.29    5.20
   3  -3  -9   77.69    5.10
   3  -3  -9   80.69    5.30
   3  -3  -9   68.09    5.00
   3  -3  -9   76.39    5.30
   3   3  -8   29.90    2.40
   3   3  -8   27.80    2.50
   3   3  -8   28.60    2.40
   3   3  -8   25.30    2.50
   3   3  -8   31.10    2.40
   3  -3  -8   33.70    2.90
   3  -3  -8   26.70    2.20
   3  -3  -8   27.40    2.40
   3  -3  -8   29.70    2.40
   3   3  -7   10.30    1.40
   3   3  -7   12.30    1.70
   3   3  -7   11.30    1.40
   3   3  -7   12.60    1.60
   3  -3  -7    9.00    1.30
   3  -3  -7   11.20    1.60
   3  -3  -7   13.40    1.70
   3  -3  -7    9.60    1.50
   3  -3  -7   13.90    1.60
   3  -3  -7   11.50    1.40
   3   3  -6   28.90    2.10
   3   3  -6   28.30    2.20
   3  -3  -6   27.10    2.00
   3  -3  -6   25.90    2.00
   3   3  -5   51.19    3.40
   3   3  -5   51.89    3.50
   3  -3  -5   55.29    3.40
   3  -3  -5   51.39    3.40
   3   3  -4  126.49    8.00
   3   3  -4  129.49    8.00
   3  -3  -4  136.89    8.00
   3  -3  -4  135.69    8.00
   3   3  -3   25.90    1.90
   3   3  -3   31.70    2.10
  -3   3   3   29.20    1.90
   3  -3  -3   28.30    2.00
   3  -3  -3   26.60    1.90
   3   3  -2    3.80    0.60
  -3   3   2    4.50    0.60
   3   3  -2    4.10    0.60
   3  -3  -2    5.10    0.70
   3  -3  -2    5.00    0.80
   3   3  -1   21.30    1.50
  -3   3   1   23.60    1.60
   3   3  -1   26.50    1.60
  -3  -3   1   22.60    1.50
   3  -3  -1   23.00    1.60
  -3   3   0   42.20    2.70
  -3  -3   0   45.90    2.70
   3  -3   0   37.30    2.70
  -3   3  -1  128.59    7.70
  -3  -3  -1  129.59    7.80
  -3   3  -2  100.29    6.60
  -3  -3  -2  109.39    6.40
  -3   3  -3  110.79    7.10
  -3  -3  -3  123.49    7.20
  -3   3  -4   44.40    2.90
  -3  -3  -4   42.50    3.00
  -3   3  -5   44.40    4.30
  -3   3  -5   51.69    3.80
  -3  -3  -5   57.19    3.60
  -3  -3  -5   50.69    3.60
  -3  -3  -5   51.09    3.60
  -3  -3  -5   49.90    3.60
  -3  -3  -5   54.29    3.60
  -3   3  -6   91.59    6.20
  -3   3  -6   92.69    6.20
  -3  -3  -6   99.69    6.30
  -3  -3  -6  103.39    6.20
  -3  -3  -6   94.89    6.40
  -3  -3  -6  101.89    6.30
  -3  -3  -6  104.49    6.20
  -3  -3  -6   85.99    6.30
  -3   3  -7    3.20    1.00
  -3   3  -7    0.60    1.20
  -3   3  -7    2.60    1.10
  -3  -3  -7    2.60    1.20
  -3  -3  -7    2.70    1.00
  -3  -3  -7    4.20    1.20
  -3  -3  -7    1.90    1.00
  -3  -3  -7    3.10    1.00
  -3  -3  -7    3.00    1.00
  -3  -3  -8    4.30    0.90
  -3  -3  -8    3.60    1.30
  -3  -3  -8    4.00    1.30
  -3  -3  -8    2.50    0.90
  -3  -3  -8    3.20    1.00
  -3  -3  -9    6.70    1.10
  -3  -3  -9    7.90    1.40
  -3  -3  -9    6.50    1.10
  -3  -3  -9    6.00    0.90
  -3  -3 -10    3.90    0.70
  -3  -3 -10    4.50    1.20
  -3  -3 -11    0.70    0.50
  -3  -3 -11    1.20    0.40
  -3  -3 -11    1.40    0.50
   3   4 -12    0.30    0.60
   3   4 -12    0.00    0.60
   3  -4 -12    0.70    0.70
   3  -4 -12   -0.90    0.70
   3  -4 -12    0.80    0.60
   3   4 -11    4.00    0.90
   3   4 -11    3.90    0.90
  -3   4  11    5.50    1.30
   3   4 -11    1.00    1.60
   3  -4 -11    3.10    1.00
   3  -4 -11    3.60    1.00
   3  -4 -11    4.60    1.00
  -3   4  10   24.80    2.50
   3   4 -10   31.20    2.50
   3   4 -10   26.60    2.50
   3   4 -10   23.80    2.40
   3  -4 -10   26.30    2.40
   3  -4 -10   24.10    2.20
   3  -4 -10   29.30    2.60
   3   4  -9   12.00    1.90
  -3   4   9   13.10    1.80
   3   4  -9   11.10    1.90
   3   4  -9   11.00    1.90
   3  -4  -9   13.70    1.90
   3  -4  -9   16.40    1.70
   3  -4  -9   14.00    1.80
   3  -4  -9   16.70    2.10
   3   4  -8   23.60    2.30
   3   4  -8   21.50    3.10
   3   4  -8   26.30    2.30
   3   4  -8   27.40    2.30
  -3   4   8   23.10    2.20
   3   4  -8   26.50    2.30
   3  -4  -8   21.00    2.30
   3  -4  -8   24.80    2.30
   3  -4  -8   27.60    2.20
   3  -4  -8   25.50    2.10
   3   4  -7   20.00    1.80
   3   4  -7   21.30    2.00
   3   4  -7   18.20    1.90
   3   4  -7   19.90    1.90
   3  -4  -7   21.30    2.00
   3  -4  -7   19.70    1.80
   3  -4  -7   18.60    1.80
   3  -4  -7   16.00    1.90
   3   4  -6    2.80    0.70
   3   4  -6    1.10    1.40
   3   4  -6    3.60    1.10
   3  -4  -6    4.40    1.10
   3  -4  -6    4.30    1.00
   3  -4  -6    4.10    0.70
   3  -4  -6    3.10    0.70
   3   4  -5   83.29    5.30
   3   4  -5   80.49    5.20
   3  -4  -5   81.09    5.10
   3  -4  -5   85.79    5.10
   3   4  -4   64.49    4.20
   3   4  -4   64.49    4.30
  -3   4   4   67.39    4.20
   3  -4  -4   68.79    4.20
   3  -4  -4   69.09    4.20
   3   4  -3  353.46   20.80
   3   4  -3  338.47   20.80
  -3   4   3  344.87   20.80
   3  -4  -3  358.26   20.80
   3  -4  -3  362.16   20.80
  -3   4   2   29.30    2.00
   3   4  -2   31.20    2.10
   3   4  -2   26.00    1.90
   3  -4  -2   30.10    2.00
   3  -4  -2   30.30    2.00
   3   4  -1   82.39    5.10
  -3   4   1   90.09    5.10
   3   4  -1   75.89    5.10
   3  -4  -1   86.29    5.10
  -3   4   0   88.79    5.10
  -3  -4   0   79.09    4.80
   3  -4   0   68.79    4.80
  -3   4  -1 1217.98   73.79
  -3  -4  -1 1293.97   73.79
  -3   4  -2  126.09    8.20
  -3  -4  -2  138.59    8.10
  -3   4  -3  165.38    9.90
  -3   4  -4    4.00    0.80
  -3   4  -4    3.20    0.90
  -3   4  -4    3.30    1.00
  -3  -4  -4    6.10    1.10
  -3  -4  -4    3.40    1.00
  -3   4  -5    2.70    0.80
  -3   4  -5    3.50    0.90
  -3  -4  -5    4.20    0.90
  -3  -4  -5    4.10    0.90
  -3  -4  -5    4.70    1.00
  -3  -4  -5    3.50    0.90
  -3  -4  -5    3.40    1.00
  -3  -4  -5    3.30    0.90
  -3   4  -6    5.70    1.50
  -3   4  -6    1.40    1.30
  -3  -4  -6    3.40    1.10
  -3  -4  -6    5.40    1.10
  -3  -4  -6    3.10    1.10
  -3  -4  -6    4.00    1.10
  -3  -4  -6    4.10    1.10
  -3   4  -7   10.50    1.70
  -3   4  -7    7.60    1.20
  -3  -4  -7    6.60    1.20
  -3  -4  -7    9.10    1.30
  -3  -4  -7    8.10    1.30
  -3  -4  -7   12.10    2.00
  -3  -4  -7    9.00    1.50
  -3  -4  -7    8.50    1.30
  -3   4  -8   11.20    1.70
  -3   4  -8   12.30    1.70
  -3  -4  -8   12.10    1.90
  -3  -4  -8   15.60    1.70
  -3  -4  -8   12.70    1.60
  -3  -4  -8   15.30    2.10
  -3   4  -9    0.10    1.30
  -3  -4  -9    2.80    0.70
  -3  -4  -9    2.80    1.30
  -3  -4  -9    2.50    0.90
  -3  -4  -9    3.40    1.10
  -3  -4 -10    0.70    0.50
  -3  -4 -10    1.10    0.60
  -3  -4 -10    0.90    0.70
   3   5 -12    0.30    0.70
   3   5 -12   -0.70    0.50
   3  -5 -12    0.00    0.50
   3  -5 -12   -0.20    0.60
   3  -5 -12   -0.10    0.60
   3   5 -11    4.10    1.00
   3   5 -11    6.20    1.20
   3  -5 -11    4.80    1.00
   3  -5 -11    6.40    1.10
  -3   5  10   10.70    1.80
   3   5 -10   16.30    1.90
   3  -5 -10   16.70    2.10
   3  -5 -10   14.40    1.80
   3  -5 -10   14.90    1.90
   3   5  -9  160.18   10.00
  -3   5   9  164.58   10.00
   3   5  -9  162.48   10.00
   3   5  -9  150.98   10.00
   3   5  -9  150.68    9.90
   3  -5  -9  156.78    9.80
   3  -5  -9  165.58    9.90
   3  -5  -9  165.18   10.00
   3  -5  -9  165.08   10.10
   3   5  -8    0.60    0.90
   3   5  -8    2.90    1.00
   3   5  -8    1.50    1.10
   3   5  -8    2.10    0.90
  -3   5   8    3.80    0.90
   3  -5  -8    0.70    1.00
   3  -5  -8    3.50    1.00
   3  -5  -8    4.40    1.30
   3  -5  -8    1.70    0.90
  -3   5   7   17.50    2.00
   3   5  -7   17.50    1.90
   3  -5  -7   14.20    1.80
   3  -5  -7   18.20    1.90
   3   5  -6   11.10    1.60
   3   5  -6   11.70    1.90
   3   5  -6   14.70    1.50
  -3   5   6   13.90    1.40
   3   5  -6   13.70    1.70
   3  -5  -6   10.50    1.70
   3  -5  -6   13.70    1.60
   3  -5  -6   14.80    1.50
   3  -5  -6   12.90    1.50
   3   5  -5   40.90    2.80
  -3   5   5   42.20    2.80
   3  -5  -5   36.60    3.10
   3  -5  -5   39.10    2.80
   3  -5  -5   43.70    3.30
   3  -5  -5   39.30    2.70
   3  -5  -5   40.70    3.10
  -3   5   4   42.20    2.80
   3   5  -4   42.90    2.90
   3   5  -4   43.00    3.00
   3  -5  -4   43.10    2.80
   3  -5  -4   41.30    2.80
  -3   5   3   28.70    2.20
   3   5  -3   33.90    2.30
   3   5  -3   33.30    2.30
   3  -5  -3   31.00    2.30
   3  -5  -3   35.30    2.20
  -3   5   2   33.80    2.20
   3   5  -2   33.70    2.30
   3  -5  -2   31.30    2.20
   3  -5  -2   32.20    2.20
  -3   5   1  128.99    7.10
   3   5  -1  116.79    7.10
   3   5  -1  102.89    7.00
   3  -5  -1  117.49    7.10
   3  -5   0   71.89    4.50
  -3   5  -1   18.50    2.10
  -3  -5  -1   20.60    1.60
  -3  -5  -2  178.98   10.80
  -3   5  -3   78.89    5.30
  -3   5  -3   75.69    5.50
  -3  -5  -3   91.69    5.30
  -3  -5  -3   83.09    5.90
  -3  -5  -3   82.99    5.40
  -3  -5  -3   81.09    5.30
  -3   5  -4   10.40    1.40
  -3  -5  -4   10.90    1.50
  -3  -5  -4    8.50    1.40
  -3  -5  -4   10.50    1.50
  -3  -5  -4    9.50    1.70
  -3  -5  -4   12.00    1.50
  -3  -5  -4   11.50    1.50
  -3   5  -5   37.20    3.20
  -3   5  -5   32.90    2.70
  -3  -5  -5   38.20    2.90
  -3  -5  -5   32.60    2.80
  -3  -5  -5   36.60    2.80
  -3   5  -6   46.10    3.50
  -3   5  -6   43.20    3.40
  -3  -5  -6   46.30    3.50
  -3  -5  -6   50.19    3.60
  -3  -5  -6   46.70    3.60
  -3  -5  -6   53.79    3.60
  -3  -5  -6   43.40    3.60
  -3  -5  -6   43.40    3.60
  -3   5  -7    6.30    1.20
  -3   5  -7    8.20    1.60
  -3  -5  -7    8.50    1.40
  -3  -5  -7    8.90    1.30
  -3  -5  -7    6.70    1.40
   3  -5   7    9.40    1.70
  -3  -5  -7    7.50    1.20
  -3  -5  -7    7.60    1.20
  -3   5  -8   12.20    1.70
  -3  -5  -8   17.20    1.80
  -3  -5  -8   14.00    1.90
  -3  -5  -8   16.80    2.10
  -3  -5  -8   17.80    1.80
  -3   5  -9    1.80    0.80
  -3  -5  -9    3.90    0.90
  -3  -5  -9    2.50    0.70
  -3  -5  -9    0.80    0.90
  -3  -5  -9    2.00    0.80
  -3  -5 -10    0.80    0.50
  -3  -5 -10    0.60    0.40
  -3  -5 -10    1.10    0.60
   3   6 -11    3.30    0.70
   3   6 -11    1.10    0.60
   3  -6 -11    1.70    0.70
   3  -6 -11    2.10    0.80
   3  -6 -11    2.30    0.70
   3   6 -10    0.20    0.70
  -3   6  10   -0.70    1.00
   3   6 -10   -0.70    1.00
   3   6 -10   -0.30    0.70
   3  -6 -10    1.30    0.80
   3  -6 -10    1.80    0.80
   3  -6 -10   -0.30    0.90
  -3   6   9    0.80    0.90
   3   6  -9    1.80    1.00
  -3   6   9    1.20    1.00
   3   6  -9    3.00    1.00
   3   6  -9    2.60    1.00
   3  -6  -9    3.80    1.00
   3  -6  -9    3.00    1.20
   3  -6  -9    2.90    1.00
   3   6  -8    1.60    1.00
   3   6  -8    0.40    0.90
   3   6  -8    2.10    0.90
  -3   6   8    2.50    0.90
  -3   6   8    1.00    0.80
   3  -6  -8    0.80    0.90
   3  -6  -8    0.50    0.90
   3  -6  -8    2.50    0.90
  -3   6   7   24.80    2.10
   3   6  -7   26.40    2.20
   3   6  -7   23.40    2.30
   3   6  -7   23.60    2.20
   3   6  -7   25.80    2.30
   3  -6  -7   25.80    2.10
   3  -6  -7   19.30    2.20
   3  -6  -7   20.60    2.10
   3  -6  -7   23.70    2.20
  -3   6   6    3.30    0.80
  -3   6   6    2.10    0.80
   3   6  -6    0.80    1.30
   3   6  -6    2.90    0.80
   3  -6  -6    2.00    0.90
   3  -6  -6    4.20    0.90
   3  -6  -6    2.30    1.00
  -3   6   5   19.40    1.80
  -3   6   5   24.50    1.90
   3   6  -5   17.50    1.80
   3   6  -5   25.30    2.10
   3   6  -5   23.30    1.90
   3  -6  -5   18.00    3.10
   3  -6  -5   18.20    1.90
  -3   6   4  114.59    7.90
   3   6  -4  137.29    8.00
  -3   6   4  132.09    7.90
   3   6  -4  139.79    8.10
   3   6  -4  118.49    8.10
   3   6  -4  138.09    8.00
   3  -6  -4  123.99    7.90
  -3   6   3   50.29    3.40
  -3   6   3   52.49    3.80
   3   6  -3   52.29    3.40
   3   6  -3   54.99    3.50
   3  -6  -3   47.00    3.30
   3   6  -2   58.69    4.10
  -3   6   2   60.49    4.20
  -3   6   2   70.89    4.10
   3  -6  -2   63.39    4.20
   3  -6  -2   67.09    4.10
  -3   6   1   90.89    5.50
   3   6  -1   87.59    5.40
   3  -6  -1   87.59    5.50
   3  -6  -1   85.79    5.40
  -3   6   0   47.50    3.90
  -3   6   0   51.09    3.20
   3  -6   0   44.80    3.20
   3  -6   1  189.58   11.40
  -3  -6  -1  175.78   11.10
  -3   6  -2   39.50    2.80
  -3   6  -2   40.50    2.80
  -3  -6  -2   36.50    2.80
  -3  -6  -2   34.00    2.70
   3  -6   2   37.60    2.80
  -3  -6  -2   35.40    2.80
  -3   6  -3   21.80    2.10
  -3   6  -3   22.90    2.10
   3  -6   3   28.00    2.20
  -3  -6  -3   25.00    2.10
  -3  -6  -3   23.00    2.10
  -3  -6  -3   24.40    2.00
  -3  -6  -3   22.40    2.00
  -3   6  -4    1.80    0.90
  -3  -6  -4    3.00    1.00
   3  -6   4    3.00    1.00
  -3  -6  -4    3.00    1.00
  -3  -6  -4    3.20    0.80
  -3  -6  -4    2.90    0.90
  -3   6  -5   16.70    1.90
  -3   6  -5   20.80    2.00
  -3  -6  -5   15.50    1.90
  -3  -6  -5   19.80    1.90
  -3  -6  -5   16.30    2.00
  -3  -6  -5   16.50    2.00
   3  -6   5   16.10    2.60
  -3  -6  -5   17.20    1.80
  -3   6  -6    5.30    1.10
  -3   6  -6    3.50    1.10
   3  -6   6    2.40    1.30
  -3  -6  -6    4.90    1.20
  -3  -6  -6    4.00    1.10
  -3  -6  -6    5.30    1.10
  -3  -6  -6    3.70    1.10
  -3  -6  -6    4.40    1.30
  -3   6  -7    8.10    1.30
  -3   6  -7   10.70    1.60
  -3  -6  -7   10.80    1.80
  -3  -6  -7   11.60    1.60
  -3  -6  -7   13.10    1.90
  -3  -6  -7   11.30    1.60
  -3   6  -8    0.10    0.70
  -3  -6  -8    0.70    0.70
  -3  -6  -8    0.90    0.80
  -3  -6  -8    0.40    0.70
  -3  -6  -8   -0.50    0.90
  -3   6  -9    2.90    0.70
  -3  -6  -9    2.40    0.90
  -3  -6  -9    2.40    0.70
  -3  -6  -9    1.20    0.80
  -3  -6  -9    2.70    0.70
  -3  -6 -10    0.80    0.50
   3   7 -11    2.90    0.60
   3  -7 -11    3.50    0.60
   3  -7 -11    2.90    0.70
   3  -7 -11    3.30    0.80
   3   7 -10    1.90    0.80
   3  -7 -10    1.40    0.70
   3  -7 -10    1.30    0.80
   3  -7 -10    1.70    0.70
   3   7  -9   29.10    2.50
   3   7  -9   36.30    2.70
   3  -7  -9   35.80    2.60
   3  -7  -9   33.40    2.60
   3  -7  -9   35.40    2.80
   3   7  -8    1.20    0.90
  -3   7   8    2.20    0.90
   3   7  -8    3.80    0.90
   3   7  -8    2.40    0.90
  -3   7   8    0.70    0.90
   3  -7  -8    0.90    0.80
   3  -7  -8    2.20    1.00
   3  -7  -8    2.10    0.90
   3   7  -7   43.60    3.20
   3   7  -7   41.70    3.10
  -3   7   7   40.40    3.00
   3   7  -7   41.90    3.20
   3  -7  -7   42.60    3.30
   3  -7  -7   40.70    3.10
   3  -7  -7   47.10    3.20
   3   7  -6   15.80    1.80
  -3   7   6   13.20    1.50
   3   7  -6   13.70    1.80
  -3   7   6   13.90    1.60
   3   7  -6   14.40    1.70
   3  -7  -6   16.20    1.80
   3   7  -5   54.49    3.60
   3   7  -5   55.69    3.80
  -3   7   5   55.19    3.50
   3   7  -5   56.59    3.70
   3  -7  -5   48.90    3.60
  -3  -7   5   45.20    3.80
   3  -7  -5   45.30    4.10
   3   7  -4   -0.40    0.60
   3   7  -4    0.80    0.80
  -3   7   4   -0.70    0.70
  -3   7   4    0.90    0.70
   3   7  -4    1.10    0.60
   3  -7  -4    1.70    1.40
   3  -7  -4    0.20    0.70
  -3  -7   4   -0.50    0.80
  -3   7   3  148.49    8.70
   3   7  -3  146.49    8.70
   3   7  -3  148.59    9.00
  -3   7   3  137.59    8.70
   3  -7  -3  148.19    8.70
   3  -7  -3  127.89    8.70
   3  -7  -3  138.69    9.10
   3   7  -2    6.80    1.20
   3   7  -2    7.10    0.90
  -3   7   2    5.40    0.90
  -3   7   2    4.40    1.10
  -3   7   2    6.30    1.00
   3  -7  -2    5.20    0.80
   3  -7  -2    5.80    0.90
  -3  -7   2    2.00    1.60
   3  -7  -2    4.10    0.80
  -3   7   1   19.00    1.80
  -3   7   1   25.40    2.80
  -3   7   1   18.40    1.90
  -3  -7   1   18.50    2.00
   3  -7  -1   23.60    1.80
   3  -7  -1   22.30    1.80
  -3   7   0    9.80    2.30
  -3   7   0    7.80    1.10
  -3  -7   0    8.20    1.30
   3  -7   0   10.30    1.30
  -3  -7   0    9.00    1.40
  -3   7  -1   45.70    3.10
  -3   7  -1   43.00    3.10
   3  -7   1   45.30    3.10
  -3  -7  -1   39.40    3.00
  -3  -7  -1   41.50    3.00
  -3   7  -2    9.80    1.50
  -3   7  -2    8.40    1.10
  -3  -7  -2    7.30    1.20
  -3  -7  -2    7.70    1.00
  -3  -7  -2    7.80    1.30
   3  -7   2    8.90    1.50
  -3   7  -3   25.00    2.10
  -3   7  -3   20.60    2.10
  -3  -7  -3   16.70    2.00
  -3  -7  -3   19.00    2.00
   3  -7   3   24.70    2.20
  -3  -7  -3   20.80    2.00
  -3   7  -4   -1.10    0.90
  -3  -7  -4    0.80    0.80
  -3  -7  -4    1.70    0.90
  -3  -7  -4    2.20    0.90
  -3   7  -5   15.10    1.80
  -3   7  -5   12.30    1.90
  -3  -7  -5   16.70    2.00
  -3  -7  -5   17.70    2.00
  -3  -7  -5   16.30    1.80
  -3  -7  -5   16.20    1.90
  -3   7  -6    0.70    1.00
  -3   7  -6    2.60    0.90
  -3  -7  -6    3.40    0.90
  -3  -7  -6    2.60    1.00
  -3  -7  -6    2.70    1.00
  -3  -7  -6    2.10    1.00
  -3   7  -7   18.70    1.80
  -3  -7  -7   18.40    1.80
  -3  -7  -7   16.60    1.90
  -3  -7  -7   15.60    1.90
  -3  -7  -7   16.60    1.80
  -3   7  -8    0.90    0.60
  -3  -7  -8   -0.30    0.60
  -3  -7  -8    1.80    0.90
  -3  -7  -8    0.70    0.80
  -3  -7  -8    1.10    0.70
   3   7   9    3.70    0.60
  -3   7  -9    4.00    0.60
  -3  -7  -9    4.80    0.80
  -3  -7  -9    2.90    0.70
  -3  -7  -9    2.60    1.00
   3   8 -10    0.40    0.50
   3  -8 -10    0.10    0.70
   3  -8 -10    0.60    1.00
   3   8  -9   17.50    2.30
   3  -8  -9   23.10    1.80
   3  -8  -9   21.10    1.80
   3  -8  -9   15.40    2.50
  -3   8   8    0.90    1.10
  -3   8   8    0.30    0.70
   3   8  -8   -0.30    0.70
   3  -8  -8   -0.50    1.20
   3  -8  -8    0.70    0.90
  -3   8   7   14.90    2.00
   3   8  -7   21.60    1.90
  -3   8   7   19.70    1.80
   3  -8  -7   16.40    1.90
   3  -8  -7   19.50    1.90
  -3   8   6    0.50    0.80
   3   8  -6    0.20    0.80
   3   8  -6    1.20    0.80
  -3   8   6   -0.50    1.10
   3  -8  -6   -1.20    0.90
   3   8  -5   28.40    2.40
  -3   8   5   27.90    2.40
   3   8  -5   28.70    2.30
   3  -8  -5   31.20    2.60
  -3   8   4   23.50    2.00
   3   8  -4   21.50    1.90
   3   8  -4   17.10    1.90
   3  -8  -4   22.50    2.00
  -3   8   3    0.70    0.80
   3   8  -3    1.60    0.80
  -3   8   3    2.40    1.10
   3  -8  -3    1.40    1.00
   3  -8  -3    2.40    0.80
  -3   8   2  274.57   16.10
   3  -8  -2  246.88   16.60
   3  -8  -2  257.67   16.00
   3  -8  -2  285.37   16.00
  -3   8   1   32.10    2.70
  -3   8   1   30.50    3.00
   3  -8  -1   36.10    3.10
   3  -8  -1   32.70    2.50
   3  -8  -1   31.00    2.80
  -3   8   0   66.59    4.50
   3   8   0   67.79    4.40
  -3   8   0   64.69    4.40
  -3   8   0   58.59    4.80
  -3  -8   0   65.49    4.40
   3  -8   0   68.19    4.40
  -3   8  -1   12.60    1.60
  -3   8  -1   15.50    1.70
   3  -8   1   11.30    1.70
  -3  -8  -1   13.60    1.50
  -3  -8  -1   12.30    1.50
   3  -8   1   13.50    1.60
  -3   8  -2    5.90    1.00
  -3   8  -2    5.70    1.10
   3  -8   2    5.10    1.10
  -3  -8  -2    4.30    0.90
   3  -8   2    8.40    1.50
  -3  -8  -2    5.60    1.00
  -3   8  -3   27.30    2.30
  -3   8  -3   26.70    2.40
  -3  -8  -3   27.10    2.20
   3  -8   3   27.20    2.50
  -3  -8  -3   23.90    2.30
  -3  -8  -3   26.40    2.30
  -3   8  -4    4.50    1.00
  -3   8  -4    5.30    1.30
   3  -8   4    4.30    1.20
  -3  -8  -4    6.10    1.20
  -3  -8  -4    5.30    1.10
  -3   8  -5   36.70    2.80
  -3   8  -5   35.70    2.90
  -3  -8  -5   34.50    2.80
  -3  -8  -5   32.30    2.80
  -3  -8  -5   39.10    3.00
  -3  -8  -5   40.10    3.00
  -3   8  -6    2.00    1.40
  -3   8  -6    1.30    0.80
  -3  -8  -6    2.40    0.90
  -3  -8  -6    2.40    1.00
  -3  -8  -6    1.30    0.80
  -3  -8  -6    2.30    0.80
  -3   8  -7   12.00    1.80
  -3  -8  -7   14.80    1.60
  -3  -8  -7   16.10    1.50
   3   8   8    1.60    0.60
  -3   8  -8    1.20    0.50
  -3  -8  -8    0.80    0.70
  -3  -8  -8    1.30    0.60
   3   9  -9    2.30    0.60
   3  -9  -9    2.70    0.70
   3   9  -8    6.30    0.90
  -3   9   8    4.50    0.80
   3  -9  -8    4.50    0.90
   3   9  -7   23.40    2.10
  -3   9   7   24.50    2.00
   3  -9  -7   24.70    2.20
  -3   9   6   24.70    2.10
   3   9  -6   26.30    2.30
   3  -9  -6   24.10    2.30
  -3   9   5   18.20    1.80
   3   9  -5   15.70    1.80
   3  -9  -5   15.80    1.90
  -3   9   4   46.90    3.20
   3  -9  -4   33.90    3.70
  -3   9   3   83.79    5.10
   3   9  -3   66.69    4.90
   3   9  -3   75.69    5.00
  -3   9   3   74.99    5.00
   3  -9  -3   82.09    5.20
   3   9  -2   35.80    2.80
  -3   9   2   33.30    2.80
  -3   9   2   39.70    2.90
   3  -9  -2   33.80    2.80
   3   9  -1   51.19    3.20
  -3   9   1   51.79    3.40
   3  -9  -1   42.70    3.30
   3  -9  -1   39.30    3.50
   3  -9  -1   41.30    3.20
  -3  -9   1   41.10    3.20
   3   9   0   12.60    1.60
  -3   9   0   12.40    1.70
  -3   9   0   10.60    1.70
   3  -9   0   12.60    1.80
   3  -9   0   11.40    1.90
  -3  -9   0   12.00    1.60
  -3  -9   0   13.20    1.60
   3  -9   0   12.10    1.70
  -3   9  -1   21.70    2.10
  -3   9  -1   22.70    2.10
   3   9   1   21.00    2.10
  -3  -9  -1   21.50    2.00
   3  -9   1   17.70    2.00
  -3  -9  -1   21.30    2.00
  -3   9  -2   41.50    3.30
  -3   9  -2   43.20    3.60
   3   9   2   42.10    3.30
   3  -9   2   35.40    3.60
  -3  -9  -2   40.60    3.20
  -3   9  -3    9.70    1.50
  -3   9  -3   10.20    1.60
  -3  -9  -3    9.00    1.50
   3  -9   3    8.60    1.30
  -3  -9  -3   11.00    1.50
  -3   9  -4   17.80    1.90
  -3   9  -4   20.30    1.90
   3  -9   4   14.50    1.90
  -3  -9  -4   22.30    2.00
  -3  -9  -4   17.40    2.00
  -3   9  -5    9.50    1.30
  -3   9  -5    6.70    1.60
  -3  -9  -5   11.20    1.50
  -3  -9  -5   11.90    1.50
   3  -9   5    7.40    1.30
  -3   9  -6    3.00    0.80
   3   9   6    5.50    1.00
  -3  -9  -6    3.50    0.80
  -3  -9  -6    3.40    0.80
   3   9   7    1.40    0.60
  -3   9  -7    1.20    0.50
  -3  -9  -7    1.50    0.70
  -3  -9  -7    0.90    0.60
   3  10  -8    2.70    0.50
  -3  10   8    3.10    0.60
   3 -10  -8    4.20    0.90
  -3 -10   8    3.10    0.60
  -3  10   7    5.00    0.70
  -3  10   7    3.60    0.70
   3 -10  -7    3.90    0.80
  -3 -10   7    4.30    0.80
   3  10  -6    2.20    0.60
  -3  10   6    3.40    0.70
  -3  10   6    3.60    1.10
   3 -10  -6    2.80    0.90
   3  10  -5   25.50    2.30
  -3  10   5   27.30    2.20
  -3 -10   5   32.60    2.50
   3 -10  -5   27.50    2.30
  -3  10   4   37.50    2.80
   3 -10  -4   38.00    2.90
  -3  10   3   52.89    3.50
  -3  10   3   44.20    3.30
   3 -10  -3   49.80    3.50
   3  10  -2   19.10    1.80
  -3  10   2   18.60    2.00
   3 -10  -2   19.10    2.00
  -3 -10   2   24.00    2.10
   3  10  -1   82.59    5.80
  -3  10   1   90.69    5.90
  -3 -10   1   99.49    6.00
   3 -10  -1   92.89    5.90
   3  10   0    1.30    0.80
  -3  10   0    2.20    0.80
   3 -10   0    1.10    0.90
  -3 -10   0    2.20    0.90
   3 -10   0    4.40    1.60
  -3  10  -1   12.80    1.50
  -3  10  -1   13.10    1.60
   3  10   1   12.90    1.50
   3 -10   1    8.60    1.50
  -3 -10  -1    9.40    1.60
   3  10   2   29.80    2.40
  -3  10  -2   32.20    2.40
  -3  10  -2   29.10    2.40
  -3 -10  -2   29.90    2.50
  -3  10  -3    3.40    0.90
  -3  10  -3    5.60    0.90
   3  10   3    5.70    1.00
  -3 -10  -3    5.70    1.00
  -3 -10  -3    5.00    0.90
  -3  10  -4    1.60    0.70
  -3  10  -4    1.50    0.80
   3  10   4    1.10    0.70
  -3 -10  -4    0.30    0.70
  -3 -10  -4    1.90    0.70
  -3  10  -5    3.30    1.00
   3  10   5    4.60    0.80
  -3  10  -5    1.80    0.60
  -3 -10  -5    3.00    0.70
  -3 -10  -5    2.90    1.10
  -3  10  -6    1.90    0.50
   3  10   6    1.60    0.50
  -3 -10  -6    0.60    0.80
  -3 -10  -6    2.50    0.70
  -3  11   6    7.20    1.10
  -3 -11   6    8.40    1.00
   3 -11  -6    7.60    1.00
  -3  11   5   12.10    1.30
  -3 -11   5   14.80    1.40
   3 -11  -5   11.60    1.30
  -3  11   4   22.90    1.70
   3 -11  -4   18.00    1.70
  -3  11   3    9.90    1.50
   3 -11  -3   10.30    1.30
   3  11  -2    9.30    1.30
  -3  11   2   13.70    1.40
   3 -11  -2   11.40    1.50
  -3 -11   2   15.40    1.60
  -3  11   1   15.30    1.50
   3  11  -1   13.60    1.30
   3  11   0    7.60    1.10
  -3  11   0    9.50    1.30
  -3 -11   0   11.00    1.40
   3  11   1    7.20    1.10
  -3  11  -1    6.70    1.30
  -3 -11  -1    8.50    1.50
  -3  11  -2   13.10    1.40
   3  11   2   13.50    1.40
  -3 -11  -2   15.70    1.50
   3  11   3    5.90    1.00
  -3  11  -3    4.40    0.80
  -3 -11  -3    6.80    1.00
   3  11   4    4.90    0.70
  -3 -11  -4    5.20    0.90
  -3  12   3    3.20    0.60
  -3 -12   3    4.00    0.70
  -3  12   2    1.80    0.50
  -3  12   1    0.60    0.50
  -3 -12   1    0.80    0.60
   3  12   0    1.00    0.60
  -3  12   0   -0.30    0.50
  -3 -12   0    0.40    0.60
   3  12   1    5.40    0.70
  -3  12  -1    5.40    0.80
   4   0 -13    0.30    0.70
   4   0 -13    0.00    0.70
   4   0 -12    5.50    1.10
   4   0 -12    4.10    1.10
  -4   0  11    3.00    1.50
   4   0 -11    0.70    0.80
   4   0 -11    0.50    0.90
   4   0 -11   -1.10    0.90
   4   0 -11    0.80    2.20
   4   0 -10    6.70    1.10
   4   0 -10    4.10    1.10
   4   0 -10    3.40    1.20
   4   0 -10    4.80    1.30
   4   0 -10    2.30    1.20
  -4   0  10    6.10    1.30
   4   0 -10    4.80    1.30
   4   0  -9    0.10    1.10
   4   0  -9    1.60    1.10
   4   0  -9    0.70    0.90
  -4   0   9    1.90    0.90
   4   0  -9   -1.70    1.00
   4   0  -9    0.20    0.80
   4   0  -8  112.89    6.90
   4   0  -8  123.59    7.20
   4   0  -8  103.79    7.00
   4   0  -8  107.09    6.90
   4   0  -8  101.09    7.00
   4   0  -8  113.49    7.00
   4   0  -7    1.30    0.90
   4   0  -7    1.00    0.80
  -4   0   7    0.60    0.80
   4   0  -7    0.00    0.60
   4   0  -7    0.30    0.50
   4   0  -6   44.70    3.00
   4   0  -6   41.30    3.00
  -4   0   6   48.90    3.00
   4   0  -5    0.00    0.40
   4   0  -5    0.00    0.40
  -4   0   5    0.20    0.40
   4   0  -4  193.68   10.70
   4   0  -4  177.78   10.60
  -4   0   4  163.78   10.60
   4   0  -3    1.60    0.40
  -4   0   3    1.00    0.40
  -4   0   2 9999.00  585.54
   4   0  -1   10.50    0.90
   4   0  -1   13.60    1.00
  -4   0   1   11.10    1.00
   4   0   0  897.11   52.39
   4   0   0  849.72   52.39
  -4   0   0  933.31   52.49
  -4   0  -1    0.80    0.40
   4   0   1    0.20    0.30
   4   0   2    2.90    0.50
  -4   0  -3    0.50    0.50
   4   0   3    2.20    0.50
   4   0   4   37.50    2.40
  -4   0  -4   30.70    2.50
   4   0   5   -0.10    0.70
  -4   0  -5    2.60    0.90
  -4   0  -5    0.70    0.60
  -4   0  -5   -0.20    0.80
  -4   0  -6    5.50    1.00
  -4   0  -6    7.10    1.30
  -4   0  -6    5.50    0.90
  -4   0  -6    4.70    1.00
  -4   0  -6    4.30    0.90
  -4   0  -7    0.40    0.80
  -4   0  -7    1.20    1.10
  -4   0  -7   -0.80    0.80
  -4   0  -7    0.10    0.80
  -4   0  -7   -1.30    0.80
  -4   0  -8    2.10    1.00
  -4   0  -8    2.40    1.10
  -4   0  -8    0.20    0.80
  -4   0  -8    1.40    1.00
  -4   0  -9    0.20    0.70
  -4   0  -9   -0.50    0.80
  -4   0  -9    0.20    1.00
  -4   0  -9    0.00    0.60
  -4   0 -10    4.00    0.90
  -4   0 -10    4.20    0.70
   4   1 -13    0.00    0.70
   4   1 -13   -0.10    0.60
   4  -1 -13    1.00    0.70
   4  -1 -13    0.90    0.70
   4   1 -12   26.90    2.20
   4   1 -12   22.50    2.20
   4  -1 -12   22.10    2.10
   4  -1 -12   24.80    2.30
   4  -1 -12   22.00    2.20
   4   1 -11    4.00    1.50
   4   1 -11    4.50    1.10
  -4   1  11    5.80    1.30
   4   1 -11    2.80    1.10
   4   1 -11    3.30    1.00
   4   1 -11    4.80    1.10
   4  -1 -11    4.30    1.00
   4  -1 -11    5.20    1.20
   4  -1 -11    2.90    1.10
   4   1 -10    2.10    1.00
   4   1 -10    2.40    1.10
   4   1 -10    2.80    0.90
   4   1 -10    4.30    1.10
   4   1 -10    4.80    1.20
   4   1 -10    3.30    1.00
   4  -1 -10    3.90    1.10
   4  -1 -10    3.00    1.40
   4  -1 -10    3.70    1.00
   4  -1 -10    0.30    1.50
   4  -1 -10    1.40    1.20
   4  -1 -10    3.80    1.10
  -4  -1  10    1.20    1.50
   4   1  -9    8.70    1.50
   4   1  -9    9.30    1.60
   4   1  -9    7.90    1.30
   4   1  -9    9.80    1.50
   4  -1  -9    7.30    1.30
   4  -1  -9    8.90    1.40
   4  -1  -9    7.00    1.10
  -4  -1   9    7.00    1.30
   4  -1  -9   10.50    1.60
   4  -1  -9    6.80    1.10
   4  -1  -9   11.10    1.40
   4  -1  -9    9.50    1.60
  -4   1   8   46.20    3.10
   4   1  -8   39.70    3.10
   4   1  -8   41.50    3.10
   4   1  -8   37.70    3.10
   4   1  -8   37.30    3.20
   4  -1  -8   45.20    3.10
   4  -1  -8   46.80    3.30
  -4  -1   8   44.70    3.10
   4  -1  -8   38.30    3.00
   4  -1  -8   44.50    3.10
   4  -1  -8   36.20    3.30
   4   1  -7   32.70    2.30
   4   1  -7   32.30    2.60
   4   1  -7   31.10    2.30
   4   1  -7   24.10    2.60
   4   1  -7   25.50    2.50
  -4   1   7   32.00    2.30
   4  -1  -7   25.70    2.30
   4  -1  -7   31.40    2.30
  -4  -1   7   26.20    2.30
   4  -1  -7   31.60    2.50
   4  -1  -7   31.70    2.30
   4   1  -6  147.69    9.10
   4   1  -6  144.29    9.20
  -4   1   6  164.28    9.20
   4  -1  -6  152.48    9.10
  -4  -1   6  146.99    9.10
   4  -1  -6  147.09    9.20
  -4   1   5   56.59    3.50
   4   1  -5   55.19    3.50
   4   1  -5   53.59    3.60
   4  -1  -5   54.99    3.60
   4  -1  -5   56.39    3.50
  -4  -1   5   53.19    3.50
   4   1  -4   71.09    5.10
   4   1  -4   83.89    4.80
  -4   1   4   81.09    4.70
   4  -1  -4   74.99    4.90
   4  -1  -4   82.39    4.80
  -4  -1   4   68.59    4.70
   4   1  -3  154.38    9.20
   4   1  -3  167.88    9.30
  -4   1   3  151.58    9.20
   4  -1  -3  148.29    9.20
   4  -1  -3  150.48    9.20
  -4   1   2  324.77   19.40
   4   1  -2  347.07   19.40
   4   1  -2  329.57   19.40
   4  -1  -2  339.07   19.40
  -4  -1   2  295.77   19.40
   4  -1  -2  338.87   19.40
  -4   1   1  132.99    8.00
   4   1  -1  128.29    7.90
   4   1  -1  133.49    7.90
   4  -1  -1  136.49    8.00
   4  -1  -1  141.39    8.00
  -4  -1   1  127.59    8.00
   4   1   0  124.49    7.90
  -4   1   0  134.39    8.10
   4  -1   0  134.79    7.90
   4  -1   0  138.09    7.90
  -4   1  -1   34.10    2.30
  -4  -1  -1   35.30    2.30
  -4   1  -2    8.00    1.00
  -4  -1  -2    9.10    1.10
  -4   1  -3  100.19    6.50
  -4  -1  -3  102.09    6.50
   4  -1   3  113.29    6.50
  -4   1  -4   35.30    2.90
  -4  -1  -4   27.40    2.30
   4  -1   4   33.10    2.30
  -4   1  -5    8.40    1.40
  -4   1  -5    9.90    1.30
  -4   1  -5    6.80    1.30
  -4  -1  -5   11.20    1.50
  -4  -1  -5   12.10    1.60
  -4  -1  -5   12.70    1.60
  -4  -1  -5    9.50    1.30
   4  -1   5   11.90    1.60
  -4  -1  -5    7.30    1.50
  -4   1  -6    1.60    0.80
  -4   1  -6   -0.10    0.80
  -4   1  -6    0.30    0.70
  -4  -1  -6    0.90    0.80
  -4  -1  -6   -0.70    0.80
  -4  -1  -6    0.60    0.80
  -4  -1  -6    0.60    1.00
   4  -1   6   -0.50    1.50
  -4  -1  -6    1.40    0.70
  -4   1  -7    0.20    0.80
  -4   1  -7    2.40    0.80
  -4   1  -7    0.70    0.80
  -4   1  -7    1.50    0.90
  -4   1  -7   -2.20    1.40
  -4  -1  -7    2.40    0.90
  -4  -1  -7    0.80    0.90
  -4  -1  -7    0.80    0.80
  -4  -1  -7    1.10    1.00
  -4  -1  -8    3.50    1.20
  -4  -1  -8    3.90    1.20
  -4  -1  -8    3.60    0.90
  -4  -1  -8    3.40    1.10
  -4  -1  -8    3.30    1.70
  -4   1  -9    3.20    0.80
  -4   1  -9    3.10    1.00
  -4   1  -9    4.10    0.80
  -4  -1  -9    4.20    0.80
  -4  -1  -9    4.30    1.10
  -4  -1  -9    3.60    0.90
  -4  -1  -9    4.50    0.80
  -4  -1 -10    1.40    0.60
  -4  -1 -10    1.80    0.60
  -4  -1 -10    1.20    1.10
   4   2 -13    0.50    0.70
   4  -2 -13    1.00    0.60
   4  -2 -13    1.30    0.70
   4  -2 -13    1.80    0.70
   4   2 -12    4.00    0.90
   4   2 -12    1.60    0.80
   4   2 -12    2.60    0.90
   4  -2 -12    2.90    0.90
   4  -2 -12    3.40    1.00
   4  -2 -12    5.10    1.00
   4   2 -11    3.40    1.30
   4   2 -11    4.30    1.10
   4   2 -11    5.90    1.20
   4   2 -11    6.70    1.10
   4  -2 -11    6.50    1.10
   4  -2 -11    6.10    1.10
   4  -2 -11    5.70    1.20
   4   2 -10   31.90    2.80
   4   2 -10   33.00    2.90
  -4   2  10   34.90    2.80
   4   2 -10   33.00    2.90
   4   2 -10   29.70    2.70
   4  -2 -10   34.10    2.80
   4  -2 -10   30.60    2.80
   4  -2 -10   31.00    2.70
   4   2  -9    6.50    1.20
  -4   2   9   10.00    1.50
   4   2  -9    7.00    1.20
   4   2  -9    9.40    1.60
   4   2  -9    8.50    1.40
   4   2  -9    6.80    1.20
   4  -2  -9    7.00    1.70
   4  -2  -9    8.60    1.20
   4  -2  -9    5.50    1.30
   4  -2  -9    8.30    1.30
   4  -2  -9    6.60    1.30
   4  -2  -9    6.80    1.30
   4   2  -8   99.39    6.40
   4   2  -8  103.39    6.50
   4   2  -8   96.89    6.40
   4   2  -8  101.69    6.40
  -4   2   8  107.89    6.40
   4   2  -8  100.29    6.30
   4  -2  -8  106.69    6.50
   4  -2  -8   98.19    6.30
   4  -2  -8   93.79    6.40
   4  -2  -8   99.49    6.40
   4  -2  -8   99.29    6.30
   4  -2  -8   86.99    6.20
   4   2  -7   23.10    2.40
   4   2  -7   23.80    3.00
   4   2  -7   19.10    1.80
  -4   2   7   21.50    1.80
   4   2  -7   18.90    2.40
   4  -2  -7   20.90    1.80
   4  -2  -7   18.90    2.20
   4  -2  -7   24.50    1.80
   4  -2  -7   17.90    2.00
   4   2  -6  110.79    6.60
   4   2  -6   99.49    6.50
   4  -2  -6  106.79    6.50
   4  -2  -6  102.79    6.50
   4   2  -5  179.58   10.60
   4   2  -5  173.18   10.60
  -4   2   5  173.18   10.50
   4  -2  -5  168.48   10.60
   4  -2  -5  182.28   10.50
   4   2  -4   71.89    4.70
   4   2  -4   72.59    4.60
  -4   2   4   72.89    4.60
   4  -2  -4   75.19    4.60
   4  -2  -4   80.59    4.70
   4   2  -3   20.20    1.50
  -4   2   3   23.00    1.50
   4   2  -3   23.30    1.60
   4  -2  -3   21.10    1.50
  -4  -2   3   19.70    1.40
   4  -2  -3   21.00    1.60
  -4   2   2  417.36   24.90
   4   2  -2  438.36   24.90
   4   2  -2  418.36   24.90
   4  -2  -2  422.86   24.90
  -4  -2   2  394.06   24.90
   4  -2  -2  442.46   24.90
   4   2  -1   54.89    3.30
  -4   2   1   55.79    3.60
   4   2  -1   48.30    3.20
   4  -2  -1   52.39    3.30
   4  -2  -1   51.89    3.30
  -4  -2   1   54.19    3.30
  -4   2   0  189.68   10.90
   4   2   0  176.28   10.90
  -4   2  -1   49.70    3.20
  -4  -2  -1   51.19    3.30
  -4   2  -2   25.80    2.00
   4  -2   2   30.30    2.00
  -4  -2  -2   27.50    2.10
  -4   2  -3  146.39    9.00
  -4  -2  -3  158.58    9.10
   4  -2   3  141.69    9.10
  -4  -2  -4   48.70    3.30
  -4  -2  -4   47.50    3.40
  -4  -2  -4   50.19    3.50
  -4   2  -5   17.60    1.90
  -4   2  -5   17.00    1.80
  -4   2  -5   16.10    2.30
  -4   2  -5   20.80    1.70
  -4  -2  -5   17.50    1.90
  -4  -2  -5   18.50    1.80
  -4  -2  -5   18.10    1.90
  -4  -2  -5   13.80    2.00
   4  -2   5   20.80    1.90
  -4  -2  -5   15.00    1.90
  -4   2  -6    1.20    1.20
  -4   2  -6    0.00    0.80
  -4   2  -6    2.80    0.90
   4  -2   6    1.60    1.10
  -4  -2  -6    1.40    1.00
  -4  -2  -6    3.20    1.20
  -4  -2  -6    2.50    1.50
  -4  -2  -6    1.90    1.20
  -4   2  -7    1.50    1.00
  -4   2  -7    0.60    0.90
  -4   2  -7    2.10    1.20
  -4   2  -7    0.70    0.80
  -4  -2  -7    0.70    0.80
  -4  -2  -7    2.40    1.10
  -4  -2  -7    1.80    0.90
  -4  -2  -7    0.90    0.80
  -4   2  -8    1.80    0.80
  -4   2  -8    2.20    0.80
  -4  -2  -8    1.10    1.30
  -4  -2  -8   -0.40    1.30
  -4  -2  -8    0.60    1.20
  -4  -2  -8    1.50    1.40
  -4  -2  -8    1.40    0.90
  -4  -2  -9    1.30    0.80
  -4  -2  -9    1.30    0.70
  -4  -2  -9    3.10    0.90
  -4  -2  -9    0.50    0.60
  -4  -2 -10    0.80    0.70
  -4  -2 -10    1.40    0.50
  -4  -2 -10    0.60    0.60
   4   3 -13    0.30    0.70
   4  -3 -13    0.40    0.60
   4  -3 -13    0.30    0.60
   4  -3 -13    0.30    0.50
   4   3 -12    2.20    1.20
   4   3 -12    2.30    0.80
   4   3 -12    1.70    0.70
   4  -3 -12    2.90    1.00
   4  -3 -12    2.20    0.90
   4  -3 -12    1.70    0.90
  -4   3  11    5.60    1.20
   4   3 -11    6.90    1.20
   4   3 -11    5.60    1.10
   4   3 -11    7.80    1.20
   4   3 -11    6.90    1.30
   4  -3 -11    9.90    1.80
   4  -3 -11    9.10    1.50
  -4   3  10   52.99    4.10
   4   3 -10   48.60    4.10
   4   3 -10   59.69    4.20
   4   3 -10   52.09    4.10
   4   3 -10   59.69    4.10
   4  -3 -10   63.09    4.20
   4  -3 -10   60.09    4.30
   4  -3 -10   63.29    4.00
   4   3  -9   31.20    2.80
  -4   3   9   34.80    2.80
   4   3  -9   34.20    2.90
   4   3  -9   31.20    2.80
   4   3  -9   32.60    2.90
   4  -3  -9   33.40    2.90
   4  -3  -9   37.70    2.70
   4  -3  -9   31.80    2.80
   4   3  -8   37.30    3.10
   4   3  -8   40.50    3.00
   4   3  -8   39.20    3.00
  -4   3   8   41.10    3.00
   4   3  -8   39.40    3.00
   4   3  -8   42.50    3.30
   4  -3  -8   39.20    3.10
   4  -3  -8   33.10    2.80
   4  -3  -8   42.60    3.00
   4  -3  -8   44.70    3.00
   4  -3  -8   33.70    3.00
   4   3  -7   32.60    2.40
   4   3  -7   30.90    2.30
   4   3  -7   27.30    2.30
   4   3  -7   31.00    2.50
   4   3  -7   29.30    2.50
  -4   3   7   30.10    2.20
   4  -3  -7   23.50    2.40
   4  -3  -7   30.10    2.30
   4  -3  -7   25.50    2.20
   4  -3  -7   26.40    2.40
   4  -3  -7   25.80    2.20
   4  -3  -7   26.90    2.20
   4   3  -6   67.99    4.40
   4   3  -6   64.19    4.60
   4   3  -6   67.39    4.30
   4   3  -6   58.09    4.60
  -4   3   6   70.39    4.30
   4  -3  -6   71.59    4.30
   4  -3  -6   67.69    4.30
  -4   3   5   64.89    3.90
   4   3  -5   61.99    3.90
   4   3  -5   58.29    3.90
   4  -3  -5   58.09    3.80
   4  -3  -5   56.29    3.90
   4   3  -4   47.10    3.00
  -4   3   4   45.50    3.00
   4   3  -4   43.60    3.00
   4  -3  -4   46.40    3.00
   4  -3  -4   46.90    3.00
   4   3  -3   35.40    2.60
   4   3  -3   36.10    2.40
  -4   3   3   38.30    2.40
   4  -3  -3   38.60    2.50
   4  -3  -3   36.20    2.40
  -4   3   2    3.10    0.50
  -4  -3   2    3.30    0.60
   4  -3  -2    4.70    0.70
   4   3  -1   15.30    1.20
   4  -3  -1   15.40    1.30
   4  -3  -1   16.90    1.30
  -4  -3   1   18.80    1.30
  -4   3   0   68.29    4.20
  -4  -3   0   69.59    4.20
   4  -3   0   63.19    4.20
  -4   3  -1   19.60    1.60
   4  -3   1   22.30    1.70
  -4  -3  -1   20.40    1.70
  -4   3  -2   82.49    5.40
  -4  -3  -2   91.69    5.50
   4  -3   2   88.09    5.40
  -4   3  -3   51.29    3.50
  -4  -3  -3   56.49    3.60
  -4   3  -4    9.30    1.60
  -4   3  -4    9.90    1.60
  -4  -3  -4   13.00    1.40
  -4  -3  -4   11.80    2.10
  -4   3  -5   13.00    1.60
  -4   3  -5   17.40    1.90
  -4   3  -5   11.90    1.60
  -4  -3  -5   11.40    2.10
  -4  -3  -5   15.50    1.70
   4  -3   5   16.30    1.90
  -4  -3  -5   15.10    1.70
  -4  -3  -5   13.50    1.70
  -4  -3  -5   13.00    1.80
  -4  -3  -5   14.60    1.70
  -4   3  -6   68.69    5.00
  -4  -3  -6   76.89    5.10
  -4  -3  -6   74.69    5.00
  -4  -3  -6   71.29    5.20
  -4  -3  -6   80.99    5.00
   4  -3   6   75.19    5.10
  -4  -3  -6   76.19    5.10
  -4   3  -7    2.80    1.10
  -4   3  -7    2.90    1.10
  -4   3  -7    3.00    1.00
  -4  -3  -7    5.00    1.30
  -4  -3  -7    3.80    1.00
  -4  -3  -7    2.90    1.00
  -4  -3  -7    3.30    1.30
  -4  -3  -7    4.50    1.10
  -4  -3  -7    4.60    1.00
  -4   3  -8    0.60    1.00
  -4   3  -8    2.00    0.90
  -4  -3  -8    2.40    0.90
  -4  -3  -8    0.40    1.10
  -4  -3  -8    2.30    0.80
  -4  -3  -8    2.70    0.80
  -4  -3  -8    3.20    1.20
  -4   3  -9    0.40    0.90
  -4  -3  -9    2.30    0.80
  -4  -3  -9    2.40    0.70
  -4  -3  -9    2.30    1.00
  -4  -3  -9    2.00    0.80
  -4  -3 -10    0.60    0.60
  -4  -3 -10   -0.20    0.50
  -4  -3 -10    0.70    0.50
   4   4 -13    0.00    0.50
   4  -4 -13    1.10    0.50
   4  -4 -13    0.30    0.50
   4  -4 -13    0.80    0.50
   4   4 -12    3.00    0.70
   4  -4 -12    3.60    0.80
   4  -4 -12    3.20    0.90
   4  -4 -12    1.80    0.80
   4   4 -11    7.90    1.40
   4   4 -11    7.40    1.30
  -4   4  11    4.40    1.40
   4   4 -11    6.80    1.10
   4  -4 -11   10.30    1.60
   4  -4 -11    5.80    1.10
   4  -4 -11    7.80    1.10
  -4   4  10   22.20    2.80
   4   4 -10   28.20    2.80
   4   4 -10   25.30    2.90
   4  -4 -10   24.70    2.60
   4  -4 -10   24.30    2.50
   4  -4 -10   25.40    2.80
   4   4  -9    0.20    0.90
   4   4  -9    0.60    1.00
  -4   4   9    0.50    0.80
   4   4  -9    0.10    1.10
   4   4  -9    1.30    1.00
   4   4  -9    2.50    1.00
   4  -4  -9    2.90    0.90
   4  -4  -9    1.70    1.00
   4  -4  -9    1.80    1.00
   4  -4  -9    0.30    1.00
  -4   4   8   12.80    1.60
   4   4  -8   13.50    1.80
   4   4  -8   12.30    1.70
   4   4  -8   12.30    1.70
   4   4  -8   10.10    1.80
   4  -4  -8   15.60    1.70
   4  -4  -8   15.20    1.70
   4  -4  -8   11.50    1.50
  -4   4   7   47.40    3.20
   4   4  -7   48.50    3.30
   4   4  -7   47.70    3.30
   4   4  -7   47.50    3.20
   4   4  -7   42.40    3.20
   4   4  -7   45.70    3.20
   4  -4  -7   39.80    3.10
   4  -4  -7   43.50    3.20
   4  -4  -7   40.50    3.20
   4  -4  -7   45.20    3.20
   4  -4  -7   44.00    3.10
   4   4  -6    6.50    0.90
   4   4  -6    4.70    1.00
  -4   4   6    4.90    0.80
   4  -4  -6    4.60    1.00
   4  -4  -6    4.60    0.80
   4  -4  -6    4.90    1.00
   4  -4  -6    4.40    1.00
   4   4  -5  278.97   17.00
  -4   4   5  269.57   17.00
   4   4  -5  287.27   17.00
   4  -4  -5  288.77   17.00
   4  -4  -5  297.27   17.00
   4   4  -4  105.19    6.60
  -4   4   4  101.69    6.50
   4   4  -4  108.59    6.60
   4  -4  -4  108.29    6.60
   4  -4  -4  109.49    6.50
   4   4  -3  408.66   24.40
   4   4  -3  431.76   24.40
  -4   4   3  398.66   24.30
   4  -4  -3  403.26   24.40
   4  -4  -3  417.16   24.30
  -4   4   2    4.80    0.80
   4   4  -2    3.30    0.50
   4  -4  -2    3.60    0.60
   4  -4  -2    2.80    0.50
  -4   4   1  191.58   11.10
   4  -4  -1  184.48   11.10
   4  -4  -1  181.28   11.10
  -4   4   0   18.70    1.60
   4  -4   0   18.10    1.60
  -4  -4   0   22.30    1.50
  -4   4  -1  266.87   14.90
   4  -4   1  238.38   14.90
  -4  -4  -1  242.38   14.90
  -4   4  -2   12.20    1.30
   4  -4   2   15.60    1.50
  -4  -4  -2   13.10    1.40
  -4   4  -3   83.89    5.30
  -4   4  -3   77.79    5.10
  -4   4  -3   74.99    5.30
  -4  -4  -3   81.89    5.30
  -4  -4  -3   77.49    5.30
   4  -4   3   86.19    5.30
  -4  -4  -3   79.49    5.30
  -4  -4  -3   92.29    5.50
  -4  -4  -3   88.29    5.30
  -4   4  -4    4.30    1.30
  -4   4  -4    2.70    1.30
  -4   4  -4    3.50    0.90
  -4   4  -4    2.40    0.90
  -4  -4  -4    4.80    1.00
  -4  -4  -4    4.70    1.00
   4  -4   4    5.80    1.00
  -4  -4  -4    4.10    1.40
  -4  -4  -4    4.50    0.90
  -4   4  -5   29.10    2.70
  -4   4  -5   34.70    2.70
  -4  -4  -5   37.40    2.90
  -4  -4  -5   28.40    2.80
  -4  -4  -5   37.90    2.80
   4  -4   5   37.30    2.90
  -4  -4  -5   32.00    2.80
  -4  -4  -5   36.90    2.90
  -4   4  -6    1.30    1.00
  -4   4  -6   -0.30    1.20
  -4   4  -6    1.70    1.00
  -4  -4  -6    2.30    1.00
  -4  -4  -6    2.50    1.00
   4  -4   6    0.60    1.60
  -4  -4  -6    2.60    1.20
  -4  -4  -6    2.40    1.00
  -4  -4  -6    0.80    1.10
  -4  -4  -6    2.60    1.00
  -4   4  -7    1.50    1.00
  -4   4  -7    1.40    1.00
  -4  -4  -7    0.60    0.80
  -4  -4  -7    2.20    1.20
  -4  -4  -7    2.80    0.90
  -4  -4  -7    1.50    0.90
  -4  -4  -7    0.50    0.90
  -4  -4  -7    3.90    1.40
  -4   4  -8    2.30    0.90
  -4   4  -8    3.50    0.90
  -4  -4  -8    0.80    0.70
  -4  -4  -8    2.50    1.20
  -4  -4  -8    2.40    0.90
  -4  -4  -8    2.50    1.00
  -4  -4  -8    1.40    0.80
  -4  -4  -9    2.10    0.70
  -4  -4  -9    1.20    0.60
  -4  -4  -9    0.30    1.10
  -4  -4 -10    0.30    0.50
  -4  -4 -10   -0.70    0.70
  -4  -4 -10    0.90    0.40
   4   5 -12    2.00    0.60
   4   5 -12    2.30    0.60
   4  -5 -12    2.20    0.70
   4  -5 -12    2.20    0.70
   4  -5 -12    1.70    0.70
   4   5 -11   14.20    1.60
   4   5 -11   11.10    1.50
   4  -5 -11   13.20    1.60
   4  -5 -11   13.20    1.60
   4  -5 -11    8.90    1.70
  -4   5  10   32.00    2.80
   4   5 -10   32.20    2.80
   4   5 -10   34.90    2.80
   4  -5 -10   36.40    2.90
   4  -5 -10   35.70    2.80
   4  -5 -10   36.60    3.00
   4   5  -9   79.99    5.20
  -4   5   9   77.99    5.20
   4   5  -9   76.79    5.20
   4   5  -9   70.29    5.10
   4  -5  -9   79.99    5.20
   4  -5  -9   74.19    5.20
   4   5  -8    6.00    1.10
   4   5  -8    6.90    1.20
   4   5  -8    6.90    1.30
   4   5  -8    6.00    1.10
  -4   5   8    9.40    1.40
   4   5  -8    7.80    1.20
   4  -5  -8    7.00    1.20
   4  -5  -8    7.80    1.20
   4   5  -7   26.10    2.20
  -4   5   7   23.90    2.90
   4   5  -7   27.50    2.40
   4  -5  -7   25.40    2.20
   4   5  -6    6.90    1.10
   4   5  -6    9.80    1.50
   4   5  -6    8.80    1.30
  -4   5   6    7.70    1.20
   4   5  -6    9.10    1.40
   4  -5  -6    6.20    1.00
   4  -5  -6   10.00    1.50
   4  -5  -6    7.10    1.40
   4  -5  -6    6.90    1.10
   4   5  -5   94.59    6.20
   4   5  -5   87.89    5.60
   4   5  -5   92.19    5.70
  -4   5   5   90.29    5.60
   4  -5  -5   89.09    5.60
   4  -5  -5   79.29    5.70
   4  -5  -5   86.69    5.60
   4   5  -4  142.29    8.70
  -4   5   4  140.39    8.70
   4   5  -4  140.09    8.80
   4   5  -4  147.29    8.80
   4  -5  -4  143.69    8.70
  -4   5   3   51.09    3.70
   4   5  -3   60.59    3.70
   4   5  -3   59.89    3.60
   4  -5  -3   55.89    3.70
   4  -5  -3   54.79    3.70
   4   5  -2    9.20    1.10
   4   5  -2   10.90    1.00
   4  -5  -2   10.10    1.10
   4  -5  -2    8.80    1.10
   4   5  -1   98.69    5.90
  -4   5   1  102.79    6.00
   4  -5  -1   87.89    5.90
   4  -5   0   57.79    3.70
  -4   5  -1   15.30    1.60
  -4   5  -1   13.40    2.30
   4  -5   1   19.90    1.70
  -4  -5  -1   19.80    1.60
  -4   5  -2   42.40    3.00
  -4  -5  -2   46.30    3.20
  -4   5  -3   39.80    2.90
  -4   5  -3   34.70    2.90
  -4  -5  -3   35.00    2.90
  -4  -5  -3   38.50    2.90
  -4  -5  -3   44.20    2.90
  -4  -5  -3   38.90    2.90
  -4  -5  -3   43.80    3.00
  -4  -5  -3   38.00    2.90
  -4   5  -4   13.10    1.70
  -4   5  -4   12.60    1.70
  -4  -5  -4   11.50    1.60
   4  -5   4   15.50    1.90
  -4  -5  -4   17.10    1.80
  -4  -5  -4   12.60    1.70
  -4  -5  -4   13.20    1.60
  -4  -5  -4   14.90    1.80
  -4  -5  -4   12.90    1.70
  -4   5  -5   46.50    3.60
  -4   5  -5   55.69    3.70
  -4  -5  -5   49.20    3.60
  -4  -5  -5   47.20    3.70
  -4  -5  -5   53.79    3.80
  -4  -5  -5   49.90    3.60
  -4  -5  -5   47.50    3.70
  -4  -5  -5   52.99    3.70
  -4   5  -6   13.90    2.00
  -4   5  -6   13.40    1.90
  -4  -5  -6   16.60    2.00
   4  -5   6   11.00    1.80
  -4  -5  -6   11.10    2.10
  -4  -5  -6   16.00    2.30
  -4  -5  -6   15.60    2.00
  -4  -5  -6   17.60    2.00
  -4  -5  -6   14.10    1.90
  -4   5  -7    6.70    1.20
  -4   5  -7    5.50    1.00
  -4  -5  -7    7.50    1.20
  -4  -5  -7    6.70    1.10
  -4  -5  -7    5.20    1.30
  -4  -5  -7    6.20    1.10
  -4  -5  -7    5.90    1.30
  -4   5  -8    4.20    1.00
  -4   5  -8    4.60    1.00
  -4  -5  -8    2.30    1.20
  -4  -5  -8    4.60    0.90
  -4  -5  -8    6.40    1.20
  -4  -5  -9    1.10    0.50
  -4  -5  -9    0.70    0.60
  -4  -5  -9    1.20    0.80
   4   6 -12    1.00    0.50
   4  -6 -12    1.20    0.50
   4  -6 -12    0.40    0.40
   4  -6 -12   -0.70    0.70
   4   6 -11   10.20    1.30
   4   6 -11    9.90    1.20
   4  -6 -11   11.70    1.40
   4  -6 -11   12.60    1.50
   4  -6 -11   12.50    1.40
   4   6 -10    1.20    0.80
   4   6 -10    0.20    0.80
   4   6 -10   -0.80    1.30
   4  -6 -10    1.40    0.90
   4  -6 -10    0.40    0.80
   4  -6 -10    1.10    0.80
  -4   6   9   27.30    2.60
   4   6  -9   32.30    2.60
   4   6  -9   33.60    2.60
   4   6  -9   25.10    2.50
   4  -6  -9   29.70    2.60
   4  -6  -9   30.50    2.70
   4  -6  -9   35.00    2.60
  -4   6   8    1.50    0.80
  -4   6   8    0.90    0.80
   4   6  -8    0.10    0.80
   4   6  -8    0.20    1.00
   4   6  -8    1.20    0.90
   4  -6  -8    2.10    1.00
   4  -6  -8    1.10    0.90
   4  -6  -8    0.40    0.90
   4   6  -7   18.10    1.80
   4   6  -7   16.20    1.90
  -4   6   7   14.70    1.60
   4   6  -7   17.70    2.00
   4   6  -7   15.60    1.90
  -4   6   7   18.10    1.80
   4  -6  -7   17.00    1.70
   4  -6  -7   12.50    1.80
   4  -6  -7   17.20    1.90
   4   6  -6    3.40    0.90
   4   6  -6    4.90    1.10
  -4   6   6    3.20    1.50
  -4   6   6    3.70    0.80
   4  -6  -6    4.70    1.60
   4  -6  -6    4.50    0.90
  -4   6   5   41.70    2.90
   4   6  -5   32.70    2.90
   4   6  -5   43.40    3.00
   4   6  -5   42.70    3.00
   4  -6  -5   43.80    2.90
   4   6  -4   49.90    3.30
   4   6  -4   48.20    3.30
  -4   6   4   42.10    3.20
  -4   6   4   47.50    3.10
   4  -6  -4   41.90    3.10
   4  -6  -4   45.70    3.10
   4   6  -3   45.20    3.10
  -4   6   3   37.90    3.10
  -4   6   3   40.40    2.90
   4   6  -3   47.60    3.00
   4   6  -3   42.60    2.90
   4  -6  -3   42.90    2.90
   4  -6  -3   43.30    2.90
  -4   6   2    9.20    1.10
   4   6  -2   10.60    1.10
  -4   6   2    9.20    1.50
   4   6  -2   10.80    1.20
  -4  -6   2    8.30    1.20
   4  -6  -2   12.00    1.20
   4  -6  -2   10.40    1.20
  -4   6   1   51.69    4.00
  -4   6   1   66.49    4.00
  -4   6   1   64.19    3.90
   4  -6  -1   54.49    3.90
   4  -6  -1   55.79    3.80
  -4  -6   1   60.09    3.90
  -4   6   0   67.59    4.40
  -4   6   0   60.69    4.40
  -4   6   0   71.49    4.90
   4  -6   0   71.59    4.60
  -4   6  -1   69.59    5.10
  -4   6  -1   80.59    4.90
  -4   6  -1   73.69    4.90
   4  -6   1   77.19    4.90
  -4  -6  -1   79.89    4.90
  -4  -6  -1   78.29    5.20
  -4  -6  -1   71.09    4.90
  -4  -6  -1   72.59    4.90
  -4   6  -2   33.30    2.70
  -4   6  -2   37.60    2.70
  -4  -6  -2   35.90    2.60
  -4  -6  -2   34.50    2.70
  -4  -6  -2   36.90    2.70
  -4  -6  -2   32.00    2.60
  -4   6  -3   10.10    1.50
  -4  -6  -3   11.00    1.40
  -4  -6  -3    6.30    1.10
  -4  -6  -3    7.20    1.20
  -4  -6  -3    8.90    1.40
  -4  -6  -3    8.30    1.40
  -4   6  -4    2.70    0.90
  -4   6  -4    2.40    1.00
  -4  -6  -4    4.00    1.10
  -4  -6  -4    3.00    1.00
  -4  -6  -4    3.10    0.90
  -4  -6  -4    2.30    0.90
   4  -6   4    3.60    1.30
  -4  -6  -4    2.30    0.90
  -4   6  -5   48.00    3.60
  -4   6  -5   45.90    3.60
  -4  -6  -5   48.00    3.70
  -4  -6  -5   51.79    3.70
  -4  -6  -5   50.49    3.70
  -4  -6  -5   52.59    3.60
   4  -6   5   48.20    3.80
  -4  -6  -5   46.30    3.60
  -4   6  -6   -0.60    1.00
  -4   6  -6   -0.70    1.30
   4  -6   6   -1.00    1.30
  -4  -6  -6   -0.80    1.30
  -4  -6  -6    0.60    1.00
  -4   6  -7    6.20    1.10
  -4   6  -7    8.00    1.10
  -4  -6  -7   10.30    1.70
  -4  -6  -7    8.20    1.40
  -4  -6  -7    8.40    1.40
  -4  -6  -7    6.60    1.10
  -4   6  -8    0.20    0.60
  -4  -6  -8   -0.60    0.70
  -4  -6  -8   -1.10    0.70
  -4  -6  -8    0.50    0.60
  -4  -6  -8    1.00    0.80
  -4  -6  -9    0.60    0.60
  -4  -6  -9    0.90    0.50
  -4  -6  -9    1.50    0.50
   4   7 -11    2.10    0.60
   4  -7 -11    2.30    0.80
   4  -7 -11    2.50    0.70
   4  -7 -11    3.30    0.80
   4   7 -10    3.50    1.20
   4   7 -10    2.30    0.70
   4  -7 -10    1.50    0.70
   4  -7 -10    2.60    1.30
   4  -7 -10    3.20    0.80
   4   7  -9   21.10    2.00
   4   7  -9   20.00    1.90
  -4   7   9   16.10    2.50
   4  -7  -9   23.00    2.10
  -4   7   8    0.30    0.90
   4   7  -8    2.20    0.90
   4   7  -8    0.80    0.80
  -4   7   8    2.20    0.80
   4   7  -8   -0.70    0.80
   4  -7  -8    0.70    0.90
   4  -7  -8    1.90    1.10
   4  -7  -8    1.80    0.90
  -4   7   7   29.80    2.40
  -4   7   7   29.40    2.60
   4   7  -7   32.50    2.60
   4  -7  -7   35.00    2.70
   4  -7  -7   32.00    2.50
   4   7  -6    5.90    1.00
  -4   7   6    7.40    1.20
   4   7  -6    5.90    1.00
   4   7  -6    5.60    1.00
   4   7  -6    6.70    1.20
  -4   7   6    6.10    1.00
   4  -7  -6    7.80    1.20
   4  -7  -6    6.50    1.60
   4   7  -5   52.49    3.40
   4   7  -5   44.90    3.30
   4   7  -5   46.40    3.40
  -4   7   5   50.09    3.30
   4  -7  -5   41.60    3.30
  -4   7   4    3.60    0.90
  -4   7   4    5.10    1.10
   4   7  -4    5.90    0.90
  -4  -7   4    6.20    0.80
   4  -7  -4    4.20    0.90
   4  -7  -4    5.50    1.00
   4   7  -3   64.09    5.00
  -4   7   3   72.09    4.40
  -4   7   3   71.89    4.40
  -4  -7   3   57.19    4.40
   4  -7  -3   71.49    4.40
   4  -7  -3   65.49    4.40
  -4   7   2    5.70    1.00
   4   7  -2    4.30    1.10
  -4   7   2    6.50    1.00
  -4   7   2    6.00    1.00
  -4  -7   2    4.30    0.90
   4  -7  -2    4.50    0.80
   4  -7  -2    3.90    0.80
   4  -7  -2    4.50    1.00
  -4   7   1   29.30    2.50
  -4   7   1   28.50    2.50
  -4   7   1   31.90    2.50
   4  -7  -1   35.90    2.50
   4  -7  -1   35.20    2.40
  -4   7   0    4.00    0.90
  -4   7   0    3.40    0.80
  -4   7   0    4.90    1.10
  -4  -7   0    3.50    0.80
  -4  -7   0    4.30    0.90
   4  -7   0    3.30    0.80
   4  -7   0    3.20    0.80
  -4   7  -1   39.60    2.90
  -4   7  -1   41.70    2.90
  -4   7  -1   35.50    3.30
   4  -7   1   41.30    3.00
  -4  -7  -1   36.20    2.80
  -4  -7  -1   38.20    2.90
  -4   7  -2   13.70    1.80
  -4   7  -2   20.70    1.80
   4  -7   2   17.20    1.90
  -4  -7  -2   16.90    1.80
  -4  -7  -2   18.40    1.70
  -4   7  -3   22.80    2.30
  -4   7  -3   20.00    2.10
  -4  -7  -3   24.10    2.20
   4  -7   3   26.10    2.40
  -4  -7  -3   21.80    2.10
  -4   7  -4    5.00    1.00
  -4   7  -4    6.00    1.20
  -4  -7  -4    3.90    1.00
  -4  -7  -4    4.60    1.20
   4  -7   4    6.00    1.20
  -4  -7  -4    4.70    1.10
  -4   7  -5   14.00    2.00
  -4  -7  -5   17.10    2.50
   4  -7   5   12.20    1.90
  -4  -7  -5   14.00    2.10
  -4   7  -6    2.10    0.90
  -4  -7  -6    0.70    0.90
  -4  -7  -6    1.90    0.90
  -4  -7  -6    2.70    1.00
  -4  -7  -6    2.30    0.90
  -4   7  -7    5.30    0.90
  -4   7  -7    4.60    1.00
  -4  -7  -7    4.20    1.00
  -4  -7  -7    7.20    1.10
  -4   7  -8    1.00    0.60
  -4  -7  -8    0.60    0.70
  -4  -7  -8    0.60    0.50
  -4  -7  -8    1.40    0.50
  -4  -7  -8    0.90    0.70
   4   8 -10    1.40    0.50
   4  -8 -10    2.00    0.70
   4   8  -9   39.50    3.50
   4  -8  -9   46.10    3.40
  -4   8   8    3.80    1.20
  -4   8   8    4.90    1.10
   4  -8  -8    6.30    1.50
   4  -8  -8    4.70    1.40
   4  -8  -8    5.10    1.00
   4   8  -7   31.50    2.40
   4   8  -7   25.60    2.30
  -4   8   7   27.00    2.20
   4  -8  -7   29.30    2.50
   4   8  -6    5.90    1.40
  -4   8   6    5.30    1.30
   4  -8  -6    5.80    1.60
   4   8  -5   18.00    1.80
  -4   8   5   16.50    1.90
  -4  -8   5   15.60    1.90
   4  -8  -5   15.90    1.90
   4   8  -4   20.90    1.90
  -4   8   4   21.60    2.10
   4  -8  -4   20.30    2.00
  -4  -8   4   21.40    2.00
   4   8  -3   10.10    1.30
   4   8  -3   10.40    1.50
  -4   8   3   10.30    1.50
  -4   8   3    8.50    1.50
   4  -8  -3   11.40    1.60
   4  -8  -3   11.70    1.50
   4  -8  -3    7.20    1.20
  -4   8   2  242.68   14.40
   4   8  -2  243.18   14.40
  -4   8   2  246.48   14.50
   4  -8  -2  236.18   14.40
   4  -8  -2  256.97   14.50
  -4  -8   2  208.28   14.40
   4   8  -1   20.60    2.10
  -4   8   1   24.00    2.20
   4  -8  -1   20.90    2.10
  -4  -8   1   21.90    2.00
   4  -8  -1   24.70    2.10
  -4  -8   1   27.80    2.20
  -4   8   0   71.49    4.60
  -4   8   0   64.19    4.60
  -4   8   0   68.39    4.60
  -4  -8   0   67.59    4.60
   4  -8   0   74.59    4.60
  -4  -8   0   67.59    4.60
  -4   8  -1   21.70    2.00
  -4   8  -1   20.00    2.00
  -4  -8  -1   18.90    1.80
   4  -8   1   19.40    2.00
   4  -8   1   17.80    1.90
  -4  -8  -1   17.20    1.80
  -4   8  -2    6.20    1.10
  -4   8  -2    6.00    1.10
  -4  -8  -2    5.40    1.00
  -4  -8  -2    5.60    1.10
   4  -8   2    3.80    1.00
   4  -8   2    5.10    1.20
  -4  -8  -2    6.60    1.10
  -4   8  -3   22.60    2.10
  -4   8  -3   26.70    2.40
  -4  -8  -3   23.60    2.20
  -4  -8  -3   21.10    2.20
  -4   8  -4    1.80    0.90
  -4   8  -4   -1.00    0.70
  -4  -8  -4   -1.00    0.80
  -4  -8  -4    2.00    0.90
  -4  -8  -4    0.90    0.90
   4  -8   4    0.20    1.40
  -4  -8  -4    0.60    0.90
  -4   8  -5   34.10    2.60
  -4   8  -5   31.00    2.50
  -4  -8  -5   33.20    2.70
  -4  -8  -5   28.80    2.50
  -4  -8  -5   33.90    2.60
  -4  -8  -5   34.20    2.70
  -4   8  -6    1.40    0.70
  -4   8  -6    2.30    0.90
  -4  -8  -6    2.40    1.30
  -4  -8  -6    1.70    1.00
  -4  -8  -6    1.10    0.70
  -4  -8  -6    0.50    0.80
  -4  -8  -7    5.40    0.90
  -4  -8  -7    5.70    0.90
  -4  -8  -7    4.50    0.80
  -4  -8  -7    4.40    0.90
   4   8   8    0.10    0.50
  -4   8  -8   -0.60    0.40
  -4  -8  -8   -0.40    0.50
  -4   9   9    9.50    1.10
   4   9  -9    9.80    1.10
   4  -9  -9    7.70    1.10
   4  -9  -8    3.50    0.80
   4   9  -7   29.20    2.30
  -4   9   7   26.80    2.20
   4  -9  -7   28.90    2.40
  -4   9   6   28.70    2.20
   4   9  -6   26.00    2.20
   4  -9  -6   29.00    2.40
  -4   9   5    6.30    1.00
  -4   9   5    6.40    1.00
   4   9  -5    4.60    1.00
   4  -9  -5    4.40    1.10
  -4   9   4   39.70    2.90
  -4   9   4   40.50    3.70
   4  -9  -4   33.20    2.90
  -4   9   3   44.90    3.90
  -4   9   3   55.09    3.70
   4  -9  -3   55.19    4.10
  -4   9   2   80.49    5.00
  -4   9   2   82.59    5.00
   4   9  -2   82.19    5.00
   4  -9  -2   66.29    4.90
  -4  -9   2   63.99    4.90
   4   9  -1   71.89    4.40
  -4   9   1   69.49    4.50
  -4   9   1   62.49    4.40
   4  -9  -1   59.59    4.60
  -4  -9   1   65.39    4.50
   4  -9  -1   62.09    4.50
  -4  -9   1   73.69    4.50
   4   9   0    8.60    1.10
  -4   9   0    6.90    1.20
  -4   9   0    8.10    1.20
   4  -9   0    7.90    1.20
  -4  -9   0    7.40    1.20
  -4  -9   0    9.40    1.40
   4  -9   0    5.80    1.20
  -4   9  -1   26.30    3.00
  -4   9  -1   18.60    2.80
   4  -9   1   18.40    3.40
  -4  -9  -1   22.80    2.10
  -4   9  -2   21.30    2.10
  -4   9  -2   22.80    2.00
  -4  -9  -2   20.50    2.00
   4  -9   2   20.40    2.10
  -4  -9  -2   22.90    2.10
  -4   9  -3   22.30    2.20
  -4   9  -3   18.10    2.00
   4  -9   3   20.20    2.10
  -4  -9  -3   23.90    2.10
  -4  -9  -3   22.60    2.20
  -4   9  -4    5.00    0.90
  -4   9  -4    3.90    1.00
  -4  -9  -4    4.00    1.00
  -4  -9  -4    3.80    0.90
  -4   9  -5    8.10    1.20
  -4   9  -5    8.40    1.00
  -4  -9  -5    6.50    1.20
  -4  -9  -5    6.90    1.20
  -4   9  -6    1.10    0.60
   4   9   6    1.50    0.60
  -4  -9  -6    0.30    0.60
  -4  -9  -6    0.00    0.60
   4   9   7    0.30    0.50
  -4   9  -7    0.70    0.40
  -4  -9  -7    1.30    0.50
  -4  10   8    7.60    1.10
   4  10  -8    7.20    0.80
   4 -10  -8    7.20    1.00
  -4 -10   8    9.20    1.00
   4  10  -7    2.90    0.80
  -4  10   7    2.70    0.60
  -4  10   7    3.80    0.60
   4  10  -6   19.30    1.60
  -4  10   6   15.40    1.60
  -4  10   6   21.70    1.60
   4 -10  -6   18.30    1.70
  -4  10   5   11.40    1.40
  -4  10   5    8.60    1.70
  -4 -10   5   12.80    1.80
   4 -10  -5   11.40    1.90
  -4  10   4   51.69    3.60
  -4  10   4   60.09    3.80
   4 -10  -4   52.79    3.70
  -4  10   3   36.90    2.80
   4 -10  -3   37.60    2.90
   4  10  -2   25.60    2.20
  -4  10   2   28.20    2.30
  -4 -10   2   30.20    2.50
   4  10  -1   49.30    3.60
  -4  10   1   51.19    3.70
  -4 -10   1   59.69    3.80
   4  10   0    7.40    1.20
  -4  10   0    6.10    1.10
  -4 -10   0    7.30    1.30
  -4 -10   0    5.30    1.00
   4  10   1   13.60    1.50
  -4  10  -1   13.50    1.60
  -4  10  -1   15.60    1.70
  -4 -10  -1   15.20    1.60
  -4 -10  -1   12.00    1.70
  -4  10  -2   22.50    2.00
   4  10   2   24.60    2.00
  -4  10  -2   24.60    2.10
  -4 -10  -2   20.10    2.00
  -4 -10  -2   24.70    2.70
   4  10   3    2.40    0.70
  -4  10  -3    1.60    0.80
  -4  10  -3    2.40    1.50
  -4 -10  -3    1.90    0.70
  -4 -10  -3    1.30    0.70
  -4  10  -4    0.60    0.60
  -4  10  -4    0.90    0.60
   4  10   4    0.50    0.60
  -4 -10  -4    0.40    0.60
  -4 -10  -4    0.00    0.60
  -4  10  -5    0.80    0.50
   4  10   5    1.00    0.50
  -4 -10  -5    1.20    0.50
  -4  11   6   12.90    1.20
  -4  11   5   14.60    1.40
  -4 -11   5   16.70    1.60
  -4  11   4   17.50    1.60
  -4 -11   4   21.00    1.80
  -4  11   3   19.60    1.90
  -4 -11   3   20.60    1.90
  -4  11   2    5.20    1.30
  -4 -11   2    5.30    1.20
   4  11  -1   28.50    2.20
  -4  11   1   37.60    2.70
   4  11   0    5.70    1.00
  -4 -11   0    4.60    1.20
   4  11   1    5.30    0.80
  -4  11  -1    6.30    1.10
   4  11   2   16.90    1.50
  -4  11  -2   17.80    1.50
  -4 -11  -2   18.30    1.60
   4  11   3    6.70    1.00
  -4 -11  -3    7.80    1.00
  -4 -11  -4    5.90    0.80
  -4  12   3    0.30    0.50
  -4 -12   3   -0.70    0.50
  -4  12   2    6.10    0.90
  -4 -12   2    8.90    1.30
  -4  12   1    0.10    0.50
  -4 -12   1    0.30    0.50
  -4  12   0    6.50    0.90
  -4 -12   0    6.30    1.00
   5   0 -13    0.30    0.70
   5   0 -13    0.50    0.70
   5   0 -12   12.40    1.80
   5   0 -12   12.30    1.40
   5   0 -12   11.80    1.50
  -5   0  11   -1.10    1.50
   5   0 -11   -0.40    0.80
   5   0 -11   -1.10    1.00
   5   0 -11   -0.30    1.40
   5   0 -11   -0.90    0.90
   5   0 -11    0.80    0.90
   5   0 -10    6.60    1.30
  -5   0  10   11.20    1.50
   5   0 -10    9.10    1.40
   5   0 -10    8.80    1.30
   5   0 -10    9.70    1.40
   5   0  -9    0.60    1.00
   5   0  -9    1.30    1.40
  -5   0   9    0.70    0.90
   5   0  -9    1.00    0.90
   5   0  -9    0.80    0.90
   5   0  -9   -0.10    1.00
   5   0  -8  234.68   15.50
   5   0  -8  268.77   15.70
   5   0  -8  250.77   15.70
   5   0  -8  254.97   15.60
   5   0  -8  267.87   15.70
   5   0  -8  270.37   15.60
   5   0  -7   -0.20    0.90
   5   0  -7   -0.30    0.60
   5   0  -7    0.70    0.90
   5   0  -7    0.00    0.80
  -5   0   7    0.30    0.60
   5   0  -7    0.30    0.60
   5   0  -7   -0.60    0.90
   5   0  -6  228.78   14.60
  -5   0   6  252.37   14.60
   5   0  -6  249.78   15.00
   5   0  -5    0.00    0.40
   5   0  -5    0.40    0.50
  -5   0   5    0.70    0.40
   5   0  -4  667.23   38.70
  -5   0   4  632.44   38.70
   5   0  -4  671.93   38.70
   5   0  -3    2.40    0.50
   5   0  -3    2.00    0.50
  -5   0   2 3180.08  189.18
   5   0  -2 3238.38  189.18
   5   0  -2 3264.87  189.18
   5   0  -1    6.50    0.90
  -5   0   0  374.96   22.00
   5   0   0  352.46   21.90
   5   0   0  386.36   21.90
   5   0   1    0.50    0.40
  -5   0  -1    0.70    0.50
   5   0   1    0.40    0.40
  -5   0  -2  253.87   15.00
   5   0   2  277.67   14.90
   5   0   2  221.38   14.90
   5   0   3    0.00    0.60
  -5   0  -3    0.90    0.60
   5   0   4   55.49    3.90
  -5   0  -4   59.09    3.90
  -5   0  -5   -0.50    0.80
  -5   0  -5    1.00    0.90
  -5   0  -5   -0.70    0.80
  -5   0  -5    0.40    1.30
  -5   0  -5    0.60    0.70
  -5   0  -6   23.20    2.20
  -5   0  -6   25.60    2.20
  -5   0  -6   25.10    2.20
  -5   0  -7    0.80    0.90
  -5   0  -7   -0.30    0.80
  -5   0  -7    1.70    1.00
  -5   0  -7   -1.10    0.80
  -5   0  -7   -1.60    1.10
  -5   0  -8    1.60    0.70
  -5   0  -8    0.60    0.70
  -5   0  -8   -1.60    1.10
  -5   0  -8    0.50    0.90
  -5   0  -8   -0.20    0.90
  -5   0  -9   -0.60    0.60
  -5   0  -9   -0.90    0.70
  -5   0 -10    1.20    0.60
   5   1 -13    3.30    0.80
   5   1 -13    2.10    0.80
   5  -1 -13    3.30    0.90
   5  -1 -13    2.80    0.80
   5   1 -12   43.00    3.20
   5   1 -12   41.10    3.20
   5  -1 -12   45.60    3.30
   5  -1 -12   41.90    3.10
   5  -1 -12   46.50    3.30
  -5   1  11    5.00    1.30
   5   1 -11    5.50    1.20
   5   1 -11    4.50    1.30
   5   1 -11    4.30    1.00
   5   1 -11    4.00    1.10
   5   1 -11    3.60    1.20
   5  -1 -11    6.10    1.30
   5  -1 -11    4.70    1.20
   5  -1 -11    2.90    1.20
   5  -1 -11    5.30    1.10
  -5   1  10   45.10    3.40
   5   1 -10   39.50    3.30
   5   1 -10   47.70    3.50
   5   1 -10   44.90    3.50
   5   1 -10   43.50    3.50
   5   1 -10   50.79    3.60
   5  -1 -10   43.10    3.50
   5  -1 -10   43.30    3.60
   5  -1 -10   48.60    3.60
   5  -1 -10   45.10    3.40
   5   1  -9    1.90    1.30
   5   1  -9    2.30    1.00
   5   1  -9    2.60    1.20
   5   1  -9    2.10    1.00
   5  -1  -9    3.90    1.20
   5  -1  -9    4.50    1.00
  -5  -1   9    1.40    1.10
   5  -1  -9    3.30    1.00
   5  -1  -9    3.10    1.00
   5  -1  -9    3.90    1.20
   5   1  -8  299.07   18.00
  -5   1   8  309.57   18.00
   5   1  -8  305.87   18.10
   5   1  -8  298.37   18.10
   5   1  -8  299.37   18.00
   5   1  -8  285.67   18.10
   5  -1  -8  304.97   18.10
   5  -1  -8  287.97   17.90
   5  -1  -8  284.07   18.00
   5  -1  -8  325.47   18.10
  -5  -1   8  304.47   18.00
   5  -1  -8  276.47   18.00
   5  -1  -8  308.57   18.00
  -5   1   7   27.30    2.10
   5   1  -7   24.10    2.10
   5   1  -7   25.70    2.40
   5   1  -7   26.50    2.10
   5   1  -7   24.20    2.20
   5  -1  -7   21.80    2.30
  -5  -1   7   24.30    2.20
   5  -1  -7   23.60    2.10
   5  -1  -7   24.20    2.20
   5  -1  -7   25.40    2.30
   5  -1  -7   25.30    2.10
   5   1  -6  116.29    7.50
   5   1  -6  110.99    7.30
   5  -1  -6  116.69    7.30
   5  -1  -6  128.89    7.50
  -5   1   5   45.00    3.00
   5   1  -5   47.50    3.00
   5   1  -5   44.40    3.10
  -5  -1   5   47.00    3.00
   5  -1  -5   45.70    3.00
   5  -1  -5   42.20    3.00
  -5   1   4  138.29    8.10
   5   1  -4  133.09    8.10
   5   1  -4  136.69    8.10
   5  -1  -4  135.39    8.10
  -5  -1   4  117.59    8.00
   5  -1  -4  140.39    8.10
   5   1  -3   41.50    2.70
  -5   1   3   42.60    2.70
   5  -1  -3   42.60    3.00
   5  -1  -3   40.30    2.70
   5   1  -2  483.85   27.00
  -5   1   2  451.95   27.00
   5  -1  -2  458.35   27.00
  -5  -1   2  418.86   27.00
   5  -1  -2  473.55   26.90
  -5   1   1   68.39    4.20
   5   1  -1   69.09    4.20
   5   1  -1   64.69    4.20
  -5  -1   1   65.59    4.20
   5  -1  -1   70.19    4.20
   5  -1  -1   71.59    4.20
   5   1   0  237.58   15.00
   5   1   0  234.08   15.00
  -5   1   0  272.47   15.20
  -5  -1   0  262.37   15.10
   5  -1   0  255.47   15.10
   5  -1   0  266.27   15.10
  -5   1  -1    2.70    0.60
   5  -1   1    3.30    0.80
  -5  -1  -1    3.70    0.60
  -5   1  -2   60.19    4.00
  -5  -1  -2   57.09    4.00
   5  -1   2   67.49    4.00
  -5   1  -3   32.50    2.60
  -5  -1  -3   32.30    2.40
   5  -1   3   27.20    2.20
  -5   1  -4  141.79    9.70
  -5   1  -4  149.09    9.90
  -5   1  -4  160.18    9.60
   5  -1   4  163.88    9.60
  -5  -1  -4  156.08    9.70
  -5  -1  -4  168.48    9.80
  -5  -1  -4  158.18    9.70
  -5   1  -5   -0.40    0.70
  -5   1  -5   -0.80    0.80
  -5   1  -5    2.50    1.00
  -5   1  -5    1.00    0.80
  -5  -1  -5   -0.20    0.70
  -5  -1  -5    0.40    0.70
   5  -1   5    0.50    0.90
  -5  -1  -5   -0.80    0.90
  -5  -1  -5   -0.80    0.80
  -5  -1  -5    3.00    1.10
  -5   1  -6    5.30    1.00
  -5   1  -6    8.80    1.40
  -5   1  -6    5.20    1.10
  -5   1  -6    6.10    1.10
  -5  -1  -6    8.80    1.50
  -5  -1  -6    7.80    1.40
  -5  -1  -6    6.80    1.10
  -5  -1  -6    5.80    1.20
  -5   1  -7    4.10    1.00
  -5   1  -7    4.80    1.00
  -5   1  -7    3.20    1.00
  -5  -1  -7    4.10    1.00
  -5  -1  -7    5.40    1.20
  -5  -1  -7    4.10    0.90
  -5  -1  -7    5.80    1.30
  -5  -1  -7    6.20    1.10
  -5   1  -8    6.80    1.40
  -5   1  -8   10.10    1.60
  -5   1  -8   11.60    1.40
  -5   1  -8   12.40    1.40
  -5  -1  -8    9.30    1.30
  -5  -1  -8   13.50    1.70
  -5  -1  -8    8.50    1.40
  -5  -1  -8    8.70    1.30
  -5   1  -9    2.60    0.70
  -5   1  -9    2.00    0.60
  -5  -1  -9    2.40    0.90
  -5  -1  -9    2.90    0.80
  -5  -1  -9    1.60    0.70
  -5  -1  -9    2.50    1.30
  -5  -1 -10   -0.10    0.50
  -5  -1 -10    1.10    0.60
   5   2 -13    7.70    1.20
   5   2 -13    5.30    0.80
   5  -2 -13    7.20    1.00
   5  -2 -13    8.20    1.30
   5   2 -12   21.90    2.10
   5   2 -12   18.60    2.60
   5   2 -12   23.40    2.10
   5  -2 -12   26.70    2.30
   5  -2 -12   24.30    2.10
   5  -2 -12   25.30    2.20
   5   2 -11   17.60    2.00
   5   2 -11   16.20    1.90
   5   2 -11   13.20    2.10
   5   2 -11   11.40    2.00
  -5   2  11   14.10    2.00
   5  -2 -11   16.60    1.80
   5  -2 -11   17.30    2.00
   5  -2 -11   17.40    2.10
   5   2 -10   35.40    3.10
  -5   2  10   38.60    3.10
   5   2 -10   31.20    3.10
   5   2 -10   31.80    3.00
   5   2 -10   36.50    3.20
   5   2 -10   39.70    3.10
   5  -2 -10   41.00    3.20
   5  -2 -10   39.40    3.10
   5  -2 -10   41.70    3.00
   5   2  -9   16.90    2.30
   5   2  -9   19.70    2.20
   5   2  -9   20.90    2.30
   5   2  -9   21.60    2.20
   5   2  -9   22.10    2.30
   5  -2  -9   22.80    2.30
   5  -2  -9   22.10    2.10
   5  -2  -9   21.10    2.30
   5  -2  -9   20.00    2.20
   5   2  -8  165.68   10.10
   5   2  -8  159.88   10.00
   5   2  -8  165.38   10.00
  -5   2   8  176.48   10.00
   5   2  -8  164.58   10.10
   5  -2  -8  159.88   10.00
   5  -2  -8  162.38   10.00
   5  -2  -8  159.58    9.90
   5  -2  -8  167.28   10.00
   5  -2  -8  142.69   10.00
   5  -2  -8  151.58   10.00
   5   2  -7   35.20    2.70
  -5   2   7   34.40    2.60
   5   2  -7   32.50    2.90
   5   2  -7   34.10    2.60
   5   2  -7   35.10    2.80
   5   2  -7   29.40    2.80
   5  -2  -7   36.90    2.70
   5  -2  -7   33.20    2.50
   5  -2  -7   32.90    2.60
   5   2  -6  157.18    9.80
   5   2  -6  159.98    9.70
  -5   2   6  159.38    9.70
   5  -2  -6  160.58    9.70
  -5   2   5   28.30    2.10
   5   2  -5   26.70    2.10
   5   2  -5   27.50    2.10
   5  -2  -5   28.90    2.10
   5  -2  -5   30.60    2.10
  -5   2   4   57.39    3.40
   5   2  -4   51.89    3.40
   5   2  -4   53.89    3.40
   5  -2  -4   51.39    3.40
  -5  -2   4   47.90    3.60
   5  -2  -4   49.70    3.30
  -5   2   3   73.29    4.40
   5   2  -3   66.89    4.70
   5   2  -3   73.79    4.40
   5  -2  -3   71.69    4.40
   5  -2  -3   70.99    4.40
  -5  -2   3   68.99    4.40
   5   2  -2  124.89    7.10
  -5   2   2  115.09    7.10
   5  -2  -2  114.69    7.10
   5  -2  -2  114.49    7.10
   5   2  -1   13.70    1.00
   5   2  -1   12.50    1.10
  -5   2   1   14.30    1.20
   5  -2  -1   14.00    1.20
   5  -2  -1   13.60    1.20
  -5  -2   1   13.90    1.20
  -5   2   0  112.59    6.80
   5   2   0  106.29    6.70
  -5  -2   0  112.39    6.80
   5  -2   0  112.29    6.80
   5  -2   0  117.99    6.80
  -5   2  -1    6.90    1.10
  -5  -2  -1    8.70    1.10
   5  -2   1    5.50    1.00
  -5   2  -2  229.08   13.30
   5  -2   2  208.58   13.20
  -5  -2  -2  225.28   13.30
  -5   2  -3   59.19    4.10
  -5  -2  -3   52.19    4.10
  -5  -2  -3   62.39    3.90
  -5   2  -4  108.69    7.90
  -5   2  -4  114.49    7.60
  -5   2  -4  117.79    7.60
  -5   2  -4  121.89    7.60
  -5  -2  -4  120.19    7.60
  -5  -2  -4  130.89    7.90
  -5  -2  -4  120.59    7.60
  -5  -2  -4  124.29    7.70
  -5  -2  -4  119.79    7.60
   5  -2   4  136.79    7.60
  -5   2  -5    1.20    0.90
  -5   2  -5    2.10    1.40
  -5   2  -5    0.20    0.80
  -5   2  -5    1.20    0.80
  -5  -2  -5    0.80    0.70
  -5  -2  -5    1.50    0.80
  -5  -2  -5   -0.70    1.00
  -5  -2  -5    0.70    0.80
   5  -2   5    2.70    1.00
  -5  -2  -5   -0.10    0.80
  -5   2  -6   17.30    1.80
  -5   2  -6   13.90    1.80
  -5   2  -6   15.80    2.20
  -5   2  -6   12.90    2.00
  -5  -2  -6   18.20    1.90
  -5  -2  -6   17.80    1.90
  -5  -2  -6   12.20    2.10
  -5  -2  -6   18.90    1.90
  -5  -2  -6   16.90    1.80
  -5   2  -7    0.50    0.80
  -5   2  -7    1.10    0.80
  -5   2  -7    0.30    1.60
  -5   2  -7    1.70    1.20
  -5  -2  -7    2.90    1.10
  -5  -2  -7    2.00    0.90
  -5  -2  -7    1.90    0.90
  -5  -2  -7    2.10    1.00
  -5  -2  -7    2.90    1.10
  -5   2  -8    0.00    0.70
  -5   2  -8    0.10    0.70
  -5  -2  -8    0.40    0.90
  -5  -2  -8    0.70    0.70
  -5  -2  -8    0.50    0.70
  -5  -2  -8    0.30    0.80
  -5   2  -9    2.90    1.10
  -5   2  -9    0.60    0.60
  -5  -2  -9    0.40    1.10
  -5  -2  -9    1.30    0.60
  -5  -2  -9    3.20    0.90
  -5  -2  -9    1.60    0.80
  -5  -2 -10    0.80    0.60
  -5  -2 -10    1.10    0.70
   5   3 -13    2.10    0.60
   5   3 -13    2.90    0.70
   5  -3 -13    2.30    0.70
   5  -3 -13    2.20    0.70
   5   3 -12    2.50    0.80
   5   3 -12    3.60    1.20
   5   3 -12    4.30    1.00
   5  -3 -12    4.80    1.00
   5  -3 -12    4.30    1.00
   5  -3 -12    3.30    0.90
   5   3 -11   25.00    2.40
   5   3 -11   24.30    2.40
   5   3 -11   22.80    2.20
   5  -3 -11   26.70    2.20
   5   3 -10   89.59    6.30
  -5   3  10   91.89    6.30
   5   3 -10   91.49    6.30
   5   3 -10  103.29    6.40
   5   3 -10   84.89    6.40
   5   3 -10   98.39    6.40
   5  -3 -10   99.99    6.20
   5  -3 -10   98.59    6.40
   5  -3 -10  105.29    6.40
   5   3  -9   75.29    5.00
  -5   3   9   74.99    4.90
   5   3  -9   71.49    5.00
   5   3  -9   72.29    5.10
   5   3  -9   75.29    4.90
   5   3  -9   71.59    4.90
   5  -3  -9   73.19    4.80
   5  -3  -9   65.79    4.90
   5  -3  -9   67.19    5.00
   5  -3  -9   74.19    4.90
   5   3  -8   71.09    4.80
   5   3  -8   69.99    4.80
   5   3  -8   74.09    4.80
   5   3  -8   72.79    4.80
  -5   3   8   76.59    4.80
   5   3  -8   69.89    4.90
   5  -3  -8   67.99    4.70
   5  -3  -8   69.29    4.70
   5  -3  -8   61.89    4.70
   5  -3  -8   65.79    4.70
   5  -3  -8   72.49    4.70
   5   3  -7   95.69    6.20
  -5   3   7   98.79    6.10
   5   3  -7   95.99    6.20
   5   3  -7   98.69    6.20
   5   3  -7   99.89    6.20
   5   3  -7   92.19    6.30
   5  -3  -7  103.29    6.10
   5  -3  -7   93.79    6.80
   5  -3  -7   84.59    6.20
   5  -3  -7   98.09    6.20
   5  -3  -7  100.79    6.10
   5   3  -6  174.78   10.70
   5   3  -6  175.18   10.60
   5   3  -6  168.18   10.70
   5   3  -6  167.18   10.70
   5   3  -6  169.58   10.70
  -5   3   6  175.88   10.60
   5  -3  -6  176.28   10.60
   5  -3  -6  184.08   10.60
   5  -3  -6  181.88   10.70
  -5   3   5    9.80    1.20
   5   3  -5    9.70    1.30
   5  -3  -5    9.50    1.20
   5  -3  -5    9.60    1.20
   5   3  -4  131.09    7.80
  -5   3   4  120.29    7.80
   5   3  -4  133.79    7.80
   5  -3  -4  128.89    7.80
   5  -3  -4  124.79    7.70
   5   3  -3  151.78    8.70
  -5   3   3  140.99    8.70
   5   3  -3  143.39    8.70
   5  -3  -3  142.19    8.70
   5  -3  -3  141.99    8.70
  -5   3   2   52.69    3.60
   5   3  -2   57.09    3.50
   5  -3  -2   58.79    3.60
   5  -3  -2   55.99    3.60
   5   3  -1  136.99    7.70
  -5   3   1  123.89    7.80
   5  -3  -1  124.39    7.80
   5  -3  -1  122.59    7.70
  -5  -3   1  134.09    7.80
  -5   3   0   39.30    2.60
   5  -3   0   35.40    2.60
   5  -3   0   37.00    2.50
  -5  -3   0   39.80    2.60
  -5   3  -1  100.19    6.20
   5  -3   1   92.59    6.10
  -5  -3  -1  105.99    6.20
  -5   3  -2   69.79    4.60
  -5  -3  -2   74.39    4.70
   5  -3   2   73.59    4.70
  -5   3  -3   82.49    5.70
  -5   3  -3   69.79    5.10
  -5   3  -3   77.99    5.10
  -5  -3  -3   83.39    5.70
   5  -3   3   84.89    5.10
  -5  -3  -3   86.69    5.20
  -5  -3  -3   79.19    5.10
  -5  -3  -3   70.79    5.20
  -5   3  -4   24.20    2.40
  -5   3  -4   25.50    2.30
  -5   3  -4   24.70    2.20
  -5  -3  -4   30.40    2.40
  -5  -3  -4   31.60    2.40
  -5  -3  -4   27.00    2.40
  -5  -3  -4   28.90    2.30
  -5  -3  -4   23.50    2.30
   5  -3   4   31.70    2.50
  -5   3  -5   71.79    5.00
  -5   3  -5   72.99    5.00
  -5   3  -5   78.29    5.10
   5  -3   5   72.49    5.10
  -5  -3  -5   83.79    5.60
  -5   3  -6   54.79    4.30
  -5   3  -6   55.09    4.40
  -5   3  -6   63.59    4.40
  -5  -3  -6   67.29    4.40
  -5  -3  -6   70.69    4.40
  -5  -3  -6   66.59    4.40
  -5  -3  -6   61.99    4.40
  -5  -3  -6   68.59    4.70
   5  -3   6   62.99    5.00
  -5   3  -7    4.10    1.20
  -5   3  -7    3.10    1.60
  -5   3  -7    3.80    1.10
  -5  -3  -7    5.30    1.70
  -5  -3  -7    5.60    1.20
  -5  -3  -7    5.80    1.60
  -5  -3  -7    5.60    2.40
  -5   3  -8    7.60    1.30
  -5  -3  -8    8.00    1.20
  -5  -3  -8    7.10    1.10
  -5  -3  -8    5.00    0.90
  -5  -3  -8    7.30    1.40
  -5  -3  -9    1.50    0.50
  -5  -3  -9    2.40    0.80
  -5  -3  -9    2.10    0.60
  -5  -3  -9    2.60    0.70
  -5  -3 -10    0.20    0.30
  -5  -3 -10    0.50    0.50
   5   4 -13    2.80    0.50
   5  -4 -13    1.80    0.90
   5  -4 -13    1.70    0.60
   5   4 -12   12.30    1.40
   5   4 -12   10.90    1.50
   5  -4 -12   11.30    1.50
   5  -4 -12   13.40    1.50
   5  -4 -12   13.50    1.50
   5   4 -11   44.00    3.30
   5   4 -11   42.70    3.20
  -5   4  11   36.50    4.00
   5  -4 -11   46.20    3.40
   5  -4 -11   42.40    3.20
   5  -4 -11   48.70    3.30
   5   4 -10   25.90    2.50
   5   4 -10   28.40    3.00
   5   4 -10   31.50    3.00
  -5   4  10   28.10    3.10
   5   4 -10   32.90    3.10
   5  -4 -10   33.70    3.00
   5  -4 -10   32.40    2.80
   5  -4 -10   34.70    3.00
   5   4  -9    3.00    1.10
  -5   4   9    1.60    1.00
   5   4  -9    2.60    1.30
   5   4  -9    4.20    1.20
   5   4  -9    2.50    1.00
   5   4  -9    2.60    1.00
   5  -4  -9    2.00    1.10
   5  -4  -9    3.20    1.10
   5  -4  -9    1.80    1.00
   5   4  -8   23.10    2.20
   5   4  -8   21.80    2.10
  -5   4   8   18.60    2.00
   5   4  -8   17.20    2.00
   5   4  -8   21.40    2.00
   5   4  -8   20.90    2.10
   5  -4  -8   17.70    2.30
   5  -4  -8   16.40    2.00
   5  -4  -8   17.90    2.00
   5  -4  -8   15.30    2.20
   5  -4  -8   19.30    1.90
   5   4  -7   92.59    5.90
   5   4  -7   94.39    5.90
   5   4  -7   87.29    5.90
  -5   4   7   92.39    5.80
   5   4  -7   81.89    5.80
   5   4  -7   92.79    5.80
   5  -4  -7   91.09    5.80
   5  -4  -7   84.49    5.80
   5  -4  -7   91.39    5.70
   5  -4  -7   87.79    5.80
   5   4  -6   25.40    2.10
   5   4  -6   20.30    2.10
   5   4  -6   23.50    2.00
   5   4  -6   25.50    2.10
  -5   4   6   24.40    2.00
   5   4  -6   18.70    2.10
   5  -4  -6   25.00    2.00
   5  -4  -6   19.40    2.10
   5  -4  -6   25.90    2.00
   5  -4  -6   21.80    2.30
   5   4  -5  501.45   33.70
  -5   4   5  575.34   33.50
   5   4  -5  572.34   33.50
   5   4  -5  553.24   33.60
   5   4  -5  585.14   33.60
   5   4  -5  561.94   33.60
   5  -4  -5  605.64   33.50
   5  -4  -5  577.54   33.60
   5   4  -4  111.19    7.00
  -5   4   4  114.79    7.00
   5   4  -4  119.59    7.10
   5  -4  -4  108.19    7.00
   5   4  -3  199.78   11.00
  -5   4   3  175.08   10.90
   5   4  -3  177.18   10.90
   5  -4  -3  177.28   11.00
   5  -4  -3  181.98   10.90
   5   4  -2   15.90    1.60
  -5   4   2   18.60    1.50
   5  -4  -2   16.90    1.50
  -5  -4   2   15.00    1.40
   5  -4  -2   17.60    1.40
   5   4  -1  231.58   13.60
  -5   4   1  233.18   13.70
  -5  -4   1  229.48   13.70
   5  -4  -1  231.08   13.70
   5  -4  -1  221.88   13.70
  -5   4   0  185.38   10.20
   5  -4   0  164.78   10.20
  -5  -4   0  156.28   10.20
  -5   4  -1  198.48   11.70
   5  -4   1  179.28   11.70
  -5  -4  -1  204.28   11.80
  -5   4  -2   61.19    3.90
  -5   4  -2   51.39    4.00
  -5   4  -2   59.49    4.00
   5  -4   2   63.69    4.00
  -5  -4  -2   49.99    4.00
  -5  -4  -2   64.69    4.00
  -5  -4  -2   62.69    4.10
  -5   4  -3  100.89    6.90
  -5   4  -3  106.79    6.90
  -5   4  -3  104.19    6.80
   5  -4   3  118.99    7.00
  -5  -4  -3  112.19    7.00
  -5  -4  -3  114.39    7.00
  -5  -4  -3  104.69    6.90
  -5  -4  -3  120.69    7.00
  -5  -4  -3  106.59    6.90
  -5   4  -4    7.50    1.20
  -5   4  -4    7.90    1.20
  -5   4  -4    7.00    1.20
  -5  -4  -4    9.50    1.50
  -5  -4  -4    9.40    1.20
  -5  -4  -4    9.00    1.50
  -5  -4  -4    9.60    1.40
   5  -4   4    7.80    1.30
  -5  -4  -4    7.90    1.30
  -5  -4  -4    7.00    1.20
  -5   4  -5   53.79    4.10
  -5   4  -5   58.89    4.10
  -5  -4  -5   62.19    4.20
  -5  -4  -5   57.09    4.20
  -5  -4  -5   60.29    4.20
  -5  -4  -5   63.09    4.30
  -5  -4  -5   61.19    4.20
  -5   4  -6   21.10    2.20
  -5   4  -6   23.40    2.30
  -5  -4  -6   24.90    2.20
  -5  -4  -6   24.40    2.30
  -5  -4  -6   25.90    2.60
   5  -4   6   19.90    2.90
  -5  -4  -6   21.20    2.30
  -5  -4  -6   22.00    2.30
  -5   4  -7    4.30    1.10
  -5   4  -7    3.80    1.00
   5  -4   7    6.20    1.40
  -5  -4  -7    3.10    1.00
  -5  -4  -7    3.60    0.90
  -5  -4  -7    4.80    1.00
  -5  -4  -7    4.00    0.90
  -5  -4  -7    2.60    1.30
  -5   4  -8    2.80    1.00
  -5   4  -8    2.40    1.10
  -5  -4  -8    3.30    0.80
  -5  -4  -8    2.10    0.80
  -5  -4  -8    2.50    0.70
  -5  -4  -8    2.00    1.10
  -5  -4  -9    0.70    0.50
  -5  -4  -9    1.80    0.60
  -5  -4  -9    0.00    0.70
   5   5 -12    9.40    1.20
   5   5 -12    7.10    1.10
   5  -5 -12   10.20    1.10
   5  -5 -12    9.20    1.30
   5  -5 -12    7.60    1.20
   5   5 -11   17.90    1.90
   5   5 -11   18.80    1.90
   5  -5 -11   20.60    1.90
   5  -5 -11   19.10    1.90
   5   5 -10   43.50    3.50
  -5   5  10   43.00    3.50
   5   5 -10   48.00    3.50
   5  -5 -10   48.00    3.60
   5  -5 -10   50.99    3.50
   5  -5 -10   47.80    3.40
   5   5  -9  121.09    8.00
   5   5  -9  134.99    8.10
  -5   5   9  128.69    8.10
   5   5  -9  123.39    8.10
   5   5  -9  130.69    8.10
   5  -5  -9  131.49    8.00
   5  -5  -9  125.69    8.00
   5  -5  -9  120.19    8.10
  -5   5   8    3.40    0.90
   5   5  -8    3.10    1.10
   5   5  -8    4.60    1.00
   5   5  -8    2.00    1.00
   5   5  -8    3.20    1.00
   5   5  -8    2.20    0.90
   5  -5  -8    5.30    1.20
   5  -5  -8    3.20    1.00
   5   5  -7   75.19    5.70
   5   5  -7   72.19    5.00
   5   5  -7   76.19    5.00
   5   5  -7   78.29    5.00
   5  -5  -7   73.59    5.00
   5  -5  -7   71.19    4.90
  -5   5   6   28.80    2.20
   5   5  -6   30.10    2.30
   5   5  -6   23.30    2.20
   5  -5  -6   27.70    2.30
   5  -5  -6   24.80    2.20
   5  -5  -6   25.40    2.20
  -5   5   5   27.80    2.20
   5   5  -5   26.80    2.30
   5   5  -5   26.90    2.30
   5   5  -5   28.70    2.20
   5   5  -5   26.50    2.30
   5  -5  -5   30.30    2.20
   5  -5  -5   27.10    2.30
   5   5  -4  146.99    9.10
   5   5  -4  152.48    9.10
  -5   5   4  148.59    9.10
   5  -5  -4  147.89    9.10
   5  -5  -4  148.59    9.00
   5   5  -3  160.98   10.00
   5   5  -3  171.48   10.00
  -5   5   3  161.48    9.90
   5   5  -3  166.08    9.90
   5  -5  -3  163.28    9.90
   5  -5  -3  160.58    9.90
   5   5  -2   12.80    1.20
   5  -5  -2   13.10    1.30
   5  -5  -2   12.90    1.40
  -5   5   1  173.08   10.60
  -5   5   1  149.99   10.50
   5  -5  -1  172.48   10.20
   5  -5  -1  176.38   10.20
  -5   5   0   64.69    4.60
  -5   5   0   74.79    4.60
   5  -5   0   70.29    4.50
   5  -5   0   76.29    4.60
  -5  -5   0   72.79    4.50
  -5  -5   0   63.39    4.50
  -5   5  -1  113.39    7.30
  -5   5  -1  124.19    7.30
  -5   5  -1  127.89    7.20
  -5   5  -1  107.19    7.30
  -5  -5  -1  105.69    7.20
  -5  -5  -1  123.19    7.30
  -5  -5  -1  107.19    7.50
  -5  -5  -1  116.49    7.30
   5  -5   1  125.09    7.40
  -5   5  -2   29.90    3.30
  -5   5  -2   31.70    2.60
  -5   5  -2   34.90    2.60
  -5  -5  -2   31.20    2.60
  -5  -5  -2   35.10    2.70
  -5  -5  -2   39.50    2.70
  -5  -5  -2   30.60    2.90
  -5  -5  -2   33.50    2.60
  -5   5  -3   43.80    3.30
  -5   5  -3   47.70    3.20
  -5   5  -3   40.80    3.20
  -5  -5  -3   38.40    3.10
  -5  -5  -3   43.40    3.20
  -5  -5  -3   39.00    3.10
  -5  -5  -3   45.40    3.20
   5  -5   3   49.40    3.30
  -5   5  -4    2.10    1.00
  -5   5  -4    0.50    1.30
  -5   5  -4    1.80    0.90
  -5  -5  -4    0.60    1.00
   5  -5   4    2.90    1.10
  -5  -5  -4    3.40    0.90
  -5  -5  -4    2.90    0.90
  -5  -5  -4    2.30    0.90
  -5   5  -5  177.98   10.90
  -5   5  -5  171.08   10.90
  -5  -5  -5  181.28   10.90
  -5  -5  -5  163.68   10.90
  -5  -5  -5  169.48   10.90
  -5  -5  -5  186.28   11.00
   5  -5   5  191.28   11.20
  -5  -5  -5  183.18   11.10
  -5  -5  -5  163.78   10.90
  -5   5  -6   13.80    2.20
  -5  -5  -6   13.90    2.10
  -5  -5  -6   13.10    2.40
  -5  -5  -6   13.10    2.50
  -5  -5  -6   11.80    2.40
  -5   5  -7    4.70    1.00
  -5   5  -7    5.40    1.00
  -5  -5  -7    8.60    1.50
  -5  -5  -7    4.90    1.30
  -5  -5  -7    5.90    1.00
  -5   5  -8    2.00    0.80
  -5   5  -8    2.30    0.80
  -5  -5  -8    2.50    0.80
  -5  -5  -8    2.50    0.80
  -5  -5  -8    2.80    1.30
  -5  -5  -9    1.00    0.40
  -5  -5  -9    0.30    0.50
  -5  -5  -9    0.50    0.60
   5   6 -12    0.60    0.40
  -5   6  12   -0.10    0.50
   5   6 -12   -0.10    0.60
   5  -6 -12    1.30    0.50
   5  -6 -12    0.00    0.60
   5   6 -11   25.30    2.10
   5   6 -11   30.60    2.20
   5  -6 -11   29.30    2.30
   5  -6 -11   26.70    2.10
   5  -6 -11   30.70    2.20
   5   6 -10    4.10    1.00
   5   6 -10    3.40    1.50
   5   6 -10    6.00    1.00
   5  -6 -10    5.30    1.00
   5  -6 -10    6.30    1.20
   5  -6 -10    4.20    1.00
   5   6  -9   39.30    3.20
  -5   6   9   36.10    3.20
   5   6  -9   45.50    3.20
   5   6  -9   45.30    3.20
   5  -6  -9   42.90    3.20
   5  -6  -9   42.60    3.30
   5  -6  -9   43.20    3.10
  -5   6   8    0.50    0.80
   5   6  -8   -1.30    0.80
   5   6  -8    1.20    1.00
   5   6  -8   -0.90    0.80
   5   6  -8    0.00    0.90
   5  -6  -8    0.40    0.90
   5  -6  -8    1.30    1.00
   5  -6  -8    0.20    1.00
   5   6  -7   42.00    3.10
   5   6  -7   41.20    3.00
  -5   6   7   40.40    3.00
   5   6  -7   44.60    3.20
   5   6  -7   36.50    3.10
   5  -6  -7   35.30    3.00
   5  -6  -7   41.40    3.10
   5   6  -6   23.20    2.00
   5   6  -6   19.20    2.00
  -5   6   6   18.80    2.40
   5   6  -6   23.80    2.00
   5   6  -6   23.40    2.10
  -5   6   6   24.90    2.20
   5  -6  -6   18.70    2.20
   5  -6  -6   15.70    2.40
   5  -6  -6   15.90    2.50
   5  -6  -6   22.40    2.90
   5   6  -5  183.78   10.80
   5   6  -5  171.98   10.80
   5   6  -5  185.08   10.90
  -5   6   5  183.88   10.80
  -5   6   5  157.18   10.70
   5  -6  -5  177.88   10.70
   5  -6  -5  165.48   10.70
   5  -6  -5  183.28   10.80
   5   6  -4   98.49    5.80
  -5   6   4   79.79    5.70
   5   6  -4   84.39    5.80
  -5   6   4   92.49    5.80
   5  -6  -4   93.59    5.80
   5  -6  -4   96.29    5.70
  -5   6   3  126.09    7.60
   5   6  -3  132.89    7.70
   5   6  -3  129.59    7.70
  -5   6   3  111.59    7.70
   5  -6  -3  130.69    7.60
   5  -6  -3  125.49    7.70
  -5  -6   3  110.79    7.60
  -5   6   2   63.19    4.10
  -5   6   2   61.49    4.10
  -5   6   2   58.09    4.10
  -5   6   2   58.89    4.10
   5  -6  -2   67.09    4.10
  -5  -6   2   57.29    4.00
   5  -6  -2   67.09    4.10
  -5   6   1   53.89    3.70
  -5   6   1   59.19    3.70
  -5   6   1   55.89    3.80
  -5   6   1   50.69    3.70
   5  -6  -1   53.99    3.70
   5  -6  -1   55.69    3.70
  -5  -6   1   55.59    3.70
  -5   6   0   96.89    5.90
  -5   6   0   93.59    5.80
  -5   6   0   82.39    5.80
  -5   6   0   98.09    5.90
  -5  -6   0   87.29    5.80
   5  -6   0   93.99    5.80
  -5  -6   0   81.19    5.80
   5  -6   0   99.09    5.90
  -5   6  -1   60.99    4.20
  -5   6  -1   63.69    4.20
   5  -6   1   66.89    4.20
  -5  -6  -1   58.79    4.10
   5  -6   1   67.09    4.10
  -5  -6  -1   57.19    4.10
  -5  -6  -1   56.29    4.10
  -5   6  -2   27.20    2.20
  -5   6  -2   26.70    2.20
  -5  -6  -2   23.00    2.00
  -5  -6  -2   22.80    2.10
  -5  -6  -2   25.60    2.20
  -5  -6  -2   19.10    2.10
  -5  -6  -2   22.90    2.00
  -5   6  -3   29.00    2.50
  -5   6  -3   30.50    2.40
  -5  -6  -3   23.70    2.30
  -5  -6  -3   29.90    2.40
   5  -6   3   32.60    2.70
  -5  -6  -3   28.60    2.40
  -5   6  -4    6.50    1.20
  -5   6  -4    5.30    1.10
  -5   6  -4    0.60    1.80
  -5  -6  -4    4.30    1.10
   5  -6   4    7.40    1.40
  -5  -6  -4    4.50    1.00
  -5  -6  -4    6.30    1.10
  -5  -6  -4    3.20    1.00
  -5  -6  -4    4.10    1.20
  -5  -6  -4    5.60    1.20
  -5   6  -5   14.50    2.00
  -5   6  -5   14.50    1.90
  -5  -6  -5   15.00    1.90
  -5  -6  -5   15.10    1.90
  -5  -6  -5   18.10    2.40
  -5  -6  -5   15.70    2.00
  -5  -6  -5   17.00    2.00
  -5   6  -6    3.00    1.00
  -5   6  -6    2.50    0.90
  -5  -6  -6    1.40    1.10
  -5  -6  -6    3.00    1.00
  -5  -6  -6    2.80    1.00
   5  -6   6    2.00    1.10
  -5  -6  -6    2.10    1.00
  -5  -6  -6    1.60    1.00
  -5   6  -7    5.40    1.00
  -5   6  -7    7.20    1.20
  -5  -6  -7    9.10    1.50
  -5  -6  -7    7.80    1.30
  -5  -6  -7    5.60    1.10
  -5  -6  -7    7.60    1.20
  -5   6  -8    2.00    0.80
  -5  -6  -8    1.10    0.60
  -5  -6  -8    2.20    0.60
  -5  -6  -8    1.20    0.70
   5   7 -11    5.80    1.00
  -5   7  11    6.80    1.00
   5  -7 -11    6.00    1.10
   5   7 -10    1.50    1.20
   5   7 -10    3.70    0.90
   5  -7 -10    2.40    0.80
   5  -7 -10    3.00    0.80
   5  -7 -10    4.30    1.00
   5   7  -9   29.20    2.40
   5   7  -9   24.50    2.60
   5   7  -9   29.00    2.30
   5  -7  -9   28.60    2.40
   5  -7  -9   23.70    3.00
   5  -7  -9   31.20    2.40
  -5   7   8    0.20    0.90
   5   7  -8    0.70    0.90
   5   7  -8   -0.10    0.80
   5   7  -8    1.90    0.80
   5  -7  -8    0.60    0.90
   5  -7  -8    0.70    0.90
   5  -7  -8    1.10    0.90
  -5   7   7   65.59    4.40
  -5   7   7   57.69    4.40
   5   7  -7   62.39    4.60
   5   7  -7   73.19    4.60
   5   7  -7   63.19    4.50
   5   7  -7   75.19    4.50
   5  -7  -7   70.79    4.60
   5  -7  -7   61.09    4.40
   5   7  -6    4.90    0.90
  -5   7   6    5.30    1.00
   5   7  -6    5.80    1.00
   5   7  -6    5.70    1.10
   5   7  -6    4.30    1.00
   5   7  -5   71.89    4.50
   5   7  -5   67.39    4.40
  -5   7   5   70.19    4.40
  -5   7   5   70.59    4.50
   5  -7  -5   61.89    4.80
   5  -7  -5   60.59    4.50
   5  -7  -5   63.99    4.60
  -5  -7   5   67.59    4.40
  -5   7   4    3.50    0.80
   5  -7  -4    2.60    0.90
   5  -7  -4    1.90    0.80
   5  -7  -4    2.50    0.80
  -5   7   3   58.79    3.90
  -5   7   3   62.99    4.10
   5  -7  -3   54.99    3.90
   5  -7  -3   58.89    3.90
  -5  -7   3   53.99    3.90
  -5   7   2    6.20    1.00
  -5   7   2    6.90    1.10
  -5   7   2    6.60    1.10
  -5   7   2    5.00    1.00
   5  -7  -2    7.40    1.30
  -5  -7   2    9.30    1.30
  -5   7   1   77.99    5.40
  -5   7   1   81.29    5.40
  -5   7   1   93.99    5.80
   5  -7  -1   85.99    5.40
  -5  -7   1   76.99    5.30
   5  -7  -1   87.49    5.40
  -5   7   0    4.80    1.00
  -5   7   0    5.10    1.40
   5  -7   0    4.30    0.90
  -5   7  -1   54.09    3.90
  -5   7  -1   60.19    3.90
  -5  -7  -1   52.39    3.80
   5  -7   1   57.19    3.90
  -5  -7  -1   52.49    3.80
   5  -7   1   58.49    4.00
  -5   7  -2   17.40    1.80
  -5   7  -2   16.80    1.90
  -5   7  -2   13.10    2.30
   5  -7   2   18.60    2.10
  -5  -7  -2   18.10    1.80
  -5  -7  -2   16.90    1.80
   5  -7   2   15.60    1.90
  -5   7  -3   48.40    3.60
  -5   7  -3   47.60    3.50
   5  -7   3   49.60    3.50
  -5  -7  -3   43.40    3.50
  -5  -7  -3   48.30    3.50
   5  -7   3   48.10    3.70
  -5  -7  -3   51.09    3.60
  -5   7  -4   -0.40    0.80
  -5   7  -4    1.50    1.10
  -5  -7  -4    1.00    0.90
  -5  -7  -4    1.10    1.30
   5  -7   4    5.10    2.20
   5  -7   4    1.60    1.00
  -5   7  -5   42.10    3.10
  -5   7  -5   41.60    3.20
  -5  -7  -5   36.40    3.10
  -5  -7  -5   47.40    3.20
   5  -7   5   40.90    3.20
  -5  -7  -5   41.90    3.20
  -5  -7  -5   44.00    3.30
  -5   7  -6    1.70    0.90
  -5   7  -6    0.30    0.80
  -5  -7  -6    1.20    0.70
  -5  -7  -6    2.70    0.80
  -5  -7  -6    3.40    1.60
  -5  -7  -6    1.00    0.90
   5  -7   6    0.50    1.30
  -5   7  -7    9.70    1.20
  -5   7  -7   11.60    2.00
  -5  -7  -7   10.80    1.20
  -5  -7  -7   13.20    1.50
  -5  -7  -7    8.80    1.50
  -5  -7  -7   10.20    1.20
  -5  -7  -8    1.70    0.60
  -5  -7  -8    1.50    0.40
  -5  -7  -8    1.30    0.50
   5   8 -10    1.00    0.50
  -5   8  10    2.50    0.70
   5  -8 -10    1.60    0.70
   5   8  -9   79.79    5.20
   5  -8  -9   76.49    5.00
  -5   8   8    7.40    1.60
   5   8  -8    5.80    1.10
  -5   8   8    4.90    1.30
  -5   8   7   41.20    3.00
   5   8  -7   40.40    3.00
   5  -8  -7   44.60    3.20
   5   8  -6    4.00    1.00
  -5   8   6    2.60    1.20
  -5   8   6    1.50    1.20
   5  -8  -6    4.10    1.20
   5   8  -5   34.20    2.60
  -5   8   5   30.40    2.70
   5   8  -5   38.10    2.60
  -5  -8   5   33.10    2.70
   5  -8  -5   30.30    2.60
  -5   8   4   21.70    2.20
   5   8  -4   20.50    2.00
   5  -8  -4   17.60    2.60
   5  -8  -4   24.30    2.10
  -5   8   3   60.29    3.90
  -5   8   3   52.39    3.80
  -5  -8   3   57.79    3.80
   5  -8  -3   49.20    3.80
   5  -8  -3   56.59    3.80
   5   8  -2   87.29    5.80
  -5   8   2  100.89    6.00
  -5   8   2   92.79    5.80
   5  -8  -2   96.79    5.90
  -5  -8   2   78.09    5.80
   5  -8  -2   92.79    5.90
  -5   8   1   25.00    2.30
  -5   8   1   27.40    2.30
   5   8  -1   23.30    2.20
  -5  -8   1   29.70    2.30
  -5  -8   1   27.50    2.20
   5  -8  -1   28.60    2.30
   5  -8  -1   26.50    2.40
  -5   8   0   56.59    3.80
  -5   8   0   54.99    3.80
  -5   8   0   49.70    3.70
   5  -8   0   52.29    3.70
  -5  -8   0   53.69    3.70
  -5  -8   0   53.59    3.70
   5  -8   0   47.70    3.80
  -5   8  -1   45.60    3.30
  -5   8  -1   45.20    3.30
  -5  -8  -1   45.70    3.30
   5  -8   1   44.20    3.30
   5  -8   1   42.30    3.40
  -5  -8  -1   43.40    3.20
  -5   8  -2   14.20    1.80
  -5   8  -2   14.20    1.70
  -5  -8  -2   11.30    1.60
  -5  -8  -2   12.20    1.70
   5  -8   2   10.80    1.70
   5  -8   2   10.60    1.90
  -5   8  -3   22.80    2.20
  -5   8  -3   24.60    2.30
  -5  -8  -3   25.50    2.30
   5  -8   3   24.30    2.50
  -5  -8  -3   26.30    2.30
  -5   8  -4    1.30    0.80
  -5   8  -4    0.90    0.90
   5  -8   4    1.40    1.00
  -5  -8  -4    2.00    0.80
  -5  -8  -4    3.00    1.00
  -5  -8  -4    1.10    0.80
  -5  -8  -4    1.50    0.90
  -5   8  -5   35.90    2.70
  -5   8  -5   34.40    2.60
  -5  -8  -5   33.60    3.20
  -5  -8  -5   36.30    2.80
  -5  -8  -5   35.60    2.80
  -5  -8  -5   33.70    2.60
  -5   8  -6    3.70    0.70
  -5   8  -6    3.40    0.80
  -5  -8  -6    3.80    0.80
  -5  -8  -6    4.00    0.70
  -5  -8  -6    3.40    0.80
  -5  -8  -6    3.50    0.70
  -5   8  -7    1.40    0.70
  -5  -8  -7    2.00    0.60
  -5  -8  -7    2.00    0.60
   5   9  -9    8.70    1.10
  -5   9   9    9.20    1.10
   5  -9  -9    9.50    1.60
  -5   9   8   10.40    1.20
   5   9  -8    9.00    1.20
   5  -9  -8    8.70    1.20
   5   9  -7   29.40    3.00
  -5   9   7   31.80    2.30
  -5   9   7   28.50    2.30
   5   9  -6   20.70    1.90
  -5   9   6   25.80    2.00
  -5   9   5   19.00    2.10
  -5   9   5   19.70    1.80
  -5  -9   5   14.40    2.00
   5  -9  -5   16.60    1.90
  -5   9   4   29.00    2.30
   5  -9  -4   28.80    2.50
  -5   9   3   55.69    3.90
  -5   9   3   62.29    4.90
  -5  -9   3   58.79    4.00
   5   9  -2   19.50    2.00
  -5   9   2   17.70    2.70
  -5   9   2   26.60    2.60
   5  -9  -2   16.40    2.60
  -5  -9   2   23.40    2.20
  -5  -9   2   22.10    2.30
   5   9  -1   81.19    5.20
  -5   9   1   72.09    5.10
  -5   9   1   89.79    6.00
  -5  -9   1   72.39    5.50
   5   9   0   15.50    1.70
  -5   9   0   20.60    2.30
  -5   9   0   16.60    1.80
  -5  -9   0   18.00    1.80
   5  -9   0   16.00    1.90
  -5   9  -1   20.60    2.10
  -5   9  -1   25.00    2.10
  -5  -9  -1   21.00    2.10
  -5  -9  -1   22.40    2.00
  -5   9  -2   36.10    2.80
  -5   9  -2   31.40    2.60
  -5  -9  -2   38.20    2.90
  -5  -9  -2   33.50    2.60
   5  -9   2   28.90    2.80
  -5   9  -3   24.50    2.10
  -5   9  -3   25.60    2.20
   5  -9   3   19.30    3.10
  -5  -9  -3   25.20    2.10
  -5  -9  -3   22.70    2.20
  -5   9  -4    4.40    0.90
  -5  -9  -4    4.80    1.10
  -5  -9  -4    7.00    1.10
  -5   9  -5    7.50    1.20
  -5   9  -5    9.50    1.20
  -5  -9  -5    7.80    1.10
  -5  -9  -5    7.40    1.20
  -5   9  -6    0.80    0.40
   5   9   6    1.10    0.50
  -5  -9  -6    0.50    0.90
  -5  -9  -6    0.80    0.80
  -5  10   8    5.40    0.90
  -5 -10   8    5.80    1.00
   5  10  -7   12.50    1.20
  -5  10   7   13.60    1.30
   5 -10  -7   13.70    1.50
  -5  10   6   20.80    1.70
  -5  10   6   18.70    1.60
   5 -10  -6   20.90    1.80
  -5  10   5   36.00    2.70
  -5  10   5   35.30    2.60
  -5  10   4   23.70    2.50
   5 -10  -4   21.80    2.00
  -5  10   3   86.49    5.60
  -5  10   2   17.30    1.80
  -5 -10   2   19.80    1.90
   5  10  -1   70.79    4.80
  -5  10   1   78.19    5.00
  -5 -10   1   79.59    4.90
  -5 -10   1   72.29    5.20
   5  10   0   11.80    1.40
  -5  10   0   12.60    1.60
  -5 -10   0   12.90    1.50
  -5 -10   0   13.40    1.80
   5  10   1   14.10    1.50
  -5  10  -1   14.90    1.60
  -5 -10  -1   14.50    2.30
  -5 -10  -1   18.00    1.60
  -5  10  -2   14.90    1.60
  -5  10  -2   16.40    1.70
  -5 -10  -2   16.20    1.60
  -5 -10  -2   13.00    1.50
  -5  10  -3    4.20    0.70
   5  10   3    5.70    0.80
  -5  10  -3    4.70    0.80
  -5 -10  -3    5.20    0.80
  -5 -10  -3    5.90    1.00
  -5  10  -4    3.00    0.90
  -5  10  -4    2.80    0.60
  -5 -10  -4    2.00    0.60
   5  10   5    3.00    0.60
  -5 -10  -5    2.60    0.70
  -5  11   6    9.80    1.00
  -5 -11   6    9.70    1.50
  -5  11   5    9.50    1.00
  -5  11   4   15.50    1.40
  -5  11   3   28.10    2.20
  -5 -11   3   32.80    2.40
  -5  11   2    2.50    0.70
   5  11  -1   27.00    2.40
  -5  11   1   30.80    2.30
  -5 -11   1   35.20    2.40
  -5  11   0    6.90    1.00
  -5 -11   0    5.90    1.00
  -5  11  -1    7.90    1.00
   5  11   1    6.00    1.00
   5  11   2    9.70    1.50
  -5  11  -2   11.50    1.20
  -5 -11  -2   11.00    1.10
  -5  11  -3    5.90    0.90
   5  11   3    6.50    0.80
  -5 -11  -3    6.20    0.80
   6   0 -13   -0.20    0.70
   6   0 -13    0.20    0.70
   6   0 -12    4.20    1.60
   6   0 -12    3.00    1.00
   6   0 -12    5.50    1.10
   6   0 -11   -0.10    0.90
  -6   0  11   -0.70    1.60
   6   0 -11    1.10    1.20
   6   0 -11   -0.70    0.80
   6   0 -11   -0.40    0.80
   6   0 -11    0.30    1.00
   6   0 -10   26.00    2.50
   6   0 -10   23.40    2.40
   6   0 -10   18.10    2.40
   6   0 -10   19.10    2.50
  -6   0  10   26.10    2.50
   6   0 -10   23.20    2.30
   6   0  -9   -0.20    0.90
   6   0  -9   -0.70    1.10
  -6   0   9    0.40    1.10
   6   0  -9   -0.50    1.00
   6   0  -9   -0.40    0.90
   6   0  -9   -1.40    1.00
   6   0  -9   -0.20    1.10
   6   0  -8   67.09    4.50
   6   0  -8   64.39    4.50
   6   0  -8   69.69    4.60
   6   0  -8   62.19    4.50
   6   0  -8   61.19    4.50
   6   0  -8   60.89    4.40
   6   0  -7    2.00    1.00
   6   0  -7   -0.10    0.60
  -6   0   7    0.50    0.70
   6   0  -7   -2.40    1.60
   6   0  -7   -1.90    1.60
   6   0  -6  262.97   16.30
  -6   0   6  287.27   16.40
   6   0  -6  265.07   16.30
   6   0  -5    1.30    0.50
  -6   0   5    0.40    0.50
   6   0  -5   -0.10    0.50
   6   0  -4 1074.19   61.39
   6   0  -4 1032.90   61.39
  -6   0   4 1024.80   61.39
   6   0  -3   16.10    1.40
   6   0  -2 4520.15  251.57
  -6   0   2 4209.78  251.47
   6   0  -2 4145.69  251.47
   6   0   0  487.85   29.60
   6   0   0  535.75   29.80
  -6   0   0  486.05   29.70
  -6   0  -1    0.30    0.60
   6   0   1    2.30    1.00
   6   0   2   99.59    6.30
  -6   0  -3    1.00    0.90
   6   0   3   -1.40    0.70
  -6   0  -3   -0.30    0.70
  -6   0  -4   98.99    6.10
  -6   0  -4   94.49    6.10
  -6   0  -4   91.49    6.10
  -6   0  -4   97.69    6.20
  -6   0  -5    0.50    1.10
  -6   0  -5    1.20    0.80
  -6   0  -5   -0.60    0.80
  -6   0  -5    0.40    1.40
  -6   0  -6    6.50    1.10
  -6   0  -6    4.90    1.10
  -6   0  -6    6.80    1.20
  -6   0  -6    8.10    1.20
  -6   0  -7    0.60    0.80
  -6   0  -7    2.40    0.90
  -6   0  -7    1.00    0.80
  -6   0  -7   -1.70    2.10
  -6   0  -7   -0.20    0.90
  -6   0  -8    8.30    1.30
  -6   0  -8    5.60    1.10
  -6   0  -8    7.90    1.20
  -6   0  -9   -1.80    0.90
  -6   0  -9    0.70    0.50
  -6   0  -9    0.10    0.50
   6   1 -13    7.60    1.20
   6   1 -13    4.60    0.80
   6  -1 -13    5.70    0.90
   6   1 -12   32.50    2.90
   6   1 -12   40.20    2.90
   6   1 -12   38.20    2.90
   6  -1 -12   40.60    3.00
   6  -1 -12   35.80    2.80
   6   1 -11    2.50    1.20
   6   1 -11    3.10    1.00
  -6   1  11    3.50    1.20
   6   1 -11    3.00    1.00
   6   1 -11    4.50    1.20
   6  -1 -11    2.30    1.10
   6  -1 -11    1.60    1.10
   6  -1 -11    4.00    1.60
   6  -1 -11    3.80    1.00
   6  -1 -11    1.90    1.00
   6   1 -10   46.30    3.60
   6   1 -10   49.90    3.80
  -6   1  10   45.70    3.70
   6   1 -10   57.49    3.90
   6   1 -10   52.99    3.80
   6   1 -10   46.70    3.80
   6  -1 -10   48.50    4.00
   6  -1 -10   57.59    3.90
   6  -1 -10   49.10    3.80
   6  -1 -10   50.49    3.70
   6  -1 -10   44.80    3.80
   6   1  -9    2.70    1.30
   6   1  -9    1.70    0.90
  -6   1   9    3.20    1.40
   6   1  -9    2.60    1.20
   6   1  -9    0.90    1.00
   6   1  -9    1.90    1.10
   6   1  -9    1.50    1.00
   6  -1  -9    3.60    1.10
   6  -1  -9    2.60    1.00
   6  -1  -9    0.90    1.00
   6  -1  -9    2.40    1.10
   6  -1  -9    0.40    1.00
   6  -1  -9    0.50    1.20
   6   1  -8  468.55   27.20
   6   1  -8  420.96   27.20
   6   1  -8  493.75   27.30
  -6   1   8  473.65   27.20
   6   1  -8  449.26   27.20
   6   1  -8  447.26   27.20
   6  -1  -8  467.65   27.30
   6  -1  -8  431.76   27.10
  -6  -1   8  462.25   27.20
   6  -1  -8  458.35   27.20
   6  -1  -8  428.66   27.10
   6  -1  -8  460.75   27.20
   6   1  -7   32.50    2.80
   6   1  -7   35.80    2.80
  -6   1   7   36.20    2.70
   6   1  -7   33.70    2.90
   6   1  -7   37.00    2.70
   6  -1  -7   40.10    3.20
   6  -1  -7   36.60    3.90
   6  -1  -7   36.60    2.70
  -6  -1   7   29.20    2.70
   6  -1  -7   33.10    2.70
   6   1  -6  299.57   18.20
  -6   1   6  314.57   18.20
   6   1  -6  300.27   18.10
   6  -1  -6  305.67   18.20
   6  -1  -6  310.27   18.20
  -6  -1   6  292.47   18.10
   6   1  -5   60.69    4.00
   6   1  -5   60.69    3.90
  -6   1   5   60.89    3.90
   6  -1  -5   60.99    3.90
   6  -1  -5   59.29    3.90
   6   1  -4 1006.60   57.69
   6   1  -4  999.70   57.79
  -6   1   4  986.90   57.69
   6  -1  -4  950.10   57.69
  -6  -1   4  942.51   57.69
   6  -1  -4 1002.00   57.69
   6   1  -3  134.69    8.00
   6   1  -3  137.89    8.00
  -6   1   3  134.59    8.00
  -6  -1   3  119.89    8.00
   6  -1  -3  136.69    8.00
   6  -1  -3  129.89    8.00
   6   1  -2 1517.25   91.09
  -6   1   2 1610.24   91.19
   6  -1  -2 1612.54   91.09
   6  -1  -2 1588.14   91.19
  -6  -1   2 1435.16   91.09
   6   1  -1   17.70    1.40
   6   1   0  612.54   35.20
  -6   1   0  608.84   35.30
   6  -1   0  586.44   35.20
   6  -1   0  612.04   35.30
  -6  -1   0  571.04   35.30
   6  -1   1   12.40    1.40
   6  -1   1   18.10    1.50
  -6  -1  -1   16.80    1.50
  -6   1  -2  395.56   24.50
   6  -1   2  425.06   24.40
  -6  -1  -2  386.06   24.50
   6  -1   2  440.06   24.40
  -6   1  -3   37.00    3.00
  -6   1  -3   35.70    3.10
  -6   1  -3   46.90    3.10
  -6  -1  -3   40.60    3.30
  -6  -1  -3   41.20    3.10
  -6  -1  -3   46.90    3.10
   6  -1   3   40.00    2.90
  -6   1  -4   97.39    6.00
  -6   1  -4   87.99    5.90
  -6   1  -4   90.89    5.90
  -6   1  -4   91.49    5.90
  -6  -1  -4   78.59    6.00
  -6  -1  -4   92.69    5.90
  -6  -1  -4  100.89    6.00
  -6  -1  -4   94.19    6.00
  -6  -1  -4   95.59    6.00
  -6   1  -5   -0.70    0.80
  -6   1  -5    1.40    0.90
  -6   1  -5    0.40    1.20
  -6  -1  -5    0.50    0.80
  -6  -1  -5    0.20    0.80
  -6  -1  -5    1.00    1.00
  -6  -1  -5   -0.50    0.70
  -6  -1  -5    2.30    1.40
  -6   1  -6   10.20    1.60
  -6   1  -6    9.30    1.50
  -6   1  -6   10.70    1.70
  -6   1  -6    6.20    1.10
  -6  -1  -6    6.80    1.20
  -6  -1  -6    6.70    1.20
  -6  -1  -6    8.10    1.40
  -6  -1  -6   10.30    1.50
  -6   1  -7   14.10    1.60
  -6   1  -7   10.80    1.80
  -6   1  -7   14.50    1.60
  -6   1  -7   10.60    1.70
  -6  -1  -7   10.60    1.70
  -6  -1  -7   16.60    1.60
  -6  -1  -7   11.80    2.00
  -6   1  -8    2.70    1.10
  -6   1  -8    5.10    0.80
  -6   1  -8    5.90    0.90
  -6  -1  -8    4.30    0.90
  -6  -1  -8    3.90    1.10
  -6  -1  -8    5.00    0.80
  -6   1  -9    0.40    0.90
  -6   1  -9    1.80    0.90
  -6  -1  -9    1.70    0.50
  -6  -1  -9    1.50    0.50
  -6  -1  -9    2.30    0.70
   6   2 -13    2.30    0.70
   6   2 -13    2.30    0.80
   6   2 -13    1.70    0.70
   6  -2 -13    1.70    0.70
   6  -2 -13    2.10    0.80
   6   2 -12   17.80    2.00
   6   2 -12   21.00    2.00
   6  -2 -12   21.60    2.10
   6  -2 -12   21.00    1.90
   6   2 -11    3.00    1.10
   6   2 -11    2.10    1.10
   6   2 -11    2.80    1.20
  -6   2  11    4.50    1.10
   6   2 -11    1.30    1.20
   6  -2 -11    3.00    1.10
   6  -2 -11    2.30    1.00
   6  -2 -11    2.40    1.20
   6  -2 -11    0.80    1.20
   6   2 -10   39.60    3.30
   6   2 -10   39.10    3.30
  -6   2  10   41.60    3.30
   6   2 -10   42.70    3.40
   6   2 -10   39.50    3.40
   6  -2 -10   32.10    3.40
   6  -2 -10   39.40    3.20
   6  -2 -10   41.10    3.30
   6  -2 -10   44.50    3.20
   6   2  -9   24.30    2.40
   6   2  -9   26.10    2.60
   6   2  -9   25.60    2.60
   6   2  -9   26.90    2.70
  -6   2   9   28.20    2.50
   6   2  -9   26.90    2.50
   6  -2  -9   24.20    2.40
   6  -2  -9   20.90    2.30
   6  -2  -9   24.80    2.50
   6  -2  -9   23.90    2.60
   6  -2  -9   24.90    2.50
   6   2  -8  135.99    8.50
   6   2  -8  132.59    8.60
  -6   2   8  146.19    8.50
   6   2  -8  127.59    8.50
   6   2  -8  130.59    8.50
   6  -2  -8  138.79    8.50
   6  -2  -8  131.29    8.50
   6  -2  -8  136.59    8.40
   6  -2  -8  140.29    8.50
   6  -2  -8  123.89    8.40
   6   2  -7  104.89    6.70
   6   2  -7  104.89    6.70
  -6   2   7  101.59    6.60
   6   2  -7  101.59    6.70
   6   2  -7  103.39    6.60
   6   2  -7  107.99    6.80
   6  -2  -7  100.69    6.70
   6  -2  -7  105.49    6.60
   6  -2  -7   94.19    6.80
   6  -2  -7  108.59    6.60
   6  -2  -7  114.09    6.80
   6  -2  -7  103.39    6.70
   6   2  -6  191.48   11.30
   6   2  -6  184.98   11.30
   6   2  -6  179.18   11.30
  -6   2   6  192.88   11.30
   6   2  -6  176.68   11.30
  -6  -2   6  180.58   11.20
   6  -2  -6  186.58   11.30
   6  -2  -6  186.18   11.30
   6  -2  -6  190.38   11.30
   6   2  -5   55.09    3.70
  -6   2   5   58.79    3.80
   6  -2  -5   53.29    3.70
   6   2  -4  183.98   10.70
  -6   2   4  178.78   10.70
   6   2  -4  188.38   10.70
   6  -2  -4  173.58   10.70
  -6  -2   4  161.58   10.60
   6  -2  -4  179.88   10.70
   6   2  -3   18.30    1.50
   6   2  -3   17.50    1.40
  -6   2   3   16.50    1.50
   6  -2  -3   18.40    1.50
   6  -2  -3   18.60    1.50
  -6  -2   3   16.60    1.40
   6   2  -2  289.07   16.50
  -6   2   2  277.27   16.50
  -6  -2   2  279.07   16.50
   6  -2  -2  271.57   16.50
   6  -2  -2  272.47   16.50
   6   2  -1   19.60    1.50
  -6   2   1   21.40    1.70
   6  -2  -1   18.70    1.60
   6  -2  -1   18.30    1.60
  -6  -2   1   20.30    1.60
  -6   2   0  243.88   14.00
   6  -2   0  230.98   13.90
   6  -2   0  227.18   14.00
  -6  -2   0  233.98   14.00
  -6   2  -1  195.38   11.80
   6  -2   1  192.38   11.70
   6  -2   1  199.28   11.80
  -6   2  -2  175.48   10.00
  -6   2  -2  157.88   10.20
   6  -2   2  176.28    9.90
  -6  -2  -2  168.58   10.10
   6  -2   2  166.08   10.10
  -6  -2  -2  162.68    9.90
  -6  -2  -2  141.19    9.90
  -6  -2  -2  150.18   10.50
  -6   2  -3   22.20    2.20
  -6   2  -3   28.10    2.20
  -6   2  -3   27.90    2.30
   6  -2   3   26.70    2.30
  -6  -2  -3   24.50    2.20
  -6  -2  -3   25.10    2.30
  -6  -2  -3   23.60    2.20
   6  -2   3   24.90    2.10
  -6  -2  -3   27.10    2.20
  -6   2  -4   62.39    5.00
  -6   2  -4   65.29    4.70
  -6   2  -4   71.39    4.80
  -6   2  -4   71.49    4.70
  -6  -2  -4   72.79    4.80
  -6  -2  -4   74.29    4.80
   6  -2   4   75.39    4.80
  -6  -2  -4   77.69    4.80
  -6  -2  -4   68.59    4.80
   6  -2   4   66.69    4.70
  -6  -2  -4   77.19    4.80
  -6   2  -5    3.90    1.10
  -6   2  -5    3.50    1.00
  -6   2  -5    4.30    1.00
  -6  -2  -5    5.20    1.10
   6  -2   5    3.20    1.20
  -6  -2  -5    5.40    1.00
  -6  -2  -5    3.30    1.00
  -6  -2  -5    3.40    1.00
  -6  -2  -5    3.90    1.20
   6  -2   5    4.80    1.30
  -6   2  -6   20.30    2.10
  -6   2  -6   22.80    2.20
  -6  -2  -6   17.00    2.40
  -6  -2  -6   20.10    2.10
  -6  -2  -6   21.80    2.10
  -6  -2  -6   24.50    2.30
  -6  -2  -6   23.30    2.10
  -6   2  -7    0.80    0.80
  -6   2  -7    0.10    1.40
  -6   2  -7   -0.20    0.80
  -6  -2  -7    1.90    0.80
  -6  -2  -7   -0.20    1.10
  -6  -2  -7    0.00    0.70
  -6  -2  -7    0.40    0.90
  -6  -2  -7    1.20    1.00
  -6   2  -8    3.00    0.70
  -6   2  -8    1.90    1.10
  -6  -2  -8    2.50    0.90
  -6  -2  -8    2.90    0.70
  -6  -2  -8    3.80    1.40
  -6  -2  -8    2.50    0.70
  -6  -2  -8    3.30    1.40
  -6   2  -9   -1.00    0.60
  -6  -2  -9   -0.60    0.50
  -6  -2  -9    0.40    0.40
  -6  -2  -9   -0.10    0.60
   6   3 -13    4.30    0.70
   6   3 -13    4.80    0.80
   6  -3 -13    6.30    1.00
   6  -3 -13    6.90    1.10
   6   3 -12    0.50    1.20
   6   3 -12    2.20    0.80
   6   3 -12    2.30    1.20
  -6   3  12    0.10    0.90
   6  -3 -12    1.20    0.90
   6  -3 -12    2.90    1.00
   6  -3 -12    1.40    0.80
   6   3 -11   65.49    4.50
   6   3 -11   58.89    4.40
   6  -3 -11   64.99    4.50
   6  -3 -11   65.19    4.40
   6  -3 -11   64.69    4.30
   6   3 -10   83.89    5.80
   6   3 -10   82.39    5.80
   6   3 -10   87.29    5.90
   6   3 -10   80.09    5.90
  -6   3  10   88.29    5.90
   6   3 -10   95.69    5.90
   6  -3 -10   84.09    5.80
   6  -3 -10   93.59    5.80
   6  -3 -10   86.99    5.80
   6   3  -9   38.30    3.20
   6   3  -9   41.30    3.30
   6   3  -9   39.20    3.20
  -6   3   9   41.60    3.10
   6   3  -9   37.60    3.10
   6   3  -9   40.30    3.20
   6  -3  -9   31.60    3.10
   6  -3  -9   32.30    3.10
   6  -3  -9   39.50    3.10
   6  -3  -9   38.80    3.10
   6  -3  -9   34.20    3.00
   6   3  -8  115.19    7.10
  -6   3   8  108.49    7.50
   6  -3  -8  113.69    7.00
   6  -3  -8  101.59    6.90
   6  -3  -8  110.59    7.00
   6  -3  -8  101.89    6.90
   6  -3  -8  106.79    7.00
   6   3  -7   98.89    6.20
  -6   3   7   96.69    6.20
   6   3  -7   93.79    6.30
   6   3  -7  101.39    6.30
   6   3  -7   97.19    6.30
   6   3  -7   94.69    6.20
   6  -3  -7   99.69    6.20
   6  -3  -7   93.89    6.20
   6  -3  -7   85.79    6.20
   6  -3  -7   99.49    6.30
   6  -3  -7  101.69    6.20
  -6   3   6  338.27   20.00
   6   3  -6  332.97   20.00
   6   3  -6  322.77   20.40
   6   3  -6  346.57   20.40
   6  -3  -6  342.57   20.00
   6  -3  -6  348.47   20.00
   6  -3  -6  305.87   19.90
  -6   3   5   81.29    5.30
   6   3  -5   86.19    5.40
   6   3  -5   88.99    5.40
   6  -3  -5   82.69    5.40
   6  -3  -5   83.69    5.30
   6   3  -4  314.17   18.80
  -6   3   4  332.77   18.90
   6   3  -4  318.17   18.70
   6  -3  -4  294.57   18.70
  -6   3   3  152.68    9.40
   6   3  -3  153.38    9.30
  -6  -3   3  149.79    9.30
   6  -3  -3  159.88    9.40
   6  -3  -3  157.28    9.30
  -6   3   2  248.68   14.50
   6   3  -2  242.18   14.60
   6   3  -2  226.98   14.40
  -6  -3   2  230.58   14.50
   6  -3  -2  257.17   14.50
   6  -3  -2  250.67   14.50
   6   3  -1   96.89    6.30
  -6   3   1  108.09    6.40
  -6  -3   1  102.69    6.40
   6  -3  -1  105.39    6.30
   6  -3  -1  102.69    6.40
  -6   3   0  312.37   18.10
  -6  -3   0  304.67   18.00
   6  -3   0  290.47   18.00
  -6   3  -1   93.19    6.90
   6  -3   1  103.49    6.40
   6  -3   1  103.19    6.30
  -6  -3  -1  105.69    6.40
  -6   3  -2  115.19    7.90
  -6   3  -2  131.09    7.90
  -6   3  -2  119.29    8.50
  -6   3  -2  124.69    7.90
  -6  -3  -2  139.29    8.00
  -6  -3  -2  118.29    8.20
   6  -3   2  129.79    7.80
  -6  -3  -2  128.99    7.90
   6  -3   2  133.79    7.90
  -6   3  -3   48.40    3.80
  -6   3  -3   59.39    3.80
  -6   3  -3   46.40    3.70
  -6  -3  -3   56.39    3.80
  -6  -3  -3   51.99    3.80
   6  -3   3   53.49    3.70
  -6  -3  -3   56.29    3.80
  -6  -3  -3   56.79    3.90
   6  -3   3   58.19    3.90
  -6  -3  -3   56.69    3.80
  -6   3  -4   76.49    5.00
  -6   3  -4   77.19    5.00
  -6   3  -4   71.99    5.30
  -6   3  -4   71.39    4.90
  -6  -3  -4   78.09    5.70
  -6  -3  -4   74.49    5.30
   6  -3   4   79.39    5.00
   6  -3   4   64.59    5.00
  -6  -3  -4   79.89    5.10
  -6   3  -5   43.30    3.50
  -6   3  -5   48.10    3.40
  -6  -3  -5   46.00    3.70
  -6  -3  -5   45.10    3.40
  -6  -3  -5   44.10    3.40
   6  -3   5   47.00    3.40
  -6  -3  -5   44.00    3.40
  -6  -3  -5   44.50    3.50
  -6   3  -6   28.70    2.60
  -6   3  -6   29.60    2.60
  -6  -3  -6   29.50    2.50
  -6  -3  -6   31.20    2.60
  -6  -3  -6   31.60    2.70
  -6  -3  -6   29.80    2.90
  -6  -3  -6   27.80    2.60
  -6   3  -7    8.90    1.50
  -6   3  -7    8.80    1.50
  -6  -3  -7   13.00    1.70
  -6  -3  -7   10.20    1.40
  -6  -3  -7   11.70    1.50
  -6  -3  -7    8.10    1.40
  -6  -3  -7    8.30    1.50
  -6   3  -8    3.10    0.70
  -6   3  -8    2.50    0.90
  -6  -3  -8    3.40    0.90
  -6  -3  -8    2.20    0.70
  -6  -3  -8    3.00    0.80
  -6  -3  -8    4.70    1.10
  -6  -3  -9    2.60    0.70
  -6  -3  -9    2.60    0.50
  -6  -3  -9    1.80    0.60
   6   4 -13    1.50    0.50
   6   4 -13    1.40    0.60
   6  -4 -13    1.30    0.90
   6  -4 -13    1.70    0.60
   6   4 -12   17.60    1.70
   6   4 -12   16.50    1.70
  -6   4  12   15.80    1.60
   6  -4 -12   19.80    1.60
   6  -4 -12   18.10    1.70
   6  -4 -12   16.40    1.80
   6   4 -11   24.20    2.20
   6   4 -11   21.00    2.20
   6   4 -11   16.40    2.50
   6  -4 -11   23.80    2.10
   6  -4 -11   21.50    2.10
   6  -4 -11   24.80    2.20
  -6   4  10   12.60    1.90
   6   4 -10    9.70    1.60
   6   4 -10   12.60    1.80
   6   4 -10   10.50    1.80
   6  -4 -10   14.90    1.90
   6  -4 -10   13.80    1.80
   6  -4 -10   13.30    1.90
  -6   4   9   18.80    2.20
   6   4  -9   19.70    2.30
   6   4  -9   21.40    2.10
   6   4  -9   19.40    2.10
   6   4  -9   25.20    2.50
   6  -4  -9   15.80    2.60
   6  -4  -9   20.60    2.20
   6  -4  -9   19.80    2.10
   6   4  -8   13.10    1.90
   6   4  -8   16.20    1.80
   6   4  -8   14.30    2.00
  -6   4   8   13.10    1.80
   6   4  -8   12.40    1.90
   6   4  -8   16.00    2.00
   6  -4  -8   13.90    1.90
   6  -4  -8   11.00    1.70
   6  -4  -8   13.70    1.80
   6   4  -7  162.18    9.90
   6   4  -7  161.48    9.90
   6   4  -7  161.98   10.00
   6   4  -7  162.98   10.00
   6   4  -7  170.38   10.00
  -6   4   7  160.78    9.90
   6  -4  -7  174.68    9.90
   6  -4  -7  165.28   10.00
   6  -4  -7  141.99    9.90
   6  -4  -7  161.88    9.90
   6  -4  -7  142.69    9.90
   6   4  -6  106.49    6.80
   6   4  -6  104.39    6.80
   6   4  -6  106.49    6.70
  -6   4   6  109.99    6.70
   6   4  -6  111.09    6.80
   6   4  -6  102.29    6.70
   6  -4  -6  107.19    6.70
   6  -4  -6  102.79    6.70
   6  -4  -6  114.99    6.70
   6  -4  -6   95.79    6.70
   6   4  -5  476.15   28.00
   6   4  -5  518.15   28.10
   6   4  -5  459.55   27.90
  -6   4   5  471.15   27.90
   6  -4  -5  474.95   27.90
   6  -4  -5  468.05   27.90
   6  -4  -5  458.65   27.90
   6  -4  -5  432.86   27.90
   6   4  -4  146.29    8.50
  -6   4   4  133.69    8.50
   6   4  -4  145.19    8.50
   6  -4  -4  132.79    8.40
   6  -4  -4  134.99    8.50
   6   4  -3  216.08   12.90
  -6   4   3  209.18   12.90
   6  -4  -3  219.18   12.90
   6  -4  -3  214.68   12.90
   6   4  -2    7.50    1.00
   6   4  -2   10.00    1.20
  -6  -4   2    8.90    1.10
  -6  -4   1  332.27   18.60
   6  -4  -1  292.17   18.60
  -6   4   0  171.48   10.40
  -6   4   0  174.88   10.80
  -6  -4   0  178.78   11.00
  -6  -4   0  151.88   10.30
   6  -4   0  175.28   10.40
   6  -4   0  174.08   10.30
  -6   4  -1  181.98   13.00
  -6   4  -1  234.18   12.70
  -6   4  -1  210.48   12.70
   6  -4   1  213.38   12.60
  -6  -4  -1  206.58   12.70
  -6  -4  -1  223.98   12.70
  -6  -4  -1  189.58   13.00
  -6   4  -2   90.09    6.40
  -6   4  -2  105.59    6.50
  -6   4  -2  105.19    6.40
  -6   4  -2   95.29    6.40
  -6  -4  -2   94.89    6.40
   6  -4   2  107.69    6.40
  -6  -4  -2  108.19    6.50
  -6  -4  -2  105.49    6.50
  -6  -4  -2   97.19    6.40
  -6  -4  -2   92.19    6.40
   6  -4   2  109.39    6.50
  -6   4  -3  140.49    9.40
  -6   4  -3  150.98    9.40
  -6   4  -3  144.39    9.40
  -6   4  -3  158.48    9.40
  -6  -4  -3  144.99    9.40
  -6  -4  -3  155.18    9.50
   6  -4   3  160.88    9.50
   6  -4   3  163.88    9.40
  -6  -4  -3  152.18    9.40
  -6  -4  -3  145.49    9.40
  -6   4  -4   17.60    2.10
  -6   4  -4   17.70    2.10
  -6   4  -4   21.20    2.20
  -6  -4  -4   23.50    2.10
  -6  -4  -4   21.70    2.20
  -6  -4  -4   23.00    2.20
  -6  -4  -4   20.10    2.20
  -6  -4  -4   22.90    2.20
   6  -4   4   21.40    2.50
  -6   4  -5    6.90    1.20
  -6   4  -5    7.30    1.40
  -6   4  -5    8.00    1.30
  -6  -4  -5    7.70    1.50
  -6  -4  -5    6.80    1.20
   6  -4   5    8.70    1.70
  -6  -4  -5    8.10    1.30
  -6  -4  -5   10.70    1.80
   6  -4   5    5.40    1.30
  -6   4  -6   26.40    2.60
  -6  -4  -6   24.20    2.60
   6  -4   6   22.90    2.70
  -6  -4  -6   32.00    2.90
  -6  -4  -6   29.90    2.50
  -6  -4  -6   29.90    2.80
  -6  -4  -6   31.10    2.90
  -6   4  -7    4.20    0.90
  -6  -4  -7    4.50    1.00
  -6  -4  -7    4.10    0.90
  -6  -4  -7    3.00    0.90
  -6   4  -8    1.40    0.70
  -6  -4  -8    2.00    0.90
  -6  -4  -8    2.10    0.80
  -6  -4  -8    1.50    0.60
  -6  -4  -8    2.00    0.70
  -6  -4  -9    0.00    0.60
  -6  -4  -9   -0.10    0.40
  -6  -4  -9   -0.30    0.50
   6   5 -12   14.30    1.40
   6   5 -12   16.60    1.50
  -6   5  12   15.10    2.00
   6  -5 -12   18.00    1.60
   6  -5 -12   14.80    1.50
   6   5 -11   56.99    4.00
   6   5 -11   55.99    3.90
   6  -5 -11   57.99    4.00
   6  -5 -11   56.39    3.90
   6  -5 -11   65.39    4.50
   6   5 -10   35.80    2.90
  -6   5  10   30.00    2.80
   6   5 -10   37.30    2.90
   6  -5 -10   31.40    2.90
   6  -5 -10   36.20    2.80
   6  -5 -10   34.20    2.70
   6   5  -9   52.39    4.10
   6   5  -9   60.79    4.20
  -6   5   9   60.59    4.10
   6   5  -9   48.70    4.50
   6  -5  -9   59.49    4.30
   6  -5  -9   61.19    4.10
   6  -5  -9   57.79    4.90
   6   5  -8    1.00    0.90
   6   5  -8    1.50    1.10
   6   5  -8    0.40    0.80
  -6   5   8    2.10    0.90
   6  -5  -8    0.30    1.70
   6  -5  -8    2.50    1.00
   6  -5  -8    2.40    1.00
   6  -5  -8    1.60    1.00
   6  -5  -8   -0.30    1.10
   6   5  -7   84.69    5.50
  -6   5   7   83.39    5.50
   6   5  -7   85.09    5.60
   6   5  -7   90.49    5.60
   6  -5  -7   87.89    5.50
   6  -5  -7   77.09    5.60
   6   5  -6   49.20    3.50
   6   5  -6   43.70    3.40
   6   5  -6   46.80    3.50
  -6   5   6   47.50    3.40
   6   5  -6   47.80    3.40
   6  -5  -6   49.30    3.40
   6  -5  -6   48.90    3.40
   6  -5  -6   48.50    3.40
   6   5  -5   94.59    6.40
   6   5  -5  106.59    6.40
   6   5  -5  107.49    6.50
   6   5  -5  107.99    6.40
  -6   5   5  105.19    6.40
   6  -5  -5   99.39    6.40
   6  -5  -5   88.89    6.30
   6  -5  -5  102.79    6.40
   6   5  -4  120.19    8.10
  -6   5   4  136.89    8.20
   6   5  -4  126.69    8.20
   6   5  -4  127.99    8.10
   6  -5  -4  140.69    8.20
   6  -5  -4  140.49    8.10
  -6   5   3  169.48   10.00
  -6   5   3  156.58   10.00
  -6   5   3  151.28   10.10
   6   5  -3  175.98   10.00
   6  -5  -3  168.18   10.00
   6  -5  -3  164.28   10.30
  -6   5   2   37.80    2.70
  -6   5   2   37.40    3.10
  -6   5   2   33.10    3.50
   6   5  -2   35.50    2.50
  -6  -5   2   37.10    3.00
   6  -5  -2   36.00    3.00
   6  -5  -2   39.00    2.60
  -6   5   1  277.17   14.90
  -6   5   1  234.98   15.00
  -6   5   1  265.57   15.00
  -6  -5   1  237.88   14.90
  -6  -5   1  221.18   14.80
   6  -5  -1  248.58   14.90
   6  -5  -1  249.78   14.90
  -6   5   0  113.79    7.30
  -6   5   0  125.19    7.40
  -6   5   0  123.99    7.40
   6  -5   0  121.99    7.40
  -6  -5   0  123.69    7.30
  -6  -5   0  105.39    7.30
  -6  -5   0  102.19    7.60
   6  -5   0  123.39    7.30
  -6   5  -1  153.78    9.00
  -6   5  -1  151.98    9.00
  -6   5  -1  138.99    9.00
  -6   5  -1  161.68    9.00
  -6  -5  -1  130.49    9.00
  -6  -5  -1  133.59    9.00
  -6  -5  -1  138.79    9.00
   6  -5   1  151.48    9.00
  -6  -5  -1  138.99    9.00
   6  -5   1  159.98    9.10
  -6   5  -2   29.00    2.50
  -6   5  -2   27.60    2.50
  -6   5  -2   32.00    2.50
  -6   5  -2   24.80    2.40
  -6  -5  -2   28.70    2.50
  -6  -5  -2   30.30    2.40
   6  -5   2   31.20    2.60
  -6  -5  -2   29.00    2.50
  -6  -5  -2   32.10    2.50
   6  -5   2   32.90    2.50
  -6  -5  -2   30.10    2.40
  -6  -5  -2   26.90    2.40
  -6   5  -3   41.70    3.10
  -6   5  -3   40.70    3.10
  -6  -5  -3   39.90    3.10
   6  -5   3   46.00    3.40
  -6  -5  -3   40.40    3.10
   6  -5   3   43.90    3.20
  -6  -5  -3   36.70    3.10
  -6  -5  -3   41.90    3.30
  -6  -5  -3   44.50    3.20
  -6   5  -4    2.30    1.10
  -6   5  -4    3.40    1.10
  -6   5  -4    3.70    1.10
  -6  -5  -4    3.60    1.30
  -6  -5  -4    4.80    1.30
  -6  -5  -4    4.30    1.00
   6  -5   4    4.10    1.40
  -6  -5  -4    5.20    1.10
   6  -5   4    3.60    1.20
  -6  -5  -4    3.20    1.10
  -6  -5  -4    5.70    1.20
  -6   5  -5   98.79    6.30
  -6   5  -5   97.49    6.40
  -6  -5  -5   93.19    6.30
   6  -5   5  101.69    6.50
  -6  -5  -5   98.39    6.40
  -6  -5  -5   99.69    6.50
   6  -5   5   99.09    7.40
  -6  -5  -5   92.59    6.30
  -6   5  -6   22.70    2.10
  -6   5  -6   22.50    2.30
  -6  -5  -6   27.30    2.30
  -6  -5  -6   26.50    2.60
  -6  -5  -6   23.50    2.10
  -6  -5  -6   24.10    2.20
  -6   5  -7    6.90    1.00
  -6   5  -7    7.00    1.40
  -6  -5  -7    9.40    1.20
  -6  -5  -7    9.90    1.20
  -6  -5  -7    6.20    1.20
  -6   5  -8    1.60    0.70
  -6  -5  -8    2.20    0.80
  -6  -5  -8    1.90    0.60
  -6  -5  -8    1.30    0.50
  -6   6  12    0.40    0.50
   6   6 -12    0.50    0.50
   6  -6 -12    0.10    0.50
   6   6 -11   12.50    1.50
   6   6 -11   15.10    1.50
  -6   6  11   17.90    1.50
   6  -6 -11   14.60    1.60
   6   6 -10   10.50    1.80
   6   6 -10   13.40    1.70
   6   6 -10   14.80    1.70
   6  -6 -10   12.80    1.60
   6  -6 -10   14.60    1.70
   6   6  -9   39.90    3.10
   6   6  -9   41.80    3.10
   6  -6  -9   40.80    3.10
   6  -6  -9   37.60    2.90
   6  -6  -9   40.30    3.10
   6   6  -8   21.20    2.10
  -6   6   8   19.50    2.10
   6   6  -8   23.10    2.30
   6   6  -8   19.50    2.10
   6   6  -8   23.40    2.20
   6  -6  -8   18.00    2.10
   6  -6  -8   21.40    2.10
  -6   6   7   48.60    3.60
   6   6  -7   53.99    3.80
   6   6  -7   52.49    3.70
   6  -6  -7   53.39    3.80
   6  -6  -7   50.79    3.60
   6  -6  -7   48.60    3.70
   6   6  -6   51.39    3.40
   6   6  -6   51.99    3.60
  -6   6   6   48.20    3.40
   6   6  -6   48.90    3.40
   6  -6  -6   47.20    3.50
   6  -6  -6   41.20    3.30
   6  -6  -6   48.50    4.00
   6  -6  -6   41.70    3.40
   6   6  -5  195.58   11.30
   6   6  -5  166.08   10.70
   6   6  -5  171.08   10.60
  -6   6   5  153.28   10.60
   6   6  -5  168.78   10.60
   6  -6  -5  184.48   10.60
   6  -6  -5  180.38   10.70
  -6   6   4   89.19    5.70
  -6   6   4   84.89    5.60
  -6   6   4   80.89    5.60
   6   6  -4   92.89    5.70
   6   6  -4   88.19    5.70
   6   6  -4   93.99    5.60
   6  -6  -4   88.09    5.70
   6  -6  -4   90.79    5.60
  -6   6   3  125.09    8.70
  -6   6   3  137.69    8.60
  -6   6   3  142.79    8.70
   6   6  -3  144.19    8.60
   6  -6  -3  153.48    8.70
  -6  -6   3  132.49    8.60
   6  -6  -3  148.59    8.70
  -6   6   2   26.70    2.40
  -6   6   2   33.10    2.40
  -6   6   2   31.00    2.40
  -6  -6   2   27.80    2.30
   6  -6  -2   34.80    2.50
  -6   6   1   92.09    5.50
  -6   6   1   78.39    5.40
  -6   6   1   78.89    5.50
  -6   6   1   86.79    5.50
  -6  -6   1   81.99    5.40
   6  -6  -1   92.49    5.50
   6  -6  -1   87.19    5.50
  -6   6   0   60.29    3.80
  -6   6   0   53.19    3.80
  -6   6   0   56.59    3.90
  -6   6   0   57.59    3.80
   6  -6   0   57.29    3.90
   6  -6   0   59.29    3.80
  -6  -6   0   52.89    3.70
  -6  -6   0   50.69    3.70
  -6  -6   0   46.50    3.60
  -6   6  -1   71.19    4.70
  -6  -6  -1   65.39    4.50
   6  -6   1   73.49    4.70
  -6  -6  -1   75.09    4.60
  -6  -6  -1   67.79    4.70
  -6  -6  -1   58.99    5.30
  -6   6  -2   17.60    2.10
  -6   6  -2   21.90    2.00
  -6   6  -2   20.80    1.90
   6  -6   2   19.00    2.30
   6  -6   2   23.00    2.10
  -6  -6  -2   15.00    1.90
  -6  -6  -2   15.70    2.00
  -6  -6  -2   20.30    1.90
  -6  -6  -2   21.20    2.20
  -6  -6  -2   19.30    2.00
  -6  -6  -2   15.10    1.90
  -6   6  -3   25.60    2.70
  -6   6  -3   35.50    2.70
  -6   6  -3   34.00    2.60
  -6  -6  -3   28.50    2.60
  -6  -6  -3   32.40    2.60
   6  -6   3   36.70    2.90
   6  -6   3   32.80    2.70
  -6  -6  -3   28.60    2.50
  -6  -6  -3   25.20    2.50
  -6   6  -4    9.90    1.70
  -6   6  -4   11.80    1.90
  -6   6  -4    7.40    2.10
  -6  -6  -4   10.50    1.90
  -6  -6  -4   10.30    1.70
  -6  -6  -4   10.20    1.70
  -6  -6  -4   12.70    1.90
   6  -6   4   10.00    1.70
   6  -6   4   12.20    1.90
  -6  -6  -4   13.20    1.70
  -6  -6  -4   14.00    1.90
  -6   6  -5   15.50    2.00
  -6   6  -5   14.60    1.80
  -6  -6  -5   15.50    1.80
  -6  -6  -5   13.90    1.70
  -6  -6  -5   18.00    2.00
   6  -6   5   12.60    2.00
  -6  -6  -5   17.10    1.80
  -6   6  -6    1.30    0.90
  -6   6  -6    1.00    0.80
  -6  -6  -6    3.10    0.90
  -6  -6  -6    1.30    0.70
  -6  -6  -6    2.90    0.90
  -6  -6  -6    1.00    0.90
  -6  -6  -6    0.40    1.40
  -6   6  -7    6.30    1.10
  -6  -6  -7    7.90    1.00
  -6  -6  -7    7.60    1.10
  -6  -6  -7    7.80    1.10
  -6  -6  -8    0.10    0.60
  -6  -6  -8    0.10    0.60
  -6  -6  -8    0.60    0.70
  -6   7  11   12.20    1.20
   6   7 -11    9.80    1.10
   6  -7 -11   10.40    1.40
  -6   7  10    7.10    1.30
   6   7 -10    5.30    1.10
   6   7 -10    5.90    1.30
   6  -7 -10    4.20    1.00
   6   7  -9   34.50    2.60
   6   7  -9   32.60    2.50
   6   7  -9   31.00    2.80
   6  -7  -9   31.60    2.60
  -6   7   8    1.50    0.90
   6   7  -8    1.60    1.00
   6   7  -8    1.50    0.90
   6   7  -8    2.70    0.90
   6  -7  -8    0.80    1.00
   6   7  -7   62.69    5.00
   6   7  -7   68.79    4.60
  -6   7   6    3.70    0.90
  -6   7   6    3.70    0.90
   6   7  -6    2.40    0.80
   6   7  -6    3.10    0.90
   6   7  -6    4.70    1.10
   6   7  -6    1.70    0.90
   6  -7  -6    2.50    2.10
   6  -7  -6    3.50    1.20
  -6  -7   6    3.20    0.90
   6  -7  -6    3.00    1.00
  -6   7   5   96.49    6.20
   6   7  -5   96.99    6.10
  -6   7   5   95.79    6.20
   6  -7  -5   94.39    6.40
  -6  -7   5  101.99    6.20
   6  -7  -5   93.39    6.10
   6  -7  -5   98.19    6.20
  -6   7   4    5.00    1.00
   6   7  -4    1.20    1.40
  -6   7   4    2.60    0.90
   6   7  -4    3.40    1.00
  -6   7   4    3.70    0.90
  -6  -7   4    5.00    1.00
   6  -7  -4    3.40    0.80
   6  -7  -4    1.90    0.90
  -6   7   3   52.99    3.60
  -6   7   3   49.30    3.60
   6  -7  -3   52.49    3.60
   6  -7  -3   50.19    3.60
  -6  -7   3   54.99    3.60
  -6   7   2    3.30    0.90
  -6   7   2    2.80    0.90
  -6   7   2    3.20    1.10
   6  -7  -2    3.70    1.00
   6  -7  -2    3.20    0.90
  -6  -7   2    3.90    0.80
  -6   7   1   89.29    5.40
  -6   7   1   81.19    5.40
  -6   7   1   86.89    5.50
  -6  -7   1   79.79    5.40
   6  -7  -1   86.89    5.40
   6  -7  -1   82.89    5.50
  -6  -7   1   76.09    5.30
  -6   7   0    8.30    1.20
  -6   7   0    8.90    1.50
  -6   7   0    9.20    1.30
  -6  -7   0    8.60    1.30
  -6  -7   0    7.70    1.30
  -6   7  -1   47.30    3.40
  -6   7  -1   48.60    3.40
  -6   7  -1   46.90    3.50
   6  -7   1   49.99    3.50
  -6  -7  -1   46.80    3.40
   6  -7   1   46.90    3.60
  -6  -7  -1   43.70    3.30
  -6   7  -2    4.40    1.10
  -6   7  -2    3.10    1.00
   6  -7   2    3.40    1.10
  -6  -7  -2    3.60    1.00
  -6  -7  -2    4.30    1.00
  -6  -7  -2    4.20    1.00
  -6  -7  -2    6.20    1.10
   6  -7   2    3.10    1.00
  -6   7  -3   53.79    3.80
  -6   7  -3   48.20    3.60
  -6  -7  -3   56.09    3.70
   6  -7   3   52.39    4.50
  -6  -7  -3   45.70    4.30
   6  -7   3   51.09    3.80
  -6  -7  -3   48.50    4.50
  -6   7  -4    0.30    0.90
  -6   7  -4    0.90    0.90
  -6  -7  -4    1.50    0.90
   6  -7   4    2.30    1.10
  -6  -7  -4    1.60    0.90
  -6  -7  -4    0.50    0.90
  -6  -7  -4    0.50    0.80
  -6   7  -5   59.49    4.40
  -6   7  -5   67.39    4.50
  -6  -7  -5   66.59    4.40
  -6  -7  -5   68.79    4.60
  -6  -7  -5   67.79    4.40
  -6  -7  -5   66.29    5.10
  -6   7  -6    0.00    0.70
  -6   7  -6    1.20    0.70
  -6  -7  -6    0.40    0.60
  -6  -7  -6    1.60    0.60
  -6  -7  -6    1.70    1.30
  -6  -7  -7   10.60    1.10
  -6  -7  -7    9.70    1.10
  -6  -7  -7   10.50    1.30
   6   8 -10    0.40    0.50
  -6   8  10    0.40    0.50
   6  -8 -10   -0.30    0.80
  -6   8   9   61.39    3.80
   6   8  -9   54.09    3.60
   6  -8  -9   48.00    3.60
   6   8  -8   12.40    1.40
  -6   8   8    8.70    1.30
  -6   8   8   11.90    1.40
  -6  -8   8    8.00    1.30
   6  -8  -8    9.80    1.40
   6   8  -7   32.70    2.40
   6   8  -7   27.20    2.60
  -6   8   7   29.10    2.20
  -6   8   7   29.90    2.40
  -6  -8   7   28.60    2.40
   6  -8  -7   26.40    2.40
   6   8  -6    1.20    0.80
  -6   8   6    2.70    1.00
   6   8  -6    1.30    0.90
  -6   8   6    1.90    0.90
  -6   8   6    0.80    0.80
  -6  -8   6    1.20    1.00
   6  -8  -6    2.20    0.90
  -6   8   5   17.40    2.10
  -6   8   5   24.70    2.30
  -6   8   4   34.90    2.70
  -6   8   4   34.50    2.70
   6  -8  -4   30.80    2.60
  -6   8   3   56.39    3.70
  -6   8   3   57.29    3.80
  -6  -8   3   51.79    3.70
   6  -8  -3   51.89    3.70
   6  -8  -3   45.30    3.70
  -6   8   2   69.89    4.60
  -6   8   2   73.69    4.70
   6   8  -2   63.49    4.50
   6  -8  -2   62.29    4.60
  -6  -8   2   70.89    4.60
  -6  -8   2   71.89    4.60
   6  -8  -2   67.59    4.60
  -6   8   1   41.30    3.10
  -6   8   1   44.00    3.20
   6  -8  -1   38.80    3.10
  -6  -8   1   43.40    3.10
  -6  -8   1   43.70    3.10
  -6   8   0   26.30    2.30
  -6   8   0   25.30    2.30
  -6   8   0   26.50    2.30
   6  -8   0   22.40    2.40
  -6  -8   0   23.90    2.10
  -6  -8   0   24.40    2.20
  -6   8  -1   73.49    4.80
  -6   8  -1   68.99    4.70
   6  -8   1   71.29    5.10
  -6  -8  -1   62.99    4.60
  -6  -8  -1   71.69    4.70
   6  -8   1   71.89    4.80
  -6   8  -2    4.30    1.00
  -6   8  -2    5.30    1.10
  -6  -8  -2    3.60    0.90
   6  -8   2    1.80    1.40
   6  -8   2    2.90    1.10
  -6  -8  -2    5.80    1.30
  -6  -8  -2    5.40    1.00
  -6   8  -3   48.60    3.40
  -6   8  -3   43.10    3.20
  -6  -8  -3   49.10    3.40
  -6  -8  -3   44.20    3.20
   6  -8   3   39.20    3.40
  -6   8  -4    1.90    0.80
  -6   8  -4    0.50    0.70
  -6  -8  -4    0.50    1.00
  -6  -8  -4   -0.40    0.80
  -6  -8  -4    1.10    0.80
   6  -8   4    0.80    1.00
  -6  -8  -4    1.70    1.00
  -6   8  -5   28.30    2.30
  -6   8  -5   34.30    2.70
  -6  -8  -5   35.20    2.80
  -6  -8  -5   28.00    2.10
  -6  -8  -5   28.80    2.10
  -6  -8  -5   26.10    2.20
  -6   8  -6    0.60    0.50
  -6   8  -6    1.50    0.60
  -6  -8  -6    0.40    0.50
  -6  -8  -6    0.00    0.60
   6   9  -9    7.50    0.90
  -6   9   9    6.80    1.00
   6  -9  -9    7.20    1.10
   6   9  -8   23.00    1.60
  -6   9   8   19.60    1.70
   6  -9  -8   17.60    1.70
  -6   9   7   17.20    1.50
   6   9  -7   14.40    1.50
   6  -9  -7   17.60    1.60
  -6   9   6   10.30    1.30
  -6   9   6    9.50    1.30
  -6  -9   6    7.90    1.10
  -6  -9   5   10.60    1.50
   6  -9  -5    8.10    1.30
  -6   9   4   28.00    2.20
  -6   9   4   21.40    2.10
  -6  -9   4   28.60    2.50
  -6   9   3   37.20    2.70
  -6   9   3   31.90    2.60
  -6  -9   3   34.10    2.70
  -6  -9   3   37.00    2.80
  -6   9   2    6.10    1.10
  -6   9   2    5.80    1.00
  -6  -9   2    4.10    1.00
  -6  -9   2    6.40    1.00
   6  -9  -2    4.20    1.10
  -6   9   1   76.99    4.90
   6   9  -1   73.59    4.70
  -6   9   1   70.89    4.70
  -6  -9   1   76.89    4.80
   6  -9  -1   65.29    4.80
  -6  -9   1   70.89    4.80
  -6   9   0   29.00    2.40
   6   9   0   27.00    2.20
   6  -9   0   24.90    2.40
  -6  -9   0   29.40    2.30
  -6   9  -1   14.20    1.80
  -6   9  -1   13.80    1.60
  -6  -9  -1   14.60    1.60
  -6  -9  -1   14.90    1.70
   6  -9   1   10.50    1.70
  -6   9  -2   48.70    3.50
  -6   9  -2   46.50    3.30
  -6  -9  -2   49.50    3.40
  -6  -9  -2   48.90    3.30
  -6   9  -3   14.10    1.50
  -6   9  -3   13.40    1.60
  -6  -9  -3   13.70    1.80
  -6  -9  -3   16.50    1.70
  -6   9  -4    1.60    0.60
  -6   9  -4    1.70    0.70
  -6  -9  -4    1.60    0.70
  -6  -9  -4    1.10    0.60
   6   9   5   10.10    1.10
  -6  -9  -5    9.90    1.20
  -6  10   8    0.70    0.40
  -6 -10   8   -0.10    0.50
  -6  10   7   14.10    1.20
  -6  10   7   14.60    1.30
  -6  10   6   15.80    1.30
  -6  10   6   12.20    1.30
  -6  10   5   24.50    1.90
  -6  10   5   27.50    2.00
  -6  10   4    1.50    0.80
  -6  10   4    3.20    0.80
  -6 -10   4    4.90    1.00
  -6  10   3   84.19    5.20
   6 -10  -3   77.49    5.10
  -6  10   2    2.40    0.80
  -6  10   2    3.50    0.90
  -6 -10   2    3.40    0.90
  -6 -10   2    2.60    0.90
  -6  10   1   57.59    3.90
   6  10  -1   50.59    3.70
  -6 -10   1   59.89    4.00
  -6 -10   1   61.59    3.90
  -6  10   0   24.90    2.00
   6  10   0   22.90    1.90
  -6 -10   0   26.40    2.00
  -6 -10   0   20.40    1.90
  -6  10  -1   18.60    1.90
   6  10   1   16.30    1.50
  -6 -10  -1   15.80    1.60
  -6 -10  -1   17.40    1.80
  -6  10  -2    3.80    0.80
   6  10   2    4.70    0.80
  -6 -10  -2    5.80    0.80
  -6 -10  -2    5.60    1.00
  -6  10  -3   10.60    1.10
   6  10   3   12.20    1.20
  -6 -10  -3    7.50    1.10
  -6 -10  -3    9.10    1.20
   6  10   4    1.80    0.50
  -6  10  -4    2.60    0.50
  -6 -10  -4    2.40    0.50
  -6  11   5    1.80    0.50
  -6 -11   5    1.70    0.60
  -6  11   4   18.60    1.50
  -6  11   3   11.50    1.30
  -6 -11   3   16.30    1.50
  -6  11   2    7.00    1.00
  -6 -11   2    8.30    1.10
  -6  11   1   18.10    1.60
  -6 -11   1   22.00    1.70
  -6  11   0    5.60    1.00
  -6 -11   0    8.40    1.00
  -6  11  -1    8.50    1.00
  -6 -11  -1    9.40    1.20
  -6  11  -2   11.00    1.00
  -6 -11  -2    8.70    0.90
   7   0 -13    0.50    0.70
   7   0 -13   -0.40    0.70
   7   0 -12    5.50    1.10
   7   0 -12    4.80    1.10
   7   0 -11   -0.60    1.00
   7   0 -11   -1.40    1.20
   7   0 -11   -0.90    0.90
   7   0 -11    1.00    1.10
   7   0 -10   38.30    3.70
   7   0 -10   50.89    3.60
   7   0 -10   41.40    3.40
   7   0 -10   44.00    3.60
  -7   0  10   49.99    3.60
   7   0 -10   41.60    3.60
   7   0  -9   -0.50    0.90
  -7   0   9    0.40    1.20
   7   0  -9    2.60    1.00
   7   0  -9   -0.30    0.90
   7   0  -9   -0.10    1.20
   7   0  -9   -1.00    1.00
   7   0  -9    0.50    1.10
   7   0  -8  148.69    9.30
   7   0  -8  156.48    9.30
   7   0  -8  136.39    9.10
   7   0  -8  136.59    9.20
   7   0  -8  146.49    9.20
   7   0  -8  150.08    9.20
  -7   0   8  152.58    9.30
   7   0  -7    1.40    1.10
  -7   0   7    0.90    0.90
   7   0  -7   -0.20    0.80
   7   0  -7   -0.80    1.00
   7   0  -7   -0.10    0.70
   7   0  -7    1.80    1.00
   7   0  -7   -0.70    0.60
   7   0  -6   86.99    5.30
   7   0  -6   77.29    5.20
   7   0  -6   82.49    5.30
   7   0  -6   81.59    5.20
  -7   0   6   75.79    5.20
   7   0  -5   -0.30    0.50
   7   0  -5    0.30    0.60
  -7   0   5    1.30    1.20
  -7   0   4  849.72   51.19
   7   0  -4  918.11   51.29
   7   0  -4  843.12   51.29
   7   0  -3    5.40    1.00
   7   0  -3    7.40    1.00
   7   0  -2  811.02   46.90
  -7   0   2  768.32   46.90
   7   0  -2  811.12   47.00
   7   0  -1    1.10    0.40
   7   0   0   84.69    5.40
   7   0   0   92.59    5.50
  -7   0  -1    0.40    0.60
   7   0   1    0.20    0.60
  -7   0  -2   30.20    2.60
   7   0   2   33.50    2.40
  -7   0  -2   31.10    2.50
  -7   0  -3    0.30    0.70
  -7   0  -3    7.20    3.10
  -7   0  -3    0.20    0.80
  -7   0  -4   68.29    4.70
  -7   0  -4   69.09    4.70
  -7   0  -5    0.00    0.90
  -7   0  -5    1.20    1.00
  -7   0  -5    1.20    0.90
  -7   0  -5    0.50    1.00
  -7   0  -6   24.30    3.10
  -7   0  -6   21.80    2.80
  -7   0  -7    0.50    0.70
  -7   0  -7    1.10    0.80
  -7   0  -7    0.20    0.70
  -7   0  -7    0.90    1.20
  -7   0  -8    7.40    1.10
  -7   0  -8    6.60    1.00
  -7   0  -9    0.50    0.60
   7   1 -13    3.00    1.10
   7   1 -13    4.60    0.90
   7   1 -13    2.90    0.80
   7  -1 -13    5.20    0.90
   7  -1 -13    4.20    0.90
   7   1 -12   13.80    1.80
   7   1 -12   16.80    1.90
   7  -1 -12   17.10    1.90
   7  -1 -12   17.10    1.90
   7   1 -11    1.20    1.10
   7   1 -11   -0.20    1.10
  -7   1  11   -2.10    1.20
   7   1 -11    0.90    0.90
   7   1 -11   -0.20    1.00
   7  -1 -11   -0.60    1.00
   7  -1 -11    0.00    1.10
   7  -1 -11    0.70    1.00
   7  -1 -11   -0.40    0.90
   7   1 -10   52.09    3.90
   7   1 -10   52.99    4.00
   7   1 -10   49.50    3.90
   7   1 -10   51.19    3.90
  -7   1  10   46.20    3.70
   7   1 -10   43.30    3.90
   7  -1 -10   51.69    3.90
   7  -1 -10   51.39    3.70
   7  -1 -10   50.49    3.80
   7  -1 -10   47.50    3.80
   7  -1 -10   51.59    3.90
   7   1  -9    0.60    1.30
   7   1  -9    0.30    0.90
   7   1  -9    0.60    1.00
  -7   1   9   -0.50    1.00
   7   1  -9   -0.20    0.80
   7   1  -9    1.30    1.50
   7  -1  -9   -0.20    0.90
   7  -1  -9   -0.50    1.00
   7  -1  -9   -2.00    1.10
   7  -1  -9   -0.10    1.00
   7  -1  -9    0.30    1.00
   7  -1  -9   -0.10    1.00
  -7   1   8  271.17   15.50
   7   1  -8  255.87   15.50
   7   1  -8  268.07   15.60
   7   1  -8  239.38   15.50
   7   1  -8  249.78   15.60
   7   1  -8  254.77   15.50
   7  -1  -8  258.17   15.50
   7  -1  -8  265.67   15.50
   7  -1  -8  248.48   15.50
   7  -1  -8  257.17   15.60
  -7  -1   8  261.67   15.50
   7  -1  -8  229.98   15.50
   7  -1  -8  254.67   15.40
   7   1  -7   22.90    2.20
   7   1  -7   19.90    2.00
   7   1  -7   19.60    2.10
  -7   1   7   21.60    2.10
   7   1  -7   22.40    2.10
   7   1  -7   24.30    2.30
   7  -1  -7   22.60    2.20
   7  -1  -7   21.00    2.10
   7  -1  -7   22.10    2.10
   7  -1  -7   20.60    2.00
   7  -1  -7   21.60    2.00
  -7  -1   7   19.00    2.10
  -7   1   6   49.80    3.20
   7   1  -6   46.00    3.30
   7   1  -6   42.00    3.10
   7   1  -6   38.20    3.20
   7   1  -6   43.10    3.30
   7  -1  -6   49.20    3.30
   7  -1  -6   42.50    3.10
  -7  -1   6   45.40    3.30
   7  -1  -6   44.20    3.10
   7  -1  -6   46.10    3.20
  -7   1   5   51.99    3.50
   7   1  -5   51.89    3.50
   7   1  -5   53.69    3.60
   7  -1  -5   52.09    3.50
  -7  -1   5   52.69    3.50
   7  -1  -5   52.59    3.50
   7   1  -4  436.76   26.00
   7   1  -4  450.45   26.00
   7  -1  -4  422.26   26.00
  -7  -1   4  444.56   26.00
   7   1  -3   10.00    1.30
   7   1  -3   13.20    1.20
  -7   1   3   12.20    1.30
   7  -1  -3   11.50    1.20
  -7  -1   3   11.70    1.20
   7  -1  -3   12.30    1.40
  -7   1   2  114.59    7.30
   7   1  -2  121.19    7.20
   7   1  -2  108.19    7.20
  -7  -1   2  105.79    7.20
   7  -1  -2  129.99    7.20
   7  -1  -2  132.39    7.30
   7   1  -1   37.40    2.50
  -7   1   1   36.80    2.60
   7  -1  -1   36.10    2.60
  -7  -1   1   33.60    2.50
   7  -1  -1   37.40    2.50
  -7   1   0   31.40    2.20
   7   1   0   26.10    2.20
   7  -1   0   31.80    2.20
  -7  -1   0   30.50    2.30
   7  -1   0   28.60    2.20
   7   1   1    2.20    0.90
  -7   1  -1    3.20    0.80
  -7   1  -1    5.00    1.60
  -7   1  -1    3.80    0.80
  -7  -1  -1    2.60    0.90
  -7  -1  -1    3.50    0.80
   7  -1   1    2.90    0.70
   7  -1   1    2.50    0.80
  -7   1  -2  190.18   11.80
  -7   1  -2  209.78   11.80
  -7   1  -2  181.38   11.70
  -7   1  -2  178.68   11.90
  -7  -1  -2  198.48   11.80
   7  -1   2  173.88   11.80
  -7  -1  -2  189.78   11.70
   7  -1   2  207.28   11.70
  -7  -1  -2  206.78   11.90
  -7  -1  -2  196.68   11.80
  -7   1  -3   13.00    1.70
  -7   1  -3   13.60    1.80
  -7   1  -3   14.10    1.70
  -7   1  -3   13.20    1.80
   7  -1   3   10.60    1.60
  -7  -1  -3   13.60    1.70
  -7  -1  -3   13.60    1.70
  -7  -1  -3   12.60    1.70
  -7  -1  -3   12.40    1.70
  -7   1  -4   87.99    6.00
  -7   1  -4   93.79    6.10
  -7   1  -4   94.49    6.90
  -7  -1  -4   92.79    6.00
  -7  -1  -4   92.89    6.00
  -7  -1  -4   99.59    6.20
  -7  -1  -4   90.79    6.20
  -7   1  -5    0.40    1.00
  -7   1  -5    1.40    0.90
  -7   1  -5    3.00    1.00
  -7   1  -5    1.60    1.00
  -7  -1  -5    2.50    0.90
  -7  -1  -5    0.40    1.20
  -7  -1  -5    3.50    1.00
  -7  -1  -5    1.20    0.90
  -7  -1  -5    2.30    1.10
  -7   1  -6    6.30    1.40
  -7   1  -6    4.80    1.60
  -7  -1  -6    3.40    1.90
  -7  -1  -6    5.10    1.90
  -7  -1  -6    4.30    1.30
  -7   1  -7    6.70    1.00
  -7   1  -7    8.90    1.30
  -7   1  -7    5.80    2.00
  -7   1  -7    5.80    1.10
  -7  -1  -7    6.90    1.20
  -7  -1  -7    6.20    1.00
  -7  -1  -7    8.60    1.30
  -7  -1  -7    5.20    1.20
  -7   1  -8    8.40    1.10
  -7   1  -8    7.90    1.10
  -7  -1  -8    7.10    1.20
  -7  -1  -8    8.40    1.10
  -7  -1  -8    7.40    1.00
  -7  -1  -9    0.80    0.40
  -7  -1  -9    0.30    0.40
   7   2 -13    2.70    0.70
   7   2 -13    2.40    0.90
   7   2 -13    1.90    0.60
   7  -2 -13    2.20    0.80
   7  -2 -13    3.10    0.80
   7   2 -12   17.30    2.00
   7   2 -12   20.80    2.00
   7   2 -12   19.90    2.00
   7  -2 -12   20.30    2.00
   7  -2 -12   21.40    2.00
   7   2 -11    5.50    1.30
   7   2 -11    5.70    1.20
   7   2 -11    5.40    1.20
   7   2 -11    5.60    1.30
   7  -2 -11    5.90    1.20
   7  -2 -11    5.40    1.30
   7  -2 -11    8.70    2.50
   7  -2 -11    5.00    1.10
   7  -2 -11    4.50    1.10
   7   2 -10   51.09    3.90
   7   2 -10   58.19    4.10
   7   2 -10   53.99    4.00
   7   2 -10   52.59    4.00
  -7   2  10   54.99    3.90
   7   2 -10   45.30    4.00
   7  -2 -10   50.49    3.90
   7  -2 -10   53.59    3.90
   7  -2 -10   51.89    3.80
   7  -2 -10   44.90    3.90
   7   2  -9   17.10    2.30
   7   2  -9   18.40    2.40
   7   2  -9   17.90    2.30
   7   2  -9   19.50    2.20
   7   2  -9   20.80    2.10
   7  -2  -9   20.20    2.10
   7  -2  -9   15.00    2.10
   7  -2  -9   19.10    2.10
   7  -2  -9   14.70    2.10
   7  -2  -9   14.10    2.00
   7   2  -8  118.59    7.80
   7   2  -8  126.79    7.90
   7   2  -8  113.49    8.00
  -7   2   8  133.89    7.80
   7  -2  -8  116.29    7.70
   7  -2  -8  109.49    7.60
   7  -2  -8  126.79    8.30
   7  -2  -8  122.89    7.70
   7  -2  -8  121.19    7.80
   7   2  -7   10.70    1.40
   7   2  -7   11.40    1.50
   7   2  -7    9.40    1.60
   7   2  -7   10.60    1.50
   7   2  -7   11.10    1.70
  -7   2   7   12.10    1.70
   7  -2  -7   12.80    1.60
   7  -2  -7    9.60    1.40
   7  -2  -7    9.50    1.70
   7  -2  -7   11.10    1.60
   7  -2  -7   11.40    1.70
   7  -2  -7   11.40    1.50
   7   2  -6   31.50    2.50
  -7   2   6   28.20    2.30
   7   2  -6   30.00    2.30
   7   2  -6   27.90    2.50
   7   2  -6   24.70    2.30
   7  -2  -6   22.10    2.90
  -7  -2   6   25.80    2.20
   7  -2  -6   25.30    2.70
   7  -2  -6   28.70    2.20
   7   2  -5   43.30    2.90
  -7   2   5   39.00    2.70
   7   2  -5   40.00    2.80
   7   2  -5   35.70    2.70
   7  -2  -5   36.00    3.00
   7  -2  -5   35.50    2.70
   7  -2  -5   34.60    2.70
  -7  -2   5   37.60    2.60
  -7   2   4   32.80    2.70
   7   2  -4   40.60    2.70
   7  -2  -4   38.10    2.60
   7  -2  -4   38.30    2.70
   7   2  -3   31.40    2.20
   7   2  -3   30.60    2.20
  -7   2   3   34.20    2.60
   7  -2  -3   27.80    2.20
  -7  -2   3   27.30    2.20
   7   2  -2    4.80    0.80
   7   2  -2    5.90    1.00
   7  -2  -2    6.30    1.10
   7   2  -1   64.29    4.30
  -7   2   1   65.69    4.50
  -7  -2   1   70.39    4.30
  -7   2   0   67.29    4.40
   7  -2   0   64.39    4.30
  -7  -2   0   67.19    4.30
   7  -2   0   69.29    4.40
  -7   2  -1   21.90    2.00
  -7   2  -1   19.70    2.10
  -7  -2  -1   25.00    2.00
  -7  -2  -1   18.20    2.50
  -7  -2  -1   22.60    2.10
   7  -2   1   24.90    2.00
  -7  -2  -1   25.60    2.30
  -7   2  -2   66.89    4.90
  -7   2  -2   77.89    4.90
  -7   2  -2   67.29    5.00
  -7   2  -2   79.49    5.20
   7  -2   2   69.09    4.80
  -7  -2  -2   73.59    4.90
  -7  -2  -2   76.19    4.90
  -7  -2  -2   79.09    4.90
   7  -2   2   70.19    5.00
  -7  -2  -2   74.79    5.00
  -7  -2  -2   81.79    5.00
  -7   2  -3   48.30    3.30
  -7   2  -3   43.30    3.20
  -7   2  -3   41.20    3.30
  -7   2  -3   40.60    3.70
  -7   2  -3   40.30    3.20
   7  -2   3   43.40    3.20
  -7  -2  -3   45.40    3.30
  -7  -2  -3   43.70    3.30
  -7  -2  -3   49.10    3.30
  -7  -2  -3   41.10    3.20
   7  -2   3   40.50    3.30
  -7  -2  -3   43.90    3.20
  -7   2  -4   46.90    3.70
  -7   2  -4   48.60    3.60
  -7   2  -4   50.79    3.60
  -7  -2  -4   44.90    3.70
  -7  -2  -4   47.40    3.60
  -7  -2  -4   51.89    3.50
  -7  -2  -4   47.90    3.60
  -7  -2  -4   51.89    3.60
  -7   2  -5    5.90    1.20
  -7   2  -5    7.60    1.30
  -7   2  -5    5.50    1.20
  -7   2  -5    4.80    1.10
  -7  -2  -5    4.20    1.10
  -7  -2  -5    4.90    1.30
  -7  -2  -5    6.00    1.30
  -7  -2  -5    5.70    1.10
  -7  -2  -5    5.90    1.10
  -7   2  -6   23.70    2.10
  -7   2  -6   24.40    2.10
  -7  -2  -6   22.80    2.10
  -7  -2  -6   17.90    2.30
  -7  -2  -6   18.40    2.10
  -7   2  -7    5.60    0.90
  -7   2  -7    5.20    0.90
  -7  -2  -7    4.20    1.20
  -7  -2  -7    4.20    1.00
  -7  -2  -7    4.80    0.90
  -7  -2  -7    5.80    0.90
  -7   2  -8    1.90    0.60
  -7   2  -8    1.10    0.60
  -7  -2  -8    1.70    0.60
  -7  -2  -8    3.20    0.80
  -7  -2  -8    2.70    0.60
  -7  -2  -9    1.10    0.40
  -7  -2  -9    0.50    0.40
   7   3 -13    7.80    1.10
   7  -3 -13    9.60    1.20
   7  -3 -13    7.00    1.10
   7   3 -12    2.60    0.90
   7   3 -12   -0.10    1.00
   7  -3 -12    2.10    1.30
   7  -3 -12    1.60    1.10
   7   3 -11   43.30    3.20
   7   3 -11   37.20    3.10
   7   3 -11   42.60    3.20
  -7   3  11   38.30    2.90
   7  -3 -11   39.70    3.20
   7  -3 -11   40.90    3.10
   7  -3 -11   40.40    3.10
  -7   3  10   26.50    3.40
   7   3 -10   29.30    3.50
   7   3 -10   34.90    3.30
   7   3 -10   31.60    3.10
   7  -3 -10   29.10    3.20
   7  -3 -10   33.50    3.50
   7   3  -9   53.69    3.80
  -7   3   9   47.90    3.60
   7   3  -9   49.90    3.60
   7   3  -9   45.60    3.50
   7   3  -9   49.99    3.70
   7   3  -9   45.70    3.70
   7  -3  -9   41.80    3.50
   7  -3  -9   44.70    3.50
   7  -3  -9   48.10    3.50
   7  -3  -9   42.30    3.70
   7  -3  -9   44.10    3.60
   7  -3  -9   46.10    3.50
   7   3  -8   37.40    3.00
  -7   3   8   42.10    3.10
   7   3  -8   36.10    3.10
   7   3  -8   37.70    3.00
   7   3  -8   33.10    3.00
   7   3  -8   43.40    3.10
   7  -3  -8   32.00    3.30
   7  -3  -8   33.90    3.10
   7  -3  -8   36.40    3.40
   7  -3  -8   38.60    3.10
   7   3  -7  107.39    6.70
   7   3  -7  108.49    6.80
   7   3  -7  104.79    6.70
   7   3  -7   99.09    6.70
  -7   3   7  113.89    6.80
   7   3  -7  106.09    6.80
   7  -3  -7  106.89    6.80
   7  -3  -7  107.09    6.70
   7  -3  -7  112.99    6.70
   7  -3  -7   91.19    6.70
   7  -3  -7   97.69    6.70
   7   3  -6  101.89    7.00
  -7   3   6  117.39    7.00
   7   3  -6  112.99    6.90
   7   3  -6  110.69    7.00
   7   3  -6  103.69    6.90
   7   3  -6  116.09    7.00
   7  -3  -6  111.49    6.90
   7  -3  -6  113.39    7.00
   7  -3  -6  100.19    6.90
   7  -3  -6  110.69    7.00
   7   3  -5   77.99    4.90
   7   3  -5   69.59    4.90
  -7   3   5   74.09    4.90
   7   3  -5   78.49    4.90
  -7   3   5   81.59    4.90
   7   3  -5   66.19    5.60
   7   3  -5   80.79    4.90
   7  -3  -5   63.59    5.20
   7  -3  -5   76.29    4.80
   7   3  -4   72.49    4.40
  -7   3   4   58.79    4.40
  -7   3   4   63.99    4.30
   7   3  -4   71.89    4.30
   7  -3  -4   66.49    4.30
  -7  -3   4   65.39    4.20
   7  -3  -4   64.89    4.30
  -7   3   3   21.00    1.80
   7   3  -3   22.30    1.80
   7   3  -3   19.10    1.70
   7  -3  -3   19.30    1.70
   7  -3  -3   20.80    1.80
  -7  -3   3   21.90    1.70
  -7   3   2   11.20    1.30
   7   3  -2    9.00    1.10
   7   3  -2    8.60    1.20
  -7  -3   2   10.80    1.20
   7  -3  -2   10.80    1.20
   7  -3  -2   10.80    1.30
  -7   3   1   40.60    3.60
  -7   3   1   49.80    3.20
   7   3  -1   41.00    3.10
   7  -3  -1   48.10    3.10
   7  -3  -1   51.29    3.20
  -7   3   0   19.10    1.80
  -7   3   0   18.00    1.90
  -7   3   0   16.20    2.00
  -7   3   0   20.60    1.90
   7  -3   0   20.50    1.70
  -7  -3   0   17.70    1.80
  -7  -3   0   16.40    1.90
  -7  -3   0   16.30    1.70
   7  -3   0   19.60    1.80
  -7   3  -1   36.90    2.70
  -7   3  -1   36.90    4.00
  -7   3  -1   32.80    2.70
  -7   3  -1   41.10    2.80
  -7  -3  -1   32.70    2.70
  -7  -3  -1   34.50    2.70
   7  -3   1   39.00    3.40
  -7  -3  -1   28.60    3.50
  -7  -3  -1   35.70    2.70
  -7   3  -2   67.29    5.10
  -7   3  -2   79.29    5.10
  -7   3  -2   83.89    5.20
  -7   3  -2   81.99    5.20
  -7  -3  -2   68.69    5.10
  -7  -3  -2   81.49    5.20
  -7  -3  -2   76.69    5.10
  -7  -3  -2   74.99    5.10
   7  -3   2   81.99    5.20
  -7  -3  -2   83.09    5.20
   7  -3   2   79.49    5.10
  -7   3  -3   29.70    2.80
  -7   3  -3   33.10    2.80
  -7   3  -3   32.80    2.70
   7  -3   3   29.50    2.70
  -7  -3  -3   34.10    2.80
  -7  -3  -3   37.90    3.10
  -7   3  -4   81.39    5.40
  -7   3  -4   78.59    5.40
  -7   3  -4   77.89    5.40
  -7   3  -4   79.89    5.50
  -7  -3  -4   88.79    5.50
  -7  -3  -4   82.99    5.40
  -7  -3  -4   87.79    5.60
  -7  -3  -4   83.79    5.50
  -7  -3  -4   79.89    5.50
   7  -3   4   72.69    5.40
  -7   3  -5    4.70    1.40
  -7   3  -5    6.70    1.30
  -7   3  -5    7.90    1.50
  -7  -3  -5    6.20    1.50
  -7  -3  -5    7.90    1.30
  -7  -3  -5    6.60    1.20
  -7  -3  -5   10.00    1.60
  -7  -3  -5    5.30    1.20
  -7   3  -6   19.90    2.10
  -7   3  -6   18.00    1.90
  -7  -3  -6   17.90    1.90
  -7  -3  -6   16.80    1.80
  -7  -3  -6   19.30    2.00
  -7  -3  -6   17.20    2.20
  -7   3  -7    7.90    1.30
  -7   3  -7    6.80    1.40
  -7  -3  -7    6.60    1.10
  -7  -3  -7    5.80    1.30
  -7  -3  -7    8.80    1.20
  -7  -3  -7    7.10    1.20
  -7   3  -8    2.60    0.60
  -7  -3  -8    2.60    0.60
  -7  -3  -8    3.50    1.00
  -7  -3  -8    3.50    0.70
  -7  -3  -8    1.90    0.60
   7   4 -13    2.30    0.60
   7  -4 -13    3.60    0.60
   7  -4 -13    3.90    0.70
   7   4 -12   18.00    1.80
  -7   4  12   18.50    2.30
   7   4 -12   18.80    1.80
   7  -4 -12   20.70    1.80
   7  -4 -12   17.70    1.70
   7   4 -11    2.00    0.90
  -7   4  11    3.30    1.20
   7   4 -11    4.20    1.50
   7   4 -11    1.60    1.00
   7  -4 -11    3.30    1.00
   7  -4 -11    1.00    0.90
   7  -4 -11    2.50    0.90
  -7   4  10    2.00    1.00
   7   4 -10    2.00    1.00
   7   4 -10    4.40    1.10
   7   4 -10    2.60    1.10
   7   4 -10    4.30    1.30
   7  -4 -10    3.40    1.10
   7  -4 -10    2.60    1.10
   7  -4 -10    3.90    1.10
  -7   4   9   21.10    2.20
   7   4  -9   19.40    2.10
   7   4  -9   22.20    2.30
   7   4  -9   21.00    2.40
   7  -4  -9   24.70    2.20
   7  -4  -9   20.30    2.20
   7  -4  -9   17.90    2.40
   7  -4  -9   18.30    2.30
   7  -4  -9   21.30    2.20
   7   4  -8    1.60    1.10
   7   4  -8    1.60    0.90
   7   4  -8    1.70    1.10
   7   4  -8    1.00    0.90
   7   4  -8    3.30    1.00
  -7   4   8    1.10    0.90
   7  -4  -8    3.00    1.00
   7  -4  -8    1.30    0.90
   7  -4  -8    2.40    0.90
   7  -4  -8    2.90    1.10
   7  -4  -8    1.40    1.00
  -7   4   7   51.39    5.10
   7   4  -7   64.99    4.40
   7  -4  -7   58.99    4.20
   7  -4  -7   66.99    4.30
   7  -4  -7   63.79    4.30
   7   4  -6   81.59    5.30
  -7   4   6   80.69    5.20
   7   4  -6   72.69    5.20
   7   4  -6   80.99    5.20
   7   4  -6   78.09    5.20
   7  -4  -6   86.09    5.20
   7  -4  -6   75.89    5.20
   7  -4  -6   76.69    5.20
   7  -4  -6   84.29    5.30
   7   4  -5  315.27   19.60
  -7   4   5  329.57   19.50
   7   4  -5  341.87   19.50
   7   4  -5  351.66   19.60
  -7   4   5  327.67   19.50
   7   4  -5  301.27   19.50
   7  -4  -5  320.57   19.50
   7  -4  -5  319.07   19.50
   7  -4  -5  331.27   19.60
   7   4  -4   51.29    3.60
   7   4  -4   52.49    3.50
  -7   4   4   48.10    3.50
   7   4  -4   50.19    3.50
  -7   4   4   50.69    3.50
   7  -4  -4   55.69    3.60
   7  -4  -4   52.49    3.50
  -7   4   3  100.89    6.10
  -7  -4   3   87.69    6.00
   7  -4  -3  101.69    6.10
  -7   4   2   29.80    2.20
   7   4  -2   27.50    2.10
  -7  -4   2   27.50    2.20
   7  -4  -2   24.40    2.10
  -7   4   1  597.34   33.50
  -7   4   1  578.64   33.50
  -7   4   1  535.95   33.50
   7  -4  -1  598.04   33.50
  -7  -4   1  538.85   33.40
  -7  -4   1  568.64   33.50
  -7  -4   1  521.95   33.40
   7  -4  -1  577.04   33.40
  -7   4   0   98.49    6.10
  -7   4   0   89.39    6.10
  -7   4   0  108.09    6.20
  -7  -4   0   92.19    6.00
   7  -4   0   94.29    6.00
   7  -4   0   97.59    6.10
  -7  -4   0   88.69    6.00
  -7  -4   0   92.79    6.10
  -7   4  -1  136.89    7.80
  -7   4  -1  125.19    7.80
  -7   4  -1  107.59    7.70
  -7   4  -1  134.29    7.80
   7  -4   1  136.49    7.80
  -7  -4  -1  113.89    7.70
  -7  -4  -1  108.69    7.70
  -7  -4  -1  133.79    7.80
  -7  -4  -1  117.09    7.70
   7  -4   1  126.29    7.70
  -7   4  -2    4.00    1.10
  -7   4  -2    2.90    1.00
  -7   4  -2    2.20    1.00
  -7   4  -2    4.10    1.00
   7  -4   2    4.30    1.10
  -7  -4  -2    3.20    1.00
  -7  -4  -2    5.30    1.00
   7  -4   2    4.60    1.10
  -7  -4  -2    3.10    0.90
  -7  -4  -2    3.90    1.00
  -7  -4  -2    4.90    1.00
  -7   4  -3   29.00    2.60
  -7   4  -3   29.30    2.60
  -7   4  -3   26.20    2.60
  -7  -4  -3   30.10    2.60
  -7  -4  -3   30.50    2.60
   7  -4   3   33.30    2.70
  -7  -4  -3   34.00    2.70
  -7  -4  -3   33.90    2.70
   7  -4   3   33.20    2.90
  -7   4  -4   15.50    2.00
  -7   4  -4   17.40    2.10
  -7   4  -4   15.30    2.00
  -7  -4  -4   13.30    1.90
  -7  -4  -4   16.80    1.90
  -7  -4  -4   18.60    2.10
  -7  -4  -4   16.40    2.20
   7  -4   4   13.00    2.00
  -7  -4  -4   16.10    2.10
  -7   4  -5    3.60    1.30
  -7   4  -5    3.60    1.90
   7  -4   5    4.70    2.60
  -7  -4  -5    7.50    1.70
  -7  -4  -5    3.50    1.60
   7  -4   5    6.30    1.70
  -7  -4  -5    6.80    1.60
  -7   4  -6   21.10    2.00
  -7  -4  -6   17.10    2.30
  -7  -4  -6   18.50    1.90
  -7  -4  -6   20.50    2.00
  -7  -4  -6   18.80    1.80
  -7   4  -7    4.70    1.00
  -7  -4  -7    6.40    1.10
  -7  -4  -7    5.50    1.20
  -7  -4  -7    5.60    0.80
  -7  -4  -8    0.10    0.40
  -7  -4  -8    0.30    0.50
  -7  -4  -8   -0.20    0.60
  -7  -4  -8    0.90    0.40
   7   5 -12    9.90    1.20
  -7   5  12   10.10    1.30
   7  -5 -12    9.10    1.30
   7   5 -11   81.29    5.20
  -7   5  11   83.69    5.30
   7   5 -11   77.69    5.10
   7  -5 -11   72.59    5.60
   7   5 -10   18.80    2.10
   7   5 -10   19.80    2.10
   7  -5 -10   19.30    2.00
   7  -5 -10   19.30    2.10
   7   5  -9   10.00    2.10
   7   5  -9   10.30    1.60
   7   5  -9    8.20    1.60
  -7   5   9   11.90    2.20
   7  -5  -9    9.40    1.40
   7  -5  -9    8.60    1.30
   7  -5  -9   12.90    2.00
   7   5  -8    6.80    1.10
  -7   5   8    7.00    1.20
   7   5  -8    7.00    1.20
   7   5  -8    9.80    1.70
   7   5  -8    6.40    1.10
   7  -5  -8    7.40    1.30
   7  -5  -8    5.50    1.20
   7  -5  -8    8.80    1.60
   7  -5  -8   10.00    1.70
   7  -5  -8    5.00    1.20
   7  -5  -8    8.70    1.30
   7   5  -7   57.29    3.90
  -7   5   7   55.99    3.90
   7   5  -7   57.19    3.90
   7  -5  -7   50.39    4.10
   7  -5  -7   48.00    3.80
   7  -5  -7   58.19    3.90
   7  -5  -7   55.49    3.80
  -7   5   6   51.29    4.70
   7   5  -6   60.99    4.50
   7   5  -6   56.79    4.10
   7   5  -6   67.49    4.50
   7  -5  -6   56.89    4.30
   7  -5  -6   58.59    4.10
   7  -5  -6   59.89    4.30
  -7   5   5   71.69    4.60
  -7   5   5   71.39    4.70
   7   5  -5   76.49    4.70
   7   5  -5   68.39    4.60
   7   5  -5   68.29    4.60
   7   5  -5   62.69    4.70
   7  -5  -5   70.09    4.70
   7  -5  -5   70.39    4.60
   7   5  -4  110.09    6.80
  -7   5   4  108.29    6.70
   7   5  -4  105.29    6.70
  -7   5   4  107.49    6.80
   7   5  -4   96.29    6.70
   7  -5  -4  113.59    6.80
   7  -5  -4  112.09    6.70
  -7   5   3  140.09    9.00
  -7   5   3  132.99    9.00
  -7   5   3  153.08    9.00
   7   5  -3  148.99    9.00
   7   5  -3  137.39    8.90
   7  -5  -3  153.88    9.00
  -7  -5   3  146.49    9.00
   7  -5  -3  157.88    9.10
  -7   5   2   43.00    3.00
  -7   5   2   37.90    3.00
  -7  -5   2   36.20    2.80
   7  -5  -2   43.00    3.00
   7  -5  -2   41.00    2.90
  -7   5   1   35.90    2.60
  -7   5   1   37.00    2.60
  -7   5   1   30.40    2.60
  -7  -5   1   30.10    2.40
   7  -5  -1   34.30    2.60
  -7  -5   1   30.30    2.50
   7  -5  -1   31.60    2.50
  -7  -5   1   30.10    2.60
  -7   5   0   65.89    4.70
  -7   5   0   76.49    4.70
  -7   5   0   73.09    4.80
   7  -5   0   70.99    4.70
  -7  -5   0   61.39    4.60
   7  -5   0   71.59    4.80
  -7  -5   0   78.99    4.80
  -7  -5   0   70.99    4.70
  -7   5  -1   80.29    5.40
  -7   5  -1   80.49    5.50
  -7   5  -1   79.39    5.90
   7  -5   1   85.29    5.60
  -7  -5  -1   88.29    5.90
  -7  -5  -1   74.69    5.40
  -7  -5  -1   88.69    5.50
   7  -5   1   89.59    5.60
  -7   5  -2   10.60    1.80
  -7   5  -2   14.60    1.80
  -7   5  -2   13.10    2.30
  -7   5  -2   14.90    1.80
  -7  -5  -2   16.90    1.80
  -7  -5  -2   10.30    2.50
   7  -5   2   14.00    1.80
   7  -5   2   15.40    2.10
  -7  -5  -2   13.00    1.80
  -7  -5  -2   14.50    1.70
  -7  -5  -2   11.10    1.60
  -7  -5  -2   10.70    1.70
  -7   5  -3   29.70    2.80
  -7   5  -3   34.60    2.90
  -7   5  -3   35.60    2.90
   7  -5   3   38.50    3.20
  -7  -5  -3   38.70    3.00
  -7  -5  -3   35.00    2.80
  -7  -5  -3   35.20    2.90
  -7  -5  -3   36.30    2.80
   7  -5   3   35.30    3.00
  -7   5  -4    6.10    1.30
  -7   5  -4    6.60    1.20
  -7   5  -4    5.20    1.20
   7  -5   4    7.40    1.80
  -7  -5  -4    5.70    1.40
  -7  -5  -4    7.10    1.40
  -7  -5  -4    5.40    1.20
  -7  -5  -4    6.20    1.20
  -7  -5  -4    6.30    1.20
   7  -5   4    5.70    1.40
  -7   5  -5   20.10    2.10
  -7   5  -5   25.50    2.30
  -7   5  -5   17.90    2.20
  -7  -5  -5   23.10    2.20
  -7  -5  -5   26.30    2.20
   7  -5   5   17.80    2.40
  -7  -5  -5   26.70    2.20
  -7   5  -6    8.80    1.40
  -7  -5  -6    5.50    1.30
  -7  -5  -6    6.30    1.00
  -7  -5  -6    6.00    1.00
  -7  -5  -6    6.10    1.30
  -7   5  -7    5.20    0.80
  -7  -5  -7    3.40    0.70
  -7  -5  -7    3.80    0.70
  -7  -5  -8   -0.20    0.50
  -7  -5  -8    0.30    0.40
  -7  -5  -8    0.60    0.40
   7   6 -12    0.20    0.60
  -7   6  12    1.00    0.60
   7   6 -12    0.60    0.60
   7  -6 -12    1.70    0.50
   7   6 -11    1.60    0.70
  -7   6  11    2.80    0.70
   7   6 -11    0.50    0.60
   7  -6 -11    0.60    0.80
   7  -6 -11    1.20    0.70
   7   6 -10    3.70    0.90
   7   6 -10    3.80    1.00
  -7   6  10    4.00    0.90
   7  -6 -10    3.10    0.90
  -7   6   9    8.80    1.60
   7   6  -9   11.20    1.70
   7   6  -9   13.80    1.80
   7  -6  -9   12.90    1.70
   7  -6  -9   10.30    1.60
  -7   6   8    5.00    1.70
   7   6  -8    8.20    2.10
   7   6  -8    5.20    1.10
   7  -6  -8    4.10    1.30
   7  -6  -8    2.40    1.70
   7  -6  -8    5.30    1.10
   7   6  -7   15.70    2.00
   7   6  -7   21.10    1.90
  -7   6   7   19.20    2.00
  -7   6   7   18.00    2.00
   7  -6  -7   18.00    2.00
   7  -6  -7   14.80    2.50
   7  -6  -7   18.20    1.90
   7  -6  -7   16.60    2.00
   7   6  -6   52.29    4.00
  -7   6   6   59.69    4.00
  -7   6   6   59.49    4.00
   7   6  -6   56.29    3.90
   7   6  -6   59.09    4.10
   7  -6  -6   58.79    4.30
   7  -6  -6   57.39    4.00
   7  -6  -6   58.19    3.90
  -7   6   5  117.39    7.00
   7   6  -5  112.39    7.10
   7   6  -5  119.09    7.10
   7   6  -5  114.59    7.30
  -7   6   5  107.29    7.10
   7  -6  -5  110.09    7.00
   7  -6  -5  105.39    7.00
   7  -6  -5  106.49    7.10
  -7   6   4   56.29    4.40
  -7   6   4   60.59    4.00
   7   6  -4   59.79    3.90
  -7   6   4   57.89    4.60
   7  -6  -4   58.39    4.00
  -7   6   3  144.49    8.40
  -7   6   3  125.69    8.40
  -7  -6   3  123.09    8.90
   7  -6  -3  143.99    8.50
  -7   6   2    7.80    1.50
  -7   6   2    5.20    1.00
  -7   6   2    6.10    1.10
  -7  -6   2    5.00    1.30
   7  -6  -2    4.90    1.10
  -7   6   1  144.69    9.00
  -7   6   1  141.89    8.70
  -7  -6   1  129.29    8.50
  -7  -6   1  141.79    8.70
   7  -6  -1  134.89    8.70
  -7   6   0   14.30    1.70
  -7   6   0   10.00    1.90
  -7   6   0   11.10    1.70
  -7   6   0   14.60    1.80
  -7  -6   0   13.70    1.60
  -7  -6   0   14.50    2.00
   7  -6   0   15.50    1.80
  -7   6  -1   38.00    2.80
  -7   6  -1   33.60    2.90
  -7   6  -1   34.90    2.80
   7  -6   1   40.40    3.30
  -7  -6  -1   35.30    2.80
  -7  -6  -1   33.80    2.80
   7  -6   1   37.40    2.90
  -7  -6  -1   36.90    2.80
  -7   6  -2    5.40    1.10
  -7   6  -2    2.80    1.00
  -7   6  -2    3.30    1.00
  -7  -6  -2    4.60    0.90
  -7  -6  -2    4.30    1.10
   7  -6   2    2.20    1.10
   7  -6   2    2.80    1.20
  -7  -6  -2    5.40    1.10
  -7  -6  -2    3.40    1.00
  -7  -6  -2    2.50    1.00
  -7   6  -3   32.30    2.80
  -7   6  -3   35.00    2.90
  -7  -6  -3   36.30    2.90
  -7  -6  -3   33.90    2.80
   7  -6   3   36.60    3.20
   7  -6   3   33.80    3.00
  -7  -6  -3   36.40    2.90
  -7   6  -4   12.70    1.70
  -7   6  -4   12.50    1.80
  -7  -6  -4   10.60    1.70
   7  -6   4   14.00    2.10
  -7  -6  -4   15.30    1.90
  -7  -6  -4   12.30    1.80
  -7  -6  -4   11.90    1.60
  -7   6  -5   17.80    1.90
  -7   6  -5   20.50    2.00
  -7  -6  -5   18.60    1.90
  -7  -6  -5   20.30    1.90
  -7  -6  -5   22.20    2.10
  -7  -6  -5   17.00    1.80
  -7   6  -6    0.40    0.70
  -7  -6  -6    0.50    0.60
  -7  -6  -6    0.20    1.10
  -7  -6  -6    1.50    0.80
  -7   6  -7    2.20    0.60
  -7  -6  -7    3.00    0.50
  -7  -6  -7    3.40    0.60
  -7  -6  -7    3.40    0.70
   7   7 -11   13.70    1.20
  -7   7  11   15.00    1.50
   7  -7 -11   10.70    1.20
  -7   7  10    0.50    0.70
   7   7 -10   -0.20    0.60
   7   7 -10    0.20    0.70
   7  -7 -10   -0.80    0.60
  -7  -7  10    0.70    0.90
   7   7  -9   21.60    1.90
  -7   7   9   20.30    1.90
   7   7  -9   23.30    2.00
   7  -7  -9   17.40    2.40
   7   7  -8    0.90    0.80
  -7   7   8    0.50    0.80
   7   7  -8   -0.10    0.80
  -7   7   8    0.30    0.80
   7   7  -8    1.10    0.90
   7  -7  -8    1.20    0.90
  -7  -7   8   -0.40    0.80
  -7   7   7   18.60    2.00
   7   7  -7   24.80    2.10
   7   7  -7   21.50    2.00
   7  -7  -7   20.50    2.00
   7  -7  -7   16.40    2.10
  -7   7   6   -0.80    0.80
  -7   7   6    1.50    0.90
   7   7  -6    0.20    0.80
  -7   7   6   -1.10    0.80
   7   7  -6    2.20    1.00
   7   7  -6   -1.40    0.70
  -7  -7   6   -0.60    0.90
   7  -7  -6   -1.20    0.80
   7  -7  -6   -1.20    1.70
   7  -7  -6    1.90    1.00
   7  -7  -6   -1.60    1.10
   7   7  -5   98.19    6.80
   7   7  -5  116.09    7.00
  -7   7   5  109.49    6.90
  -7   7   5  102.69    6.90
  -7   7   5  120.59    6.90
   7   7  -5   98.89    6.80
   7  -7  -5  105.49    6.90
   7  -7  -5  116.99    6.90
   7  -7  -5  106.79    6.80
  -7   7   4    6.90    1.10
  -7   7   4    4.90    1.10
   7  -7  -4    6.70    1.10
   7  -7  -4    5.60    1.00
  -7   7   3   46.20    3.30
  -7   7   3   39.90    3.30
  -7   7   3   45.60    3.30
   7  -7  -3   49.40    3.30
  -7  -7   3   47.20    3.20
   7  -7  -3   41.60    3.30
  -7   7   2    3.70    1.00
  -7   7   2    2.80    0.90
  -7   7   2    2.10    1.20
   7  -7  -2    2.90    0.90
  -7  -7   2    3.50    0.80
   7  -7  -2    4.30    1.00
  -7   7   1   92.99    5.70
  -7   7   1   85.59    5.60
  -7  -7   1   90.39    5.60
   7  -7  -1   86.19    5.80
  -7  -7   1   83.49    5.50
   7  -7  -1   83.69    5.70
  -7   7   0    4.50    1.10
  -7   7   0    4.90    1.10
  -7   7   0    5.10    1.00
   7  -7   0    4.00    1.10
  -7  -7   0    4.80    1.00
  -7  -7   0    3.00    1.20
  -7  -7   0    4.00    0.90
  -7   7  -1   29.00    2.50
  -7   7  -1   31.60    2.60
  -7   7  -1   33.50    2.60
   7  -7   1   30.40    2.70
   7  -7   1   30.80    2.60
  -7  -7  -1   26.30    2.40
  -7  -7  -1   29.10    2.50
  -7   7  -2    3.90    1.10
  -7   7  -2    3.50    1.50
  -7   7  -2    5.00    1.40
  -7  -7  -2    1.80    1.00
  -7  -7  -2    4.20    1.10
  -7  -7  -2    3.30    1.10
   7  -7   2    3.30    1.40
   7  -7   2    1.70    2.10
  -7   7  -3   14.70    1.80
  -7   7  -3   13.30    1.70
  -7  -7  -3   13.50    1.70
   7  -7   3   10.00    1.50
  -7  -7  -3   14.80    1.70
  -7  -7  -3   10.60    1.70
  -7  -7  -3   13.90    1.80
  -7   7  -4    0.90    0.90
  -7   7  -4    0.50    0.80
  -7  -7  -4    1.20    0.90
  -7  -7  -4   -0.60    0.70
  -7  -7  -4    1.70    0.80
  -7  -7  -4    0.00    1.00
  -7   7  -5   28.40    2.80
  -7   7  -5   27.40    2.50
  -7  -7  -5   28.60    2.30
  -7  -7  -5   25.70    2.00
  -7  -7  -5   22.00    1.90
  -7   7  -6    0.10    0.70
  -7  -7  -6   -0.10    0.50
  -7  -7  -6    0.80    0.50
  -7  -7  -6    0.00    0.60
  -7   8  10    1.10    0.60
   7   8 -10    0.30    0.60
   7  -8 -10    1.50    1.00
  -7   8   9   22.90    1.90
   7   8  -9   25.30    1.90
   7  -8  -9   22.50    2.10
   7   8  -8    4.60    1.20
  -7   8   8    3.00    0.80
   7  -8  -8    2.40    0.90
  -7  -8   8    3.20    0.90
  -7   8   7   19.60    2.10
  -7   8   7   25.70    2.00
   7   8  -7   22.00    1.90
  -7   8   7   19.40    2.40
  -7  -8   7   26.00    2.10
  -7   8   6   10.00    1.70
  -7   8   6    9.90    1.40
   7  -8  -6   10.00    1.20
  -7   8   5    3.80    1.00
  -7   8   5    5.00    1.00
  -7   8   5    2.80    1.20
   7   8  -5    4.80    0.90
  -7  -8   5    4.70    1.00
   7  -8  -5    3.00    1.20
  -7   8   4   86.49    6.50
  -7   8   4   79.19    6.20
   7  -8  -4   91.19    5.90
  -7   8   3   54.89    4.00
  -7   8   3   53.49    3.90
  -7  -8   3   58.79    4.00
  -7   8   2   64.99    4.30
  -7   8   2   59.29    4.30
  -7  -8   2   64.49    4.20
   7  -8  -2   57.99    4.30
  -7  -8   2   68.49    4.30
   7  -8  -2   56.49    4.50
  -7   8   1   56.99    4.00
  -7  -8   1   56.89    4.00
  -7  -8   1   51.59    3.80
  -7   8   0   10.30    1.90
  -7   8   0    7.70    1.20
  -7  -8   0   11.80    1.70
   7  -8   0    6.80    1.40
  -7  -8   0    9.80    1.30
   7  -8   0    8.60    1.90
  -7   8  -1   61.89    4.30
  -7   8  -1   54.49    4.10
  -7   8  -1   62.89    4.10
  -7  -8  -1   62.29    4.10
   7  -8   1   57.09    4.30
  -7  -8  -1   65.59    4.20
  -7   8  -2    3.80    0.90
  -7   8  -2    3.20    1.00
  -7  -8  -2    2.80    0.80
   7  -8   2    2.50    1.00
  -7  -8  -2    3.20    1.00
  -7  -8  -2    1.10    1.20
  -7   8  -3   29.30    2.40
  -7   8  -3   32.60    2.50
  -7  -8  -3   30.40    3.00
  -7  -8  -3   33.70    2.60
  -7   8  -4    2.10    0.80
  -7  -8  -4    1.10    1.20
  -7  -8  -4    2.10    1.30
  -7  -8  -4    2.60    0.70
  -7  -8  -4    1.00    1.40
  -7   8  -5    9.80    1.20
  -7  -8  -5   12.10    1.30
  -7  -8  -5    9.00    1.10
  -7   9   9   17.80    1.50
   7   9  -9   16.70    1.60
   7   9  -8    5.30    0.70
  -7   9   8    4.50    0.80
   7   9  -7    9.80    1.50
  -7   9   7   13.10    1.70
  -7   9   7   11.60    1.30
  -7   9   6    7.50    1.50
  -7   9   6   10.20    1.30
  -7  -9   6    7.90    1.10
  -7   9   5   24.20    2.00
  -7   9   5   22.50    2.00
  -7  -9   5   22.30    2.00
  -7   9   4   26.40    2.10
  -7   9   4   24.70    2.00
   7  -9  -4   20.90    2.00
  -7  -9   4   24.30    2.10
  -7   9   3   40.90    3.20
  -7   9   3   38.40    3.00
  -7  -9   3   48.00    3.20
  -7  -9   3   47.30    3.20
  -7   9   2    1.80    0.90
  -7   9   2    1.60    0.80
   7  -9  -2    1.30    0.90
  -7  -9   2    3.40    1.00
  -7   9   1   82.09    4.90
   7   9  -1   63.59    4.70
  -7   9   1   72.39    4.70
  -7  -9   1   76.99    4.80
  -7   9   0   33.10    2.50
   7   9   0   30.60    2.30
   7  -9   0   24.40    3.10
  -7  -9   0   31.90    2.40
  -7  -9   0   29.80    2.30
  -7   9  -1   13.50    1.60
   7   9   1   12.70    1.40
  -7  -9  -1   11.50    1.40
  -7  -9  -1   13.10    1.50
  -7   9  -2   23.70    2.00
  -7  -9  -2   21.80    1.80
  -7   9  -3    9.60    1.20
  -7  -9  -3    7.10    1.30
  -7  -9  -3   11.80    1.30
  -7   9  -4    0.50    0.60
   7   9   4    0.90    0.50
  -7  -9  -4    1.20    0.60
  -7  10   7   19.40    1.80
  -7  10   6   18.50    1.90
  -7  10   6   17.10    1.40
  -7  10   5   13.60    1.30
  -7  10   4   17.20    1.60
  -7 -10   4   18.10    2.20
  -7  10   3   62.99    4.60
  -7 -10   3   64.09    4.20
  -7  10   2    0.00    0.70
  -7 -10   2    1.30    0.80
  -7 -10   2    1.50    0.70
  -7  10   1   36.70    3.00
  -7 -10   1   35.80    2.70
  -7 -10   1   39.40    2.70
  -7  10   0   25.90    2.10
  -7 -10   0   25.50    1.90
  -7 -10   0   21.10    1.90
  -7  10  -1   18.00    1.60
   7  10   1   16.20    1.70
  -7 -10  -1   16.60    1.60
  -7 -10  -1   17.80    1.50
   7  10   2    1.50    0.70
  -7  10  -2    2.60    0.60
  -7 -10  -2    1.80    0.50
  -7 -10  -2    2.80    0.70
  -7  10  -3    5.60    0.80
  -7 -10  -3    6.70    0.90
  -7  11   5    2.90    0.70
  -7  11   4   12.60    1.20
  -7  11   3   11.70    1.10
  -7  11   2    7.70    1.00
  -7 -11   2    8.70    1.00
  -7  11   1   11.60    1.20
  -7  11   0   12.40    1.60
  -7 -11   0   14.30    1.20
   8   0 -13    0.30    0.70
   8   0 -13    1.00    0.70
   8   0 -13   -0.80    0.60
   8   0 -12    5.80    1.10
   8   0 -12    4.30    1.10
   8   0 -12    5.20    1.00
   8   0 -11    1.00    1.10
   8   0 -11   -0.10    1.00
   8   0 -11   -0.30    1.00
   8   0 -11   -0.30    1.00
   8   0 -10  106.19    6.90
  -8   0  10   99.49    6.90
   8   0 -10   90.99    6.90
   8   0 -10  103.39    6.80
   8   0 -10  114.79    6.90
   8   0 -10  106.79    6.90
   8   0  -9   -0.60    1.00
   8   0  -9   -0.90    1.00
  -8   0   9   -2.00    1.00
   8   0  -9   -1.50    1.20
   8   0  -9    0.60    0.90
   8   0  -9    1.70    1.10
   8   0  -8  185.88   10.80
   8   0  -8  163.18   10.70
  -8   0   8  166.78   10.70
  -8   0   7    1.40    0.90
   8   0  -7    0.60    0.80
   8   0  -7    0.10    0.70
   8   0  -7    0.00    0.90
   8   0  -7    0.20    0.80
   8   0  -6  197.38   12.20
   8   0  -6  209.68   12.30
  -8   0   6  198.68   12.20
   8   0  -6  202.18   12.10
   8   0  -6  189.78   12.10
   8   0  -5   -1.00    0.70
  -8   0   5    1.50    0.70
   8   0  -5    0.60    0.60
   8   0  -5    0.40    0.60
   8   0  -4 1802.72  104.49
   8   0  -4 1816.82  104.49
  -8   0   4 1715.13  104.49
   8   0  -2  405.96   23.50
  -8   0   2  383.16   23.40
  -8   0   1    3.30    0.90
  -8   0   1    0.80    0.60
   8   0  -1    1.90    0.70
  -8   0   0  102.99    6.20
  -8   0   0   98.09    6.40
   8   0   0   84.79    6.00
  -8   0   0   88.19    6.00
  -8   0   0   97.69    6.00
   8   0   0   98.19    6.00
  -8   0  -1    2.00    0.90
  -8   0  -1   -1.20    0.70
  -8   0  -1   -0.60    0.70
  -8   0  -1    0.20    1.00
   8   0   1    0.40    0.70
  -8   0  -2  109.79    6.90
  -8   0  -2  112.59    6.90
  -8   0  -2  105.29    6.90
  -8   0  -2  104.69    6.80
  -8   0  -3    1.90    0.90
  -8   0  -3    2.40    1.30
  -8   0  -3    0.40    0.80
  -8   0  -4   74.49    5.00
  -8   0  -4   73.59    5.00
  -8   0  -4   74.29    4.90
  -8   0  -4   69.59    4.90
  -8   0  -5   -0.20    0.80
  -8   0  -5    0.60    1.00
  -8   0  -5   -0.40    1.00
  -8   0  -5    0.30    0.80
  -8   0  -6    3.90    1.10
  -8   0  -6    4.20    0.90
  -8   0  -6    6.60    1.00
  -8   0  -6    5.20    1.10
  -8   0  -7    0.60    0.60
  -8   0  -7    0.20    0.70
  -8   0  -7   -1.20    0.70
  -8   0  -8    1.40    0.50
  -8   0  -8    1.50    0.60
   8   1 -13    2.40    0.70
   8   1 -13    2.40    0.80
   8   1 -13    1.70    0.80
   8  -1 -13    2.40    0.80
   8  -1 -13    2.30    0.80
   8   1 -12    1.90    1.00
   8   1 -12    2.10    1.00
   8   1 -12    1.60    0.90
   8  -1 -12    2.50    1.00
   8  -1 -12    1.00    0.90
   8  -1 -12    3.90    1.00
   8   1 -11    1.00    1.00
   8   1 -11   -0.60    1.00
  -8   1  11    0.70    1.20
   8   1 -11    1.70    1.10
   8   1 -11    1.20    1.10
   8  -1 -11    1.30    1.00
   8  -1 -11    2.20    1.10
   8   1 -10   32.60    2.80
   8   1 -10   32.40    2.70
   8   1 -10   29.00    2.80
  -8   1  10   26.00    2.60
   8   1 -10   27.50    2.80
   8   1 -10   21.80    2.80
   8  -1 -10   30.20    2.80
   8  -1 -10   26.50    2.70
   8  -1 -10   23.40    2.70
   8  -1 -10   27.10    2.80
   8   1  -9   14.80    1.90
   8   1  -9   14.80    2.00
  -8   1   9   15.50    2.10
  -8   1   9   11.30    1.80
   8   1  -9   10.40    1.60
   8   1  -9   12.30    1.60
   8   1  -9   15.80    2.30
   8  -1  -9   11.70    1.90
  -8  -1   9    9.60    1.60
   8  -1  -9   13.70    2.10
   8  -1  -9   11.80    1.90
   8   1  -8  291.37   18.70
   8   1  -8  305.57   18.60
   8   1  -8  301.47   18.60
  -8   1   8  329.37   19.20
  -8  -1   8  291.57   18.50
   8  -1  -8  319.47   18.60
   8   1  -7   18.60    2.10
  -8   1   7   14.90    2.00
   8   1  -7   20.40    1.90
   8   1  -7   17.70    2.00
   8   1  -7   15.90    1.90
   8   1  -7   16.10    2.00
  -8   1   7   19.80    2.00
   8  -1  -7   18.70    1.90
   8  -1  -7   17.90    1.90
   8  -1  -7   19.10    1.90
   8   1  -6  127.49    7.80
   8   1  -6  130.99    7.80
   8   1  -6  123.59    7.70
   8   1  -6  114.29    7.70
  -8   1   6  130.59    7.80
   8  -1  -6  121.39    7.70
   8  -1  -6  127.49    7.80
   8  -1  -6  118.89    7.70
   8   1  -5   62.69    4.20
   8   1  -5   64.89    4.20
  -8   1   5   67.29    4.30
   8   1  -5   66.59    4.30
   8   1  -5   57.99    4.20
   8  -1  -5   61.69    4.20
  -8  -1   5   63.29    4.20
   8   1  -4   60.89    4.10
   8   1  -4   62.39    4.10
  -8  -1   4   59.09    4.20
  -8  -1   4   66.19    4.10
   8  -1  -4   60.29    4.20
   8   1  -3    6.50    1.20
  -8  -1   3    8.50    1.20
   8  -1  -3    6.60    1.20
   8   1  -2  104.69    6.70
   8   1  -2  112.59    6.80
  -8   1   2  105.09    6.80
   8  -1  -2  116.49    6.80
   8  -1  -2  115.69    6.70
  -8  -1   2  100.19    6.70
   8   1  -1   27.40    2.00
   8   1  -1   27.60    2.00
  -8   1   1   22.40    2.40
  -8   1   1   23.00    2.10
  -8   1   1   28.60    2.20
  -8  -1   1   23.50    2.10
  -8  -1   1   26.20    2.10
   8  -1  -1   28.20    2.10
   8  -1  -1   29.70    2.20
   8   1   0   82.79    4.90
  -8   1   0   79.89    5.00
  -8   1   0   76.19    5.10
  -8  -1   0   71.69    4.90
   8  -1   0   75.99    4.90
  -8  -1   0   72.19    5.00
  -8  -1   0   79.19    5.20
   8  -1   0   76.79    5.00
  -8   1  -1    3.50    0.90
  -8   1  -1    6.50    1.20
  -8   1  -1    6.90    1.20
  -8   1  -1    5.60    1.00
   8   1   1    3.70    0.90
  -8  -1  -1    6.20    1.30
   8  -1   1    4.20    0.90
  -8  -1  -1    4.20    1.00
  -8  -1  -1    4.50    1.00
   8  -1   1    5.10    1.00
  -8  -1  -1    6.70    1.30
  -8   1  -2  192.78   11.90
  -8   1  -2  212.48   12.00
  -8   1  -2  197.78   11.90
  -8   1  -2  193.18   12.00
  -8  -1  -2  198.38   12.00
   8  -1   2  195.98   11.80
  -8  -1  -2  188.38   11.90
   8  -1   2  181.08   12.30
  -8  -1  -2  194.88   11.90
  -8  -1  -2  198.58   12.00
  -8   1  -3    1.30    1.00
  -8   1  -3    2.00    0.90
  -8   1  -3    1.80    1.10
  -8   1  -3    5.70    1.80
  -8  -1  -3    1.00    1.20
  -8  -1  -3    2.00    1.00
  -8  -1  -3    1.70    1.00
  -8   1  -4   49.20    3.60
  -8   1  -4   46.50    3.70
  -8   1  -4   49.50    3.70
  -8   1  -4   50.59    3.60
  -8  -1  -4   48.20    3.60
  -8  -1  -4   53.49    3.70
  -8  -1  -4   44.20    3.50
  -8  -1  -4   46.70    3.60
  -8   1  -5    3.70    1.40
  -8   1  -5    1.70    1.00
  -8   1  -5    1.40    1.40
  -8  -1  -5    3.30    1.00
  -8  -1  -5    3.10    1.40
  -8  -1  -5    3.30    1.10
  -8  -1  -5    0.50    1.00
  -8  -1  -5    0.40    1.30
  -8   1  -6    3.60    1.20
  -8   1  -6    4.50    1.10
  -8   1  -6    6.40    1.00
  -8  -1  -6    5.50    1.00
  -8  -1  -6    6.80    1.00
  -8  -1  -6    6.00    1.20
  -8  -1  -6    5.40    1.10
  -8   1  -7    1.90    1.00
  -8   1  -7    3.30    0.90
  -8   1  -7    4.60    1.20
  -8  -1  -7    5.00    1.10
  -8  -1  -7    3.40    0.80
  -8  -1  -7    3.30    0.80
  -8   1  -8    0.10    0.50
  -8   1  -8    0.00    0.70
  -8  -1  -8   -0.60    0.50
  -8  -1  -8    0.50    0.40
  -8  -1  -8    0.40    0.50
   8   2 -13    4.60    0.80
   8   2 -13    3.00    0.90
   8  -2 -13    3.60    0.70
   8  -2 -13    4.00    0.80
   8   2 -12   21.50    2.10
   8   2 -12   24.20    2.40
   8   2 -12   24.50    2.20
   8  -2 -12   23.10    2.10
   8  -2 -12   23.50    2.10
   8   2 -11    7.90    1.30
  -8   2  11    5.90    1.30
   8   2 -11    5.20    1.30
   8   2 -11    5.40    1.30
   8  -2 -11    6.10    1.20
   8  -2 -11    5.20    1.10
   8  -2 -11    5.10    1.30
   8  -2 -11    7.10    3.00
  -8   2  10   87.99    7.00
   8   2 -10   95.59    6.40
   8   2 -10   91.39    6.50
   8   2 -10   98.39    6.40
   8   2 -10  102.99    6.40
   8  -2 -10   81.99    7.40
   8  -2 -10   89.89    7.10
   8  -2 -10  104.19    6.40
   8   2  -9    2.40    1.10
   8   2  -9    4.00    1.20
   8   2  -9    2.10    1.00
   8   2  -9    4.40    1.30
  -8   2   9    3.00    1.10
  -8   2   9    2.10    1.00
   8  -2  -9    1.70    1.10
   8  -2  -9    3.10    1.20
   8  -2  -9    1.70    1.00
   8  -2  -9    3.70    1.20
   8  -2  -9    2.30    1.10
   8   2  -8  152.18    9.00
  -8   2   8  146.89    9.00
   8   2  -8  141.09    8.90
   8   2  -8  136.99    8.90
   8   2  -8  138.09    8.90
   8   2  -8  134.59    9.00
   8  -2  -8  138.89    8.90
   8  -2  -8  142.49    8.90
   8  -2  -8  138.29    8.90
   8  -2  -8  141.79    9.00
   8  -2  -8  142.49    9.00
   8   2  -7   41.30    3.00
  -8   2   7   33.20    2.80
   8   2  -7   38.40    3.00
   8   2  -7   43.40    3.10
   8   2  -7   40.70    3.10
  -8   2   7   40.70    3.10
   8  -2  -7   34.40    2.90
   8  -2  -7   40.20    3.00
   8  -2  -7   34.40    2.90
   8   2  -6   94.79    5.90
   8   2  -6   93.89    6.00
  -8   2   6   81.99    5.90
  -8   2   6   97.19    6.00
   8   2  -6   93.59    5.90
   8  -2  -6   90.89    5.90
   8  -2  -6   95.39    6.00
   8  -2  -6   91.69    5.90
   8   2  -5   60.19    4.10
  -8   2   5   65.29    4.20
   8   2  -5   68.59    4.20
  -8   2   5   62.09    4.70
   8  -2  -5   58.39    4.10
   8  -2  -5   60.69    4.10
   8  -2  -5   59.49    4.10
  -8  -2   5   56.89    4.00
   8   2  -4  133.09    7.80
  -8   2   4  123.49    7.90
   8   2  -4  136.79    7.90
  -8   2   4  111.49    7.80
  -8  -2   4  130.59    7.90
   8  -2  -4  129.59    8.00
   8  -2  -4  124.19    7.80
  -8   2   3   72.59    4.50
  -8   2   3   64.19    4.50
   8   2  -3   76.89    4.50
  -8  -2   3   62.09    4.50
   8  -2  -3   68.79    4.50
   8  -2  -3   67.79    4.40
  -8  -2   3   71.09    4.50
  -8   2   2   81.49    5.10
  -8   2   2   72.09    5.10
   8   2  -2   83.99    5.10
   8   2  -2   82.09    5.00
  -8  -2   2   73.29    5.20
   8  -2  -2   84.39    5.10
   8  -2  -2   80.99    5.00
  -8  -2   2   81.19    5.10
  -8  -2   2   76.99    5.10
   8   2  -1   16.60    1.60
  -8   2   1   21.30    1.90
  -8  -2   1   21.30    2.70
   8  -2  -1   19.80    1.80
  -8  -2   1   21.80    1.80
   8  -2  -1   22.40    1.90
  -8   2   0  118.79    7.40
  -8   2   0  114.19    7.60
  -8   2   0  121.59    7.60
  -8   2   0  124.69    7.40
  -8  -2   0  125.69    7.70
  -8  -2   0  117.79    7.40
  -8  -2   0  116.79    7.40
   8  -2   0  120.69    7.40
  -8  -2   0  106.39    7.70
  -8   2  -1   34.40    2.80
  -8   2  -1   35.90    2.90
  -8   2  -1   36.80    3.00
  -8  -2  -1   40.50    2.80
  -8  -2  -1   36.00    2.80
   8  -2   1   39.60    2.90
  -8  -2  -1   40.20    3.00
  -8  -2  -1   33.60    2.80
  -8   2  -2  117.49    7.40
  -8   2  -2  113.19    7.40
  -8   2  -2  131.69    7.60
  -8   2  -2  112.19    7.40
   8  -2   2  110.09    7.40
  -8  -2  -2  114.69    7.40
  -8  -2  -2  115.49    7.40
  -8  -2  -2  125.49    7.50
   8  -2   2  109.09    7.40
  -8  -2  -2  128.99    7.50
  -8  -2  -2  117.49    7.40
  -8   2  -3   35.70    3.30
  -8   2  -3   43.90    3.40
  -8   2  -3   41.00    3.20
  -8   2  -3   43.60    3.20
  -8  -2  -3   40.60    3.20
  -8  -2  -3   42.50    3.30
  -8  -2  -3   41.80    3.20
  -8  -2  -3   44.80    3.30
  -8   2  -4   25.20    2.80
  -8   2  -4   32.00    2.80
  -8   2  -4   31.60    2.70
  -8  -2  -4   33.40    2.70
  -8  -2  -4   30.80    2.70
  -8  -2  -4   32.90    2.60
  -8  -2  -4   31.00    2.80
  -8  -2  -4   35.30    2.90
  -8   2  -5   -0.30    1.10
  -8   2  -5    0.50    1.20
  -8   2  -5    1.80    1.20
  -8   2  -5    0.70    1.10
  -8  -2  -5    0.40    1.10
  -8  -2  -5   -0.80    1.40
  -8  -2  -5    1.30    1.40
  -8  -2  -5   -1.20    1.10
  -8  -2  -5    1.30    1.10
  -8   2  -6    2.10    0.80
  -8   2  -6    1.00    2.00
  -8   2  -6    3.70    0.90
  -8  -2  -6    3.20    1.00
  -8  -2  -6    3.70    0.80
  -8  -2  -6    3.10    0.80
  -8  -2  -6    2.20    1.10
  -8   2  -7    2.40    0.70
  -8   2  -7    1.60    0.60
  -8  -2  -7    1.30    0.90
  -8  -2  -7    1.00    0.90
  -8  -2  -7    2.00    0.90
  -8   2  -8    0.80    0.40
  -8  -2  -8    0.40    0.40
  -8  -2  -8    0.70    0.50
  -8  -2  -8    0.60    0.60
   8   3 -13    4.80    0.80
   8   3 -13    3.60    1.00
   8  -3 -13    4.30    0.90
   8  -3 -13    5.30    1.00
   8   3 -12   12.30    2.10
   8  -3 -12   10.60    1.40
   8  -3 -12   10.70    1.50
  -8   3  11   13.60    1.80
   8   3 -11   12.60    1.90
   8   3 -11   13.80    1.80
  -8   3  11    8.80    1.80
   8   3 -11   14.50    1.80
   8   3 -11   10.40    1.80
   8  -3 -11   12.10    1.70
   8  -3 -11   11.30    1.70
   8  -3 -11    9.00    1.40
   8   3 -10   33.30    2.90
   8   3 -10   39.50    3.10
  -8   3  10   31.50    2.90
   8  -3 -10   32.00    3.10
   8  -3 -10   35.50    2.90
   8  -3 -10   31.50    2.90
   8  -3 -10   36.00    2.90
   8  -3 -10   37.00    2.90
   8   3  -9   11.70    1.90
   8   3  -9   10.80    1.50
  -8   3   9   10.20    1.80
   8   3  -9   11.40    1.80
  -8   3   9   12.00    1.90
   8   3  -9   13.70    2.10
   8  -3  -9   10.60    1.80
   8  -3  -9   13.30    1.90
   8  -3  -9   10.60    1.80
   8  -3  -9   13.30    1.90
   8  -3  -9   10.70    1.80
   8   3  -8   73.99    4.90
   8   3  -8   73.29    5.00
  -8   3   8   75.19    5.00
  -8   3   8   67.29    4.80
   8   3  -8   72.79    5.00
   8   3  -8   68.79    6.30
   8   3  -8   70.99    4.90
   8  -3  -8   77.19    5.00
   8  -3  -8   68.09    4.90
   8  -3  -8   74.79    5.00
   8   3  -7   36.90    2.90
   8   3  -7   34.90    3.60
  -8   3   7   28.50    2.60
   8   3  -7   30.50    2.70
  -8   3   7   37.50    3.60
  -8  -3   7   32.20    2.80
   8  -3  -7   38.00    2.80
   8  -3  -7   32.50    3.00
   8  -3  -7   40.30    3.40
   8   3  -6   56.19    3.90
  -8   3   6   48.00    3.80
   8   3  -6   59.39    4.00
  -8   3   6   61.09    4.00
   8   3  -6   62.69    4.00
   8   3  -6   52.49    3.90
   8  -3  -6   54.49    3.90
   8  -3  -6   59.59    4.00
   8  -3  -6   59.69    3.90
   8   3  -5   61.39    4.00
   8   3  -5   55.59    4.10
  -8   3   5   58.39    4.00
   8   3  -5   64.49    4.10
   8  -3  -5   59.39    4.00
  -8  -3   5   57.39    4.10
   8  -3  -5   59.39    4.00
   8  -3  -5   61.19    4.10
  -8   3   4   47.70    3.40
  -8   3   4   48.40    3.40
   8   3  -4   50.79    3.40
   8   3  -4   50.09    3.30
   8  -3  -4   48.60    3.30
  -8  -3   4   47.20    3.50
   8  -3  -4   48.90    3.40
  -8  -3   4   44.50    3.50
   8   3  -3   37.00    2.70
   8   3  -3   37.80    2.80
  -8   3   3   40.40    2.80
  -8   3   3   42.10    2.80
   8  -3  -3   38.50    2.80
   8  -3  -3   38.10    2.70
  -8  -3   3   36.80    2.80
  -8  -3   3   36.00    2.90
   8   3  -2   33.00    2.40
  -8   3   2   32.90    2.70
  -8   3   2   37.10    2.60
  -8   3   2   32.60    2.60
   8  -3  -2   34.20    2.60
  -8  -3   2   35.10    2.60
  -8  -3   2   35.30    2.50
   8  -3  -2   34.60    2.50
  -8   3   1  102.19    6.30
  -8   3   1   93.69    6.30
  -8   3   1   91.39    6.50
  -8   3   1  109.79    6.40
  -8  -3   1   95.99    6.20
  -8  -3   1  107.59    6.30
   8  -3  -1  103.89    6.30
  -8  -3   1   90.29    6.30
  -8   3   0   64.09    4.20
  -8   3   0   61.89    4.30
  -8   3   0   67.49    4.30
  -8  -3   0   63.39    4.20
  -8  -3   0   59.49    4.20
   8  -3   0   60.99    4.30
  -8  -3   0   61.69    4.20
  -8  -3   0   62.89    4.20
   8  -3   0   61.69    4.20
  -8   3  -1   49.70    3.40
  -8   3  -1   38.40    3.30
  -8   3  -1   45.30    3.20
  -8   3  -1   37.50    3.20
  -8  -3  -1   40.00    3.10
  -8  -3  -1   45.10    3.20
   8  -3   1   47.00    3.40
  -8  -3  -1   45.90    3.20
  -8  -3  -1   45.50    3.20
   8  -3   1   46.70    3.20
  -8  -3  -1   39.50    3.20
  -8   3  -2   30.40    3.20
  -8   3  -2   25.20    2.90
  -8   3  -2   33.00    2.60
  -8   3  -2   32.90    2.80
  -8   3  -2   34.60    3.20
  -8  -3  -2   36.90    2.70
   8  -3   2   26.90    2.80
  -8   3  -3    3.60    1.20
  -8   3  -3    0.70    1.00
  -8   3  -3    2.90    1.10
  -8   3  -3    4.30    1.20
  -8  -3  -3    1.10    1.00
  -8  -3  -3    2.60    1.00
  -8  -3  -3    2.80    1.10
   8  -3   3    3.20    1.10
  -8  -3  -3    1.70    1.00
  -8  -3  -3    0.90    1.00
  -8   3  -4   60.09    4.10
  -8   3  -4   59.19    4.10
  -8  -3  -4   54.89    4.00
  -8  -3  -4   57.29    4.10
  -8  -3  -4   49.10    4.10
  -8  -3  -4   60.69    4.20
  -8  -3  -4   58.89    4.20
  -8   3  -5    4.50    1.10
  -8   3  -5    4.00    1.10
  -8   3  -5    3.50    1.50
  -8  -3  -5    3.10    0.90
  -8  -3  -5    2.40    0.90
  -8  -3  -5    4.40    1.10
  -8  -3  -5    2.30    0.90
  -8  -3  -5    4.10    1.20
  -8   3  -6    8.60    1.30
  -8   3  -6    6.20    1.10
  -8  -3  -6    6.80    1.10
  -8  -3  -6    5.60    1.30
  -8  -3  -6    8.70    1.20
  -8  -3  -6    8.30    1.20
  -8   3  -7    3.80    0.70
  -8  -3  -7    3.50    1.20
  -8  -3  -7    3.00    0.80
  -8  -3  -7    3.40    0.60
  -8  -3  -7    2.70    0.60
  -8  -3  -8    0.40    0.40
  -8  -3  -8    0.40    0.50
  -8  -3  -8    0.90    0.50
   8   4 -12   19.40    1.70
   8   4 -12   20.10    1.70
   8  -4 -12   16.00    1.60
   8  -4 -12   13.90    1.60
   8   4 -11   -0.30    1.00
   8   4 -11    1.40    0.90
   8   4 -11    0.00    0.80
   8  -4 -11   -3.00    1.80
   8  -4 -11    0.50    0.80
   8  -4 -11    0.20    0.80
  -8   4  10   18.20    1.90
   8   4 -10   20.80    2.20
   8   4 -10   16.50    1.90
   8   4 -10   22.50    2.10
   8  -4 -10   19.90    2.00
   8  -4 -10   19.70    2.00
   8  -4 -10   15.70    2.00
   8  -4 -10   11.70    3.10
   8   4  -9   15.10    1.90
   8   4  -9   15.80    2.10
   8   4  -9   18.10    2.00
   8   4  -9   17.70    2.20
  -8   4   9   14.40    1.90
  -8   4   9   17.00    2.00
   8  -4  -9   12.90    2.00
   8  -4  -9   13.50    1.90
   8  -4  -9   15.40    2.20
  -8   4   8    1.80    1.00
   8   4  -8    2.90    0.90
   8   4  -8    3.70    1.20
   8   4  -8    1.70    0.90
  -8   4   8    1.80    0.90
   8   4  -8    3.40    0.90
   8  -4  -8    2.30    1.00
   8  -4  -8    0.70    1.00
  -8  -4   8    2.60    1.80
   8  -4  -8    2.60    1.00
   8  -4  -8    1.70    0.90
   8  -4  -8    1.90    0.90
   8   4  -7   77.29    5.00
  -8   4   7   77.19    5.10
   8   4  -7   74.89    5.20
  -8   4   7   70.99    4.90
   8   4  -7   76.29    5.10
   8   4  -7   76.39    5.10
   8  -4  -7   70.59    5.00
   8  -4  -7   78.59    5.00
   8  -4  -7   73.49    5.10
  -8   4   6   82.79    5.50
  -8   4   6   81.99    5.60
   8   4  -6   71.79    5.10
   8   4  -6   80.49    5.20
   8   4  -6   75.99    5.30
   8   4  -6   70.29    5.10
   8  -4  -6   78.69    5.20
   8  -4  -6   80.69    5.20
   8  -4  -6   84.19    5.50
   8   4  -5  181.28   12.40
   8   4  -5  219.18   12.50
   8   4  -5  206.28   12.60
  -8   4   5  212.08   12.50
   8   4  -5  190.28   12.50
  -8   4   5  213.68   12.60
   8  -4  -5  212.08   12.60
   8  -4  -5  205.08   12.50
   8  -4  -5  214.38   12.50
   8   4  -4   64.69    4.30
  -8   4   4   64.59    4.40
  -8   4   4   63.89    4.30
   8   4  -4   67.39    4.40
   8  -4  -4   64.69    4.40
   8  -4  -4   67.99    4.30
  -8   4   3  113.09    6.90
   8   4  -3  110.89    6.80
  -8   4   3  117.29    6.90
  -8   4   3  105.59    6.90
   8  -4  -3  118.89    6.90
  -8  -4   3   98.89    6.80
  -8  -4   3   99.59    6.80
   8  -4  -3  118.19    6.90
  -8  -4   3  104.09    6.80
  -8   4   2   82.19    5.80
  -8   4   2   98.19    5.80
  -8   4   2   91.99    5.70
   8  -4  -2   93.29    5.80
  -8  -4   2   82.49    5.60
   8  -4  -2   90.09    5.70
  -8  -4   2   96.69    5.80
  -8  -4   2   82.19    5.70
  -8   4   1  216.28   12.90
   8  -4  -1  217.88   12.90
   8  -4  -1  218.48   12.90
  -8  -4   1  211.48   12.90
  -8  -4   1  195.48   12.80
  -8   4   0   97.59    6.60
  -8   4   0  110.89    6.60
  -8   4   0  109.09    6.70
  -8  -4   0   99.49    6.50
   8  -4   0  103.19    6.70
  -8  -4   0   90.79    6.50
   8  -4   0  105.69    6.60
  -8  -4   0  104.09    6.60
  -8  -4   0  114.69    6.70
  -8   4  -1  124.59    7.60
  -8   4  -1  110.79    8.10
   8  -4   1  115.49    7.70
  -8  -4  -1  119.59    7.70
  -8  -4  -1  127.99    8.00
  -8   4  -2    6.50    1.20
  -8   4  -2    8.30    1.30
  -8   4  -2    8.10    1.30
  -8   4  -2    9.30    1.40
  -8  -4  -2    7.00    1.20
   8  -4   2    6.60    1.30
  -8  -4  -2    9.50    1.60
  -8  -4  -2    6.90    1.20
  -8  -4  -2    8.10    1.30
   8  -4   2    5.20    1.80
  -8  -4  -2    6.50    1.10
  -8   4  -3   76.89    5.00
  -8   4  -3   66.19    5.10
  -8   4  -3   74.69    5.00
  -8   4  -3   79.79    5.10
   8  -4   3   68.99    5.30
  -8  -4  -3   80.69    5.10
  -8  -4  -3   68.29    5.00
  -8  -4  -3   82.29    5.10
  -8  -4  -3   83.79    5.20
  -8  -4  -3   70.79    4.90
   8  -4   3   63.49    5.00
  -8   4  -4   -3.40    2.00
  -8   4  -4   -0.30    1.30
  -8  -4  -4    1.60    1.60
   8  -4   4   -0.90    2.10
  -8  -4  -4    2.50    1.80
  -8   4  -5    0.90    0.90
  -8   4  -5    0.80    0.80
  -8  -4  -5    0.30    0.80
  -8  -4  -5    0.40    1.00
  -8  -4  -5    0.40    0.90
  -8  -4  -5   -0.90    0.70
  -8  -4  -5    0.20    0.70
  -8   4  -6    3.70    0.90
  -8   4  -6    4.30    0.80
  -8  -4  -6    4.50    1.50
  -8  -4  -6    4.00    0.80
  -8  -4  -6    5.10    0.80
  -8  -4  -6    6.00    1.00
  -8   4  -7    0.90    0.50
  -8  -4  -7    0.40    0.90
  -8  -4  -7    0.50    0.50
  -8  -4  -7    0.70    0.50
  -8  -4  -7    1.30    0.60
  -8   5  12   21.80    1.90
   8   5 -12   23.10    1.80
   8   5 -12   23.60    1.80
   8  -5 -12   20.30    1.90
  -8   5  11   41.40    2.90
   8   5 -11   46.50    3.40
   8  -5 -11   40.60    3.00
   8  -5 -11   37.20    2.90
   8   5 -10    3.50    1.10
  -8   5  10    0.80    0.90
   8   5 -10    2.60    1.10
   8   5 -10    2.50    0.90
  -8   5  10    1.70    0.90
   8  -5 -10    3.10    0.90
   8  -5 -10    2.80    1.10
   8   5  -9   11.60    1.70
   8   5  -9   12.50    1.60
  -8   5   9   13.00    1.70
   8   5  -9   14.40    1.90
   8  -5  -9    8.60    1.30
   8  -5  -9   10.30    1.30
   8  -5  -9    9.70    1.70
   8   5  -8    2.30    1.00
  -8   5   8    0.90    0.90
  -8   5   8    2.60    1.00
   8   5  -8    1.30    0.80
   8   5  -8    2.80    1.10
   8  -5  -8    2.90    1.20
   8  -5  -8    2.40    1.00
   8  -5  -8    1.20    0.90
   8  -5  -8    2.70    1.00
   8  -5  -8    0.70    1.20
   8   5  -7   29.30    2.70
  -8   5   7   35.70    2.60
   8   5  -7   29.60    2.50
   8   5  -7   34.50    2.70
  -8   5   7   32.40    2.60
   8  -5  -7   25.70    2.50
   8  -5  -7   28.40    2.50
  -8   5   6   62.99    4.20
   8   5  -6   60.29    4.10
   8   5  -6   66.89    4.50
   8   5  -6   57.19    4.20
   8   5  -6   64.69    4.20
  -8   5   6   58.39    4.20
   8  -5  -6   60.69    4.20
   8  -5  -6   60.89    4.50
   8  -5  -6   58.09    4.20
  -8   5   5   56.89    4.20
   8   5  -5   49.40    3.90
  -8   5   5   58.09    4.00
   8   5  -5   58.49    4.00
   8  -5  -5   59.69    4.10
   8  -5  -5   62.79    4.30
   8  -5  -5   58.09    4.00
   8   5  -4   62.89    4.70
  -8   5   4   75.99    4.80
   8  -5  -4   75.89    4.80
  -8   5   3  140.99    9.10
  -8   5   3  149.88    9.10
  -8   5   3  137.49    9.00
  -8   5   3  155.38    9.10
   8  -5  -3  147.89    9.10
  -8  -5   3  143.39    9.00
   8  -5  -3  151.28    9.10
  -8   5   2   94.19    6.70
  -8   5   2  109.79    6.80
  -8   5   2  112.49    6.80
   8  -5  -2  109.79    6.80
  -8  -5   2  106.49    6.80
   8  -5  -2  106.89    6.80
  -8   5   1   88.59    6.00
  -8  -5   1   73.89    5.20
   8  -5  -1   81.79    5.50
  -8  -5   1   84.89    5.40
  -8   5   0   72.19    4.70
  -8   5   0   66.49    4.70
  -8   5   0   71.79    4.70
  -8   5   0   66.29    5.20
  -8  -5   0   75.19    4.90
   8  -5   0   70.19    4.80
   8  -5   0   69.79    4.70
  -8  -5   0   64.29    4.70
  -8  -5   0   65.19    4.60
  -8   5  -1   32.20    2.60
  -8   5  -1   30.30    2.60
  -8   5  -1   32.60    2.70
  -8   5  -1   28.00    2.60
   8  -5   1   32.30    2.70
  -8  -5  -1   31.10    2.50
  -8  -5  -1   25.30    2.50
  -8  -5  -1   26.20    2.50
  -8  -5  -1   34.30    2.60
   8  -5   1   31.70    3.70
  -8   5  -2    0.90    0.90
  -8   5  -2    1.30    1.00
  -8   5  -2    1.80    1.00
  -8   5  -2    2.40    1.40
  -8  -5  -2    0.80    1.00
  -8  -5  -2   -0.10    0.80
   8  -5   2    1.90    1.20
  -8  -5  -2    1.60    0.90
   8  -5   2    1.00    1.00
  -8  -5  -2    1.90    0.90
  -8   5  -3   21.20    2.30
  -8   5  -3   19.30    2.50
  -8   5  -3   24.30    2.30
  -8  -5  -3   19.40    2.20
  -8  -5  -3   20.30    2.30
   8  -5   3   22.90    3.70
  -8  -5  -3   27.20    2.40
   8  -5   3   27.40    2.60
  -8  -5  -3   22.40    2.20
  -8  -5  -3   26.70    2.40
  -8   5  -4    3.10    1.00
  -8   5  -4    1.50    1.00
  -8   5  -4    2.80    1.10
  -8  -5  -4    4.10    1.00
  -8  -5  -4    3.40    1.10
  -8  -5  -4    2.20    1.00
  -8  -5  -4    3.50    1.20
   8  -5   4    1.90    1.20
  -8  -5  -4    3.60    1.00
  -8   5  -5    5.80    1.60
  -8   5  -5    7.40    1.10
  -8  -5  -5    6.30    1.20
  -8  -5  -5    5.80    0.90
  -8  -5  -5    6.50    1.00
  -8  -5  -5    6.00    1.10
  -8   5  -6   10.70    1.30
  -8  -5  -6    8.80    1.10
  -8  -5  -6    9.40    1.20
  -8  -5  -6   11.50    1.40
  -8  -5  -6    8.50    1.40
  -8   5  -7    1.50    0.50
  -8  -5  -7    1.40    0.50
  -8  -5  -7    1.30    0.50
   8   6 -11   11.80    1.20
  -8   6  11   10.80    1.20
   8   6 -11    9.50    1.30
   8  -6 -11    8.20    1.20
  -8   6  10    2.60    0.80
   8   6 -10    2.80    0.90
   8   6 -10    3.50    0.80
   8  -6 -10    1.30    0.80
   8   6  -9    8.80    1.50
  -8   6   9    9.60    1.60
  -8   6   9   13.30    1.50
   8   6  -9   13.40    1.60
   8  -6  -9   11.30    1.60
   8   6  -8    1.30    0.80
  -8   6   8    1.10    0.90
   8   6  -8    1.50    1.00
   8   6  -8    0.00    0.80
  -8   6   8    0.50    0.80
   8  -6  -8    1.10    0.80
   8  -6  -8    2.40    0.90
   8  -6  -8    3.00    1.40
  -8   6   7   16.60    1.90
   8   6  -7   18.80    1.90
   8   6  -7   19.60    1.90
   8   6  -7   19.30    2.70
  -8   6   7   18.00    1.90
   8  -6  -7   13.60    1.90
   8  -6  -7   15.30    2.00
   8  -6  -7   15.50    2.40
   8   6  -6   32.40    2.60
   8   6  -6   35.00    2.90
   8   6  -6   40.40    2.80
  -8   6   6   33.30    2.80
   8  -6  -6   34.70    2.70
   8  -6  -6   36.30    2.80
   8  -6  -6   29.50    2.80
   8   6  -5   46.60    3.60
  -8   6   5   57.39    3.80
   8   6  -5   55.89    4.10
  -8   6   5   52.09    3.70
   8  -6  -5   47.70    3.70
   8  -6  -5   54.59    3.70
   8  -6  -5   52.89    3.70
  -8   6   4   21.40    2.30
  -8   6   4   27.40    2.30
  -8   6   4   24.20    2.30
  -8  -6   4   28.90    2.30
   8  -6  -4   30.40    2.30
  -8   6   3  111.99    7.20
  -8   6   3  117.89    7.20
  -8   6   3  108.69    7.20
  -8  -6   3  121.99    7.20
   8  -6  -3  109.39    7.20
  -8   6   2   16.20    2.00
  -8   6   2   24.20    2.20
  -8   6   2   23.30    2.00
  -8  -6   2   18.90    1.90
   8  -6  -2   20.20    2.00
  -8   6   1  117.59    7.40
  -8   6   1  120.99    7.30
  -8   6   1  117.59    7.40
   8  -6  -1  114.19    7.30
  -8  -6   1  118.59    7.30
  -8  -6   1  106.99    7.20
   8  -6  -1  114.09    7.40
  -8   6   0   30.60    2.50
  -8   6   0   24.90    2.60
  -8   6   0   32.70    2.60
  -8   6   0   28.30    2.50
  -8  -6   0   22.90    2.30
  -8  -6   0   25.40    2.40
  -8  -6   0   30.30    2.40
   8  -6   0   29.10    2.50
  -8  -6   0   26.90    2.30
   8  -6   0   28.50    2.60
  -8   6  -1   19.80    2.10
  -8   6  -1   17.50    2.00
  -8   6  -1   22.10    2.00
  -8  -6  -1   18.00    2.00
  -8  -6  -1   18.10    2.00
  -8  -6  -1   15.00    1.90
   8  -6   1   17.50    2.10
  -8  -6  -1   20.30    2.00
   8  -6   1   14.80    2.20
  -8  -6  -1   18.70    1.90
  -8   6  -2    1.50    1.00
  -8   6  -2    0.80    1.00
  -8  -6  -2    3.00    1.20
   8  -6   2    3.50    1.30
  -8  -6  -2    0.10    1.30
  -8  -6  -2    0.20    0.90
   8  -6   2    1.80    2.20
  -8  -6  -2   -0.90    1.80
  -8   6  -3   24.20    2.20
  -8   6  -3   25.70    2.30
  -8   6  -3   23.90    2.20
  -8  -6  -3   26.30    2.30
  -8  -6  -3   27.00    2.30
  -8  -6  -3   28.20    2.40
  -8  -6  -3   22.50    2.10
   8  -6   3   23.20    2.50
  -8   6  -4    0.50    1.50
  -8   6  -4    0.80    0.80
  -8   6  -4   -0.20    0.80
  -8  -6  -4   -0.50    0.80
  -8  -6  -4    1.00    0.70
  -8  -6  -4    2.00    1.10
  -8  -6  -4    0.20    0.80
   8  -6   4   -2.00    1.20
  -8  -6  -4    0.20    0.70
  -8   6  -5    7.50    1.80
  -8  -6  -5    7.70    1.40
  -8  -6  -5    7.80    1.10
  -8  -6  -5    5.00    1.10
  -8   6  -6    0.70    0.50
  -8  -6  -6    0.50    0.70
  -8  -6  -6    0.90    0.50
  -8  -6  -6    0.60    0.40
   8   7 -11    5.80    1.00
  -8   7  11    6.80    0.90
   8   7 -10    0.50    0.60
  -8   7  10    0.60    0.60
   8  -7 -10    1.20    0.80
  -8  -7  10    0.60    0.70
   8   7  -9   28.50    2.50
  -8   7   9   30.70    2.30
  -8  -7   9   29.00    2.40
   8   7  -8    1.80    0.70
   8   7  -8   -1.50    0.90
  -8   7   8   -0.70    0.70
   8  -7  -8    0.50    1.10
  -8  -7   8    2.50    0.90
   8  -7  -8   -1.20    1.50
   8   7  -7   25.30    2.30
  -8   7   7   24.10    2.20
   8  -7  -7   27.90    2.20
  -8   7   6    1.40    1.50
  -8   7   6    1.50    0.80
   8   7  -6    1.00    0.90
   8   7  -6    1.50    0.70
  -8   7   6    1.80    0.90
   8  -7  -6   -3.00    2.40
   8  -7  -6    0.30    1.00
  -8  -7   6    0.90    0.90
   8  -7  -6    0.10    0.80
  -8   7   5   64.79    4.70
  -8   7   5   80.59    4.80
  -8   7   5   67.29    4.70
   8  -7  -5   74.89    4.70
   8  -7  -5   63.29    4.80
   8  -7  -5   68.49    4.70
  -8   7   4   15.50    1.80
  -8   7   4   10.40    1.70
  -8   7   4   14.70    1.80
   8  -7  -4    9.30    1.40
   8  -7  -4   13.20    1.70
  -8   7   3   26.00    2.40
  -8   7   3   31.20    2.50
  -8   7   3   22.70    2.50
   8  -7  -3   26.20    2.50
   8  -7  -3   27.90    2.40
  -8  -7   3   30.50    2.30
  -8   7   2    0.40    1.20
  -8   7   2    4.30    0.90
  -8   7   2    1.80    1.00
   8  -7  -2    0.60    1.00
  -8  -7   2    3.10    0.80
   8  -7  -2    2.50    0.90
  -8  -7   2    2.40    1.00
  -8   7   1   67.99    4.30
  -8   7   1   69.29    4.40
   8  -7  -1   52.79    4.30
  -8  -7   1   60.29    4.10
   8  -7  -1   60.19    4.30
  -8   7   0   19.50    2.50
  -8   7   0   19.90    2.20
   8  -7   0   26.20    2.50
  -8  -7   0   23.50    2.10
   8  -7   0   21.20    2.20
  -8   7  -1   14.00    1.80
  -8   7  -1   16.50    1.70
  -8   7  -1   12.70    1.70
   8  -7   1   12.50    2.10
  -8  -7  -1   11.30    1.70
  -8  -7  -1   14.90    1.70
  -8  -7  -1   11.60    1.70
   8  -7   1   12.50    2.00
  -8   7  -2    5.60    1.00
  -8   7  -2    3.60    1.00
  -8   7  -2    4.00    0.90
  -8  -7  -2    4.50    1.00
  -8  -7  -2    3.30    0.90
  -8  -7  -2    4.10    1.00
   8  -7   2    2.80    1.10
  -8  -7  -2    4.60    1.00
  -8   7  -3    6.40    1.10
  -8   7  -3    5.60    1.20
  -8  -7  -3    6.80    1.10
  -8  -7  -3    6.80    1.00
  -8   7  -4    2.00    1.10
  -8  -7  -4    0.30    0.60
  -8  -7  -4    1.10    0.70
  -8  -7  -4    1.10    0.70
  -8   7  -5    9.80    1.10
  -8  -7  -5    7.80    1.20
  -8  -7  -5    9.30    1.20
  -8  -7  -5    6.70    1.00
   8   8 -10    1.30    0.40
  -8   8  10    1.30    0.70
   8   8  -9    9.70    1.10
  -8  -8   9   10.50    1.10
  -8   8   8    0.50    0.70
   8   8  -8    0.50    0.50
  -8  -8   8   -0.50    0.60
   8   8  -7   21.10    2.10
  -8   8   7   22.50    1.90
  -8  -8   7   23.30    2.10
  -8   8   6   16.30    1.70
  -8   8   6   18.30    1.70
   8  -8  -6   15.10    1.70
  -8   8   5    0.60    0.80
  -8   8   5    1.70    0.90
  -8   8   5    0.40    1.40
   8  -8  -5    2.20    0.80
  -8  -8   5    2.00    0.90
   8  -8  -5    2.10    1.10
  -8   8   4  157.18    9.20
  -8   8   4  151.88    9.10
   8  -8  -4  134.19    9.10
  -8   8   3   40.90    3.10
  -8   8   3   35.80    3.00
  -8  -8   3   39.40    2.90
  -8  -8   3   43.50    3.00
  -8   8   2   24.40    2.20
  -8   8   2   23.40    2.10
  -8  -8   2   25.40    2.10
  -8  -8   2   22.40    2.00
  -8   8   1   39.70    3.00
  -8   8   1   43.70    3.20
  -8  -8   1   39.40    2.90
  -8  -8   1   43.80    3.10
  -8   8   0   11.50    1.70
  -8  -8   0   10.10    1.40
  -8  -8   0   12.10    1.50
  -8   8  -1   17.80    2.00
  -8   8  -1   23.50    2.00
   8  -8   1   20.20    2.00
  -8  -8  -1   20.70    1.90
  -8   8  -2    3.30    0.90
  -8   8  -2    1.00    1.10
  -8  -8  -2    3.20    0.80
  -8  -8  -2    2.70    0.90
   8  -8   2    4.10    1.60
  -8   8  -3   15.40    1.80
  -8  -8  -3   12.70    1.90
  -8   8  -4    0.40    0.60
  -8  -8  -4   -0.20    0.80
  -8  -8  -4    0.40    0.60
  -8   9   8    3.00    0.60
  -8   9   7   12.70    1.30
  -8  -9   7   14.20    1.80
  -8   9   6   15.00    2.20
  -8   9   6   15.10    1.40
  -8  -9   6   18.10    1.60
  -8   9   5   29.10    2.10
  -8   9   5   27.20    2.80
   8  -9  -5   25.60    2.10
  -8   9   4   16.00    1.60
  -8   9   4   15.30    1.60
   8  -9  -4   13.70    1.70
  -8   9   3   23.00    2.10
  -8  -9   3   27.30    2.20
  -8  -9   3   27.20    2.10
  -8   9   2    2.00    0.70
  -8   9   2    3.10    0.90
   8  -9  -2    0.80    1.60
  -8   9   1   28.80    2.30
  -8   9   1   23.70    2.30
  -8  -9   1   26.10    2.00
   8   9   0    8.80    1.30
  -8   9   0    8.90    1.30
  -8   9   0    9.20    1.40
  -8  -9   0    9.10    1.30
  -8  -9   0    9.60    1.30
  -8   9  -1    5.80    1.30
   8   9   1    7.10    1.10
  -8  -9  -1    7.10    1.10
  -8   9  -2    2.20    0.70
   8   9   2    2.40    0.60
  -8  -9  -2    1.20    0.80
  -8  -9  -2    1.10    0.60
   8   9   3    6.30    1.10
  -8   9  -3    8.50    1.00
  -8  -9  -3    8.30    1.10
  -8  10   7   13.50    1.10
  -8  10   6   22.10    1.80
  -8  10   5   11.60    1.20
  -8  10   5   14.40    1.30
  -8 -10   5   17.80    2.40
  -8  10   4   17.50    1.50
  -8  10   4   22.10    1.60
  -8  10   3   16.90    1.50
   8 -10  -3   12.70    1.50
  -8 -10   3   18.70    1.60
  -8  10   2    1.70    0.70
  -8 -10   2    2.10    0.60
  -8 -10   2    2.30    0.60
  -8  10   1    7.80    1.20
  -8 -10   1    8.60    1.00
  -8  10   0    9.20    1.10
  -8 -10   0   11.90    1.20
  -8 -10   0    9.40    1.30
  -8  10  -1    3.30    0.70
  -8 -10  -1    4.10    0.70
   9   0 -13   -0.40    0.50
   9   0 -13   -0.60    0.60
   9   0 -13   -0.20    0.60
   9   0 -12   10.10    1.40
   9   0 -12    8.10    1.60
   9   0 -12   10.70    1.50
   9   0 -11    0.60    1.00
   9   0 -11    0.60    1.00
   9   0 -11    0.60    0.90
   9   0 -11   -0.50    1.10
   9   0 -10   79.59    6.40
  -9   0  10   83.79    5.90
   9   0 -10   85.09    6.80
   9   0 -10   85.49    6.70
   9   0 -10   87.79    6.60
   9   0  -9    1.00    1.10
  -9   0   9   -0.70    1.10
   9   0  -9    1.10    1.10
   9   0  -9   -0.30    1.00
   9   0  -9   -1.10    1.10
   9   0  -9    0.20    1.00
   9   0  -8    0.70    0.80
   9   0  -8    0.20    1.10
   9   0  -8    1.10    0.90
   9   0  -8    1.60    1.10
   9   0  -8    0.80    1.00
  -9   0   8    1.30    1.10
   9   0  -7   -0.80    0.70
   9   0  -7   -0.70    0.80
   9   0  -7    0.20    0.90
  -9   0   7   -1.40    0.90
   9   0  -7    1.10    1.00
   9   0  -7   -0.30    0.80
   9   0  -6   73.89    4.70
   9   0  -6   72.19    4.70
  -9   0   6   63.49    4.70
   9   0  -6   73.09    4.80
   9   0  -6   72.99    4.70
   9   0  -5    2.10    0.80
   9   0  -5    1.10    0.70
   9   0  -5    1.30    0.80
  -9   0   5    0.70    0.80
  -9   0   4  836.42   50.09
   9   0  -4  886.51   50.19
  -9   0   4  839.22   49.99
   9   0  -4  875.01   50.09
   9   0  -4  804.52   50.09
   9   0  -3    3.30    1.00
  -9   0   3    2.70    0.90
   9   0  -2  282.07   16.60
  -9   0   2  263.37   16.50
   9   0  -2  291.57   16.60
  -9   0   2  267.37   16.60
   9   0  -1   -1.30    1.00
   9   0  -1    0.40    0.70
  -9   0   1    0.80    0.70
  -9   0   1    1.00    0.70
  -9   0   1    1.50    0.80
   9   0   0   85.79    5.90
  -9   0   0   95.19    5.80
  -9   0   0   87.19    5.60
  -9   0   0   88.89    5.60
  -9   0   0   74.99    5.50
   9   0   0   90.09    5.50
   9   0   1   -0.40    1.60
  -9   0  -1    0.90    0.90
  -9   0  -1   -0.20    0.80
  -9   0  -1   -1.00    0.90
  -9   0  -1   -0.60    0.70
  -9   0  -2    3.70    1.00
  -9   0  -2    4.70    1.10
  -9   0  -2    4.20    1.10
  -9   0  -2    5.10    1.10
  -9   0  -3    0.40    0.90
  -9   0  -3   -0.60    0.90
  -9   0  -3   -1.10    0.90
  -9   0  -3    1.20    1.10
  -9   0  -4   21.20    2.20
  -9   0  -4   23.30    2.30
  -9   0  -4   23.40    3.10
  -9   0  -4   23.00    2.50
  -9   0  -5   -1.20    0.90
  -9   0  -5    2.40    1.00
  -9   0  -5    0.30    0.80
  -9   0  -5   -0.40    0.70
  -9   0  -6    1.00    0.70
  -9   0  -6    1.50    1.40
  -9   0  -6    0.40    0.60
  -9   0  -7   -0.50    0.40
  -9   0  -7    0.20    0.50
  -9   0  -7    0.60    0.60
   9   1 -13    1.00    0.60
   9   1 -13   -0.10    0.80
   9   1 -13    0.90    0.60
   9  -1 -13    0.60    0.60
   9  -1 -13    0.00    0.60
   9   1 -12    0.30    0.80
   9   1 -12   -1.00    1.00
   9   1 -12    1.60    1.20
   9  -1 -12    0.10    0.90
   9  -1 -12   -0.10    1.00
   9  -1 -12    0.90    0.80
   9   1 -11    6.50    1.30
   9   1 -11    6.40    1.30
   9   1 -11    7.40    1.30
   9   1 -11    7.10    1.30
   9  -1 -11    5.40    1.30
   9  -1 -11    6.10    1.20
   9  -1 -11    5.90    1.20
   9   1 -10    3.90    2.20
   9   1 -10    6.40    2.00
   9   1 -10    4.30    1.50
  -9   1  10    4.30    1.30
   9  -1 -10    6.60    1.40
   9  -1 -10    2.70    1.50
   9  -1 -10    5.30    1.90
   9  -1 -10    6.10    1.70
   9  -1 -10    5.60    2.10
   9   1  -9   12.50    1.90
   9   1  -9   15.60    2.10
   9   1  -9   17.20    2.10
   9   1  -9   15.90    2.20
  -9   1   9   13.30    2.10
   9  -1  -9   13.30    2.00
   9  -1  -9   14.60    2.00
   9  -1  -9   13.00    2.10
   9  -1  -9   12.90    2.00
   9  -1  -9   11.50    1.70
  -9   1   8    4.70    1.30
   9   1  -8    3.90    1.20
   9   1  -8    5.10    1.10
   9   1  -8    4.30    1.20
  -9  -1   8    6.30    1.60
   9  -1  -8    4.40    1.10
   9  -1  -8    2.80    1.10
   9  -1  -8    5.10    1.30
   9  -1  -8    4.80    1.20
  -9   1   7   71.79    4.70
   9   1  -7   63.79    4.90
   9   1  -7   74.59    4.70
   9   1  -7   62.69    5.00
   9   1  -7   68.29    4.70
   9  -1  -7   66.09    4.60
   9  -1  -7   66.39    4.50
  -9  -1   7   65.69    4.70
   9  -1  -7   61.09    5.30
   9   1  -6    3.00    0.90
   9   1  -6    3.40    0.80
   9   1  -6    4.10    1.00
  -9   1   6    3.10    1.00
  -9   1   6    4.10    1.00
   9   1  -6    0.80    1.30
   9   1  -6    3.00    0.90
   9  -1  -6    2.50    1.00
  -9  -1   6    3.70    1.00
   9  -1  -6    3.00    0.90
   9  -1  -6    4.80    0.90
   9  -1  -6    3.40    0.80
  -9   1   5   10.40    1.50
  -9   1   5    7.10    1.20
   9   1  -5    9.10    1.50
   9   1  -5   10.90    1.60
   9  -1  -5    7.50    1.40
  -9  -1   5    8.80    1.50
   9  -1  -5   10.90    1.40
   9  -1  -5   10.60    1.50
  -9  -1   5    9.80    1.50
   9   1  -4  105.29    6.30
  -9   1   4   96.49    6.20
   9   1  -4   99.29    6.20
  -9   1   4   96.69    6.10
   9   1  -4   92.59    6.30
   9  -1  -4  104.09    6.20
   9  -1  -4   98.69    6.10
   9  -1  -4   99.69    6.20
  -9  -1   4   93.09    6.20
  -9  -1   4   86.09    6.10
   9   1  -3   18.90    1.80
  -9   1   3   14.70    1.70
  -9   1   3   19.80    1.80
  -9   1   3   15.50    2.20
   9   1  -3   14.50    1.60
   9  -1  -3   15.90    1.60
   9  -1  -3   16.40    1.80
  -9  -1   3   18.10    1.70
  -9  -1   3   15.40    1.70
   9   1  -2  153.08    9.50
  -9   1   2  165.98    9.60
  -9   1   2  147.99    9.50
  -9   1   2  166.18    9.50
  -9  -1   2  152.58    9.50
  -9  -1   2  146.39    9.50
  -9  -1   2  155.28    9.50
  -9   1   1    3.20    0.80
   9   1  -1    4.70    0.90
  -9   1   1    2.90    1.20
  -9   1   1    4.80    1.00
  -9   1   1    4.60    0.80
  -9  -1   1    2.40    0.80
   9  -1  -1    2.60    0.80
  -9  -1   1    3.70    0.90
   9  -1  -1    4.40    0.90
  -9  -1   1    4.50    0.90
  -9   1   0    3.40    1.10
  -9   1   0    5.20    1.00
  -9   1   0    2.90    1.00
  -9   1   0    4.40    0.90
   9   1   0    2.50    0.90
  -9  -1   0    3.00    1.10
   9  -1   0    3.90    0.80
  -9  -1   0    4.00    0.90
  -9  -1   0    3.60    0.80
   9  -1   0    3.70    0.90
  -9  -1   0    4.80    1.10
  -9   1  -1    5.50    1.10
  -9   1  -1    6.30    1.40
  -9   1  -1    6.20    1.20
  -9   1  -1    5.10    1.10
  -9  -1  -1    4.50    1.10
  -9  -1  -1    5.70    1.00
   9  -1   1    6.60    1.10
  -9  -1  -1    6.30    1.10
   9  -1   1    5.60    1.10
  -9  -1  -1    8.00    1.30
  -9   1  -2   45.60    3.60
  -9   1  -2   54.19    3.60
  -9   1  -2   46.30    3.60
  -9   1  -2   51.89    3.70
  -9  -1  -2   46.90    3.50
  -9  -1  -2   43.90    3.60
  -9  -1  -2   52.09    3.60
  -9  -1  -2   51.39    3.60
  -9   1  -3    3.40    1.10
  -9   1  -3    2.20    0.90
  -9   1  -3    3.20    1.10
  -9   1  -3    0.50    1.00
  -9  -1  -3    1.20    0.90
  -9  -1  -3    3.00    1.40
  -9  -1  -3    3.00    1.20
  -9  -1  -3    1.30    1.00
  -9  -1  -3    2.20    1.00
  -9   1  -4    5.30    1.80
  -9   1  -4    6.80    1.20
  -9   1  -4    8.60    1.60
  -9  -1  -4    5.80    1.30
  -9  -1  -4    6.40    1.80
  -9  -1  -4    5.40    1.30
  -9   1  -5    1.10    0.80
  -9   1  -5    0.70    0.90
  -9   1  -5    2.20    1.10
  -9   1  -5    2.00    0.80
  -9  -1  -5    2.30    0.80
  -9  -1  -5    2.60    0.80
  -9  -1  -5    1.70    0.90
  -9   1  -6    6.10    1.00
  -9   1  -6    9.30    1.30
  -9   1  -6    8.10    1.20
  -9  -1  -6    8.30    1.20
  -9  -1  -6    9.70    1.20
  -9  -1  -6    8.40    1.40
  -9   1  -7    0.80    0.50
  -9   1  -7    0.70    0.50
  -9  -1  -7    1.10    0.50
  -9  -1  -7    0.90    0.80
  -9  -1  -7    1.20    0.50
   9   2 -13    4.40    0.80
   9   2 -13    4.00    0.70
   9  -2 -13    4.20    0.70
   9  -2 -13    4.10    0.80
   9   2 -12   -0.30    1.10
   9   2 -12    0.70    0.80
   9   2 -12    0.50    0.90
   9  -2 -12   -0.80    0.70
   9  -2 -12    0.10    0.70
   9  -2 -12    0.10    0.70
   9   2 -11    2.80    1.00
   9   2 -11    0.60    1.00
   9   2 -11    1.10    1.00
   9   2 -11    1.10    0.90
   9  -2 -11    1.20    1.00
   9  -2 -11    2.40    1.00
   9  -2 -11    1.20    0.90
  -9   2  10    0.20    1.00
   9   2 -10    2.00    1.00
   9   2 -10    0.90    1.00
   9   2 -10   -0.70    1.20
   9   2 -10    0.10    1.00
  -9   2  10    1.90    1.20
   9   2 -10   -0.60    1.20
   9  -2 -10    0.40    1.10
   9  -2 -10    1.60    1.10
   9  -2 -10    1.60    1.10
   9  -2 -10    1.20    1.00
   9   2  -9   13.00    2.20
  -9   2   9   14.00    2.10
   9   2  -9   18.50    2.30
   9   2  -9   19.30    2.30
   9   2  -9   17.40    2.00
   9   2  -9   19.00    2.10
   9  -2  -9   16.20    2.20
   9  -2  -9   17.60    2.10
   9  -2  -9   19.00    2.10
   9   2  -8   10.30    1.70
   9   2  -8   15.10    2.10
  -9   2   8    8.30    1.30
   9   2  -8   12.10    1.80
   9   2  -8   11.30    1.80
   9   2  -8   13.10    1.80
  -9  -2   8    6.70    2.00
   9  -2  -8    9.90    1.50
   9  -2  -8   12.10    1.90
   9  -2  -8    9.60    1.40
   9  -2  -8   12.10    1.80
   9   2  -7   87.29    6.20
   9   2  -7   92.39    5.90
   9   2  -7   91.29    5.80
   9  -2  -7   85.49    6.20
   9  -2  -7   92.79    5.90
   9  -2  -7   72.39    5.70
   9  -2  -7   92.59    5.80
  -9   2   6   32.40    2.50
   9   2  -6   32.30    2.60
   9   2  -6   29.20    2.50
   9   2  -6   31.20    2.50
   9  -2  -6   32.10    2.50
   9  -2  -6   30.70    2.50
   9  -2  -6   30.00    2.50
   9   2  -5    0.90    0.70
   9   2  -5    0.40    0.70
  -9   2   5    0.70    0.80
   9   2  -5    2.10    1.10
  -9   2   5    1.40    0.80
  -9  -2   5    1.00    0.80
   9  -2  -5    0.30    0.70
   9  -2  -5    1.70    1.40
   9  -2  -5    0.70    0.70
  -9   2   4   53.69    3.70
   9   2  -4   55.69    3.70
   9   2  -4   47.20    3.60
  -9   2   4   47.50    3.60
  -9  -2   4   53.39    3.60
   9  -2  -4   51.69    3.60
   9  -2  -4   51.89    3.60
  -9  -2   4   55.69    3.60
   9  -2  -4   54.69    3.60
  -9   2   3    8.90    1.40
  -9   2   3    5.80    1.10
   9   2  -3    6.00    1.00
   9   2  -3    8.80    1.20
   9   2  -3    6.50    1.10
   9  -2  -3    7.80    1.20
   9  -2  -3    8.10    1.40
  -9   2   2   45.20    3.20
   9   2  -2   44.60    3.10
  -9   2   2   46.10    3.30
  -9   2   2   51.39    3.30
  -9  -2   2   44.20    3.20
   9  -2  -2   48.00    3.30
   9  -2  -2   47.80    3.20
  -9  -2   2   41.40    3.10
  -9  -2   2   46.70    3.20
  -9   2   1    2.40    1.10
  -9   2   1    2.40    0.80
  -9   2   1    3.20    0.90
   9  -2  -1    1.10    0.90
  -9  -2   1    2.20    0.80
  -9  -2   1    2.90    0.80
  -9  -2   1    1.60    1.10
  -9  -2   1    2.80    0.80
  -9   2   0   47.50    3.70
  -9   2   0   55.19    3.60
  -9   2   0   57.29    3.70
   9  -2   0   54.89    3.60
  -9  -2   0   55.09    3.60
  -9  -2   0   51.09    3.70
  -9  -2   0   49.99    3.60
  -9  -2   0   47.40    3.50
  -9  -2   0   46.90    3.50
   9  -2   0   51.49    3.70
  -9   2  -1   15.10    1.80
  -9   2  -1   16.60    2.80
  -9   2  -1   12.50    1.80
   9  -2   1    9.90    1.40
  -9  -2  -1   11.20    1.60
   9  -2   1   11.80    1.60
  -9   2  -2   34.60    2.80
  -9   2  -2   31.00    2.80
  -9   2  -2   36.90    2.90
  -9   2  -2   35.90    2.80
  -9  -2  -2   33.30    2.70
  -9  -2  -2   32.50    2.70
  -9  -2  -2   33.30    2.80
   9  -2   2   31.90    3.20
   9  -2   2   29.30    2.70
  -9  -2  -2   33.00    2.80
  -9  -2  -2   35.10    2.90
  -9   2  -3    0.20    1.10
  -9   2  -3    1.20    1.00
  -9   2  -3    0.10    0.90
  -9  -2  -3   -0.10    0.90
  -9  -2  -3    0.20    0.90
  -9  -2  -3    1.00    1.10
  -9  -2  -3    0.70    1.00
  -9  -2  -3    2.80    1.20
  -9   2  -4    6.90    1.30
  -9   2  -4    5.60    1.30
  -9   2  -4    4.10    1.20
  -9   2  -4    6.20    1.30
  -9  -2  -4    6.00    1.20
  -9  -2  -4    8.10    1.60
  -9  -2  -4    4.00    1.20
  -9  -2  -4    5.90    1.20
  -9  -2  -4    4.40    1.30
  -9   2  -5    0.90    2.00
  -9   2  -5    1.30    1.30
  -9   2  -5    0.20    0.80
  -9   2  -5    1.00    0.90
  -9  -2  -5   -0.30    0.70
  -9  -2  -5   -0.50    0.70
  -9  -2  -5    0.50    0.70
  -9  -2  -5    0.70    0.90
  -9  -2  -5    1.20    1.30
  -9   2  -6    1.60    0.80
  -9   2  -6    0.50    0.80
  -9  -2  -6    1.90    0.70
  -9  -2  -6    1.10    1.10
  -9  -2  -6    1.00    0.70
  -9   2  -7    1.10    0.50
  -9  -2  -7    1.30    0.40
  -9  -2  -7    1.00    0.60
  -9  -2  -7    1.10    0.40
   9   3 -13   -0.10    0.50
   9   3 -13    0.80    0.60
   9  -3 -13    0.70    0.50
   9  -3 -13    0.80    0.40
   9   3 -12   24.00    2.00
   9   3 -12   24.10    2.00
   9  -3 -12   20.70    1.90
   9  -3 -12   21.00    1.90
  -9   3  11   15.40    1.70
   9   3 -11   15.10    2.00
   9  -3 -11   18.40    1.80
   9  -3 -11   18.30    1.90
   9  -3 -11   18.00    2.10
   9   3 -10    8.40    1.40
   9   3 -10    8.80    1.40
  -9   3  10    6.30    1.10
   9   3 -10    8.70    1.30
  -9   3  10    6.90    1.20
   9  -3 -10    6.40    1.20
  -9  -3  10    4.30    1.30
   9  -3 -10    6.60    1.20
   9  -3 -10    7.10    1.20
   9   3  -9    3.30    1.20
  -9   3   9    3.50    1.10
   9   3  -9    5.00    1.10
   9   3  -9    2.70    1.10
   9   3  -9    3.70    1.20
   9   3  -9    3.30    1.00
   9  -3  -9    0.90    1.20
   9  -3  -9    3.20    1.20
   9  -3  -9    1.90    1.00
   9  -3  -9    1.30    1.20
  -9  -3   9    3.70    2.40
   9   3  -8   11.70    1.70
  -9   3   8   15.10    2.00
   9   3  -8    9.90    1.50
  -9   3   8   13.30    1.80
   9   3  -8   14.30    1.90
  -9  -3   8   14.10    1.70
   9  -3  -8   11.80    1.80
   9  -3  -8   11.90    1.90
   9  -3  -8   15.30    1.90
   9  -3  -8   10.10    1.80
   9   3  -7   50.79    3.70
   9   3  -7   56.39    3.90
   9   3  -7   56.49    3.90
   9   3  -7   55.59    4.10
  -9   3   7   55.79    4.00
  -9   3   7   49.90    3.80
   9  -3  -7   57.69    3.90
  -9  -3   7   48.40    3.90
   9  -3  -7   54.09    4.10
   9  -3  -7   55.19    3.80
   9   3  -6    6.40    1.50
   9   3  -6    5.90    1.00
  -9  -3   6    7.90    1.20
   9  -3  -6    8.40    1.50
  -9  -3   6    5.20    1.10
   9   3  -5   14.80    1.60
  -9   3   5   11.80    1.70
   9   3  -5   12.40    1.70
  -9   3   5    9.90    1.50
   9   3  -5    9.40    1.60
   9  -3  -5   11.60    1.50
  -9  -3   5   11.60    1.50
   9  -3  -5   12.50    1.50
   9  -3  -5   12.20    1.60
  -9  -3   5   10.40    1.60
   9   3  -4    2.00    0.80
   9   3  -4    3.30    0.80
  -9   3   4    2.80    0.90
   9   3  -4    3.50    1.00
  -9   3   4    2.10    0.80
   9  -3  -4    2.90    0.90
   9  -3  -4    2.90    0.80
  -9  -3   4    4.20    0.90
  -9   3   3   34.40    2.50
   9   3  -3   35.90    2.50
   9   3  -3   24.60    3.50
  -9   3   3   26.40    2.90
  -9   3   3   34.80    2.60
  -9   3   3   33.20    2.50
  -9  -3   3   27.90    2.50
  -9  -3   3   30.30    2.40
   9  -3  -3   33.70    2.60
   9  -3  -3   36.80    2.50
  -9   3   2    2.70    0.80
  -9   3   2    0.80    0.80
  -9   3   2    2.60    0.90
  -9   3   2    2.70    1.00
   9   3  -2    1.70    0.80
  -9  -3   2    1.00    0.70
  -9  -3   2    2.40    0.80
   9  -3  -2    1.20    0.80
  -9  -3   2    0.20    0.70
   9  -3  -2    0.30    0.70
  -9   3   1   28.60    2.40
  -9   3   1   28.80    2.30
   9  -3  -1   26.80    2.30
  -9  -3   1   28.00    2.20
   9  -3  -1   26.90    2.40
  -9  -3   1   25.30    2.20
  -9  -3   1   28.30    2.30
  -9   3   0   30.00    3.00
  -9   3   0   32.70    2.70
  -9   3   0   26.00    2.50
   9  -3   0   28.40    2.50
  -9  -3   0   30.90    2.40
   9  -3   0   30.00    2.60
  -9  -3   0   27.50    2.40
  -9  -3   0   27.60    2.50
  -9   3  -1   44.60    3.30
  -9   3  -1   38.80    3.20
  -9   3  -1   44.20    3.20
  -9  -3  -1   45.20    3.30
  -9  -3  -1   42.00    3.10
  -9  -3  -1   39.00    3.20
  -9  -3  -1   43.70    3.20
   9  -3   1   44.00    3.40
   9  -3   1   43.90    3.20
  -9  -3  -1   38.70    3.10
  -9   3  -2    6.30    1.40
  -9   3  -2    8.50    1.40
  -9   3  -2    9.00    1.50
  -9  -3  -2   10.70    1.70
   9  -3   2    6.60    1.50
  -9  -3  -2    6.80    1.30
  -9  -3  -2   11.10    1.60
  -9  -3  -2   11.00    1.60
  -9   3  -3   39.90    3.30
  -9   3  -3   48.50    3.40
  -9   3  -3   37.40    3.40
  -9  -3  -3   46.00    3.40
  -9  -3  -3   37.20    3.30
  -9  -3  -3   46.00    3.40
  -9  -3  -3   46.30    3.40
   9  -3   3   36.80    3.40
  -9  -3  -3   45.40    3.20
  -9   3  -4   38.70    3.00
  -9  -3  -4   38.20    2.80
  -9  -3  -4   31.90    2.90
  -9  -3  -4   35.30    3.00
  -9  -3  -4   43.40    3.10
  -9  -3  -4   39.00    2.90
  -9   3  -5    0.20    0.70
  -9   3  -5    0.90    0.80
  -9  -3  -5    1.10    0.80
  -9  -3  -5   -0.50    1.10
  -9  -3  -5    0.50    0.70
  -9  -3  -5   -0.40    0.70
  -9   3  -6    4.00    0.70
  -9   3  -6    4.40    0.80
  -9  -3  -6    2.70    0.70
  -9  -3  -6    2.90    0.70
  -9  -3  -6    2.70    0.90
  -9  -3  -6    3.80    1.20
  -9   3  -7    0.80    0.40
  -9  -3  -7    0.20    0.40
  -9  -3  -7    0.90    0.60
  -9  -3  -7    0.30    0.40
   9   4 -12    1.70    0.70
   9   4 -12    3.10    0.70
   9  -4 -12    3.10    0.90
   9  -4 -12    2.60    0.80
  -9   4  11    5.00    0.90
   9   4 -11    5.80    1.00
   9   4 -11    4.10    1.00
   9  -4 -11    3.40    0.90
   9  -4 -11    3.30    0.80
   9   4 -10    4.50    1.20
  -9   4  10    4.20    1.00
   9   4 -10    5.30    1.00
   9   4 -10    6.30    1.10
   9  -4 -10    4.00    1.00
   9  -4 -10    4.70    1.10
   9  -4 -10    5.40    1.00
   9   4  -9    2.90    1.10
  -9   4   9    4.30    1.20
   9   4  -9    4.60    1.20
   9   4  -9    2.20    1.10
   9   4  -9    2.30    1.00
  -9   4   9    3.90    1.00
   9  -4  -9    2.50    1.10
   9  -4  -9    3.70    0.90
   9  -4  -9    3.70    1.10
   9  -4  -9    3.10    1.00
   9   4  -8    4.90    1.10
   9   4  -8    4.50    1.10
   9   4  -8    5.30    1.10
   9   4  -8    6.40    1.20
  -9   4   8    6.20    1.10
  -9   4   8    5.30    1.20
   9  -4  -8    4.50    1.10
   9  -4  -8    4.00    1.10
   9  -4  -8    3.30    1.20
  -9  -4   8    3.60    1.30
   9  -4  -8    4.00    1.10
   9  -4  -8    3.40    1.00
   9   4  -7   95.49    6.60
   9   4  -7  110.39    6.50
   9   4  -7  102.29    6.50
  -9   4   7  103.19    6.40
  -9   4   7   98.89    6.50
   9   4  -7   98.09    6.40
   9  -4  -7   97.09    6.40
   9  -4  -7   92.09    6.50
   9  -4  -7  100.19    6.40
   9   4  -6   29.40    2.50
   9   4  -6   27.90    2.50
   9   4  -6   29.70    2.70
  -9   4   6   30.70    2.50
  -9   4   6   31.70    2.60
  -9  -4   6   24.80    2.50
   9  -4  -6   28.30    2.40
   9  -4  -6   27.00    2.40
   9  -4  -6   30.30    2.80
  -9   4   5   18.10    2.00
   9   4  -5   19.50    1.90
  -9   4   5   21.60    2.20
   9   4  -5   18.10    2.10
   9  -4  -5   22.70    2.00
   9  -4  -5   22.20    2.00
   9  -4  -5   21.50    2.00
  -9  -4   5   14.50    2.00
   9   4  -4   39.20    3.10
  -9   4   4   45.30    3.40
  -9   4   4   38.90    3.00
  -9  -4   4   36.90    3.30
   9  -4  -4   40.80    3.10
   9  -4  -4   42.80    3.50
   9   4  -3   38.00    2.90
  -9   4   3   40.50    3.10
  -9  -4   3   39.70    3.10
  -9  -4   3   42.30    3.00
   9  -4  -3   48.00    3.20
   9  -4  -3   42.30    3.30
  -9   4   2   16.10    2.10
  -9   4   2   20.10    2.00
  -9   4   2   22.50    2.20
  -9  -4   2   20.50    2.30
   9  -4  -2   22.00    2.10
   9  -4  -2   17.60    2.80
  -9  -4   2   21.70    2.10
  -9   4   1   69.89    5.00
  -9   4   1   76.99    5.00
   9  -4  -1   72.29    5.80
  -9  -4   1   74.59    4.90
   9  -4  -1   81.39    5.10
  -9  -4   1   74.29    5.00
  -9   4   0   25.30    2.40
  -9   4   0   25.60    2.40
  -9   4   0   28.70    2.40
  -9  -4   0   24.90    2.30
  -9  -4   0   22.00    2.20
  -9  -4   0   29.00    2.40
  -9  -4   0   28.60    2.30
   9  -4   0   23.90    2.60
   9  -4   0   23.70    2.40
  -9   4  -1   53.09    3.70
  -9   4  -1   48.90    3.70
  -9   4  -1   52.09    3.70
  -9  -4  -1   49.60    3.70
  -9  -4  -1   51.59    3.60
  -9  -4  -1   52.69    3.70
   9  -4   1   51.09    3.80
  -9  -4  -1   53.79    3.70
  -9  -4  -1   43.50    3.60
   9  -4   1   47.30    3.90
  -9   4  -2    2.00    1.20
  -9   4  -2    3.60    1.10
  -9   4  -2    4.00    1.20
   9  -4   2    1.80    1.40
  -9  -4  -2    2.70    1.00
  -9  -4  -2    4.80    1.30
  -9  -4  -2    2.60    1.00
  -9  -4  -2    2.70    1.10
  -9   4  -3   34.20    3.50
  -9   4  -3   31.50    2.90
  -9  -4  -3   30.10    2.70
  -9  -4  -3   36.00    3.40
  -9  -4  -3   33.10    2.90
  -9   4  -4    0.00    0.90
  -9   4  -4    1.60    0.90
  -9  -4  -4    1.00    0.90
  -9  -4  -4    1.10    0.70
  -9  -4  -4    1.30    0.90
  -9  -4  -4    1.50    0.90
  -9   4  -5    2.30    1.10
  -9   4  -5    2.00    0.80
  -9  -4  -5    1.30    0.70
  -9  -4  -5    2.00    0.80
  -9  -4  -5    1.60    0.60
  -9  -4  -5    2.20    1.30
  -9   4  -6    1.70    0.60
  -9   4  -6    1.50    0.60
  -9  -4  -6    1.20    0.50
  -9  -4  -6    2.20    0.60
  -9  -4  -6    2.60    0.70
   9   5 -12   10.50    1.10
   9   5 -12    9.70    1.20
   9   5 -11   39.10    2.70
   9   5 -11   40.80    2.70
  -9   5  11   31.90    2.50
   9  -5 -11   33.40    2.60
   9   5 -10   -0.90    0.70
  -9   5  10    1.00    0.80
   9   5 -10   -0.20    1.10
  -9   5  10   -0.30    0.80
   9   5 -10   -0.10    0.80
   9  -5 -10   -0.90    0.80
   9  -5 -10    0.20    1.00
   9  -5 -10    1.50    0.90
   9   5  -9   14.40    2.00
  -9   5   9   11.60    1.60
   9   5  -9   14.40    1.70
   9   5  -9   12.10    1.60
  -9   5   9   13.20    1.70
   9   5  -8    0.10    1.20
   9   5  -8    0.30    1.10
   9   5  -8   -1.10    0.80
  -9   5   8    1.00    1.30
  -9   5   8   -0.80    1.30
   9   5  -8    0.00    1.20
   9  -5  -8   -0.20    1.00
   9  -5  -8    1.40    1.20
   9  -5  -8    1.90    1.30
   9  -5  -8   -1.80    1.50
   9   5  -7    0.50    0.90
  -9   5   7    0.30    0.90
   9   5  -7   -0.70    0.80
   9   5  -7    2.20    0.90
   9   5  -7    1.60    0.90
  -9   5   7   -0.20    0.90
   9  -5  -7    0.30    0.90
   9  -5  -7    1.50    1.00
   9  -5  -7    0.40    0.80
   9   5  -6   13.90    1.60
   9   5  -6   12.70    2.00
   9   5  -6   13.70    1.60
   9  -5  -6   16.00    1.80
   9  -5  -6   13.10    1.90
  -9  -5   6   14.20    2.00
   9  -5  -6   15.10    1.80
  -9   5   5   20.70    2.10
   9   5  -5   22.10    2.00
  -9   5   5   18.30    2.10
   9  -5  -5   21.10    2.10
   9  -5  -5   22.80    2.10
   9  -5  -5   20.40    2.00
  -9   5   4   27.00    2.40
  -9   5   4   33.80    2.50
  -9  -5   4   25.50    2.40
   9  -5  -4   29.30    2.40
  -9   5   3   32.80    2.70
  -9   5   3   34.10    2.70
  -9  -5   3   34.10    2.60
   9  -5  -3   29.40    2.60
   9  -5  -3   35.40    3.30
  -9   5   2   36.40    3.00
  -9   5   2   43.30    3.00
  -9   5   2   40.60    3.00
  -9  -5   2   40.80    2.80
  -9  -5   2   38.60    3.50
   9  -5  -2   34.60    2.90
  -9  -5   2   33.50    2.80
  -9   5   1   49.20    3.60
  -9   5   1   52.39    3.60
  -9   5   1   47.30    3.60
   9  -5  -1   49.50    3.70
   9  -5  -1   50.09    3.60
  -9  -5   1   49.10    3.50
  -9  -5   1   49.90    3.50
  -9   5   0   22.80    2.20
  -9   5   0   19.60    2.30
  -9   5   0   26.10    2.30
  -9  -5   0   19.60    2.10
  -9  -5   0   24.90    2.40
   9  -5   0   22.00    2.50
   9  -5   0   21.20    2.30
  -9  -5   0   25.50    2.10
  -9  -5   0   24.50    2.10
  -9   5  -1   19.80    2.40
  -9   5  -1   26.80    2.30
  -9   5  -1   23.70    2.30
  -9  -5  -1   23.90    2.30
  -9  -5  -1   22.30    2.20
  -9  -5  -1   25.50    2.20
   9  -5   1   17.80    2.20
  -9  -5  -1   23.80    2.20
  -9  -5  -1   18.60    2.20
  -9   5  -2   -1.40    1.80
  -9   5  -2    2.00    1.80
  -9  -5  -2    0.50    0.80
   9  -5   2   -1.20    1.80
  -9  -5  -2   -0.50    1.10
  -9  -5  -2    3.90    1.60
  -9   5  -3   66.89    4.60
  -9   5  -3   63.29    4.50
  -9  -5  -3   73.89    4.80
  -9  -5  -3   66.59    4.50
   9  -5   3   59.19    4.60
  -9  -5  -3   71.69    4.60
  -9  -5  -3   62.79    4.40
  -9   5  -4    1.40    0.90
  -9   5  -4    1.30    0.90
  -9  -5  -4    0.90    0.80
  -9  -5  -4    3.10    1.00
  -9  -5  -4    3.00    1.50
  -9  -5  -4    1.20    0.80
  -9  -5  -4    2.50    0.70
  -9   5  -5    2.20    0.70
  -9  -5  -5    1.40    0.70
  -9  -5  -5    2.60    0.80
  -9  -5  -5    1.30    0.70
  -9  -5  -5    1.10    0.50
  -9   5  -6    0.70    0.60
  -9  -5  -6    1.20    0.50
  -9  -5  -6    0.60    0.50
  -9  -5  -6    1.00    0.50
   9   6 -11    5.60    1.00
  -9   6  11    4.90    0.80
   9   6 -11    6.20    1.00
  -9  -6  11    5.30    1.00
  -9   6  10    2.80    0.80
   9   6 -10    2.60    0.80
   9   6 -10    2.70    1.00
   9  -6 -10    0.70    1.30
  -9   6   9    5.90    1.10
   9   6  -9    3.40    1.40
   9  -6  -9    3.90    1.20
   9  -6  -9    5.30    1.10
  -9   6   8    0.80    0.80
  -9   6   8    1.70    0.90
   9   6  -8    1.70    0.90
   9   6  -8    1.50    0.90
   9   6  -8    1.50    0.80
   9  -6  -8    0.50    0.70
   9  -6  -8    0.80    1.30
   9   6  -7   27.50    2.30
  -9   6   7   31.60    2.50
   9   6  -7   24.60    2.30
   9  -6  -7   23.10    2.30
   9  -6  -7   27.80    2.30
  -9   6   6    7.70    1.20
  -9   6   6    8.50    1.30
   9  -6  -6    6.90    1.40
   9  -6  -6    5.30    1.10
   9  -6  -6    6.90    1.20
  -9   6   5    8.20    1.20
   9   6  -5    5.70    1.20
  -9   6   5    6.10    1.10
   9   6  -5    5.80    1.10
  -9   6   5    6.90    1.10
   9  -6  -5    6.20    1.10
  -9   6   4    6.10    1.20
  -9   6   4    8.00    1.20
   9  -6  -4    6.30    1.20
   9  -6  -4    5.70    1.10
  -9   6   3    1.10    1.00
  -9   6   3    2.30    0.90
   9  -6  -3    2.60    0.90
  -9  -6   3    1.90    0.90
   9  -6  -3    1.00    0.90
  -9  -6   3    2.40    1.00
  -9   6   2    1.20    1.00
  -9   6   2    1.00    1.00
  -9   6   2    1.30    0.90
   9  -6  -2    1.00    0.90
  -9  -6   2    0.00    0.80
  -9  -6   2    1.10    0.80
   9  -6  -2    1.30    0.90
  -9  -6   2    2.50    1.00
  -9   6   1   12.30    1.80
  -9   6   1   13.40    2.00
  -9   6   1   13.70    1.90
  -9  -6   1   13.50    1.60
   9  -6  -1   12.80    1.80
  -9   6   0    0.50    2.40
  -9   6   0    3.10    1.10
  -9   6   0    3.10    1.00
  -9  -6   0    1.70    1.00
   9  -6   0    4.00    1.10
   9  -6   0    5.00    1.20
  -9  -6   0    4.10    0.90
  -9   6  -1    9.40    1.60
  -9   6  -1   11.70    1.80
  -9  -6  -1    9.80    1.60
  -9  -6  -1   10.50    1.60
   9  -6   1   11.70    1.80
  -9  -6  -1   14.00    1.80
  -9  -6  -1   11.20    1.60
  -9  -6  -1    9.30    1.50
   9  -6   1    9.10    1.60
  -9   6  -2    0.40    0.90
  -9   6  -2    0.30    0.80
  -9  -6  -2    0.90    0.90
  -9  -6  -2    1.70    1.40
   9  -6   2    1.80    1.10
  -9  -6  -2    1.70    0.90
  -9  -6  -2    0.60    1.00
  -9  -6  -2   -0.70    0.80
  -9   6  -3    4.60    1.00
  -9   6  -3    3.10    0.90
  -9  -6  -3    3.20    0.90
   9  -6   3    2.50    1.50
  -9  -6  -3    3.30    0.90
  -9  -6  -3    4.50    1.00
  -9   6  -4    0.90    1.00
  -9  -6  -4    0.80    0.90
  -9  -6  -4    0.40    1.00
  -9  -6  -4    0.80    0.70
  -9   6  -5    3.10    0.70
  -9  -6  -5    3.20    0.60
  -9  -6  -5    2.80    0.80
  -9  -6  -5    4.80    0.80
  -9   7  10   -0.30    0.50
   9   7 -10   -0.60    0.50
  -9  -7  10   -0.40    0.80
   9   7  -9   25.70    2.00
  -9   7   9   28.00    2.50
  -9  -7   9   28.70    2.20
   9   7  -8    1.80    1.00
  -9   7   8    1.30    0.70
   9  -7  -8    0.50    0.80
  -9  -7   8    0.40    0.90
  -9   7   7   25.20    2.10
   9   7  -7   21.80    1.90
  -9   7   6    3.20    0.90
  -9   7   6    3.50    1.00
   9   7  -6    3.70    0.80
  -9   7   6    1.60    0.90
   9  -7  -6    1.40    1.00
  -9  -7   6    5.00    1.10
   9  -7  -6    2.60    0.90
  -9   7   5    5.00    1.10
  -9   7   5    4.50    1.00
   9  -7  -5    6.10    1.10
  -9   7   4   30.50    2.90
  -9   7   4   39.40    2.90
   9  -7  -4   40.80    3.30
  -9   7   3    7.70    1.80
  -9   7   3    9.30    2.20
  -9   7   3    4.90    1.50
  -9  -7   3    6.40    1.60
  -9  -7   3    7.40    1.10
  -9   7   2   17.10    2.00
   9  -7  -2   18.00    2.20
  -9  -7   2   19.30    1.80
  -9   7   1    4.80    1.00
  -9   7   1    6.70    1.20
   9  -7  -1    4.70    1.20
  -9  -7   1    3.80    0.90
   9  -7  -1    5.70    1.50
  -9  -7   1    4.00    0.90
  -9  -7   1    4.10    1.10
  -9   7   0    6.30    1.10
  -9   7   0    3.60    1.00
  -9  -7   0    3.70    0.90
   9  -7   0    4.20    1.10
  -9  -7   0    4.90    1.10
  -9  -7   0    4.00    1.00
  -9   7  -1   10.50    1.50
  -9   7  -1   14.10    1.70
   9  -7   1    8.50    1.30
  -9  -7  -1   10.70    1.50
  -9  -7  -1   13.10    1.50
  -9   7  -2    1.40    0.80
  -9  -7  -2   -0.20    0.90
   9  -7   2    2.30    1.70
  -9   7  -3    5.50    1.30
  -9   7  -3    8.00    1.40
  -9  -7  -3    7.80    1.10
  -9  -7  -3    7.90    1.50
  -9   7  -4    0.40    0.60
  -9  -7  -4   -0.20    0.60
  -9  -7  -4   -0.50    0.50
  -9   8   9    7.90    1.00
   9   8  -9    5.40    0.90
  -9  -8   9    7.40    0.90
   9   8  -8    1.40    0.90
  -9   8   8    1.50    0.60
  -9  -8   8    1.40    0.60
  -9   8   7   22.10    2.00
  -9  -8   7   28.50    2.20
  -9   8   6    7.20    1.20
  -9   8   6    4.70    1.00
   9  -8  -6    6.30    1.10
  -9   8   5    1.90    0.80
  -9   8   5    3.00    0.80
  -9  -8   5    6.00    1.20
   9  -8  -5    3.90    0.80
  -9   8   4   57.19    4.00
  -9   8   4   57.59    4.10
   9  -8  -4   60.19    4.10
  -9  -8   4   64.59    4.00
  -9   8   3    3.00    1.00
  -9   8   3    2.90    0.80
  -9  -8   3    2.60    0.80
  -9  -8   3    2.40    0.80
  -9   8   2   14.50    1.80
  -9   8   2   15.00    1.70
  -9  -8   2   18.50    1.60
  -9  -8   2   20.10    1.80
  -9   8   1    3.90    0.90
  -9   8   1    5.50    1.00
   9  -8  -1    3.50    1.10
  -9  -8   1    5.60    1.00
  -9  -8   1    4.60    0.90
  -9   8   0    5.40    1.10
  -9  -8   0    6.20    0.90
   9  -8   0    5.80    1.20
  -9   8  -1    4.80    0.80
  -9   8  -1    2.70    0.80
  -9  -8  -1    4.60    0.80
  -9   8  -2    0.40    0.70
  -9  -8  -2    0.00    0.60
  -9   8  -3    8.60    1.10
  -9  -8  -3   10.20    1.20
  -9   9   8    5.20    0.70
  -9   9   7    8.80    1.10
  -9  -9   7   11.60    1.10
  -9   9   6   13.40    1.30
  -9   9   6   10.30    1.30
  -9  -9   6   14.80    1.40
  -9   9   5   16.20    1.50
  -9   9   5   18.30    1.60
   9  -9  -5   15.50    1.50
  -9   9   4    9.40    1.30
  -9   9   4    7.70    1.30
   9  -9  -4    8.60    1.20
  -9  -9   4   11.80    1.30
  -9   9   3   17.10    2.00
  -9  -9   3   17.00    1.90
  -9  -9   3   19.80    1.60
   9  -9  -3   20.90    2.20
  -9   9   2   13.80    2.30
  -9   9   2   12.30    1.40
  -9  -9   2   17.60    1.40
  -9   9   1    1.40    0.80
  -9   9   1    1.30    0.60
  -9  -9   1    2.40    0.60
  -9  -9   1    1.60    0.60
  -9   9   0   31.20    2.40
  -9  -9   0   35.40    2.40
   9   9   1    1.60    0.90
  -9   9  -1    2.10    0.60
  -9  -9  -1    2.30    0.70
  -9   9  -2    2.50    0.60
  -9  -9  -2    1.80    0.60
  -9  10   6    7.20    0.80
  -9  10   5   21.70    1.50
  -9  10   4    4.10    0.70
  -9 -10   4    3.70    0.70
  -9  10   3   14.80    1.40
  -9  10   3   18.00    1.40
   9 -10  -3   16.50    1.50
  -9  10   2    3.70    0.70
  -9 -10   2    5.40    0.90
  -9 -10   2    6.00    1.00
  -9  10   1    1.20    0.50
   9 -10  -1    0.50    0.80
  -9 -10   1    0.20    0.60
  -9  10   0   12.30    1.30
  -9 -10   0   11.70    1.10
  10   0 -13   -0.40    0.50
 -10   0  13   -0.70    0.50
  10   0 -12    2.80    0.90
  10   0 -12    4.00    0.90
  10   0 -12    3.80    0.90
  10   0 -11    1.20    1.60
  10   0 -11   -0.20    0.80
  10   0 -11    0.60    0.90
  10   0 -11    0.60    0.90
  10   0 -10    4.30    1.20
  10   0 -10    6.20    1.30
  10   0 -10    4.30    1.30
 -10   0  10    7.80    1.60
  10   0 -10    5.40    1.20
  10   0  -9   -0.70    0.90
  10   0  -9   -0.30    1.00
  10   0  -9    0.90    1.00
  10   0  -9    0.00    1.00
  10   0  -9    0.70    1.00
 -10   0   9    0.40    1.20
  10   0  -8   36.10    3.30
  10   0  -8   42.10    3.30
  10   0  -8   47.00    3.40
  10   0  -8   45.50    3.30
 -10   0   7    0.30    1.00
  10   0  -7    0.20    0.80
  10   0  -7    0.40    0.90
  10   0  -7   -0.20    0.80
 -10   0   6   33.60    3.20
  10   0  -6   34.70    2.80
  10   0  -5    2.80    0.90
 -10   0   5    0.40    1.00
 -10   0   5    0.40    0.80
 -10   0   5    2.30    0.90
  10   0  -5    1.90    0.80
  10   0  -5    1.90    0.80
  10   0  -4  841.82   48.10
 -10   0   4  815.02   48.10
 -10   0   4  793.62   48.00
  10   0  -4  772.82   48.00
  10   0  -4  841.22   48.10
  10   0  -3   26.00    2.40
 -10   0   2   87.39    5.30
  10   0  -2   90.29    5.30
 -10   0   2   68.79    5.50
  10   0  -2   70.79    5.30
  10   0  -2   82.69    5.40
 -10   0   2   87.89    5.30
 -10   0   2   81.99    5.20
 -10   0   1    1.50    1.10
  10   0  -1   -0.40    1.00
 -10   0   1    0.00    0.70
 -10   0   1   -2.20    1.10
 -10   0   1    0.30    0.80
  10   0  -1   -0.20    0.80
 -10   0   0   92.19    5.90
 -10   0   0   91.39    5.90
 -10   0   0   89.49    5.80
 -10   0  -1    0.70    0.90
 -10   0  -1   -0.80    0.80
 -10   0  -1    0.50    0.90
 -10   0  -2   20.40    2.20
 -10   0  -2   21.30    2.10
 -10   0  -2   18.30    2.20
 -10   0  -3   -1.50    1.60
 -10   0  -3   -1.40    1.20
 -10   0  -3   -2.20    1.90
 -10   0  -4    2.30    0.80
 -10   0  -4    2.80    0.90
 -10   0  -4    2.50    1.10
 -10   0  -4    2.40    1.00
 -10   0  -5   -0.10    0.60
 -10   0  -5    0.50    0.60
 -10   0  -6    0.60    0.50
 -10   0  -6    0.80    0.50
 -10   0  -6    0.60    0.80
  10   1 -13    2.40    0.60
 -10   1  13    1.50    0.70
  10   1 -13    2.20    0.50
  10  -1 -13    3.20    1.00
  10   1 -12   12.10    1.50
  10   1 -12    9.20    1.30
  10  -1 -12    9.60    1.30
  10  -1 -12   11.30    1.40
  10   1 -11    0.60    0.90
  10   1 -11    0.00    0.90
  10   1 -11    0.60    0.90
  10   1 -11   -2.30    1.50
  10  -1 -11    0.50    0.90
  10  -1 -11   -1.00    1.50
  10  -1 -11    1.30    0.80
  10  -1 -11   -0.60    0.80
  10   1 -10   98.19    6.10
  10   1 -10   88.49    6.10
  10   1 -10   88.69    6.00
  10   1 -10  105.19    6.10
 -10   1  10   80.69    6.10
  10  -1 -10   89.19    5.90
  10  -1 -10   87.79    6.10
  10  -1 -10   97.19    6.10
  10   1  -9    5.00    1.10
  10   1  -9    4.50    1.20
  10   1  -9    3.60    1.10
  10   1  -9    2.80    1.30
 -10   1   9    5.40    1.20
  10   1  -9    3.10    1.10
  10  -1  -9    4.30    1.20
  10  -1  -9    6.10    1.10
  10  -1  -9    4.10    1.20
  10  -1  -9    2.70    1.20
  10  -1  -9    4.70    1.20
 -10   1   8   38.50    3.30
  10   1  -8   40.40    3.20
  10   1  -8   33.40    2.90
  10   1  -8   41.70    3.10
  10   1  -8   42.60    3.20
  10   1  -8   40.40    3.10
 -10  -1   8   36.40    3.40
  10  -1  -8   37.80    3.00
  10  -1  -8   38.20    3.20
  10  -1  -8   32.20    3.00
  10  -1  -8   42.00    3.10
  10   1  -7   18.20    2.80
  10   1  -7   14.70    1.90
  10   1  -7   18.50    2.00
 -10   1   7   19.30    2.20
  10  -1  -7   21.00    2.00
 -10  -1   7   15.60    2.10
  10  -1  -7   17.20    2.00
 -10  -1   7   17.60    2.20
  10   1  -6  109.89    7.10
  10  -1  -6  114.39    7.00
 -10  -1   6  106.49    7.10
  10  -1  -6  107.59    7.10
 -10   1   5   20.60    2.10
 -10   1   5   18.70    2.00
  10   1  -5   21.30    1.90
  10   1  -5   21.40    2.00
  10   1  -5   17.70    2.00
  10  -1  -5   15.90    1.90
  10  -1  -5   19.50    2.00
 -10  -1   5   20.00    2.10
 -10  -1   5   16.70    2.00
  10  -1  -5   20.30    2.00
  10   1  -4  128.89    7.60
 -10   1   4  106.99    7.40
 -10   1   4  114.09    7.40
  10   1  -4  128.49    7.50
  10   1  -4  108.59    7.40
 -10   1   4  120.29    7.50
  10  -1  -4  123.49    7.60
 -10  -1   4  114.49    7.50
  10  -1  -4  126.19    7.50
 -10  -1   4  119.69    7.40
  10  -1  -4  115.79    7.50
  10   1  -3    3.10    0.90
 -10  -1   3    5.10    1.00
  10  -1  -3    4.60    1.10
 -10  -1   3    5.20    0.90
 -10   1   2   83.89    5.20
 -10   1   2   83.09    5.30
 -10   1   2   74.09    5.10
 -10   1   2   69.99    5.40
  10  -1  -2   90.49    5.30
  10  -1  -2   82.59    5.20
  10  -1  -2   86.59    5.30
 -10  -1   2   70.79    5.10
 -10  -1   2   75.29    5.10
 -10  -1   2   82.59    5.20
 -10  -1   2   80.79    5.20
 -10   1   1   12.30    1.60
  10   1  -1   12.50    1.90
  10  -1  -1   11.40    1.70
 -10  -1   1    9.20    1.50
  10  -1  -1    8.10    1.30
 -10  -1   1   14.10    1.80
 -10  -1   1    9.30    1.50
 -10   1   0   27.20    2.40
 -10   1   0   26.60    2.30
 -10   1   0   24.90    2.20
 -10   1   0   23.80    2.30
 -10  -1   0   22.20    2.10
 -10  -1   0   23.30    2.20
  10  -1   0   24.40    3.10
 -10  -1   0   25.40    2.20
  10  -1   0   25.40    2.50
 -10  -1   0   24.10    2.50
 -10   1  -1   25.10    2.50
 -10   1  -1   24.60    2.40
 -10   1  -1   25.20    2.40
 -10   1  -1   26.30    2.30
 -10  -1  -1   20.10    2.40
 -10  -1  -1   26.90    2.40
 -10  -1  -1   26.80    2.40
 -10  -1  -1   26.40    2.30
 -10  -1  -1   26.90    2.50
 -10   1  -2   13.90    1.90
 -10   1  -2   15.30    2.00
 -10   1  -2    9.10    1.50
 -10   1  -2   13.80    1.70
 -10  -1  -2   10.40    1.70
 -10  -1  -2   15.20    1.90
 -10  -1  -2   11.10    1.80
 -10  -1  -2   11.80    1.90
 -10   1  -3    0.20    1.10
 -10   1  -3    0.40    1.20
 -10   1  -3    0.00    1.10
 -10   1  -3    0.40    1.00
 -10  -1  -3    0.20    1.00
 -10  -1  -3   -0.60    1.10
 -10  -1  -3   -1.30    1.10
 -10  -1  -3    0.10    1.20
 -10   1  -4    1.80    1.00
 -10   1  -4    3.60    0.90
 -10   1  -4    3.50    1.10
 -10   1  -4    4.80    1.00
 -10  -1  -4    4.90    1.10
 -10  -1  -4    3.50    0.90
 -10  -1  -4    3.40    0.90
 -10   1  -5    3.60    0.80
 -10   1  -5    3.20    0.80
 -10   1  -5    2.10    0.70
 -10  -1  -5    3.00    0.70
 -10  -1  -5    2.50    0.70
 -10  -1  -5    3.70    1.00
 -10   1  -6    0.00    0.50
 -10   1  -6    0.20    0.50
 -10  -1  -6    0.40    0.50
 -10  -1  -6    0.10    0.50
 -10  -1  -6   -0.40    0.50
  10   2 -13    0.90    0.50
  10   2 -13    0.30    0.50
  10   2 -12    6.60    1.20
  10   2 -12    8.30    1.30
  10  -2 -12    7.00    1.10
  10  -2 -12    6.60    0.90
 -10  -2  12    7.20    1.00
  10   2 -11    7.70    1.20
  10   2 -11    3.90    1.20
  10   2 -11    6.50    1.10
  10  -2 -11    5.80    1.10
  10  -2 -11    5.60    1.00
 -10  -2  11    3.50    1.60
  10   2 -10   12.80    1.80
  10   2 -10   16.50    2.00
 -10   2  10   11.90    1.90
  10  -2 -10   13.60    1.90
 -10  -2  10   17.30    2.20
  10  -2 -10   10.20    1.90
  10  -2 -10   11.40    1.60
 -10   2   9    5.30    1.90
  10   2  -9    2.80    1.50
 -10   2   9    2.10    1.40
  10   2  -9    5.50    1.70
  10   2  -9    5.40    1.50
  10   2  -9    6.90    1.30
  10  -2  -9    4.10    1.40
  10  -2  -9    2.80    1.30
  10  -2  -9    5.70    1.30
  10  -2  -9    3.70    1.50
 -10   2   8   24.40    2.40
  10   2  -8   20.70    2.20
  10   2  -8   23.70    2.30
 -10   2   8   24.10    2.50
  10   2  -8   21.50    2.30
  10  -2  -8   26.00    2.30
  10  -2  -8   22.50    2.30
  10  -2  -8   21.80    2.20
  10  -2  -8   21.10    2.20
 -10  -2   8   25.60    2.60
  10  -2  -8   19.00    2.90
  10   2  -7    5.90    1.10
 -10   2   7    3.70    1.20
 -10   2   7    7.80    1.20
  10   2  -7    4.50    1.10
  10   2  -7    5.80    1.10
  10  -2  -7    6.00    1.20
 -10  -2   7    6.20    1.20
  10  -2  -7    4.60    1.20
  10  -2  -7    3.10    1.00
  10  -2  -7    5.90    1.10
  10   2  -6   12.30    1.80
  10   2  -6   11.80    1.90
  10   2  -6   15.30    1.70
 -10   2   6   11.50    1.80
  10   2  -6   13.00    1.70
 -10   2   6   17.00    2.00
  10  -2  -6   12.40    1.80
  10  -2  -6   12.90    1.70
 -10  -2   6   14.40    2.30
  10  -2  -6   12.80    1.70
 -10  -2   6   15.30    1.90
  10   2  -5    7.20    1.10
 -10   2   5    5.00    1.20
  10   2  -5    5.60    1.20
  10  -2  -5    8.30    1.50
 -10  -2   5    8.70    1.50
 -10   2   4   34.30    2.70
  10   2  -4   33.90    2.50
  10   2  -4   26.00    2.50
 -10   2   4   30.40    2.50
 -10   2   4   24.70    2.40
  10  -2  -4   30.50    2.50
 -10  -2   4   28.90    2.40
 -10  -2   4   32.10    2.40
  10  -2  -4   30.50    2.50
  10  -2  -4   30.00    2.40
 -10   2   3    9.00    1.70
  10   2  -3   11.10    1.70
 -10   2   3   10.90    1.70
 -10   2   3    9.00    1.40
 -10   2   3    9.30    1.50
  10   2  -3    8.60    1.40
 -10  -2   3    8.40    1.50
  10  -2  -3    8.90    1.50
  10  -2  -3    8.50    1.60
  10  -2  -3    7.50    1.10
 -10  -2   3    7.40    1.40
  10   2  -2   14.30    1.70
 -10   2   2   20.30    2.10
 -10   2   2   17.30    1.80
  10   2  -2   18.10    2.00
 -10  -2   2   16.40    1.90
 -10  -2   2   15.30    1.60
  10  -2  -2   18.80    2.00
  10  -2  -2   18.30    1.80
 -10  -2   2   16.40    1.80
 -10   2   1   49.60    3.70
 -10   2   1   53.99    3.60
 -10  -2   1   49.50    4.10
 -10  -2   1   47.20    4.00
 -10  -2   1   49.30    4.00
 -10  -2   1   50.99    3.50
 -10   2   0    2.00    0.90
 -10   2   0    0.20    0.80
 -10   2   0    0.50    0.90
 -10   2   0   -0.50    1.00
  10  -2   0   -0.10    0.80
 -10  -2   0    1.00    0.80
 -10  -2   0    0.70    1.00
 -10  -2   0   -1.10    0.80
 -10  -2   0    0.40    0.80
  10  -2   0    0.20    1.10
 -10  -2   0    1.00    0.80
 -10   2  -1    9.40    1.30
  10  -2   1   10.40    1.60
 -10  -2  -1    8.20    1.20
  10  -2   1    9.50    1.30
 -10   2  -2   -0.60    1.00
 -10   2  -2    2.50    1.00
 -10   2  -2    0.70    0.90
 -10  -2  -2    1.00    1.00
 -10  -2  -2    0.00    0.80
 -10  -2  -2    1.50    1.00
 -10  -2  -2    1.00    0.90
 -10  -2  -2    1.70    1.00
 -10   2  -3    1.00    1.10
 -10   2  -3    3.90    1.00
 -10   2  -3    1.60    1.00
 -10   2  -3    1.20    1.20
 -10  -2  -3    3.10    1.00
 -10  -2  -3    3.30    1.10
 -10  -2  -3    1.90    0.90
 -10  -2  -3    3.00    1.10
 -10  -2  -3    3.80    1.00
 -10   2  -4   -0.80    1.10
 -10   2  -4   -3.50    1.70
 -10   2  -4    0.20    0.80
 -10   2  -4    0.50    0.80
 -10  -2  -4   -0.30    0.90
 -10  -2  -4   -0.50    0.60
 -10  -2  -4    0.60    0.80
 -10  -2  -4    0.00    0.80
 -10  -2  -5    3.20    1.10
 -10  -2  -5    1.20    0.70
 -10  -2  -5    0.80    0.70
 -10   2  -6    0.30    0.50
 -10   2  -6    0.10    0.50
 -10  -2  -6    1.20    0.50
 -10  -2  -6    0.50    0.40
 -10  -2  -6   -0.10    0.40
  10  -3 -12   12.70    1.40
  10  -3 -12   10.30    1.30
  10  -3 -11   19.50    1.80
  10  -3 -11   16.80    1.70
 -10   3  10   17.00    2.00
 -10   3  10   23.20    2.00
  10   3 -10   17.20    1.90
 -10  -3  10   17.20    2.10
  10  -3 -10   18.50    2.40
  10   3  -9   24.40    2.40
 -10   3   9   27.60    2.40
 -10   3   9   26.80    2.50
  10  -3  -9   27.20    2.40
 -10  -3   9   22.10    2.60
  10   3  -8   59.29    3.90
  10   3  -8   50.49    3.90
  10   3  -8   51.39    3.70
 -10   3   8   48.20    3.90
 -10   3   8   51.49    3.80
  10   3  -8   50.69    3.80
  10  -3  -8   46.60    3.80
  10  -3  -8   54.59    3.80
  10  -3  -8   49.00    3.80
 -10  -3   8   58.29    4.00
 -10   3   7   12.00    1.50
  10   3  -7   12.00    1.60
  10   3  -7   13.00    1.90
  10   3  -7    9.60    1.40
  10   3  -7   15.10    1.90
 -10   3   7   14.00    2.00
  10  -3  -7    9.20    1.40
  10  -3  -7   11.90    1.80
  10  -3  -7   10.80    1.70
 -10  -3   7   13.60    2.00
  10   3  -6   38.60    3.10
 -10   3   6   41.70    3.20
  10   3  -6   41.80    3.10
 -10   3   6   34.30    3.00
  10  -3  -6   39.00    3.00
  10  -3  -6   35.90    3.00
  10  -3  -6   46.90    3.60
 -10   3   5   33.90    2.70
  10   3  -5   31.60    2.80
 -10   3   5   30.20    2.60
 -10   3   5   27.80    2.60
  10   3  -5   35.50    2.70
  10  -3  -5   28.30    2.50
  10  -3  -5   32.70    2.60
 -10  -3   5   36.00    2.60
  10  -3  -5   27.80    2.60
 -10   3   4   17.10    1.80
 -10   3   4   15.10    2.10
  10   3  -4   17.40    1.70
 -10   3   4   15.40    2.20
 -10   3   4   16.40    1.80
  10  -3  -4   17.40    1.80
 -10  -3   4   14.30    1.80
 -10  -3   4   15.70    1.90
 -10  -3   4   12.70    1.60
 -10   3   3   25.60    2.30
 -10   3   3   27.60    2.20
 -10  -3   3   22.70    2.20
  10  -3  -3   19.90    2.40
  10  -3  -3   23.70    2.30
 -10  -3   3   26.50    2.10
 -10  -3   3   28.20    2.20
 -10   3   2   12.90    1.70
 -10   3   2   12.50    2.10
 -10   3   2   14.40    1.70
 -10  -3   2   14.10    1.60
 -10  -3   2   11.30    1.60
  10  -3  -2   12.10    1.60
  10  -3  -2   14.20    1.90
 -10   3   1    8.10    1.20
 -10   3   1    9.00    1.50
 -10   3   1    8.50    1.50
 -10   3   1    4.70    1.30
 -10  -3   1    6.70    1.10
 -10  -3   1    5.40    1.20
  10  -3  -1    6.80    1.30
 -10  -3   1    8.40    1.50
 -10  -3   1    6.20    1.10
  10  -3  -1    5.50    1.10
 -10  -3   1    9.40    1.30
 -10   3   0   17.00    1.80
 -10   3   0   12.40    1.90
 -10   3   0   13.80    1.90
  10  -3   0   16.90    1.80
 -10  -3   0   16.00    1.80
 -10  -3   0   10.50    1.80
 -10  -3   0   12.00    1.60
  10  -3   0   14.10    2.00
 -10  -3   0   12.30    1.50
 -10   3  -1   12.30    2.00
 -10   3  -1   13.40    2.10
 -10   3  -1   12.80    2.00
 -10   3  -1   16.90    2.00
  10  -3   1   14.00    2.40
 -10  -3  -1   16.80    1.80
 -10  -3  -1   15.30    1.80
 -10  -3  -1   17.90    2.10
 -10  -3  -1   17.40    2.00
 -10   3  -2    5.30    1.50
 -10   3  -2    2.80    1.20
 -10   3  -2    4.10    1.90
 -10   3  -2    4.00    1.20
  10  -3   2    4.30    1.60
 -10  -3  -2    6.20    1.50
 -10  -3  -2    2.80    1.20
 -10  -3  -2    3.40    1.30
 -10   3  -3    5.20    1.10
 -10   3  -3    6.00    1.10
 -10   3  -3    4.10    1.40
 -10  -3  -3    5.20    1.20
 -10  -3  -3    5.80    1.10
 -10  -3  -3    5.80    1.20
 -10  -3  -3    5.20    1.10
 -10  -3  -3    4.90    1.00
 -10   3  -4   16.20    1.70
 -10   3  -4   15.60    1.70
 -10  -3  -4   17.60    1.80
 -10  -3  -4   11.40    1.60
 -10  -3  -4   14.80    1.50
 -10   3  -5    1.90    0.70
 -10   3  -5    3.50    0.70
 -10  -3  -5    1.90    0.80
 -10  -3  -5    2.70    0.60
 -10  -3  -5    0.80    1.00
 -10  -3  -5    2.90    0.70
 -10   3  -6    0.90    0.50
 -10   3  -6    0.10    0.40
 -10  -3  -6    0.70    0.40
 -10  -3  -6    0.90    0.40
 -10  -3  -6    0.80    0.50
  10   4 -12    0.50    0.60
  10   4 -12    1.00    0.50
 -10   4  11    2.40    0.80
  10   4 -11    2.30    1.00
  10  -4 -11    1.50    1.20
  10  -4 -11    2.50    0.80
  10   4 -10    4.20    1.00
 -10   4  10    2.60    0.80
  10   4 -10    1.90    0.80
 -10   4  10    2.50    1.00
  10   4 -10    1.20    0.90
  10  -4 -10    1.80    1.00
  10  -4 -10    1.90    0.80
  10   4  -9   27.10    2.40
  10   4  -9   33.20    2.50
 -10   4   9   28.80    2.50
 -10   4   9   26.90    2.40
 -10  -4   9   22.40    2.90
  10  -4  -9   27.90    2.40
  10  -4  -9   24.20    2.40
  10   4  -8    6.50    1.50
  10  -4  -8    4.60    1.30
 -10  -4   8    3.90    1.30
  10   4  -7   89.29    6.10
 -10   4   7   89.39    6.00
  10   4  -7   90.29    5.80
 -10   4   7   98.89    6.00
  10   4  -7   98.99    6.00
  10  -4  -7   90.29    5.90
  10  -4  -7   85.69    5.90
  10  -4  -7   81.89    6.00
  10   4  -6   28.30    2.70
  10   4  -6   23.00    2.30
 -10   4   6   26.90    2.50
 -10   4   6   27.50    2.50
  10   4  -6   28.10    2.20
  10  -4  -6   25.20    2.40
  10  -4  -6   27.50    2.40
 -10  -4   6   27.20    2.50
  10  -4  -6   27.40    2.50
 -10   4   5   38.40    3.00
 -10   4   5   31.40    2.70
 -10   4   5   39.00    2.90
  10  -4  -5   38.60    2.90
  10  -4  -5   37.50    3.00
  10  -4  -5   38.50    2.90
 -10  -4   5   33.00    2.80
  10   4  -4   -1.30    1.10
 -10   4   4    2.20    1.00
  10   4  -4    1.50    0.90
 -10   4   4    0.70    0.90
  10  -4  -4    0.70    0.90
  10  -4  -4    1.60    0.80
  10  -4  -4    0.50    0.80
 -10  -4   4    0.70    0.70
 -10   4   3   15.90    1.90
 -10   4   3   20.50    2.00
 -10   4   3   17.80    2.00
 -10  -4   3   17.90    1.80
  10  -4  -3   19.30    1.90
 -10  -4   3   16.20    1.90
  10  -4  -3   23.00    2.70
 -10   4   2    7.00    1.20
 -10   4   2    5.70    1.20
 -10   4   2    7.60    1.20
  10  -4  -2    5.20    1.20
 -10  -4   2    6.10    1.10
  10  -4  -2    4.10    1.00
 -10  -4   2    4.30    1.00
 -10   4   1   33.80    2.50
 -10   4   1   29.30    2.50
 -10  -4   1   23.20    2.60
 -10  -4   1   26.70    2.40
  10  -4  -1   26.30    2.60
  10  -4  -1   25.50    2.50
 -10  -4   1   31.60    2.40
 -10  -4   1   31.90    2.40
 -10   4   0   10.20    1.50
 -10   4   0    7.00    1.50
 -10   4   0    7.50    1.30
 -10   4   0    9.60    1.60
  10  -4   0    7.40    1.40
 -10  -4   0    7.30    1.20
 -10  -4   0    9.80    1.50
 -10  -4   0    6.30    1.10
 -10  -4   0    8.70    1.30
  10  -4   0    7.70    1.30
 -10   4  -1   46.70    3.80
 -10   4  -1   52.99    3.70
 -10   4  -1   52.29    3.60
 -10  -4  -1   52.79    3.60
  10  -4   1   44.80    4.60
 -10  -4  -1   55.59    3.80
 -10  -4  -1   42.30    3.70
 -10  -4  -1   47.00    3.60
 -10  -4  -1   49.60    3.60
  10  -4   1   43.30    3.90
 -10   4  -2    1.30    1.00
 -10   4  -2    2.10    1.00
 -10  -4  -2    0.30    0.80
 -10  -4  -2    1.80    1.00
 -10  -4  -2    1.10    1.10
 -10  -4  -2    0.80    1.00
  10  -4   2    3.50    1.20
 -10  -4  -2    1.60    0.90
 -10   4  -3    5.10    1.10
 -10   4  -3    5.90    1.10
 -10  -4  -3    4.10    1.00
 -10  -4  -3    4.00    1.10
 -10  -4  -3    4.10    0.90
 -10  -4  -3    3.40    1.00
 -10   4  -4    1.10    1.20
 -10   4  -4    1.10    0.80
 -10  -4  -4    0.50    0.70
 -10  -4  -4    2.10    0.70
 -10  -4  -4    0.30    0.80
 -10  -4  -4    1.10    0.80
 -10   4  -5    1.50    0.50
 -10   4  -5    1.30    0.60
 -10  -4  -5    1.60    0.50
 -10  -4  -5    2.00    0.70
 -10  -4  -5    1.70    0.50
 -10  -4  -5    2.00    0.60
  10   5 -11   15.50    1.50
 -10   5  11   20.00    1.90
  10   5 -11   16.60    1.60
  10   5 -10    3.10    0.90
 -10   5  10    3.90    0.90
  10   5 -10    1.10    1.20
 -10   5   9   13.90    1.90
 -10   5   9   11.90    1.60
  10   5  -9   15.60    1.70
  10   5  -9   15.60    1.70
  10  -5  -9   13.00    1.50
 -10   5   8    3.70    1.10
  10   5  -8    1.60    1.00
  10   5  -8    4.60    1.00
 -10   5   8    3.00    0.90
  10  -5  -8    3.70    1.00
  10  -5  -8    3.00    1.00
  10   5  -7   26.80    2.50
  10   5  -7   30.90    2.50
  10   5  -7   31.30    2.60
 -10   5   7   37.10    3.60
  10  -5  -7   33.50    2.90
  10  -5  -7   29.80    3.00
 -10   5   6   43.00    3.30
  10   5  -6   43.40    3.30
 -10   5   6   39.50    3.30
  10   5  -6   49.40    3.60
 -10   5   6   38.50    3.00
 -10  -5   6   39.50    4.30
  10  -5  -6   46.60    3.20
  10  -5  -6   39.70    3.20
  10  -5  -6   41.80    3.30
 -10   5   5   31.50    2.60
 -10   5   5   34.00    2.80
  10  -5  -5   33.60    2.80
  10  -5  -5   30.20    2.70
 -10  -5   5   36.60    2.90
  10  -5  -5   39.10    2.80
 -10   5   4    6.70    1.20
 -10   5   4    8.40    1.20
 -10   5   4   11.90    1.70
  10  -5  -4    9.20    1.60
  10  -5  -4    7.30    1.20
 -10  -5   4   10.50    1.50
 -10  -5   4    8.20    1.20
 -10   5   3   66.49    4.70
 -10   5   3   76.89    4.70
 -10   5   3   71.09    4.80
 -10  -5   3   73.59    4.60
  10  -5  -3   61.49    4.70
  10  -5  -3   63.09    4.70
 -10   5   2   13.20    1.80
 -10   5   2   12.10    1.80
 -10   5   2   10.20    1.50
 -10  -5   2    9.20    1.60
  10  -5  -2   10.40    1.90
 -10  -5   2   14.80    1.60
  10  -5  -2   11.50    1.70
 -10   5   1    3.00    1.10
 -10   5   1    3.10    1.10
 -10   5   1    2.30    1.00
 -10  -5   1    0.80    1.30
 -10  -5   1    1.80    0.90
  10  -5  -1    1.80    1.00
 -10  -5   1    4.00    1.00
 -10  -5   1    3.20    0.90
  10  -5  -1    1.00    1.00
 -10   5   0   14.60    2.00
 -10   5   0   16.30    1.90
  10  -5   0   15.20    2.00
 -10  -5   0   14.40    2.20
 -10  -5   0   15.70    1.80
 -10   5  -1    3.10    1.50
 -10   5  -1    4.10    1.10
 -10   5  -1    5.40    1.10
 -10  -5  -1    7.30    1.20
 -10  -5  -1    5.10    1.10
  10  -5   1    4.20    1.20
 -10  -5  -1    6.60    1.10
 -10  -5  -1    6.80    1.20
 -10   5  -2    4.50    1.10
 -10   5  -2    4.00    1.00
 -10  -5  -2    3.70    0.80
 -10  -5  -2    4.70    1.10
 -10  -5  -2    2.80    1.00
 -10  -5  -2    5.00    1.10
  10  -5   2    3.70    1.90
 -10   5  -3   21.50    2.00
 -10   5  -3   24.40    2.20
 -10  -5  -3   27.50    2.20
 -10  -5  -3   25.50    2.20
 -10  -5  -3   18.40    2.90
 -10  -5  -3   24.50    2.10
 -10   5  -4    1.90    0.70
 -10  -5  -4    1.60    0.70
 -10  -5  -4    1.90    0.50
 -10  -5  -4    1.30    0.70
 -10  -5  -4    0.90    0.70
 -10   5  -5    2.40    0.60
 -10  -5  -5    1.10    0.60
 -10  -5  -5    2.50    0.60
 -10  -5  -5    1.50    0.50
  10   6 -11    3.30    0.70
 -10   6  11    4.60    0.80
 -10   6  11    3.10    0.50
 -10   6  10    2.20    0.60
  10   6 -10    2.90    0.70
 -10  -6  10    2.50    0.80
  10   6  -9   10.90    1.90
 -10   6   9    9.80    1.50
 -10  -6   9   12.50    1.80
 -10   6   8    4.40    1.70
 -10   6   8    7.10    1.10
  10   6  -8    6.70    1.00
 -10  -6   8   10.20    1.70
  10  -6  -8    8.40    1.20
  10  -6  -8    6.20    2.00
 -10   6   7   37.50    3.00
  10   6  -7   43.50    2.90
 -10   6   7   34.70    2.80
  10  -6  -7   41.60    2.90
 -10   6   6   32.50    2.50
 -10   6   6   29.30    2.70
  10   6  -6   31.10    2.60
  10  -6  -6   40.50    2.70
  10  -6  -6   32.70    2.70
 -10   6   5   16.20    2.30
 -10   6   5    9.70    1.70
 -10   6   5    8.60    1.60
  10  -6  -5   13.30    2.00
 -10   6   4   12.80    2.30
 -10   6   4   17.00    2.40
  10  -6  -4   14.60    2.60
 -10  -6   4   15.60    2.10
  10  -6  -4   18.10    2.80
 -10   6   3    1.60    1.20
 -10   6   3    2.00    1.80
 -10  -6   3    3.50    0.90
  10  -6  -3    2.20    1.50
 -10  -6   3   -0.70    1.30
 -10   6   2    9.30    2.00
  10  -6  -2   13.50    1.90
 -10   6   1    7.80    1.10
  10  -6  -1    6.80    1.20
 -10  -6   1    6.90    1.20
 -10  -6   1    9.20    1.40
  10  -6  -1    6.60    1.60
 -10   6   0    4.20    1.10
 -10   6   0    6.60    1.10
 -10  -6   0    4.50    1.00
  10  -6   0    5.20    1.10
 -10  -6   0    5.20    1.00
 -10   6  -1    3.10    0.90
 -10   6  -1    2.30    0.90
 -10  -6  -1    2.10    0.70
  10  -6   1    1.80    1.20
 -10   6  -2    4.30    1.00
 -10   6  -2    2.90    0.90
 -10  -6  -2    4.00    0.90
 -10  -6  -2    3.10    0.80
 -10  -6  -2    2.20    0.80
 -10   6  -3    3.00    1.10
 -10   6  -3    2.10    0.70
 -10  -6  -3    2.20    0.80
 -10  -6  -3    2.20    0.70
 -10  -6  -3    3.10    0.90
 -10   6  -4    0.80    0.50
 -10  -6  -4    1.10    0.60
 -10  -6  -4    0.70    0.50
 -10  -6  -4    0.30    0.50
 -10   7  10    0.00    0.70
  10   7 -10    0.90    0.40
 -10  -7  10    1.40    0.50
 -10   7   9    5.40    0.90
 -10   7   9    5.50    0.80
  10   7  -9    3.70    0.80
 -10   7   8    1.30    0.80
  10   7  -8    1.60    0.70
  10  -7  -8    0.90    0.70
 -10  -7   8    2.20    1.30
 -10   7   7   15.90    1.60
  10  -7  -7   12.10    1.50
 -10   7   6    8.60    1.40
 -10   7   6    6.00    1.40
  10  -7  -6    8.90    1.40
  10  -7  -6    9.10    2.00
 -10   7   5    3.80    1.30
 -10   7   5    5.50    1.10
 -10   7   5    6.50    1.10
  10  -7  -5    5.20    1.00
 -10  -7   5    5.50    1.00
 -10   7   4   14.50    1.90
 -10   7   4   18.50    1.80
  10  -7  -4   15.80    1.90
 -10  -7   4   19.80    1.70
 -10   7   3    5.30    1.20
 -10   7   3    4.50    2.20
 -10  -7   3    7.00    1.00
  10  -7  -3    7.10    1.20
 -10   7   2   10.50    1.70
 -10   7   2    9.70    1.50
 -10  -7   2   10.50    1.40
 -10   7   1   10.50    1.40
 -10   7   1    6.80    1.20
 -10  -7   1    9.60    1.30
 -10   7   0    1.20    0.90
 -10   7   0    1.40    0.70
 -10  -7   0    1.30    0.70
  10  -7   0    0.70    1.10
 -10   7  -1   17.30    1.70
 -10   7  -1   20.20    1.80
 -10  -7  -1   19.10    1.80
 -10   7  -2    0.10    0.70
 -10   7  -2    0.00    0.60
 -10  -7  -2    0.60    0.60
 -10  -7  -2   -0.20    0.60
 -10   7  -3   18.10    1.60
 -10  -7  -3   15.60    1.50
 -10  -7  -3   21.60    1.60
 -10   8   9    2.00    0.60
 -10  -8   9    0.80    0.80
 -10   8   8    0.20    0.50
 -10  -8   8    0.50    0.60
 -10   8   7   13.70    1.50
 -10  -8   7   18.60    1.70
 -10   8   6   -0.60    0.80
 -10  -8   6    1.50    0.90
  10  -8  -6    0.30    0.60
 -10  -8   6    0.60    0.80
 -10   8   5    5.30    0.90
 -10   8   5    4.60    0.90
 -10  -8   5    5.80    0.90
 -10   8   4   27.30    2.30
  10  -8  -4   31.20    2.40
 -10  -8   4   32.00    2.30
 -10   8   3    5.20    0.90
 -10   8   3    6.60    1.10
 -10  -8   3    7.20    1.20
  10  -8  -3    5.30    1.00
 -10  -8   3    7.60    1.30
 -10   8   2   20.00    1.90
 -10   8   2   22.70    1.90
 -10   8   1   22.00    2.20
 -10  -8   1   23.50    1.90
 -10   8   0    0.00    0.60
 -10   8   0    1.50    0.80
 -10  -8   0    1.40    0.70
 -10   8  -1    7.00    1.10
 -10  -8  -1    8.90    1.10
 -10   8  -2    0.40    0.50
 -10  -8  -2    0.50    0.50
 -10   9   7   -0.10    0.50
 -10  -9   7    0.00    0.70
 -10  -9   6   33.20    2.40
 -10  -9   6   31.40    2.60
 -10   9   5    1.60    0.60
 -10  -9   5    2.30    0.90
  10  -9  -5    2.40    0.80
 -10   9   4    7.60    1.00
 -10   9   4    8.20    1.00
  10  -9  -4    8.10    1.10
 -10   9   3   28.80    2.10
 -10   9   3   26.50    2.10
  10  -9  -3   31.20    2.20
 -10  -9   3   31.40    2.30
 -10   9   2    4.50    0.70
 -10   9   2    4.30    0.70
  10  -9  -2    5.00    0.80
 -10   9   1    7.50    1.00
 -10   9   1    6.40    0.90
 -10   9   0   20.30    1.70
 -10  -9   0   26.90    1.80
  11   0 -12   11.20    1.40
 -11   0  12   12.80    1.40
  11   0 -11    0.20    0.70
 -11   0  11    0.80    0.90
  11   0 -11   -0.40    0.70
  11   0 -10   52.19    3.70
  11   0 -10   54.59    3.90
  11   0  -9    1.20    1.10
  11   0  -9   -0.30    0.80
  11   0  -9   -0.20    1.00
  11   0  -9    1.80    1.00
 -11   0   9    0.40    1.40
  11   0  -8   59.19    4.50
  11   0  -8   68.59    4.50
  11   0  -8   60.89    4.40
 -11   0   8   65.29    4.70
 -11   0   7   -1.50    1.00
  11   0  -7   -0.10    0.90
  11   0  -7    0.70    0.90
  11   0  -7   -1.50    0.80
 -11   0   6  183.18   11.40
  11   0  -6  180.08   11.40
  11   0  -6  185.28   11.30
  11   0  -6  183.88   11.30
 -11   0   6  181.78   11.30
  11   0  -5    1.60    1.10
 -11   0   5    1.20    1.00
 -11   0   5    1.50    1.00
  11   0  -5   -0.10    0.80
  11   0  -5    1.40    0.90
 -11   0   5   -0.70    1.00
  11   0  -4  304.07   18.10
  11   0  -4  318.37   18.00
 -11   0   4  290.97   18.00
 -11   0   4  268.17   18.00
 -11   0   4  296.67   17.90
  11   0  -4  309.47   18.00
 -11   0   3    0.00    1.30
  11   0  -3    2.50    0.90
 -11   0   3    4.00    0.90
  11   0  -3    1.70    1.00
 -11   0   2   95.79    6.20
 -11   0   2   97.79    6.30
  11   0  -2  103.99    6.30
  11   0  -2  104.99    6.50
 -11   0   2   94.29    6.30
 -11   0   2   89.99    6.50
  11   0  -1   -1.20    1.00
  11   0  -1    2.70    1.00
 -11   0   1    0.50    0.80
 -11   0   1    0.90    0.90
 -11   0   1    0.40    0.80
 -11   0   0   25.20    2.30
 -11   0   0   29.80    2.50
 -11   0   0   30.50    2.50
 -11   0   0   22.80    2.50
 -11   0  -1    2.20    0.90
 -11   0  -1    0.50    0.80
 -11   0  -1    0.40    1.00
 -11   0  -1    0.00    1.00
 -11   0  -2   54.29    3.90
 -11   0  -2   55.29    3.90
 -11   0  -3    0.70    0.80
 -11   0  -3    0.20    0.90
 -11   0  -3   -0.50    0.70
 -11   0  -3    0.50    0.90
 -11   0  -4   14.60    1.90
 -11   0  -4   13.60    1.50
 -11   0  -4   15.40    1.50
 -11   0  -5   -1.00    0.70
 -11   0  -5    0.40    0.50
 -11   0  -5   -0.10    0.50
  11   1 -12    8.90    1.40
  11   1 -12   11.10    1.30
  11  -1 -12   10.00    1.30
  11   1 -11   -0.40    0.70
  11   1 -11    0.30    0.80
  11  -1 -11    0.50    0.70
 -11  -1  11    2.30    1.60
  11   1 -10  110.79    7.00
  11   1 -10   99.19    7.20
  11   1 -10  125.89    7.20
  11  -1 -10  113.39    7.10
  11  -1 -10  124.29    7.20
  11  -1 -10  100.69    7.10
 -11   1   9    6.70    1.40
  11   1  -9    7.10    1.30
  11   1  -9    8.70    1.90
  11   1  -9    7.10    1.20
  11   1  -9   10.10    1.70
[truncated: 62,552 more chars]
