# Supplementary material for: Structural Phase Transformations Induced by Guest Molecules in a Nickel-Based 2D Square Lattice Coordination Network
Source: Chem Mater. 2023 Jan 10;35(2):783–91. doi: 10.1021/acs.chemmater.2c03662 (PMC9878710; doi:10.1021/acs.chemmater.2c03662)
Supplement: Supplementary file 6 — cm2c03662_si_006.cif [file cm2c03662_si_006.cif]

####################################################################### 
# 
# This file contains crystal structure data downloaded from the 
# Cambridge Structural Database (CSD) hosted by the Cambridge 
# Crystallographic Data Centre (CCDC).
# 
# Full information about CCDC data access policies and citation 
# guidelines are available at http://www.ccdc.cam.ac.uk/access/V1 
# 
# Audit and citation data items may have been added by the CCDC. 
# Please retain this information to preserve the provenance of 
# this file and to allow appropriate attribution of the data. 
# 
#######################################################################
data_sql-(azpy)(pdia)-Ni-alpha
_audit_creation_date               2022-10-13
_audit_creation_method
;
Olex2 1.3
(compiled 2020.11.12 svn.r5f609507 for OlexSys, GUI svn.r6408)
;
_shelx_SHELXL_version_number       2016/6
loop_
  _audit_author_name
  _audit_author_address
 'Xia Li'
;
University of Limerick
China
;

_audit_contact_author_address      ?
_audit_contact_author_email        ?
_audit_contact_author_name         ''
_audit_contact_author_phone        ?
_audit_update_record
;
2022-06-11 deposited with the CCDC.	2022-10-13 downloaded from the CCDC.
;
_publ_contact_author_id_orcid      ?
_chemical_name_common              sql-(azpy)(pdia)-Ni-\a
_chemical_name_systematic          ?
_chemical_formula_moiety           'C24 H18 N6 Ni O5, C3 H7 N O'
_chemical_formula_sum              'C27 H25 N7 Ni O6'
_chemical_formula_weight           602.25
_chemical_absolute_configuration   ?
_chemical_melting_point            ?
loop_
  _atom_type_symbol
  _atom_type_description
  _atom_type_scat_dispersion_real
  _atom_type_scat_dispersion_imag
  _atom_type_scat_source
 C C 0.0033 0.0016 'International Tables Vol C Tables 4.2.6.8 and 6.1.1.4'
 H H 0.0000 0.0000 'International Tables Vol C Tables 4.2.6.8 and 6.1.1.4'
 N N 0.0061 0.0033 'International Tables Vol C Tables 4.2.6.8 and 6.1.1.4'
 O O 0.0106 0.0060 'International Tables Vol C Tables 4.2.6.8 and 6.1.1.4'
 Ni Ni 0.3393 1.1124 'International Tables Vol C Tables 4.2.6.8 and 6.1.1.4'

_shelx_space_group_comment
;
The symmetry employed for this shelxl refinement is uniquely defined
by the following loop, which should always be used as a source of
symmetry information in preference to the above space-group names.
They are only intended as comments.
;
_space_group_crystal_system        'monoclinic'
_space_group_IT_number             7
_space_group_name_H-M_alt          'P 1 c 1'
_space_group_name_Hall             'P -2yc'
loop_
  _space_group_symop_operation_xyz
 'x, y, z'
 'x, -y, z+1/2'

_cell_length_a                     13.2072(4)
_cell_length_b                     10.1554(3)
_cell_length_c                     11.2001(4)
_cell_angle_alpha                  90
_cell_angle_beta                   113.9200(10)
_cell_angle_gamma                  90
_cell_volume                       1373.19(8)
_cell_formula_units_Z              2
_cell_measurement_reflns_used      9874
_cell_measurement_temperature      150(2)
_cell_measurement_theta_max        27.5105
_cell_measurement_theta_min        2.825
_shelx_estimated_absorpt_T_max     0.863
_shelx_estimated_absorpt_T_min     0.863
_exptl_absorpt_coefficient_mu      0.761
_exptl_absorpt_correction_T_max    ?
_exptl_absorpt_correction_T_min    ?
_exptl_absorpt_correction_type     multi-scan
_exptl_absorpt_process_details     SADABS,2016
_exptl_absorpt_special_details     ?
_exptl_crystal_colour              brown
_exptl_crystal_colour_primary      brown
_exptl_crystal_density_diffrn      1.457
_exptl_crystal_density_meas        ?
_exptl_crystal_density_method      ?
_exptl_crystal_description         block
_exptl_crystal_F_000               624
_exptl_crystal_size_max            0.2
_exptl_crystal_size_mid            0.2
_exptl_crystal_size_min            0.2
_exptl_transmission_factor_max     0.7456
_exptl_transmission_factor_min     0.6514
_diffrn_reflns_av_R_equivalents    0.0350
_diffrn_reflns_av_unetI/netI       0.0358
_diffrn_reflns_Laue_measured_fraction_full  0.998
_diffrn_reflns_Laue_measured_fraction_max  0.998
_diffrn_reflns_limit_h_max         17
_diffrn_reflns_limit_h_min         -17
_diffrn_reflns_limit_k_max         13
_diffrn_reflns_limit_k_min         -13
_diffrn_reflns_limit_l_max         14
_diffrn_reflns_limit_l_min         -14
_diffrn_reflns_number              25510
_diffrn_reflns_point_group_measured_fraction_full  0.998
_diffrn_reflns_point_group_measured_fraction_max  0.998
_diffrn_reflns_theta_full          25.242
_diffrn_reflns_theta_max           28.336
_diffrn_reflns_theta_min           3.375
_diffrn_ambient_temperature        150(2)
_diffrn_detector_area_resol_mean   ?
_diffrn_measured_fraction_theta_full  0.998
_diffrn_measured_fraction_theta_max  0.998
_diffrn_measurement_device_type    'CCD area detector'
_diffrn_measurement_method         'phi and omega scans'
_diffrn_radiation_type             MoK\a
_diffrn_radiation_wavelength       0.71073
_diffrn_source                     'microfocus sealed X-ray tube'
_reflns_Friedel_coverage           0.996
_reflns_Friedel_fraction_full      0.998
_reflns_Friedel_fraction_max       0.998
_reflns_number_gt                  6052
_reflns_number_total               6802
_reflns_special_details
;
 Reflections were merged by SHELXL according to the crystal
 class for the calculation of statistics and refinement.
 
 _reflns_Friedel_fraction is defined as the number of unique
 Friedel pairs measured divided by the number that would be
 possible theoretically, ignoring centric projections and
 systematic absences.
;
_reflns_threshold_expression       'I > 2\s(I)'
_computing_cell_refinement         'SAINT (Bruker, 2016)'
_computing_data_collection         'APEX3 (Bruker, 2016)'
_computing_data_reduction          'SAINT (Bruker, 2016)'
_computing_molecular_graphics      'Olex2 1.3 (Dolomanov et al., 2009)'
_computing_publication_material    'Olex2 1.3 (Dolomanov et al., 2009)'
_computing_structure_refinement    'SHELXL-2016/6 (Sheldrick, 2016)'
_computing_structure_solution      'SHELXT 2014/5 (Sheldrick, 2014)'
_refine_diff_density_max           0.706
_refine_diff_density_min           -0.469
_refine_diff_density_rms           0.061
_refine_ls_abs_structure_details
;
 Refined as an inversion twin.
;
_refine_ls_abs_structure_Flack     0.470(18)
_refine_ls_extinction_coef         .
_refine_ls_extinction_method       none
_refine_ls_goodness_of_fit_ref     1.036
_refine_ls_hydrogen_treatment      mixed
_refine_ls_matrix_type             full
_refine_ls_number_parameters       371
_refine_ls_number_reflns           6802
_refine_ls_number_restraints       2
_refine_ls_R_factor_all            0.0516
_refine_ls_R_factor_gt             0.0422
_refine_ls_restrained_S_all        1.036
_refine_ls_shift/su_max            0.000
_refine_ls_shift/su_mean           0.000
_refine_ls_structure_factor_coef   Fsqd
_refine_ls_weighting_details      
 'w=1/[\s^2^(Fo^2^)+(0.0321P)^2^+1.3123P] where P=(Fo^2^+2Fc^2^)/3'
_refine_ls_weighting_scheme        calc
_refine_ls_wR_factor_gt            0.0888
_refine_ls_wR_factor_ref           0.0939
_refine_special_details
;
 Refined as a 2-component inversion twin.
;
_olex2_refinement_description
;
1. Twinned data refinement
 Scales: 0.52961
 0.47039
2. Uiso/Uaniso restraints and constraints
Uanis(N5) = Uanis(N6) = Uanis(N5A) = Uanis(N6A)
Uanis(N4) = Uanis(C10) = Uanis(C9) = Uanis(C8) = Uanis(C7) = Uanis(C6)
3. Others
 Sof(N3A)=Sof(N2A)=1-FVAR(1)
 Sof(N2)=Sof(N3)=FVAR(1)
 Sof(N5A)=Sof(N6A)=1-FVAR(2)
 Sof(N6)=Sof(N5)=FVAR(2)
4.a Aromatic/amide H refined with riding coordinates:
 C13(H13), C18(H18), C1(H1), C16(H16), C10(H10), C8(H8), C7(H7), C9(H9),
 C2(H2), C5(H5), C4(H4), C24(H24), C1B(H1B), C21(H21), C20(H20), C23(H23),
 C22(H22)
4.b Idealised Me refined as rotating group:
 C3B(H3B1,H3B2,H3B3), C2B(H2B1,H2B2,H2B3)
;
_atom_sites_solution_hydrogens     mixed
_atom_sites_solution_primary       ?
_atom_sites_solution_secondary     ?
loop_
  _atom_site_label
  _atom_site_type_symbol
  _atom_site_fract_x
  _atom_site_fract_y
  _atom_site_fract_z
  _atom_site_U_iso_or_equiv
  _atom_site_adp_type
  _atom_site_occupancy
  _atom_site_site_symmetry_order
  _atom_site_calc_flag
  _atom_site_refinement_flags_posn
  _atom_site_refinement_flags_adp
  _atom_site_refinement_flags_occupancy
  _atom_site_disorder_assembly
  _atom_site_disorder_group
 Ni01 Ni 0.31212(5) 0.47378(4) 0.78129(5) 0.02230(12) Uani 1 1 d . . . . .
 O5 O 0.3807(3) 0.3997(3) 0.9667(3) 0.0284(7) Uani 1 1 d . . . . .
 O4 O 0.2561(3) -0.4027(3) 0.6162(3) 0.0261(6) Uani 1 1 d . . . . .
 O3 O 0.3194(3) -0.3179(3) 0.8145(3) 0.0262(7) Uani 1 1 d . . . . .
 O1 O 0.2777(3) 0.2981(3) 0.6878(3) 0.0318(7) Uani 1 1 d . . . . .
 O2 O 0.3749(3) 0.1701(3) 0.8587(3) 0.0364(8) Uani 1 1 d . . . . .
 N4 N 0.4701(5) 0.4802(6) 0.7828(6) 0.0481(6) Uani 1 1 d . . . . .
 N1 N 1.1528(3) 0.4793(3) 0.7804(4) 0.0193(7) Uani 1 1 d . . . . .
 C13 C 0.2955(3) -0.0579(4) 0.7114(4) 0.0224(8) Uani 1 1 d . . . . .
 H13 H 0.339145 -0.067601 0.802297 0.027 Uiso 1 1 calc R U . . .
 C11 C 0.3119(4) 0.1873(4) 0.7421(4) 0.0265(9) Uani 1 1 d . . . . .
 C12 C 0.2711(4) 0.0683(4) 0.6558(4) 0.0242(8) Uani 1 1 d . . . . .
 C14 C 0.2559(3) -0.1685(4) 0.6334(4) 0.0225(8) Uani 1 1 d . . . . .
 C18 C 0.2063(4) 0.0806(4) 0.5229(4) 0.0295(9) Uani 1 1 d . . . . .
 H18 H 0.189242 0.165641 0.484592 0.035 Uiso 1 1 calc R U . . .
 N2 N 0.8219(15) 0.4702(11) 0.7330(11) 0.042(4) Uani 0.61(4) 1 d . . P A 1
 C15 C 0.2789(4) -0.3033(4) 0.6928(4) 0.0243(9) Uani 1 1 d . . . . .
 C1 C 1.1278(5) 0.5602(6) 0.8583(6) 0.0471(13) Uani 1 1 d . . . . .
 H1 H 1.185062 0.611971 0.920017 0.056 Uiso 1 1 calc R U . . .
 C16 C 0.1927(4) -0.1551(4) 0.5009(4) 0.0269(9) Uani 1 1 d . . . . .
 H16 H 0.167410 -0.231244 0.447798 0.032 Uiso 1 1 calc R U . . .
 C10 C 0.6502(5) 0.5844(6) 0.8637(6) 0.0481(6) Uani 1 1 d . . . . .
 H10 H 0.699207 0.649324 0.917806 0.058 Uiso 1 1 calc R U . . .
 C3 C 0.9385(7) 0.4926(10) 0.7655(10) 0.074(2) Uani 1 1 d . . . . .
 C17 C 0.1662(4) -0.0311(4) 0.4453(4) 0.0288(9) Uani 1 1 d . . . . .
 N6 N 0.0980(4) -0.0366(5) 0.3093(5) 0.0307(8) Uani 0.829(7) 1 d . . P B 3
 C8 C 0.5034(5) 0.4008(6) 0.7103(6) 0.0481(6) Uani 1 1 d . . . . .
 H8 H 0.453187 0.336980 0.655940 0.058 Uiso 1 1 calc R U . . .
 C7 C 0.6095(4) 0.4087(6) 0.7122(6) 0.0481(6) Uani 1 1 d . . . . .
 H7 H 0.631641 0.350372 0.660869 0.058 Uiso 1 1 calc R U . . .
 C9 C 0.5435(4) 0.5704(6) 0.8581(6) 0.0481(6) Uani 1 1 d . . . . .
 H9 H 0.520993 0.627333 0.910154 0.058 Uiso 1 1 calc R U . . .
 N5 N 0.0592(4) 0.0735(5) 0.2623(5) 0.0307(8) Uani 0.829(7) 1 d . . P B 3
 C2 C 1.0216(7) 0.5714(8) 0.8523(8) 0.075(2) Uani 1 1 d . . . . .
 H2 H 1.005718 0.632144 0.906838 0.090 Uiso 1 1 calc R U . . .
 N1B N 0.6127(5) 1.0521(7) 1.0764(6) 0.0688(16) Uani 1 1 d . . . . .
 C5 C 1.0722(5) 0.4054(6) 0.6997(7) 0.0590(16) Uani 1 1 d . . . . .
 H5 H 1.088796 0.344760 0.645508 0.071 Uiso 1 1 calc R U . . .
 O1B O 0.6401(6) 0.8443(6) 1.0212(7) 0.109(2) Uani 1 1 d . . . . .
 C6 C 0.6820(6) 0.5030(7) 0.7899(7) 0.0481(6) Uani 1 1 d . . . . .
 N3 N 0.7991(14) 0.5330(12) 0.8151(12) 0.039(3) Uani 0.61(4) 1 d . . P A 1
 C4 C 0.9661(6) 0.4117(8) 0.6902(10) 0.087(3) Uani 1 1 d . . . . .
 H4 H 0.910886 0.357377 0.628677 0.104 Uiso 1 1 calc R U . . .
 C19 C -0.0122(5) 0.0650(7) 0.1249(5) 0.0501(14) Uani 1 1 d . . . . .
 C24 C -0.0451(6) -0.0486(9) 0.0507(7) 0.067(2) Uani 1 1 d . . . . .
 H24 H -0.020649 -0.132016 0.090230 0.081 Uiso 1 1 calc R U . . .
 C1B C 0.6544(7) 0.9625(9) 1.0228(8) 0.072(2) Uani 1 1 d . . . . .
 H1B H 0.700053 0.993898 0.981614 0.087 Uiso 1 1 calc R U . . .
 C21 C -0.1143(7) 0.1890(10) -0.0622(9) 0.086(3) Uani 1 1 d . . . . .
 H21 H -0.138303 0.272972 -0.100724 0.103 Uiso 1 1 calc R U . . .
 C20 C -0.0475(6) 0.1818(9) 0.0666(8) 0.074(2) Uani 1 1 d . . . . .
 H20 H -0.025221 0.260420 0.116404 0.088 Uiso 1 1 calc R U . . .
 C23 C -0.1138(6) -0.0410(10) -0.0815(8) 0.078(2) Uani 1 1 d . . . . .
 H23 H -0.137009 -0.118695 -0.132624 0.094 Uiso 1 1 calc R U . . .
 C3B C 0.6411(8) 1.1916(9) 1.0727(12) 0.119(4) Uani 1 1 d . . . . .
 H3B1 H 0.695637 1.199542 1.034389 0.178 Uiso 1 1 calc R U . . .
 H3B2 H 0.672393 1.227113 1.161707 0.178 Uiso 1 1 calc R U . . .
 H3B3 H 0.574222 1.241051 1.019593 0.178 Uiso 1 1 calc R U . . .
 C2B C 0.5369(9) 1.0180(14) 1.1299(11) 0.149(6) Uani 1 1 d . . . . .
 H2B1 H 0.462914 1.049197 1.072377 0.224 Uiso 1 1 calc R U . . .
 H2B2 H 0.559363 1.058870 1.216117 0.224 Uiso 1 1 calc R U . . .
 H2B3 H 0.535562 0.922055 1.138640 0.224 Uiso 1 1 calc R U . . .
 C22 C -0.1477(6) 0.0807(12) -0.1372(7) 0.085(3) Uani 1 1 d . . . . .
 H22 H -0.194101 0.088208 -0.227562 0.101 Uiso 1 1 calc R U . . .
 N3A N 0.775(2) 0.4594(16) 0.7493(18) 0.040(6) Uani 0.39(4) 1 d . . P A 2
 N2A N 0.841(2) 0.5450(17) 0.803(2) 0.038(5) Uani 0.39(4) 1 d . . P A 2
 H17 H 0.351(5) 0.405(6) 1.021(6) 0.046(16) Uiso 1 1 d . . . . .
 H11 H 0.374(6) 0.317(7) 0.936(6) 0.06(2) Uiso 1 1 d . . . . .
 N5A N 0.049(2) -0.055(2) 0.233(2) 0.0307(8) Uani 0.171(7) 1 d . . P B 4
 N6A N 0.097(2) 0.031(3) 0.317(3) 0.0307(8) Uani 0.171(7) 1 d . . P B 4

loop_
  _atom_site_aniso_label
  _atom_site_aniso_U_11
  _atom_site_aniso_U_22
  _atom_site_aniso_U_33
  _atom_site_aniso_U_23
  _atom_site_aniso_U_13
  _atom_site_aniso_U_12
 Ni01 0.0284(2) 0.01266(18) 0.0329(2) 0.0000(3) 0.01963(18) -0.0005(3)
 O5 0.0369(17) 0.0207(15) 0.0332(16) -0.0037(13) 0.0201(14) -0.0016(13)
 O4 0.0368(17) 0.0146(14) 0.0336(16) -0.0055(12) 0.0212(14) -0.0026(12)
 O3 0.0348(18) 0.0126(12) 0.036(2) 0.0003(12) 0.0189(18) 0.0014(14)
 O1 0.046(2) 0.0139(13) 0.0383(19) 0.0021(13) 0.0203(16) 0.0028(13)
 O2 0.051(2) 0.0161(15) 0.0356(18) -0.0023(13) 0.0109(15) 0.0031(15)
 N4 0.0393(13) 0.0569(15) 0.0567(15) 0.0183(11) 0.0284(11) 0.0124(10)
 N1 0.0264(17) 0.0111(14) 0.0258(16) 0.0056(13) 0.0162(14) 0.0015(13)
 C13 0.0261(19) 0.0162(18) 0.027(2) -0.0001(15) 0.0130(16) -0.0004(14)
 C11 0.037(2) 0.0123(18) 0.034(2) -0.0023(16) 0.019(2) -0.0013(18)
 C12 0.032(2) 0.0153(17) 0.030(2) 0.0013(15) 0.0175(17) 0.0011(16)
 C14 0.028(2) 0.0138(17) 0.030(2) -0.0017(15) 0.0153(17) 0.0000(15)
 C18 0.041(3) 0.0202(19) 0.034(2) 0.0067(17) 0.022(2) 0.0058(18)
 N2 0.035(7) 0.055(7) 0.045(5) -0.009(4) 0.024(5) 0.007(5)
 C15 0.027(2) 0.018(2) 0.034(2) -0.0056(18) 0.019(2) -0.0030(17)
 C1 0.045(3) 0.051(3) 0.055(3) -0.004(3) 0.031(3) 0.010(2)
 C16 0.033(2) 0.023(2) 0.030(2) -0.0047(16) 0.0168(18) -0.0027(16)
 C10 0.0393(13) 0.0569(15) 0.0567(15) 0.0183(11) 0.0284(11) 0.0124(10)
 C3 0.031(3) 0.094(6) 0.108(6) 0.040(5) 0.041(4) 0.011(3)
 C17 0.033(2) 0.032(2) 0.024(2) 0.0044(18) 0.0145(17) 0.0025(19)
 N6 0.0369(19) 0.0247(18) 0.0334(19) 0.0052(16) 0.0171(16) 0.0062(15)
 C8 0.0393(13) 0.0569(15) 0.0567(15) 0.0183(11) 0.0284(11) 0.0124(10)
 C7 0.0393(13) 0.0569(15) 0.0567(15) 0.0183(11) 0.0284(11) 0.0124(10)
 C9 0.0393(13) 0.0569(15) 0.0567(15) 0.0183(11) 0.0284(11) 0.0124(10)
 N5 0.0369(19) 0.0247(18) 0.0334(19) 0.0052(16) 0.0171(16) 0.0062(15)
 C2 0.073(5) 0.092(5) 0.087(5) 0.021(4) 0.062(4) 0.033(4)
 N1B 0.050(3) 0.095(5) 0.059(3) -0.004(3) 0.020(3) 0.014(3)
 C5 0.035(3) 0.054(4) 0.079(4) -0.014(3) 0.014(3) -0.010(3)
 O1B 0.151(7) 0.061(4) 0.118(5) -0.013(4) 0.057(5) -0.027(4)
 C6 0.0393(13) 0.0569(15) 0.0567(15) 0.0183(11) 0.0284(11) 0.0124(10)
 N3 0.030(6) 0.051(6) 0.046(5) -0.011(5) 0.026(5) -0.007(5)
 C4 0.028(3) 0.077(5) 0.140(8) 0.011(5) 0.018(4) -0.010(3)
 C19 0.040(3) 0.080(4) 0.034(3) 0.012(3) 0.018(2) 0.009(3)
 C24 0.053(4) 0.085(5) 0.068(4) 0.029(4) 0.029(3) 0.030(4)
 C1B 0.079(5) 0.082(6) 0.067(5) -0.004(4) 0.042(4) -0.013(4)
 C21 0.063(5) 0.106(7) 0.077(5) 0.051(5) 0.017(4) 0.014(4)
 C20 0.058(4) 0.092(6) 0.068(5) 0.021(4) 0.021(4) 0.008(4)
 C23 0.055(4) 0.121(7) 0.059(4) -0.017(5) 0.023(3) 0.011(4)
 C3B 0.070(6) 0.086(7) 0.170(11) -0.048(7) 0.017(6) 0.010(5)
 C2B 0.105(8) 0.266(16) 0.116(8) 0.102(10) 0.085(7) 0.086(9)
 C22 0.046(4) 0.165(10) 0.040(4) 0.034(5) 0.014(3) 0.014(5)
 N3A 0.038(11) 0.041(8) 0.046(8) -0.011(6) 0.022(7) 0.006(6)
 N2A 0.031(10) 0.035(7) 0.061(10) 0.001(7) 0.031(8) -0.001(6)
 N5A 0.0369(19) 0.0247(18) 0.0334(19) 0.0052(16) 0.0171(16) 0.0062(15)
 N6A 0.0369(19) 0.0247(18) 0.0334(19) 0.0052(16) 0.0171(16) 0.0062(15)

_geom_special_details
;
 All esds (except the esd in the dihedral angle between two l.s. planes)
 are estimated using the full covariance matrix.  The cell esds are taken
 into account individually in the estimation of esds in distances, angles
 and torsion angles; correlations between esds in cell parameters are only
 used when they are defined by crystal symmetry.  An approximate (isotropic)
 treatment of cell esds is used for estimating esds involving l.s. planes.
;
loop_
  _geom_bond_atom_site_label_1
  _geom_bond_atom_site_label_2
  _geom_bond_distance
  _geom_bond_site_symmetry_2
  _geom_bond_publ_flag
 Ni01 O5 2.043(3) . ?
 Ni01 O4 2.104(3) 1_565 ?
 Ni01 O3 2.144(3) 1_565 ?
 Ni01 O1 2.025(3) . ?
 Ni01 N4 2.081(6) . ?
 Ni01 N1 2.101(4) 1_455 ?
 Ni01 C15 2.438(4) 1_565 ?
 O5 H17 0.85(6) . ?
 O5 H11 0.90(7) . ?
 O4 C15 1.279(5) . ?
 O3 C15 1.255(6) . ?
 O1 C11 1.271(5) . ?
 O2 C11 1.244(6) . ?
 N4 C8 1.339(8) . ?
 N4 C9 1.352(9) . ?
 N1 C1 1.333(7) . ?
 N1 C5 1.317(7) . ?
 C13 H13 0.9500 . ?
 C13 C12 1.404(5) . ?
 C13 C14 1.389(5) . ?
 C11 C12 1.504(6) . ?
 C12 C18 1.389(6) . ?
 C14 C15 1.499(6) . ?
 C14 C16 1.383(6) . ?
 C18 H18 0.9500 . ?
 C18 C17 1.397(6) . ?
 N2 C3 1.45(2) . ?
 N2 N3 1.25(3) . ?
 C1 H1 0.9500 . ?
 C1 C2 1.382(8) . ?
 C16 H16 0.9500 . ?
 C16 C17 1.385(6) . ?
 C10 H10 0.9500 . ?
 C10 C9 1.393(7) . ?
 C10 C6 1.351(10) . ?
 C3 C2 1.387(13) . ?
 C3 C4 1.330(13) . ?
 C3 N2A 1.60(3) . ?
 C17 N6 1.422(7) . ?
 C17 N6A 1.49(3) . ?
 N6 N5 1.254(7) . ?
 C8 H8 0.9500 . ?
 C8 C7 1.396(7) . ?
 C7 H7 0.9500 . ?
 C7 C6 1.384(10) . ?
 C9 H9 0.9500 . ?
 N5 C19 1.445(8) . ?
 C2 H2 0.9500 . ?
 N1B C1B 1.327(10) . ?
 N1B C3B 1.470(11) . ?
 N1B C2B 1.402(11) . ?
 C5 H5 0.9500 . ?
 C5 C4 1.364(9) . ?
 O1B C1B 1.214(11) . ?
 C6 N3 1.49(2) . ?
 C6 N3A 1.54(3) . ?
 C4 H4 0.9500 . ?
 C19 C24 1.385(11) . ?
 C19 C20 1.343(10) . ?
 C19 N5A 1.67(2) . ?
 C24 H24 0.9500 . ?
 C24 C23 1.390(10) . ?
 C1B H1B 0.9500 . ?
 C21 H21 0.9500 . ?
 C21 C20 1.354(11) . ?
 C21 C22 1.345(13) . ?
 C20 H20 0.9500 . ?
 C23 H23 0.9500 . ?
 C23 C22 1.375(13) . ?
 C3B H3B1 0.9800 . ?
 C3B H3B2 0.9800 . ?
 C3B H3B3 0.9800 . ?
 C2B H2B1 0.9800 . ?
 C2B H2B2 0.9800 . ?
 C2B H2B3 0.9800 . ?
 C22 H22 0.9500 . ?
 N3A N2A 1.21(4) . ?
 N5A N6A 1.25(4) . ?

loop_
  _geom_angle_atom_site_label_1
  _geom_angle_atom_site_label_2
  _geom_angle_atom_site_label_3
  _geom_angle
  _geom_angle_site_symmetry_1
  _geom_angle_site_symmetry_3
  _geom_angle_publ_flag
 O5 Ni01 O4 164.90(11) . 1_565 ?
 O5 Ni01 O3 102.52(13) . 1_565 ?
 O5 Ni01 N4 88.49(19) . . ?
 O5 Ni01 N1 92.56(14) . 1_455 ?
 O5 Ni01 C15 133.43(14) . 1_565 ?
 O4 Ni01 O3 62.57(11) 1_565 1_565 ?
 O4 Ni01 C15 31.63(13) 1_565 1_565 ?
 O3 Ni01 C15 30.94(13) 1_565 1_565 ?
 O1 Ni01 O5 96.61(13) . . ?
 O1 Ni01 O4 98.38(12) . 1_565 ?
 O1 Ni01 O3 160.79(12) . 1_565 ?
 O1 Ni01 N4 92.64(19) . . ?
 O1 Ni01 N1 90.37(14) . 1_455 ?
 O1 Ni01 C15 129.96(14) . 1_565 ?
 N4 Ni01 O4 89.03(17) . 1_565 ?
 N4 Ni01 O3 89.63(18) . 1_565 ?
 N4 Ni01 N1 176.68(15) . 1_455 ?
 N4 Ni01 C15 89.36(18) . 1_565 ?
 N1 Ni01 O4 89.15(13) 1_455 1_565 ?
 N1 Ni01 O3 87.07(13) 1_455 1_565 ?
 N1 Ni01 C15 87.63(14) 1_455 1_565 ?
 Ni01 O5 H17 124(4) . . ?
 Ni01 O5 H11 91(4) . . ?
 H17 O5 H11 109(6) . . ?
 C15 O4 Ni01 88.7(3) . 1_545 ?
 C15 O3 Ni01 87.6(3) . 1_545 ?
 C11 O1 Ni01 124.8(3) . . ?
 C8 N4 Ni01 123.4(5) . . ?
 C8 N4 C9 117.3(6) . . ?
 C9 N4 Ni01 119.3(4) . . ?
 C1 N1 Ni01 121.8(4) . 1_655 ?
 C5 N1 Ni01 121.1(4) . 1_655 ?
 C5 N1 C1 117.1(5) . . ?
 C12 C13 H13 120.0 . . ?
 C14 C13 H13 120.0 . . ?
 C14 C13 C12 120.0(4) . . ?
 O1 C11 C12 116.0(4) . . ?
 O2 C11 O1 125.6(4) . . ?
 O2 C11 C12 118.3(4) . . ?
 C13 C12 C11 119.4(4) . . ?
 C18 C12 C13 119.2(4) . . ?
 C18 C12 C11 121.4(4) . . ?
 C13 C14 C15 120.2(4) . . ?
 C16 C14 C13 120.3(4) . . ?
 C16 C14 C15 119.5(4) . . ?
 C12 C18 H18 119.8 . . ?
 C12 C18 C17 120.5(4) . . ?
 C17 C18 H18 119.8 . . ?
 N3 N2 C3 106.4(14) . . ?
 O4 C15 Ni01 59.6(2) . 1_545 ?
 O4 C15 C14 118.2(4) . . ?
 O3 C15 Ni01 61.5(2) . 1_545 ?
 O3 C15 O4 121.1(4) . . ?
 O3 C15 C14 120.7(4) . . ?
 C14 C15 Ni01 177.8(3) . 1_545 ?
 N1 C1 H1 118.8 . . ?
 N1 C1 C2 122.3(6) . . ?
 C2 C1 H1 118.8 . . ?
 C14 C16 H16 119.9 . . ?
 C14 C16 C17 120.3(4) . . ?
 C17 C16 H16 119.9 . . ?
 C9 C10 H10 121.0 . . ?
 C6 C10 H10 121.0 . . ?
 C6 C10 C9 118.0(7) . . ?
 C2 C3 N2 136.4(10) . . ?
 C2 C3 N2A 96.6(11) . . ?
 C4 C3 N2 106.3(9) . . ?
 C4 C3 C2 117.3(7) . . ?
 C4 C3 N2A 146.1(11) . . ?
 C18 C17 N6 127.9(4) . . ?
 C18 C17 N6A 100.8(12) . . ?
 C16 C17 C18 119.7(4) . . ?
 C16 C17 N6 112.4(4) . . ?
 C16 C17 N6A 139.4(12) . . ?
 N5 N6 C17 112.8(5) . . ?
 N4 C8 H8 119.0 . . ?
 N4 C8 C7 122.1(6) . . ?
 C7 C8 H8 119.0 . . ?
 C8 C7 H7 120.5 . . ?
 C6 C7 C8 118.9(6) . . ?
 C6 C7 H7 120.5 . . ?
 N4 C9 C10 123.6(6) . . ?
 N4 C9 H9 118.2 . . ?
 C10 C9 H9 118.2 . . ?
 N6 N5 C19 111.9(5) . . ?
 C1 C2 C3 119.1(7) . . ?
 C1 C2 H2 120.5 . . ?
 C3 C2 H2 120.5 . . ?
 C1B N1B C3B 119.3(7) . . ?
 C1B N1B C2B 121.6(9) . . ?
 C2B N1B C3B 119.0(9) . . ?
 N1 C5 H5 118.5 . . ?
 N1 C5 C4 123.1(7) . . ?
 C4 C5 H5 118.5 . . ?
 C10 C6 C7 120.1(7) . . ?
 C10 C6 N3 108.4(8) . . ?
 C10 C6 N3A 147.3(10) . . ?
 C7 C6 N3 131.5(8) . . ?
 C7 C6 N3A 92.7(9) . . ?
 N2 N3 C6 107.3(15) . . ?
 C3 C4 C5 121.1(8) . . ?
 C3 C4 H4 119.4 . . ?
 C5 C4 H4 119.4 . . ?
 C24 C19 N5 126.9(6) . . ?
 C24 C19 N5A 76.7(9) . . ?
 C20 C19 N5 114.4(7) . . ?
 C20 C19 C24 118.7(6) . . ?
 C20 C19 N5A 164.5(11) . . ?
 C19 C24 H24 119.9 . . ?
 C19 C24 C23 120.2(7) . . ?
 C23 C24 H24 119.9 . . ?
 N1B C1B H1B 116.8 . . ?
 O1B C1B N1B 126.4(8) . . ?
 O1B C1B H1B 116.8 . . ?
 C20 C21 H21 119.1 . . ?
 C22 C21 H21 119.1 . . ?
 C22 C21 C20 121.9(8) . . ?
 C19 C20 C21 120.9(9) . . ?
 C19 C20 H20 119.5 . . ?
 C21 C20 H20 119.5 . . ?
 C24 C23 H23 120.5 . . ?
 C22 C23 C24 119.0(8) . . ?
 C22 C23 H23 120.5 . . ?
 N1B C3B H3B1 109.5 . . ?
 N1B C3B H3B2 109.5 . . ?
 N1B C3B H3B3 109.5 . . ?
 H3B1 C3B H3B2 109.5 . . ?
 H3B1 C3B H3B3 109.5 . . ?
 H3B2 C3B H3B3 109.5 . . ?
 N1B C2B H2B1 109.5 . . ?
 N1B C2B H2B2 109.5 . . ?
 N1B C2B H2B3 109.5 . . ?
 H2B1 C2B H2B2 109.5 . . ?
 H2B1 C2B H2B3 109.5 . . ?
 H2B2 C2B H2B3 109.5 . . ?
 C21 C22 C23 119.2(7) . . ?
 C21 C22 H22 120.4 . . ?
 C23 C22 H22 120.4 . . ?
 N2A N3A C6 98(2) . . ?
 N3A N2A C3 97(2) . . ?
 N6A N5A C19 89.5(18) . . ?
 N5A N6A C17 111(2) . . ?

_shelx_res_file
;
TITL C:\frames\guest\2134\work\V1_b.res in Pc
    C:\frames\guest\2134\work\V1_b.res
    created by SHELXL-2016/6 at 18:38:49 on 25-Apr-2022
CELL 0.71073 13.2072 10.1554 11.2001 90.000 113.920 90.000
ZERR 2.0000 0.0004 0.0003 0.0004 0.000 0.001 0.000
LATT -1
SYMM X, -Y, 0.5+Z
SFAC C H N O NI
UNIT 54 50 14 12 2
BOND $H
TWIN
EADP N5 N6 N5A N6A
EADP N4 C10 C9 C8 C7 C6
FREE C24 N5A
OMIT 1 1 0
OMIT -1 1 0
OMIT -1 1 1
OMIT 0 1 1
ACTA
FMAP 2 1 53
PLAN 10 0 0
LIST 6 1
SIZE 0.2 0.2 0.2
TEMP -123
L.S. 50
WGHT    0.032100    1.312300
BASF   0.47039
FVAR       0.41050   0.61377   0.82881
NI01  5    0.312120    0.473777    0.781290    11.00000    0.02838    0.01266 =
         0.03286    0.00001    0.01963   -0.00048
O5    4    0.380666    0.399690    0.966747    11.00000    0.03690    0.02073 =
         0.03318   -0.00370    0.02012   -0.00158
O4    4    0.256085   -0.402737    0.616243    11.00000    0.03681    0.01458 =
         0.03355   -0.00552    0.02119   -0.00260
O3    4    0.319418   -0.317854    0.814526    11.00000    0.03478    0.01262 =
         0.03580    0.00033    0.01892    0.00141
O1    4    0.277662    0.298077    0.687824    11.00000    0.04624    0.01390 =
         0.03828    0.00209    0.02031    0.00284
O2    4    0.374902    0.170143    0.858699    11.00000    0.05093    0.01610 =
         0.03557   -0.00229    0.01086    0.00308
N4    3    0.470104    0.480154    0.782818    11.00000    0.03929    0.05691 =
         0.05674    0.01834    0.02839    0.01239
N1    3    1.152776    0.479315    0.780422    11.00000    0.02641    0.01109 =
         0.02578    0.00565    0.01623    0.00146
C13   1    0.295544   -0.057888    0.711392    11.00000    0.02610    0.01619 =
         0.02721   -0.00013    0.01304   -0.00043
AFIX  43
H13   2    0.339145   -0.067601    0.802297    11.00000   -1.20000
AFIX   0
C11   1    0.311900    0.187302    0.742071    11.00000    0.03736    0.01228 =
         0.03396   -0.00234    0.01883   -0.00133
C12   1    0.271102    0.068300    0.655834    11.00000    0.03236    0.01529 =
         0.02981    0.00127    0.01748    0.00108
C14   1    0.255950   -0.168491    0.633384    11.00000    0.02774    0.01377 =
         0.02961   -0.00170    0.01534    0.00000
C18   1    0.206345    0.080607    0.522934    11.00000    0.04106    0.02017 =
         0.03354    0.00668    0.02158    0.00575
AFIX  43
H18   2    0.189242    0.165641    0.484592    11.00000   -1.20000
AFIX   0
PART 1
N2    3    0.821903    0.470180    0.732996    21.00000    0.03453    0.05490 =
         0.04530   -0.00915    0.02440    0.00660
PART 0
C15   1    0.278942   -0.303322    0.692816    11.00000    0.02706    0.01790 =
         0.03429   -0.00561    0.01910   -0.00300
C1    1    1.127817    0.560189    0.858260    11.00000    0.04474    0.05105 =
         0.05536   -0.00366    0.03057    0.00961
AFIX  43
H1    2    1.185062    0.611971    0.920017    11.00000   -1.20000
AFIX   0
C16   1    0.192745   -0.155088    0.500905    11.00000    0.03273    0.02257 =
         0.02956   -0.00466    0.01683   -0.00274
AFIX  43
H16   2    0.167410   -0.231244    0.447798    11.00000   -1.20000
AFIX   0
C10   1    0.650225    0.584395    0.863714    11.00000    0.03929    0.05691 =
         0.05674    0.01834    0.02839    0.01239
AFIX  43
H10   2    0.699207    0.649324    0.917806    11.00000   -1.20000
AFIX   0
C3    1    0.938500    0.492564    0.765505    11.00000    0.03087    0.09445 =
         0.10805    0.04031    0.04052    0.01135
C17   1    0.166211   -0.031106    0.445298    11.00000    0.03262    0.03238 =
         0.02426    0.00443    0.01450    0.00253
PART 3
N6    3    0.098008   -0.036648    0.309306    31.00000    0.03686    0.02474 =
         0.03338    0.00522    0.01710    0.00616
PART 0
C8    1    0.503378    0.400751    0.710337    11.00000    0.03929    0.05691 =
         0.05674    0.01834    0.02839    0.01239
AFIX  43
H8    2    0.453187    0.336980    0.655940    11.00000   -1.20000
AFIX   0
C7    1    0.609537    0.408714    0.712175    11.00000    0.03929    0.05691 =
         0.05674    0.01834    0.02839    0.01239
AFIX  43
H7    2    0.631641    0.350372    0.660869    11.00000   -1.20000
AFIX   0
C9    1    0.543468    0.570357    0.858140    11.00000    0.03929    0.05691 =
         0.05674    0.01834    0.02839    0.01239
AFIX  43
H9    2    0.520993    0.627333    0.910154    11.00000   -1.20000
AFIX   0
PART 3
N5    3    0.059193    0.073541    0.262312    31.00000    0.03686    0.02474 =
         0.03338    0.00522    0.01710    0.00616
PART 0
C2    1    1.021613    0.571357    0.852284    11.00000    0.07341    0.09246 =
         0.08690    0.02137    0.06152    0.03304
AFIX  43
H2    2    1.005718    0.632144    0.906838    11.00000   -1.20000
AFIX   0
N1B   3    0.612656    1.052082    1.076411    11.00000    0.05039    0.09518 =
         0.05894   -0.00408    0.02015    0.01395
C5    1    1.072203    0.405354    0.699671    11.00000    0.03480    0.05435 =
         0.07871   -0.01352    0.01367   -0.01039
AFIX  43
H5    2    1.088796    0.344760    0.645508    11.00000   -1.20000
AFIX   0
O1B   4    0.640072    0.844343    1.021208    11.00000    0.15122    0.06068 =
         0.11782   -0.01268    0.05739   -0.02663
C6    1    0.682045    0.502953    0.789932    11.00000    0.03929    0.05691 =
         0.05674    0.01834    0.02839    0.01239
PART 1
N3    3    0.799106    0.532993    0.815091    21.00000    0.02995    0.05063 =
         0.04561   -0.01104    0.02578   -0.00702
PART 0
C4    1    0.966071    0.411676    0.690164    11.00000    0.02762    0.07714 =
         0.13984    0.01059    0.01762   -0.01023
AFIX  43
H4    2    0.910886    0.357377    0.628677    11.00000   -1.20000
AFIX   0
C19   1   -0.012166    0.065026    0.124949    11.00000    0.03950    0.07987 =
         0.03397    0.01207    0.01809    0.00853
C24   1   -0.045107   -0.048584    0.050670    11.00000    0.05348    0.08534 =
         0.06765    0.02886    0.02884    0.03002
AFIX  43
H24   2   -0.020649   -0.132016    0.090230    11.00000   -1.20000
AFIX   0
C1B   1    0.654444    0.962480    1.022783    11.00000    0.07916    0.08172 =
         0.06729   -0.00395    0.04179   -0.01254
AFIX  43
H1B   2    0.700053    0.993898    0.981614    11.00000   -1.20000
AFIX   0
C21   1   -0.114303    0.189018   -0.062220    11.00000    0.06346    0.10570 =
         0.07663    0.05103    0.01695    0.01372
AFIX  43
H21   2   -0.138303    0.272972   -0.100724    11.00000   -1.20000
AFIX   0
C20   1   -0.047464    0.181775    0.066594    11.00000    0.05786    0.09166 =
         0.06753    0.02136    0.02140    0.00795
AFIX  43
H20   2   -0.025221    0.260420    0.116404    11.00000   -1.20000
AFIX   0
C23   1   -0.113806   -0.040962   -0.081515    11.00000    0.05493    0.12111 =
         0.05949   -0.01703    0.02335    0.01082
AFIX  43
H23   2   -0.137009   -0.118695   -0.132624    11.00000   -1.20000
AFIX   0
C3B   1    0.641099    1.191580    1.072717    11.00000    0.07008    0.08622 =
         0.16996   -0.04777    0.01740    0.01019
AFIX 137
H3B1  2    0.695637    1.199542    1.034389    11.00000   -1.50000
H3B2  2    0.672393    1.227113    1.161707    11.00000   -1.50000
H3B3  2    0.574222    1.241051    1.019593    11.00000   -1.50000
AFIX   0
C2B   1    0.536926    1.017986    1.129911    11.00000    0.10453    0.26650 =
         0.11610    0.10225    0.08500    0.08550
AFIX 137
H2B1  2    0.462914    1.049197    1.072377    11.00000   -1.50000
H2B2  2    0.559363    1.058870    1.216117    11.00000   -1.50000
H2B3  2    0.535562    0.922055    1.138640    11.00000   -1.50000
AFIX   0
C22   1   -0.147684    0.080710   -0.137216    11.00000    0.04559    0.16500 =
         0.03966    0.03407    0.01381    0.01392
AFIX  43
H22   2   -0.194101    0.088208   -0.227562    11.00000   -1.20000
AFIX   0
PART 2
N3A   3    0.775005    0.459401    0.749261   -21.00000    0.03823    0.04066 =
         0.04618   -0.01131    0.02221    0.00611
N2A   3    0.841207    0.545033    0.803236   -21.00000    0.03117    0.03474 =
         0.06090    0.00146    0.03140   -0.00146
PART 0
H17   2    0.350856    0.405334    1.020833    11.00000    0.04553
H11   2    0.373713    0.317095    0.936461    11.00000    0.05625
PART 4
N5A   3    0.048581   -0.054689    0.232945   -31.00000    0.03686    0.02474 =
         0.03338    0.00522    0.01710    0.00616
N6A   3    0.096949    0.030611    0.317402   -31.00000    0.03686    0.02474 =
         0.03338    0.00522    0.01710    0.00616
HKLF 4


REM  C:\frames\guest\2134\work\V1_b.res in Pc
REM R1 =  0.0422 for    6052 Fo > 4sig(Fo)  and  0.0516 for all    6802 data
REM    371 parameters refined using      2 restraints

END

WGHT      0.0305      1.3494

REM Highest difference peak  0.706,  deepest hole -0.469,  1-sigma level  0.061
Q1    1   0.6555  0.4488  0.7453  11.00000  0.05    0.71
Q2    1   0.3416  0.4710  0.8737  11.00000  0.05    0.67
Q3    1   0.2976  0.4775  0.6965  11.00000  0.05    0.66
Q4    1   0.6581  0.5446  0.8218  11.00000  0.05    0.55
Q5    1   0.5757  0.3634  0.6826  11.00000  0.05    0.53
Q6    1   0.3833  0.4741  0.7811  11.00000  0.05    0.39
Q7    1   0.9728  0.5372  0.7490  11.00000  0.05    0.38
Q8    1   0.9738  0.4462  0.8273  11.00000  0.05    0.38
Q9    1   0.2370  0.4772  0.7822  11.00000  0.05    0.33
Q10   1   0.0484 -0.3618  0.3748  11.00000  0.05    0.30
;
_shelx_res_checksum                84217
_shelx_hkl_file
;
   0   0   2 2191.48   55.79
   0   0   2 2273.17   55.69
   0   0   2 2265.07   55.79
   0   0  -2 2285.47   55.79
   0   0  -2 2194.28   55.69
   0   0   2 2197.98   55.79
   0   0   2 2298.27   55.79
   0   0  -2 2190.68   55.79
   0   0  -3    1.00    0.70
   0   0  -3   -0.20    0.70
   0   0   3    0.20    1.50
   0   0   3   -0.20    0.70
   0   0   3    0.10    0.80
   0   0  -3   -0.50    0.70
   0   0  -3    0.40    0.70
   0   0  -3   -1.40    0.70
   0   0  -3    1.00    0.80
   0   0   3    0.50    0.80
   0   0  -4  547.75   14.40
   0   0  -4  574.94   14.50
   0   0  -4  553.24   14.50
   0   0   4  571.54   14.60
   0   0   4  566.04   14.50
   0   0   4  578.54   14.50
   0   0  -4  558.54   14.50
   0   0   4  558.24   14.60
   0   0  -4  548.25   14.50
   0   0  -4  548.85   14.60
   0   0   5    1.30    1.00
   0   0   5   -0.30    1.00
   0   0   5    0.00    1.00
   0   0  -5   -0.90    0.80
   0   0  -5   -0.70    0.80
   0   0  -5    0.90    0.90
   0   0  -5   -0.30    1.00
   0   0   5   -0.90    0.80
   0   0   6  129.19    4.30
   0   0   6  127.19    4.40
   0   0  -6  130.49    4.20
   0   0  -6  129.69    4.20
   0   0  -6  127.99    4.30
   0   0  -6  113.69    4.20
   0   0   6  125.59    4.30
   0   0  -6  124.39    4.00
   0   0  -6  124.89    4.20
   0   0  -6  128.39    4.10
   0   0   6  124.79    4.00
   0   0  -7   -0.50    1.00
   0   0   7   -0.10    1.20
   0   0   7    0.60    1.20
   0   0  -7    0.60    1.20
   0   0  -7    0.80    0.90
   0   0  -7    0.40    1.10
   0   0  -7    1.60    1.10
   0   0  -8   40.20    2.60
   0   0   8   34.50    3.10
   0   0  -8   37.60    2.50
   0   0  -8   41.30    2.80
   0   0  -8   43.00    2.90
   0   0   8   42.70    3.00
   0   0  -9    0.20    1.60
   0   0  -9   -0.40    1.60
   0   0   9   -0.50    1.70
   0   0  -9   -1.00    1.40
   0   0   9   -2.00    1.60
   0   0 -10   29.80    2.90
   0   0  10   24.50    3.50
   0   0 -10   31.30    3.20
   0   0  11   -0.30    2.00
   0   0 -11    0.60    1.90
   0   0 -11   -0.20    1.70
   0   0 -11    0.10    1.90
   0   0 -12   64.79    4.30
   0   0 -12   58.39    4.30
   0   0  12   56.09    4.80
   0   0 -12   64.19    4.00
   0   0  13    0.90    2.20
   0   0 -13   -0.20    2.30
   0   0 -13   -2.10    1.90
   0   0 -13    0.10    2.00
   0   1   1   77.29    2.40
   0   1  -2 4769.62  183.58
   0  -1   2 4770.62  128.89
   0   1   3  233.68    6.50
   0   1   3  231.88    6.40
   0   1   3  233.68    6.20
   0   1  -3  224.48    6.20
   0   1   3  230.38    6.20
   0   1  -3  229.88    6.30
   0   1  -3  227.88    6.20
   0   1  -3  229.78    6.20
   0  -1  -3  234.28    6.10
   0  -1   3  232.38    6.30
   0  -1   3  214.18    6.50
   0  -1   3  226.28    6.20
   0  -1  -3  229.58    6.10
   0  -1  -3  230.28    6.40
   0  -1  -3  233.48    6.10
   0  -1  -3  228.48    6.40
   0  -1  -3  231.28    6.10
   0  -1   3  231.78    6.20
   0   1  -4  337.07    8.90
   0   1  -4  323.07    8.90
   0   1   4  335.47    8.80
   0   1   4  340.57    9.20
   0   1  -4  338.17    8.90
   0   1   4  341.87    9.10
   0   1  -4  340.27    9.00
   0   1   4  343.87    8.90
   0   1  -4  321.27    8.90
   0  -1  -4  338.97    8.80
   0  -1  -4  326.17    9.10
   0  -1  -4  337.77    8.80
   0  -1   4  332.07    8.90
   0  -1   4  317.17    8.90
   0  -1  -4  335.67    8.80
   0  -1   4  340.67    9.00
   0  -1   4  330.97    8.90
   0   1   5  215.98    6.40
   0   1  -5  212.78    6.20
   0   1  -5  213.68    6.10
   0   1   5  219.78    6.40
   0   1   5  212.98    6.10
   0   1  -5  199.08    6.20
   0   1  -5  213.28    6.20
   0   1   5  221.38    6.10
   0   1  -5  218.18    6.10
   0  -1   5  212.78    6.20
   0  -1   5  214.58    6.20
   0  -1  -5  215.78    6.00
   0  -1  -5  211.28    6.00
   0  -1   5  215.38    6.10
   0  -1  -5  214.28    6.00
   0  -1  -5  211.88    6.10
   0  -1  -5  209.68    6.30
   0  -1  -5  203.88    6.30
   0   1   6  224.58    6.40
   0   1  -6  222.18    6.50
   0   1  -6  208.68    6.40
   0   1   6  229.78    6.80
   0   1   6  218.78    6.70
   0   1  -6  219.58    6.40
   0   1  -6  217.88    6.40
   0  -1  -6  222.38    6.40
   0  -1  -6  220.28    6.40
   0  -1  -6  223.18    6.70
   0  -1  -6  227.88    6.30
   0  -1   6  218.08    6.40
   0  -1  -6  225.88    6.40
   0  -1  -6  211.38    6.60
   0  -1   6  227.38    6.60
   0  -1  -6  215.48    6.60
   0   1  -7   14.30    1.80
   0   1   7   15.40    2.40
   0   1   7   16.20    2.40
   0   1  -7   15.40    2.00
   0  -1  -7   16.50    2.30
   0  -1  -7   15.30    1.50
   0  -1  -7   17.00    2.30
   0  -1  -7   15.50    2.10
   0  -1   7   15.20    1.80
   0  -1  -7   13.20    1.50
   0   1   8   28.50    3.00
   0   1   8   27.20    2.90
   0   1  -8   27.30    2.40
   0   1  -8   30.20    2.60
   0  -1   8   29.00    2.70
   0  -1  -8   27.90    2.80
   0  -1  -8   28.90    2.80
   0  -1  -8   24.20    2.20
   0  -1  -8   25.10    2.40
   0   1   9   10.20    2.10
   0   1  -9   11.70    2.00
   0   1   9   10.60    2.50
   0   1  -9   11.50    1.90
   0  -1  -9    9.10    1.70
   0  -1  -9   14.20    2.30
   0  -1   9    8.50    1.90
   0  -1  -9   10.70    1.80
   0  -1  -9   10.70    2.00
   0   1  10  105.79    5.30
   0   1 -10  109.09    5.00
   0   1  10  106.29    5.30
   0   1 -10  105.99    4.50
   0  -1 -10  106.29    4.40
   0  -1  10  106.59    5.10
   0  -1 -10  107.69    5.20
   0  -1 -10  113.79    5.00
   0  -1 -10  102.99    4.60
   0   1 -11    6.50    2.20
   0   1 -11    6.60    3.20
   0   1  11    5.20    2.30
   0  -1  11    4.90    2.20
   0  -1 -11    5.30    2.00
   0  -1 -11    3.60    1.80
   0  -1 -11    6.90    2.10
   0  -1 -11    6.10    2.30
   0   1  12   30.90    5.90
   0   1 -12   40.40    3.70
   0   1 -12   33.30    3.90
   0  -1 -12   37.20    3.30
   0  -1  12   35.50    4.00
   0  -1 -12   36.80    3.70
   0  -1 -12   31.60    4.30
   0  -1 -12   26.60    4.90
   0   1 -13    3.40    2.20
   0   1 -13    2.80    2.20
   0   1  13    2.30    2.40
   0  -1 -13    0.30    1.90
   0  -1 -13    1.50    2.30
   0  -1 -13    1.30    2.60
   0  -1  13    3.40    2.30
   0  -1 -13    1.10    2.20
   0   2   0 6353.36  232.18
   0  -2   0 5730.63  156.18
   0   2   1  271.97    7.40
   0   2  -1  281.27    7.20
   0   2  -1  274.77    7.30
   0   2   1  270.57    7.20
   0   2  -1  281.97    7.20
   0  -2   1  278.17    7.30
   0  -2   1  276.67    7.30
   0  -2  -1  275.17    7.50
   0  -2  -1  280.67    7.40
   0  -2  -1  283.87    7.20
   0  -2   1  270.97    7.20
   0   2   2 1771.02   44.20
   0   2  -2 1741.53   44.30
   0   2   2 1758.92   44.40
   0   2  -2 1786.12   44.30
   0   2   2 1740.53   44.50
   0   2  -2 1758.52   44.30
   0   2  -2 1791.32   44.30
   0   2   2 1814.32   44.50
   0  -2  -2 1788.12   44.50
   0  -2  -2 1728.23   44.50
   0  -2  -2 1811.42   44.20
   0  -2  -2 1790.52   44.50
   0  -2   2 1777.92   44.30
   0  -2   2 1747.63   44.30
   0  -2   2 1737.43   44.30
   0   2   3 1461.05   37.30
   0   2  -3 1460.95   37.00
   0   2  -3 1493.05   37.20
   0   2   3 1467.45   37.20
   0   2  -3 1458.45   37.00
   0   2   3 1459.05   36.90
   0   2  -3 1460.15   37.00
   0  -2  -3 1504.35   36.90
   0  -2   3 1452.95   37.20
   0  -2  -3 1436.46   37.20
   0  -2  -3 1502.75   36.80
   0  -2  -3 1493.15   37.60
   0  -2   3 1447.36   37.00
   0  -2   3 1491.15   37.20
   0   2  -4  780.62   20.20
   0   2   4  782.52   20.60
   0   2  -4  790.02   20.30
   0   2   4  797.52   20.10
   0   2  -4  782.22   20.20
   0   2   4  778.92   20.10
   0   2   4  811.72   20.50
   0   2  -4  799.52   20.30
   0  -2  -4  786.32   20.60
   0  -2   4  774.52   20.20
   0  -2   4  775.12   20.30
   0  -2  -4  786.72   20.50
   0  -2  -4  769.92   20.10
   0  -2  -4  804.42   20.10
   0  -2  -4  790.82   20.50
   0  -2  -4  808.02   20.10
   0  -2   4  811.32   20.30
   0   2  -5  207.78    6.10
   0   2   5  212.68    6.50
   0   2   5  208.28    6.00
   0   2  -5  204.28    6.20
   0   2  -5  215.58    6.20
   0   2   5  214.58    6.00
   0   2   5  211.68    6.40
   0   2  -5  215.48    6.10
   0  -2  -5  209.28    5.90
   0  -2  -5  199.68    7.60
   0  -2  -5  213.18    5.90
   0  -2  -5  216.18    6.40
   0  -2  -5  213.28    5.90
   0  -2   5  201.58    6.10
   0  -2   5  204.68    6.00
   0  -2  -5  209.48    7.70
   0  -2  -5  213.88    5.90
   0   2  -6  342.47   10.00
   0   2   6  362.06   10.50
   0   2   6  372.76    9.90
   0   2   6  375.56   10.40
   0   2   6  369.86    9.90
   0   2  -6  361.66   10.00
   0  -2  -6  366.36    9.80
   0  -2  -6  349.57   10.20
   0  -2  -6  369.76   10.40
   0  -2  -6  357.86   10.10
   0  -2  -6  373.36   10.40
   0  -2  -6  356.86   10.30
   0  -2  -6  370.36    9.90
   0  -2   6  364.96   10.10
   0  -2  -6  370.46    9.80
   0   2  -7   13.60    1.70
   0   2   7   17.60    2.00
   0   2   7   13.40    1.60
   0   2  -7   15.70    1.90
   0   2   7   17.00    3.30
   0   2  -7   14.50    1.70
   0   2   7   14.30    2.00
   0  -2  -7   15.80    1.60
   0  -2  -7   16.20    1.90
   0  -2  -7   16.50    1.80
   0  -2  -7   13.40    1.90
   0  -2   7   14.40    1.80
   0   2  -8  107.59    4.30
   0   2   8  104.29    4.70
   0   2   8  109.09    4.80
   0   2  -8  110.99    4.30
   0  -2   8   96.99    4.30
   0  -2  -8  102.19    3.90
   0  -2  -8  104.89    4.00
   0  -2  -8  101.69    4.60
   0  -2  -8  108.29    4.70
   0   2   9   23.90    3.50
   0   2  -9   25.80    2.80
   0   2  -9   23.70    2.90
   0   2   9   26.40    3.50
   0  -2   9   25.10    3.00
   0  -2  -9   21.30    2.10
   0  -2  -9   26.10    2.60
   0  -2  -9   19.60    3.20
   0  -2  -9   19.90    3.10
   0   2 -10   25.20    3.10
   0   2  10   19.40    2.70
   0   2 -10   15.70    2.50
   0   2  10   20.90    2.90
   0  -2  10   22.40    3.20
   0  -2 -10   20.40    2.20
   0  -2 -10   17.70    2.60
   0  -2 -10   21.30    2.70
   0  -2 -10   19.40    2.80
   0   2 -11    4.00    2.20
   0   2  11    3.70    2.50
   0   2  11    2.70    2.30
   0   2 -11    6.70    2.00
   0  -2 -11    3.80    3.30
   0  -2  11    3.40    2.00
   0  -2 -11    1.80    1.70
   0  -2 -11    3.60    2.40
   0  -2 -11    3.00    2.00
   0   2 -12   32.90    3.90
   0   2 -12   39.10    3.70
   0   2  12   33.00    4.50
   0  -2 -12   33.40    3.50
   0  -2 -12   32.50    4.00
   0  -2  12   31.90    3.90
   0  -2 -12   25.60    3.10
   0  -2 -12   28.30    4.30
   0   2 -13    3.40    2.40
   0   2 -13    0.60    2.40
   0   2  13    1.50    2.60
   0  -2 -13    0.00    2.50
   0  -2 -13    0.90    2.30
   0  -2 -13    1.70    2.00
   0  -2 -13    5.20    2.30
   0   3   0  770.52   19.40
   0   3   0  747.83   19.50
   0   3   0  777.22   19.50
   0  -3   0  768.22   19.50
   0  -3   0  772.92   19.40
   0  -3   0  743.73   19.50
   0   3   1  172.38    5.10
   0   3  -1  170.18    4.80
   0   3   1  162.48    5.00
   0   3  -1  167.18    4.90
   0   3   1  168.08    4.70
   0   3  -1  173.68    4.60
   0   3  -1  170.38    4.70
   0  -3   1  166.48    4.70
   0  -3  -1  171.28    5.10
   0  -3   1  168.18    4.90
   0  -3  -1  167.58    5.00
   0  -3   1  168.18    4.60
   0  -3   1  174.28    4.70
   0  -3  -1  171.08    4.70
   0   3  -2  700.03   17.90
   0   3  -2  680.13   17.90
   0   3   2  701.93   17.80
   0   3   2  693.03   18.10
   0   3  -2  706.33   17.80
   0   3  -2  715.63   17.80
   0   3   2  710.03   18.30
   0  -3   2  699.93   17.90
   0  -3  -2  702.33   17.80
   0  -3   2  681.93   18.00
   0  -3  -2  702.03   18.20
   0  -3   2  704.23   17.80
   0  -3  -2  702.73   18.20
   0  -3  -2  702.23   18.20
   0   3  -3  262.87    7.20
   0   3   3  260.07    7.60
   0   3   3  262.07    7.00
   0   3  -3  263.37    7.10
   0   3  -3  264.97    7.20
   0   3  -3  264.77    7.10
   0   3   3  258.97    7.40
   0  -3  -3  262.47    7.00
   0  -3   3  254.47    7.30
   0  -3  -3  260.77    7.50
   0  -3  -3  260.57    7.60
   0  -3   3  257.67    7.10
   0  -3  -3  266.57    7.50
   0  -3   3  254.57    7.10
   0   3   4  873.61   22.90
   0   3   4  874.81   22.20
   0   3   4  861.41   22.00
   0   3  -4  869.11   22.40
   0   3  -4  876.01   22.40
   0   3  -4  865.41   22.40
   0   3   4  904.71   22.80
   0  -3  -4  896.11   22.70
   0  -3   4  871.61   22.40
   0  -3   4  857.01   22.40
   0  -3  -4  867.91   22.90
   0  -3  -4  871.81   22.00
   0  -3   4  852.51   22.30
   0  -3  -4  869.41   22.20
   0  -3  -4  877.71   22.10
   0  -3  -4  860.11   23.40
   0   3   5  207.78    6.70
   0   3   5  216.38    5.90
   0   3   5  209.58    6.60
   0   3  -5  199.48    6.10
   0   3   5  211.38    6.00
   0   3  -5  209.18    6.30
   0   3  -5  213.48    6.20
   0   3  -5  212.48    6.20
   0  -3  -5  209.38    5.80
   0  -3  -5  208.68    6.60
   0  -3   5  210.38    6.40
   0  -3  -5  214.58    5.90
   0  -3   5  197.28    6.10
   0  -3  -5  216.68    6.60
   0  -3   5  198.68    6.20
   0  -3  -5  202.78    5.90
   0  -3  -5  209.88    6.50
   0   3  -6  161.18    5.40
   0   3  -6  162.58    5.30
   0   3   6  169.58    5.80
   0   3  -6  154.48    5.30
   0   3   6  175.88    5.10
   0   3   6  168.38    5.90
   0   3   6  166.68    5.10
   0  -3  -6  169.48    5.00
   0  -3  -6  166.58    5.70
   0  -3   6  165.68    5.40
   0  -3  -6  170.38    5.10
   0  -3  -6  162.98    5.00
   0  -3  -6  169.28    5.90
   0   3   7   72.79    3.10
   0   3   7   74.69    3.20
   0   3   7   74.59    4.00
   0   3   7   74.39    3.90
   0   3  -7   72.79    3.30
   0   3  -7   68.79    3.40
   0   3  -7   74.49    3.40
   0  -3  -7   72.69    3.00
   0  -3  -7   73.29    3.10
   0  -3  -7   66.99    3.30
   0  -3   7   70.09    3.40
   0  -3  -7   75.39    3.10
   0  -3  -7   71.49    3.90
   0  -3  -7   75.79    3.80
   0   3   8  172.48    5.60
   0   3  -8  171.58    5.90
   0   3   8  170.78    6.40
   0   3   8  173.58    6.60
   0   3  -8  172.98    5.90
   0  -3  -8  173.98    6.40
   0  -3  -8  175.18    5.60
   0  -3  -8  167.18    6.30
   0  -3  -8  168.08    5.50
   0  -3   8  168.78    5.90
   0   3  -9   26.20    3.00
   0   3   9   22.00    2.80
   0   3  -9   26.30    2.60
   0   3   9   27.90    3.70
   0  -3   9   21.20    2.40
   0  -3  -9   23.30    2.60
   0  -3  -9   24.40    3.30
   0  -3  -9   27.80    3.40
   0  -3  -9   25.10    2.60
   0   3 -10   41.10    3.60
   0   3 -10   40.80    3.60
   0   3  10   39.80    4.10
   0   3  10   39.30    4.40
   0  -3 -10   37.80    3.90
   0  -3 -10   41.00    3.00
   0  -3  10   42.90    3.60
   0  -3 -10   42.40    3.90
   0  -3 -10   46.30    3.00
   0   3 -11    7.30    2.30
   0   3 -11    8.10    2.20
   0   3  11    6.10    2.70
   0  -3 -11    5.60    2.30
   0  -3 -11    5.80    1.90
   0  -3 -11    5.20    1.80
   0  -3  11    7.40    2.20
   0  -3 -11    6.00    2.80
   0   3  12    7.70    2.90
   0   3 -12    7.70    2.50
   0   3 -12   10.30    2.80
   0  -3 -12   12.30    2.20
   0  -3 -12    8.90    2.70
   0  -3 -12    7.40    2.00
   0  -3 -12    7.40    2.50
   0  -3  12    8.50    2.30
   0   3 -13    0.70    2.40
   0   3 -13    2.50    2.50
   0  -3 -13   -3.00    1.80
   0  -3 -13    2.20    2.50
   0  -3  13    6.90    2.60
   0  -3 -13    0.40    2.50
   0  -3 -13    1.40    2.00
   0   4   0  114.69    3.80
   0   4   0  117.59    3.90
   0   4   0  115.99    3.60
   0  -4   0  120.79    4.00
   0  -4   0  119.29    3.60
   0  -4   0  116.69    3.80
   0   4   1  510.75   13.30
   0   4  -1  510.05   13.40
   0   4  -1  509.25   13.50
   0   4  -1  513.65   13.10
   0   4  -1  511.15   13.10
   0   4   1  516.05   13.70
   0   4   1  500.85   13.60
   0   4  -1  516.65   13.40
   0  -4   1  529.05   13.40
   0  -4   1  517.25   13.60
   0  -4  -1  508.25   13.60
   0  -4   1  506.85   13.30
   0  -4   1  520.85   13.40
   0  -4  -1  514.65   13.70
   0  -4   1  519.25   13.10
   0   4   2  761.72   20.10
   0   4  -2  758.02   20.00
   0   4   2  771.62   19.80
   0   4   2  780.12   20.30
   0   4  -2  788.62   19.90
   0   4  -2  785.72   19.80
   0  -4   2  764.02   20.00
   0  -4  -2  764.82   20.30
   0  -4  -2  783.22   20.20
   0  -4  -2  776.52   20.20
   0  -4  -2  808.72   20.00
   0  -4   2  758.62   19.90
   0   4   3  687.63   17.70
   0   4  -3  697.33   17.70
   0   4  -3  706.23   17.90
   0   4   3  692.93   18.40
   0   4  -3  711.03   17.80
   0   4  -3  655.13   17.80
   0   4   3  663.93   18.10
   0  -4  -3  690.73   18.10
   0  -4   3  679.23   17.90
   0  -4  -3  700.63   17.70
   0  -4  -3  680.83   18.30
   0  -4   3  695.03   17.70
   0  -4  -3  686.23   18.10
   0  -4   3  679.33   17.80
   0   4   4  448.16   12.60
   0   4  -4  446.26   12.10
   0   4  -4  447.76   12.00
   0   4  -4  469.75   12.20
   0   4  -4  463.55   12.00
   0   4   4  454.95   11.90
   0  -4  -4  446.46   12.60
   0  -4   4  448.66   12.10
   0  -4  -4  456.55   12.50
   0  -4  -4  452.25   11.90
   0  -4   4  454.05   12.00
   0  -4   4  428.46   12.10
   0  -4  -4  443.06   12.40
   0   4  -5  264.37    7.90
   0   4   5  283.67   10.70
   0   4  -5  286.97    8.10
   0   4   5  278.87    7.80
   0  -4  -5  296.57    8.90
   0  -4   5  273.67    8.00
   0   4  -6  257.77    7.60
   0   4   6  252.77    8.30
   0   4   6  258.57    8.10
   0   4   6  266.37    7.20
   0   4  -6  235.28    7.40
   0   4   6  261.07    7.30
   0   4  -6  260.37    7.60
   0  -4  -6  255.07    7.10
   0  -4  -6  255.07    8.20
   0  -4   6  246.48    7.50
   0  -4  -6  268.17    7.20
   0  -4  -6  239.18    7.20
   0  -4  -6  264.97    8.10
   0   4   7   41.90    2.70
   0   4  -7   43.00    2.90
   0   4  -7   32.10    2.80
   0   4   7   48.40    3.60
   0   4  -7   41.90    2.90
   0   4   7   39.70    3.60
   0  -4  -7   42.40    2.60
   0  -4  -7   42.00    3.50
   0  -4  -7   43.50    2.40
   0  -4  -7   45.40    3.50
   0  -4  -7   45.20    2.30
   0  -4   7   40.90    3.00
   0   4  -8  116.59    4.80
   0   4   8  106.89    4.40
   0   4   8  124.49    5.50
   0   4  -8  118.39    4.80
   0   4   8  119.69    5.60
   0  -4  -8  116.89    4.80
   0  -4  -8  115.89    5.30
   0  -4  -8  120.99    4.40
   0  -4  -8  117.39    5.40
   0  -4   8  113.59    4.80
   0   4  -9   17.40    2.40
   0   4  -9   15.10    2.60
   0   4   9   16.60    2.90
   0   4   9   16.80    2.80
   0   4   9   15.00    2.10
   0  -4  -9   13.10    1.90
   0  -4  -9   14.20    2.60
   0  -4   9   17.80    2.40
   0  -4  -9   14.80    2.60
   0  -4  -9   16.20    2.00
   0   4  10   21.10    3.20
   0   4 -10   22.20    2.70
   0   4 -10   20.30    2.60
   0   4  10   16.30    2.90
   0  -4 -10   17.20    3.00
   0  -4 -10   20.30    3.00
   0  -4 -10   21.60    2.30
   0  -4  10   23.30    3.30
   0  -4 -10   19.60    2.20
   0   4 -11    4.70    2.30
   0   4 -11    2.10    2.00
   0   4  11    5.60    2.80
   0  -4  11    8.90    2.10
   0  -4 -11    7.00    2.50
   0  -4 -11    4.80    1.90
   0  -4 -11    2.60    2.40
   0  -4 -11    4.60    1.80
   0   4 -12    8.70    2.60
   0   4 -12    6.70    2.70
   0  -4  12    8.70    2.30
   0  -4 -12    6.70    2.70
   0  -4 -12    8.00    2.60
   0  -4 -12    8.90    2.10
   0  -4 -12    6.60    1.90
   0   4 -13    4.10    2.70
   0   4 -13    6.20    2.80
   0  -4 -13    4.60    3.00
   0  -4 -13    6.00    2.20
   0  -4 -13    4.10    2.60
   0  -4 -13    1.00    1.90
   0   5   0   13.30    1.40
   0   5   0   13.50    1.90
   0  -5   0   10.90    1.50
   0  -5   0   12.30    1.50
   0  -5   0   11.10    1.40
   0  -5   0   12.60    1.50
   0   5  -1  128.69    4.10
   0   5  -1  126.29    4.30
   0   5  -1  133.09    4.20
   0   5   1  128.99    4.60
   0   5  -1  125.69    3.80
   0   5  -1  126.99    3.70
   0   5   1  124.39    4.30
   0   5   1  125.79    4.10
   0  -5  -1  129.79    4.80
   0  -5  -1  126.69    4.50
   0  -5   1  130.29    4.50
   0  -5  -1  126.59    4.00
   0  -5   1  130.09    4.20
   0  -5   1  128.99    3.70
   0  -5   1  130.29    4.10
   0   5  -2  655.93   17.20
   0   5   2  666.83   17.80
   0   5  -2  687.33   17.60
   0   5  -2  649.64   17.60
   0   5  -2  676.63   17.30
   0   5   2  675.83   18.00
   0   5   2  692.23   17.50
   0  -5  -2  680.53   17.40
   0  -5   2  650.03   17.50
   0  -5  -2  683.13   18.00
   0  -5   2  660.03   17.30
   0  -5  -2  680.03   17.90
   0  -5  -2  675.13   17.90
   0  -5   2  694.53   17.80
   0   5  -3  180.78    5.30
   0   5  -3  178.98    6.10
   0   5  -3  181.58    5.50
   0   5  -3  167.58    5.40
   0   5   3  181.88    5.30
   0   5   3  181.38    6.10
   0  -5  -3  179.18    5.90
   0  -5  -3  177.18    5.30
   0  -5   3  179.28    5.70
   0   5   4  326.77    9.90
   0   5   4  331.07    9.00
   0   5  -4  322.07    9.00
   0   5  -4  344.57    9.40
   0   5  -4  338.67    9.10
   0  -5   4  321.67    9.30
   0  -5  -4  321.77    9.30
   0  -5   4  317.27    9.00
   0  -5  -4  337.97   10.40
   0   5  -5  202.68    6.00
   0   5   5  191.48    6.80
   0   5   5  199.28    5.80
   0   5  -5  175.78    5.90
   0   5  -5  198.78    6.10
   0  -5   5  188.48    6.10
   0  -5  -5  201.18    6.80
   0  -5  -5  178.18    5.70
   0  -5  -5  201.88    6.70
   0   5  -6   58.79    3.10
   0   5   6   63.09    4.00
   0   5  -6   62.59    3.20
   0   5   6   65.09    3.00
   0   5  -6   69.49    3.30
   0  -5  -6   62.39    3.80
   0  -5  -6   65.39    4.00
   0  -5   6   63.09    3.40
   0  -5  -6   52.49    3.00
   0   5   7  159.18    6.50
   0   5  -7  152.98    5.60
   0   5   7  157.18    5.70
   0   5  -7  159.58    5.70
   0  -5   7  156.18    5.60
   0  -5  -7  159.58    6.20
   0  -5  -7  157.88    6.40
   0   5  -8  158.08    5.90
   0   5   8  158.38    6.80
   0   5  -8  164.88    5.90
   0   5   8  161.78    5.50
   0  -5  -8  158.88    5.40
   0  -5  -8  159.98    6.50
   0  -5  -8  164.18    6.70
   0  -5   8  145.49    5.90
   0  -5  -8  158.68    5.20
   0   5  -9   26.30    3.20
   0   5   9   26.20    3.40
   0   5   9   25.20    3.00
   0   5  -9   25.20    3.50
   0  -5  -9   26.30    3.90
   0  -5  -9   25.50    2.60
   0  -5  -9   30.20    2.70
   0  -5   9   27.90    3.20
   0  -5  -9   24.60    3.10
   0   5 -10   42.20    3.80
   0   5  10   38.00    4.70
   0   5  10   36.00    3.30
   0   5 -10   36.20    3.70
   0  -5 -10   37.40    3.00
   0  -5 -10   41.60    3.10
   0  -5 -10   37.20    4.40
   0  -5  10   44.10    3.70
   0  -5 -10   41.60    4.40
   0   5 -11    7.40    2.40
   0   5  11   10.30    3.20
   0   5 -11    6.80    2.50
   0  -5 -11    8.60    2.70
   0  -5 -11    7.30    2.00
   0  -5 -11    6.70    2.80
   0  -5 -11    5.60    2.00
   0  -5  11   11.40    2.20
   0   5 -12    8.90    2.80
   0   5  12    7.70    3.40
   0   5 -12   11.50    2.90
   0  -5 -12    6.80    2.90
   0  -5 -12    8.60    3.00
   0  -5 -12   11.00    2.20
   0  -5 -12    7.80    2.20
   0   6   0   89.29    3.60
   0   6   0   82.39    3.20
   0   6   0   80.69    3.40
   0  -6   0   82.89    3.10
   0  -6   0   82.19    3.40
   0  -6   0   88.49    3.80
   0  -6   0   86.69    3.50
   0   6   1  158.08    5.40
   0   6  -1  158.68    5.00
   0   6  -1  158.18    4.90
   0   6   1  150.78    4.80
   0   6  -1  146.19    5.00
   0  -6  -1  158.68    5.40
   0  -6   1  151.08    4.90
   0  -6  -1  150.88    4.70
   0  -6  -1  155.18    5.20
   0  -6   1  156.18    5.00
   0  -6   1  154.38    5.30
   0  -6  -1  150.88    5.30
   0   6   2  148.79    5.40
   0   6  -2  149.39    4.50
   0   6  -2  141.39    4.90
   0   6  -2  148.09    5.20
   0   6  -2  148.29    4.40
   0   6   2  153.78    4.80
   0  -6  -2  151.58    4.70
   0  -6   2  154.48    5.20
   0  -6  -2  150.08    5.40
   0  -6   2  150.08    4.40
   0  -6   2  145.99    4.70
   0   6  -3  107.79    3.90
   0   6   3  110.79    3.80
   0   6   3  106.39    4.60
   0   6  -3  105.19    3.50
   0   6  -3  105.89    3.60
   0   6  -3   97.19    3.80
   0  -6  -3  104.79    3.60
   0  -6   3  107.69    4.30
   0  -6   3  102.89    3.50
   0  -6  -3  107.99    4.50
   0  -6  -3  106.69    4.60
   0   6   4  203.58    7.10
   0   6  -4  189.68    6.20
   0   6  -4  207.98    6.20
   0   6  -4  220.18    6.50
   0   6   4  212.28    6.20
   0  -6   4  201.28    6.60
   0  -6  -4  203.38    7.10
   0  -6  -4  201.08    6.00
   0  -6  -4  204.28    6.90
   0   6  -5  117.29    4.20
   0   6  -5   95.19    4.40
   0   6  -5  108.39    4.30
   0   6   5  107.49    5.00
   0   6   5  111.09    4.00
   0  -6  -5  110.69    5.00
   0  -6   5  103.39    4.40
   0  -6  -5  110.69    4.90
   0   6   6   88.39    5.10
   0   6   6   77.49    4.50
   0   6  -6   76.69    3.60
   0   6  -6   75.89    3.90
   0  -6  -6   79.09    4.60
   0  -6  -6   74.09    4.40
   0  -6   6   72.89    3.90
   0   6   7  129.29    4.80
   0   6  -7  124.29    4.90
   0   6   7  126.49    6.00
   0   6  -7  132.59    5.10
   0  -6  -7  135.49    6.00
   0  -6   7  117.09    5.20
   0  -6  -7  134.49    6.00
   0   6   8   38.60    3.10
   0   6   8   46.00    4.50
   0   6  -8   46.60    3.40
   0  -6  -8   47.30    4.40
   0  -6  -8   46.80    4.30
   0  -6   8   40.60    3.70
   0   6   9   56.69    5.00
   0   6  -9   53.29    3.80
   0   6  -9   58.79    4.10
   0   6   9   52.99    3.50
   0  -6  -9   54.99    4.80
   0  -6  -9   55.99    4.80
   0  -6   9   59.69    3.80
   0  -6  -9   58.09    3.40
   0   6 -10   10.60    2.50
   0   6  10   11.40    3.30
   0   6 -10    9.50    2.40
   0   6  10    7.40    2.10
   0  -6 -10    8.70    1.90
   0  -6 -10    8.70    2.00
   0  -6 -10   10.80    2.90
   0  -6 -10   12.20    3.00
   0  -6  10   13.60    2.40
   0   6  11   13.40    3.40
   0   6 -11   19.40    3.00
   0   6 -11   15.30    2.80
   0   6  11   11.90    2.30
   0  -6 -11   15.40    2.70
   0  -6 -11   19.30    3.60
   0  -6 -11   13.90    2.20
   0  -6 -11   16.70    3.50
   0   6  12    0.40    3.30
   0   6 -12    0.40    2.40
   0   6 -12    0.30    2.30
   0  -6 -12    0.90    3.20
   0  -6 -12    0.70    1.90
   0  -6 -12    0.60    3.00
   0   7   0   14.80    1.70
   0   7   0   14.40    2.30
   0  -7   0   12.30    1.60
   0  -7   0   16.90    2.10
   0  -7   0   13.80    2.20
   0   7  -1  164.48    5.40
   0   7  -1  170.38    5.60
   0  -7   1  174.08    6.00
   0  -7   1  168.38    5.60
   0  -7  -1  171.38    6.00
   0  -7   1  168.78    5.50
   0   7   2   53.79    3.30
   0   7  -2   58.09    3.00
   0   7  -2   56.49    2.80
   0   7  -2   54.79    2.50
   0   7   2   53.39    3.40
   0  -7   2   55.09    2.70
   0  -7  -2   59.19    3.60
   0  -7   2   58.89    2.90
   0  -7  -2   55.59    3.40
   0   7  -3  170.38    5.30
   0   7   3  174.58    6.40
   0   7  -3  173.88    5.40
   0   7  -3  181.98    5.80
   0  -7  -3  169.58    6.40
   0  -7  -3  179.78    6.40
   0  -7   3  169.08    5.20
   0   7  -4  123.49    4.60
   0   7  -4  117.49    4.20
   0   7   4  115.89    5.30
   0   7   4  114.29    4.60
   0  -7  -4  119.69    5.20
   0  -7   4  115.19    5.60
   0  -7  -4  118.39    5.30
   0   7   5  110.09    4.20
   0   7  -5  105.29    4.20
   0   7  -5  107.59    4.50
   0   7   5  102.89    5.20
   0  -7   5  101.79    4.70
   0  -7  -5  111.79    5.30
   0  -7  -5  109.09    5.30
   0   7   6   72.49    3.60
   0   7   6   80.89    4.90
   0   7  -6   84.49    4.10
   0   7  -6   80.59    3.80
   0  -7  -6   80.89    4.90
   0  -7  -6   86.09    4.90
   0  -7   6   75.29    4.30
   0   7  -7  123.69    4.90
   0   7   7  120.79    7.80
   0   7   7  117.59    4.70
   0  -7   7  118.39    5.20
   0  -7  -7  129.79    8.80
   0  -7  -7  124.49    6.20
   0   7  -8   40.70    3.50
   0   7  -8   39.60    3.40
   0   7   8   39.20    4.60
   0   7   8   30.70    3.20
   0  -7   8   39.80    3.70
   0  -7  -8   46.60    4.60
   0  -7  -8   41.90    4.50
   0   7  -9   44.50    3.70
   0   7   9   39.70    3.40
   0   7  -9   45.60    3.90
   0   7   9   47.80    5.20
   0  -7  -9   50.09    5.00
   0  -7   9   57.79    4.00
   0  -7  -9   48.30    4.90
   0   7 -10    3.20    2.30
   0   7  10    3.50    3.00
   0   7 -10    2.30    2.10
   0   7  10    5.20    2.00
   0  -7 -10    2.10    1.90
   0  -7  10    9.50    2.10
   0  -7 -10    3.00    2.80
   0  -7 -10    2.70    2.80
   0   7 -11   20.60    3.70
   0   7 -11   23.60    5.10
   0   7  11   19.80    4.00
   0   7  11   24.00    3.00
   0  -7 -11   23.30    3.90
   0  -7 -11   23.20    2.60
   0  -7 -11   22.10    4.10
   0   8   0  170.58    5.70
   0   8   0  169.58    6.10
   0  -8   0  171.38    6.30
   0  -8   0  170.48    6.10
   0   8   1  102.39    4.10
   0   8  -1  102.39    4.30
   0   8   1   97.79    4.60
   0   8  -1  103.29    4.20
   0  -8   1  104.69    4.80
   0  -8   1   98.59    4.30
   0  -8  -1  107.49    4.90
   0  -8  -1   99.09    4.60
   0   8   2   14.30    2.30
   0   8  -2   16.10    2.00
   0   8   2   11.90    1.80
   0   8  -2   13.30    1.30
   0   8  -2   14.70    1.40
   0   8  -2   12.60    1.70
   0  -8   2   16.20    1.80
   0  -8   2   13.10    1.60
   0  -8   2   13.70    2.00
   0  -8  -2   12.50    2.30
   0  -8   2   15.90    2.20
   0  -8  -2   11.60    2.20
   0   8  -3   85.79    3.40
   0   8   3   87.59    3.80
   0   8   3   87.39    4.70
   0   8  -3   84.49    4.00
   0  -8  -3   90.19    4.70
   0  -8   3   84.49    4.50
   0  -8  -3   89.29    4.70
   0   8  -4   19.90    2.40
   0   8  -4   16.40    1.80
   0   8   4   16.00    2.60
   0   8   4   17.10    2.00
   0  -8  -4   14.50    2.50
   0  -8  -4   19.80    2.70
   0  -8   4   14.30    2.30
   0   8  -5   82.69    4.10
   0   8   5   73.79    4.80
   0   8  -5   78.99    3.60
   0   8   5   72.69    3.60
   0  -8  -5   71.89    4.70
   0  -8  -5   75.39    4.90
   0  -8   5   76.29    4.40
   0   8  -6   41.60    3.90
   0   8  -6   41.60    3.10
   0   8   6   42.40    4.80
   0   8   6   41.70    3.20
   0  -8   6   42.70    3.80
   0  -8  -6   36.90    4.70
   0  -8  -6   38.50    5.30
   0   8   7  140.29    5.30
   0   8  -7  135.49    5.70
   0   8   7  146.19    7.00
   0   8  -7  145.49    5.60
   0  -8  -7  142.89    6.90
   0  -8  -7  147.09    6.80
   0  -8   7  144.69    5.90
   0   8  -8    2.60    1.90
   0   8   8    2.70    1.80
   0   8   8    4.90    2.70
   0   8  -8    7.70    2.30
   0  -8   8   11.40    2.30
   0  -8  -8    5.60    2.60
   0  -8  -8    5.50    2.70
   0   8  -9   25.80    3.00
   0   8   9   27.80    4.10
   0   8   9   30.40    3.20
   0   8  -9   32.60    3.90
   0  -8   9   39.50    3.70
   0  -8  -9   29.70    4.00
   0  -8  -9   27.60    3.70
   0   8 -10   10.80    2.50
   0   8  10   14.20    2.80
   0   8  10   11.20    3.60
   0  -8 -10   10.10    3.20
   0  -8 -10   16.90    3.90
   0  -8 -10   11.60    3.60
   0   8  11   18.40    2.60
   0   8  11   14.60    3.90
   0   8 -11   14.50    3.00
   0   8 -11   16.90    2.90
   0  -8 -11   13.70    3.70
   0  -8 -11   19.50    3.80
   0  -8 -11   17.40    2.40
   0   9   0  216.48    7.50
   0   9   0  221.68    7.10
   0  -9   0  219.58    7.80
   0  -9   0  214.48    7.50
   0   9  -1  178.28    6.40
   0   9  -1  181.18    6.20
   0   9   1  183.38    6.90
   0   9   1  186.08    6.20
   0  -9   1  190.68    7.10
   0  -9   1  177.48    6.40
   0  -9  -1  179.38    6.80
   0  -9  -1  185.08    7.10
   0   9  -2   20.40    2.00
   0   9   2   21.60    3.30
   0   9   2   23.40    2.70
   0   9  -2   25.80    2.80
   0   9  -2   26.00    1.80
   0  -9   2   27.10    3.80
   0  -9  -2   26.00    3.60
   0  -9   2   23.20    2.60
   0  -9  -2   20.20    3.30
   0   9   3  129.09    4.90
   0   9  -3  124.49    4.50
   0   9   3  131.89    6.00
   0   9  -3  134.69    5.20
   0  -9  -3  125.59    5.90
   0  -9   3  124.09    5.70
   0  -9  -3  128.29    6.00
   0   9  -4    7.80    1.60
   0   9  -4    4.90    2.20
   0   9   4    7.70    1.80
   0   9   4    7.60    2.30
   0  -9   4    8.70    2.30
   0  -9  -4    6.60    4.10
   0  -9  -4    3.30    2.20
   0   9   5  138.69    5.30
   0   9  -5  139.69    5.20
   0   9  -5  146.49    5.80
   0   9   5  139.39    6.60
   0  -9  -5  139.79    6.50
   0  -9  -5  145.39    6.70
   0  -9   5  134.99    6.10
   0   9  -6    2.80    2.00
   0   9   6    1.70    2.30
   0   9  -6    0.30    1.50
   0   9   6    1.50    1.60
   0  -9  -6   -1.90    2.40
   0  -9  -6    1.10    2.30
   0  -9   6    1.50    2.00
   0   9   7   64.69    3.90
   0   9  -7   60.99    3.80
   0   9  -7   65.09    4.40
   0   9   7   59.09    5.30
   0  -9  -7   68.49    5.20
   0  -9  -7   62.19    5.30
   0  -9   7   67.59    4.50
   0   9   8    4.00    2.00
   0   9   8    1.10    2.70
   0   9  -8   -0.20    2.00
   0   9  -8    3.00    1.90
   0  -9  -8    0.40    2.60
   0  -9  -8    4.20    2.90
   0  -9   8    6.60    2.20
   0   9   9   30.00    5.10
   0   9  -9   36.30    3.70
   0   9   9   34.20    6.10
   0  -9  -9   30.50    4.40
   0  -9  -9   33.50    5.70
   0   9 -10   -0.50    2.40
   0   9  10   -2.70    1.90
   0   9  10   -3.30    3.20
   0   9 -10    2.10    2.30
   0  -9 -10   -1.80    2.80
   0  -9 -10   -4.40    2.60
   0  -9 -10   -0.30    1.80
   0  10   0    7.60    1.90
   0  10   0    5.40    1.90
   0 -10   0    5.00    2.00
   0 -10   0    4.50    2.30
   0  10   1  160.28    5.90
   0  10  -1  154.38    5.90
   0  10  -1  163.68    6.20
   0  10   1  160.38    6.60
   0 -10  -1  148.89    6.50
   0 -10  -1  168.58    7.00
   0 -10   1  159.78    6.20
   0 -10   1  156.68    6.80
   0  10   2   11.00    2.10
   0  10   2    8.90    2.30
   0 -10  -2   10.40    2.90
   0 -10   2    9.60    1.90
   0 -10  -2    8.20    2.30
   0 -10   2   11.40    2.50
   0  10  -3  120.09    4.50
   0  10  -3  139.69    5.50
   0  10   3  130.69    5.20
   0  10   3  119.39    7.20
   0 -10   3  123.69    6.00
   0 -10  -3  132.19    6.40
   0  10   4   15.00    2.20
   0  10   4    9.70    2.60
   0  10  -4   13.70    2.40
   0  10  -4   11.00    1.60
   0 -10  -4   12.20    3.00
   0 -10   4    9.70    2.50
   0 -10  -4   11.20    2.60
   0  10   5   34.60    3.30
   0  10  -5   32.10    3.70
   0  10  -5   33.50    2.80
   0  10   5   33.70    4.40
   0 -10  -5   32.50    4.40
   0 -10  -5   29.20    3.70
   0 -10   5   33.40    4.30
   0  10  -6   -1.00    1.90
   0  10   6    0.10    1.70
   0  10   6    2.00    2.50
   0  10  -6   -1.90    1.80
   0 -10  -6   -1.40    2.40
   0 -10  -6   -0.20    2.80
   0 -10   6    1.60    2.10
   0  10   7   21.20    2.60
   0  10  -7   19.40    2.40
   0  10  -7   22.20    3.00
   0  10   7   19.90    3.60
   0 -10  -7   18.60    3.40
   0 -10  -7   21.60    3.60
   0 -10   7   21.10    2.90
   0  10   8    1.10    3.40
   0  10  -8    6.00    3.10
   0  10  -8    6.00    2.10
   0  10   8    2.20    2.00
   0 -10  -8    4.60    3.50
   0 -10   8   18.80    4.40
   0  10   9   34.10    3.70
   0  10   9   28.10    4.40
   0  10  -9   26.80    3.50
   0  10  -9   29.10    3.40
   0 -10  -9   26.20    4.20
   0 -10  -9   24.80    4.10
   0  11   0    7.10    2.10
   0  11   0    3.50    2.00
   0 -11   0    4.90    2.50
   0 -11   0    4.90    2.00
   0  11  -1  136.39    5.70
   0  11   1  140.09    7.00
   0  11   1  136.69    5.60
   0 -11  -1  128.49    6.60
   0 -11  -1  134.19    6.20
   0 -11   1  135.99    5.80
   0 -11   1  134.99    6.60
   0  11   2    4.10    2.10
   0  11   2    2.70    2.10
   0  11  -2    4.40    2.00
   0 -11   2    1.90    1.70
   0 -11  -2    1.90    2.10
   0 -11  -2    1.70    2.40
   0 -11   2   -0.50    2.30
   0  11   3   77.69    6.50
   0  11  -3   81.79    4.60
   0  11  -3   74.39    3.50
   0  11   3   76.89    5.30
   0 -11  -3   75.19    5.20
   0 -11  -3   86.89    5.80
   0 -11   3   78.99    5.40
   0  11   4    6.90    2.60
   0  11  -4    6.60    1.70
   0  11  -4    8.50    2.30
   0  11   4    8.40    2.50
   0 -11  -4    6.40    2.70
   0 -11  -4    6.30    2.50
   0 -11   4    7.00    2.70
   0  11   5   54.49    5.20
   0  11   5   60.89    3.90
   0  11  -5   56.09    3.40
   0  11  -5   60.69    4.30
   0 -11  -5   56.89    5.30
   0 -11   5   60.59    5.10
   0 -11  -5   50.39    5.50
   0  11   6    2.70    1.90
   0  11   6    3.90    2.80
   0  11  -6    3.30    1.70
   0  11  -6    1.00    2.20
   0 -11   6    2.60    2.40
   0 -11  -6    1.90    2.60
   0 -11  -6    4.10    3.00
   0  11  -7   43.70    4.50
   0  11   7   32.70    5.20
   0  11   7   38.20    3.60
   0  11  -7   34.50    3.40
   0 -11  -7   38.30    5.30
   0 -11  -7   39.40    5.60
   0 -11   7   43.30    4.60
   0  12   0    1.40    1.90
   0 -12   0   -0.70    2.20
   0 -12   0   -1.60    2.70
   0  12   1   27.50    3.40
   0  12  -1   31.40    3.50
   0 -12   1   26.20    3.50
   0 -12   1   24.40    3.60
   0 -12  -1   25.20    3.90
   0 -12  -1   21.70    3.50
   0  12   2   17.50    2.60
   0  12  -2   21.10    2.80
   0  12   2   21.30    3.20
   0 -12  -2   16.30    3.00
   0 -12  -2   13.40    3.30
   0 -12   2   16.30    3.30
   0 -12   2   19.30    2.60
   0  12   3   20.70    3.50
   0  12  -3   26.50    3.10
   0  12   3   26.50    2.80
   0 -12  -3   21.50    3.70
   0 -12   3   23.30    3.60
   0 -12  -3   22.60    3.40
   0  12   4   10.20    2.30
   0  12   4    7.40    2.80
   0  12  -4    9.00    1.80
   0  12  -4    8.70    2.60
   0 -12  -4    7.70    2.80
   0 -12  -4    8.40    3.40
   0 -12   4    7.90    2.90
   0  12   5   27.60    3.40
   0  12  -5   26.00    3.50
   0 -12  -5   18.10    3.60
   0 -12   5   24.40    3.60
   0  12   6    8.40    2.20
   0  12  -6    0.40    2.20
   0  12   6    2.50    2.90
   0  12  -6    2.80    1.80
   0 -12  -6    1.30    3.10
   0 -12   6    5.70    2.70
   0 -12  -6    2.10    2.90
   0  13   0   47.80    4.10
   0 -13   0   45.20    4.80
   0 -13   0   43.10    4.30
   0  13  -1   57.39    4.20
   0  13   1   54.29    4.20
   0 -13  -1   48.80    4.80
   0 -13   1   53.29    4.30
   0 -13   1   40.50    5.70
   0  13   2   11.10    2.40
   0 -13   2    8.90    2.40
   0 -13  -2    7.50    3.30
   0 -13  -2   12.10    2.90
   0 -13   2    6.80    3.50
   0  13  -3   49.99    4.30
   0  13   3   49.70    3.90
   0 -13  -3   30.20    4.30
   0 -13  -3   36.80    5.00
   0 -13   3   33.80    4.20
   1   0 -13    0.80    1.90
  -1   0  13    0.40    2.30
   1   0 -13   -1.40    2.20
   1   0 -13    0.30    2.00
   1   0 -12   57.29    4.20
  -1   0  12   64.89    4.80
   1   0 -11    0.70    1.60
  -1   0  11   -0.80    2.00
   1   0 -11    3.60    2.00
   1   0 -10   51.99    3.20
  -1   0  10   52.99    3.70
   1   0 -10   53.29    3.50
   1   0 -10   51.69    3.50
  -1   0  10   49.30    4.00
  -1   0   9   -0.50    1.50
   1   0  -9   -0.70    1.50
  -1   0   9    0.60    1.60
   1   0  -9   -1.30    1.40
   1   0  -9   -1.60    1.30
   1   0  -8   48.00    2.90
   1   0  -8   45.20    2.80
  -1   0   8   46.50    4.90
  -1   0   8   45.30    2.90
  -1   0   7    0.10    0.90
   1   0  -7    0.30    1.00
   1   0  -7   -1.20    0.90
   1   0  -7   -0.30    0.90
  -1   0   7    0.10    1.20
  -1   0   7    0.00    1.10
   1   0  -7    1.00    1.00
  -1   0   6  524.95   14.00
  -1   0   6  548.85   13.90
   1   0  -6  526.85   13.80
   1   0  -6  476.55   14.60
  -1   0   6  541.15   14.20
  -1   0   6  528.95   13.80
   1   0  -6  523.85   13.90
   1   0  -6  536.15   14.30
   1   0  -6  527.45   13.90
   1   0  -6  537.85   13.80
   1   0  -5   -0.70    1.00
   1   0  -5   -0.10    0.90
   1   0  -5   -1.10    0.90
  -1   0   5   -0.70    1.10
  -1   0   5    0.10    0.90
  -1   0   5    0.30    0.80
   1   0  -5    0.20    0.90
   1   0  -5   -0.70    0.90
   1   0  -5    0.40    0.80
  -1   0   5   -0.20    0.90
   1   0  -4  253.17    6.60
   1   0  -4  248.98    6.60
   1   0  -4  245.48    6.90
  -1   0   4  250.07    6.60
   1   0  -4  249.08    6.80
  -1   0   4  246.68    6.90
  -1   0   4  240.98    6.80
   1   0  -4  250.47    6.80
   1   0  -3   -0.20    0.60
   1   0  -3   -1.40    0.70
  -1   0   3    0.10    0.70
   1   0  -3    0.60    0.70
   1   0  -3   -0.70    0.80
  -1   0   3   -0.60    0.80
   1   0  -3    0.20    0.70
   1   0  -3   -0.60    0.60
  -1   0   3    0.00    0.70
  -1   0   3    0.20    0.60
  -1   0   2  769.42   19.80
   1   0  -2  773.72   19.60
   1   0  -2  774.32   19.70
   1   0  -2  823.12   19.90
  -1   0   2  784.92   19.80
  -1   0   2  769.02   19.80
   1   0  -2  796.42   19.80
  -1   0   2  788.22   19.60
  -1   0  -1    0.40    0.50
   1   0   1    0.30    0.50
   1   0   1    0.60    0.50
   1   0   1    0.20    0.50
  -1   0  -2 1205.48   30.10
   1   0   2 1200.68   30.10
   1   0   2 1173.98   30.10
  -1   0  -2 1205.18   30.10
  -1   0  -2 1190.48   30.20
  -1   0  -2 1203.98   30.10
   1   0   2 1233.08   30.20
   1   0   2 1204.28   30.20
  -1   0  -2 1191.28   30.10
   1   0   3    0.10    0.80
   1   0   3    0.10    1.00
  -1   0  -3    1.00    0.80
  -1   0  -3    0.60    0.70
  -1   0  -3    0.80    0.80
   1   0   3   -0.70    0.70
   1   0   3   -0.10    0.80
   1   0   3   -0.10    0.80
  -1   0  -3    0.60    0.80
  -1   0  -3   -0.40    0.80
  -1   0  -3    0.30    0.90
   1   0   4   62.69    2.50
   1   0   4   60.89    2.60
  -1   0  -4   63.99    2.40
   1   0   4   57.89    2.60
  -1   0  -4   62.69    2.40
  -1   0  -4   60.09    2.40
   1   0   4   57.89    2.50
  -1   0  -4   58.99    2.40
  -1   0  -4   61.49    2.50
  -1   0  -4   60.29    2.50
  -1   0  -4   65.49    2.50
  -1   0  -5    0.10    1.00
  -1   0  -5    0.80    0.90
  -1   0  -5    0.60    0.90
   1   0   5    0.20    1.10
  -1   0  -5    0.10    1.00
   1   0   5   -0.30    1.00
  -1   0  -5   -0.70    0.90
  -1   0  -5    0.40    0.90
   1   0   5    0.90    1.00
  -1   0  -5    1.00    1.00
  -1   0  -6  210.38    6.30
  -1   0  -6  208.28    6.30
  -1   0  -6  218.08    6.40
   1   0   6  216.08    6.40
   1   0   6  218.68    6.50
  -1   0  -6  214.88    6.30
  -1   0  -6  214.48    6.40
  -1   0  -6  205.98    6.30
  -1   0  -7   -0.10    1.10
  -1   0  -7    0.40    1.10
   1   0   7    0.60    1.20
  -1   0  -7    0.50    0.90
  -1   0  -7   -0.40    1.30
  -1   0  -7   -0.10    1.20
   1   0   7   -0.50    1.30
   1   0   8   42.50    3.10
   1   0   8   40.30    3.10
  -1   0  -8   39.20    2.70
  -1   0  -8   43.60    3.00
  -1   0  -8   43.00    3.10
  -1   0  -8   43.00    2.80
   1   0   9   -0.40    1.60
  -1   0  -9   -1.10    1.60
  -1   0  -9   -0.40    1.50
  -1   0  -9    0.00    1.50
  -1   0  -9   -0.40    1.70
  -1   0 -10   52.59    3.70
   1   0  10   52.39    4.00
  -1   0 -10   53.39    3.50
  -1   0 -11   -1.20    1.80
   1   0  11   -0.80    2.00
  -1   0 -11   -0.70    1.80
  -1   0 -11    0.20    1.70
  -1   0 -12   19.40    2.70
   1   0  12   19.70    2.90
  -1   0 -12   25.20    3.10
  -1   0 -12   32.90    3.50
   1   0  13    5.40    2.40
  -1   0 -13    1.10    3.00
  -1   0 -13    1.40    2.30
  -1   0 -13    0.50    2.10
   1   1 -13    2.00    2.20
  -1   1  13   -1.30    2.30
   1   1 -13    0.40    2.20
   1  -1 -13    1.80    2.00
   1  -1 -13   -0.30    2.40
   1  -1 -13    3.00    2.20
   1  -1 -13   -1.00    1.70
  -1  -1  13    0.70    2.20
   1   1 -12   53.49    4.20
   1   1 -12   65.09    4.00
  -1   1  12   61.89    4.80
  -1   1  12   67.59    7.10
  -1  -1  12   60.69    4.60
   1  -1 -12   57.79    4.00
   1  -1 -12   62.19    4.60
   1  -1 -12   53.99    4.40
   1  -1 -12   60.79    3.70
  -1   1  11   10.70    2.60
   1   1 -11   10.50    2.30
   1   1 -11   15.60    2.30
  -1   1  11   13.40    2.60
   1  -1 -11   11.50    2.60
   1  -1 -11    8.80    1.80
   1  -1 -11   14.20    3.10
   1  -1 -11    9.60    2.30
  -1  -1  11   12.20    2.50
  -1   1  10   95.99    4.80
   1   1 -10   96.19    4.10
  -1   1  10   97.49    5.00
   1   1 -10   99.29    4.50
   1  -1 -10   92.69    4.30
   1  -1 -10   87.79    3.90
   1  -1 -10   95.59    4.70
  -1  -1  10   90.89    4.70
  -1   1   9    4.20    1.90
  -1   1   9    4.60    2.60
   1   1  -9    6.50    1.70
   1   1  -9    5.70    1.50
   1  -1  -9    5.90    1.60
  -1  -1   9    2.80    1.80
   1  -1  -9    3.90    1.40
  -1   1   8  109.49    4.60
  -1   1   8  111.59    4.90
   1   1  -8  107.39    4.20
   1   1  -8  108.29    4.00
   1  -1  -8  105.79    3.90
   1  -1  -8  108.49    4.10
   1  -1  -8  104.89    4.20
  -1  -1   8  106.19    4.60
   1   1  -7   18.80    1.80
  -1   1   7   19.60    2.40
  -1   1   7   20.70    2.50
   1   1  -7   15.60    1.70
   1   1  -7   16.30    2.10
   1   1  -7   17.90    2.10
  -1  -1   7   20.40    1.70
   1  -1  -7   18.80    1.90
  -1  -1   7   17.80    2.30
   1  -1  -7   16.10    2.00
   1  -1  -7   17.90    1.70
   1  -1  -7   17.70    1.60
   1   1  -6  331.67    9.30
   1   1  -6  342.07    9.30
   1   1  -6  340.07    9.40
   1   1  -6  330.17    9.80
  -1   1   6  327.87    9.50
   1   1  -6  344.47    9.10
  -1   1   6  339.67    9.60
   1  -1  -6  320.47    9.40
   1  -1  -6  332.37    9.40
  -1  -1   6  346.47    9.50
   1  -1  -6  343.17    9.20
  -1  -1   6  333.97    9.30
   1  -1  -6  339.37    9.00
  -1  -1   6  334.27    9.10
   1  -1  -6  339.77    9.10
   1  -1  -6  338.97    9.00
   1   1  -5   13.50    1.90
  -1   1   5   11.90    1.50
   1   1  -5   14.40    1.80
  -1   1   5   14.80    1.90
   1   1  -5   15.80    1.50
   1  -1  -5   14.50    1.50
   1  -1  -5   12.80    1.80
  -1  -1   5   12.70    1.40
   1  -1  -5   15.30    1.40
   1  -1  -5   16.40    1.50
   1  -1  -5   16.10    1.40
  -1  -1   5   15.80    1.50
   1  -1  -5   11.40    1.70
   1   1  -4   75.39    2.60
  -1   1   4   77.69    2.50
   1   1  -4   76.89    2.70
  -1   1   4   76.99    3.00
  -1   1   4   78.79    3.00
   1   1  -4   73.89    2.90
   1   1  -4   75.69    2.70
  -1   1   4   76.89    2.60
   1  -1  -4   75.39    2.50
   1  -1  -4   78.69    3.00
   1  -1  -4   74.79    2.90
   1  -1  -4   77.39    2.50
   1  -1  -4   74.19    2.60
  -1  -1   4   79.19    2.60
  -1  -1   4   76.99    2.90
  -1  -1   4   77.99    2.70
   1  -1  -4   77.49    2.60
   1   1  -3   24.70    1.80
   1   1  -3   28.40    1.40
  -1   1   3   26.30    1.80
  -1   1   3   28.30    1.40
   1   1  -3   25.90    1.60
  -1   1   3   26.90    1.80
  -1   1   3   26.10    1.30
  -1  -1   3   26.30    1.50
  -1  -1   3   22.30    1.80
  -1  -1   3   27.60    1.40
   1  -1  -3   23.80    1.70
   1  -1  -3   27.30    1.50
   1  -1  -3   24.90    1.70
   1  -1  -3   28.60    1.20
   1  -1  -3   27.40    1.40
  -1   1   2  164.78    4.40
  -1   1   2  167.98    4.30
  -1   1   2  168.58    4.70
   1   1  -2  169.78    4.70
  -1   1   2  166.88    4.70
   1   1  -2  165.18    4.50
   1   1  -2  166.08    4.50
  -1  -1   2  166.28    4.50
   1  -1  -2  168.68    4.70
   1  -1  -2  165.28    4.40
   1  -1  -2  168.88    4.30
  -1  -1   2  162.98    4.70
   1  -1  -2  165.58    4.70
  -1  -1   2  157.08    4.40
  -1  -1   1    3.10    0.60
  -1   1   0   -0.20    0.30
   1   1   0   -0.20    0.30
   1  -1   0   -0.20    0.30
   1  -1   0   -0.10    0.30
  -1   1  -1  152.98    4.10
   1   1   1  142.09    4.30
   1   1   1  154.38    4.30
   1   1   1  150.18    4.10
   1   1   1  148.89    4.10
   1   1   1  148.99    4.30
  -1   1  -1  156.28    4.10
  -1  -1  -1  137.49    4.10
  -1  -1  -1  148.79    4.30
  -1  -1  -1  157.78    4.10
  -1  -1  -1  155.98    4.30
   1  -1   1  151.78    4.10
   1  -1   1  157.78    4.10
  -1  -1  -1  150.88    4.10
   1   1   2  303.37    8.00
   1   1   2  301.57    8.10
   1   1   2  307.17    8.00
   1   1   2  305.27    7.90
  -1   1  -2  298.17    7.90
  -1   1  -2  298.97    7.90
  -1  -1  -2  296.87    8.10
  -1  -1  -2  297.87    7.80
  -1  -1  -2  301.27    8.00
   1  -1   2  302.37    7.90
  -1  -1  -2  299.77    8.10
  -1  -1  -2  298.77    8.00
  -1  -1  -2  294.07    7.90
   1  -1   2  302.77    7.90
   1   1   3    0.00    1.00
   1   1   3    1.80    0.80
  -1   1  -3    0.60    0.90
   1   1   3    1.60    0.90
   1   1   3    1.10    0.90
  -1   1  -3    1.40    0.80
  -1   1  -3   -0.60    0.70
  -1   1  -3    0.40    0.80
  -1  -1  -3    0.90    0.80
  -1  -1  -3    0.70    0.90
  -1  -1  -3    2.10    0.90
   1  -1   3    0.40    0.70
   1  -1   3    0.40    0.90
  -1  -1  -3    0.30    0.80
  -1  -1  -3    0.50    0.80
  -1  -1  -3    0.40    0.80
  -1   1  -4  404.36   10.60
  -1   1  -4  397.16   10.70
   1   1   4  404.36   10.70
  -1   1  -4  414.36   10.70
  -1   1  -4  376.86   10.50
  -1   1  -4  395.56   10.70
   1   1   4  403.36   10.60
   1   1   4  408.16   10.60
   1   1   4  395.66   10.90
  -1  -1  -4  394.66   10.80
  -1  -1  -4  404.86   11.20
  -1  -1  -4  407.96   10.60
  -1  -1  -4  408.86   10.70
   1  -1   4  389.66   10.50
  -1  -1  -4  405.16   10.60
  -1  -1  -4  394.26   10.60
   1  -1   4  403.16   10.60
   1  -1   4  398.36   10.70
   1   1   5   12.50    1.40
   1   1   5   10.70    1.50
   1   1   5   12.20    1.40
  -1   1  -5   13.40    1.70
  -1   1  -5   14.00    1.50
  -1   1  -5   12.90    1.30
  -1   1  -5   12.70    1.40
  -1   1  -5   14.20    1.40
   1   1   5   12.90    1.50
   1  -1   5   13.00    1.70
  -1  -1  -5   15.30    1.60
   1  -1   5   14.00    1.60
   1  -1   5   11.60    1.50
  -1  -1  -5   12.80    1.80
  -1  -1  -5   14.20    1.70
  -1  -1  -5   13.10    1.60
  -1  -1  -5   12.10    1.40
  -1  -1  -5   14.50    1.90
  -1  -1  -5   10.80    1.30
   1   1   6  191.78    5.90
   1   1   6  191.18    6.10
  -1   1  -6  190.48    6.40
  -1   1  -6  192.88    5.80
   1   1   6  182.08    5.70
   1   1   6  197.28    5.80
  -1   1  -6  171.08    5.50
   1  -1   6  184.68    5.70
  -1  -1  -6  190.28    5.70
  -1  -1  -6  180.58    5.60
  -1  -1  -6  190.08    5.60
  -1  -1  -6  194.48    5.80
   1  -1   6  186.18    6.40
  -1  -1  -6  191.18    6.40
  -1  -1  -6  176.38    5.80
  -1  -1  -6  188.78    6.00
  -1   1  -7    2.00    1.10
   1   1   7    1.00    1.40
  -1   1  -7    0.10    1.30
  -1   1  -7    2.60    1.30
   1   1   7    1.90    1.60
   1   1   7    1.70    1.40
   1  -1   7    1.50    1.40
  -1  -1  -7    0.80    1.30
  -1  -1  -7    1.40    1.20
  -1  -1  -7    2.40    1.30
  -1  -1  -7    3.70    1.20
  -1  -1  -7    2.80    1.20
  -1  -1  -7    0.50    1.40
   1  -1   7    0.90    1.20
   1   1   8   53.79    3.90
   1   1   8   53.39    3.20
  -1   1  -8   48.10    2.90
  -1   1  -8   52.69    3.10
  -1   1  -8   54.09    3.20
  -1  -1  -8   53.49    3.30
  -1  -1  -8   52.79    3.00
   1  -1   8   48.30    3.20
  -1  -1  -8   57.19    3.50
  -1  -1  -8   53.99    3.10
  -1   1  -9   23.50    3.00
   1   1   9   23.70    3.30
  -1   1  -9   27.90    2.80
  -1  -1  -9   23.30    2.90
  -1  -1  -9   27.20    2.80
  -1  -1  -9   28.20    2.70
  -1  -1  -9   25.00    3.30
   1  -1   9   25.70    3.20
   1   1  10   55.49    4.20
  -1   1 -10   57.59    3.80
  -1   1 -10   61.99    3.90
  -1  -1 -10   56.39    3.90
   1  -1  10   57.29    3.90
  -1  -1 -10   60.89    3.70
  -1  -1 -10   54.89    4.20
  -1  -1 -10   53.99    3.40
   1   1  11    1.10    2.10
  -1   1 -11    2.90    2.20
  -1   1 -11    0.60    1.80
  -1   1 -11    4.70    2.00
  -1  -1 -11    0.70    1.90
  -1  -1 -11    4.30    2.00
   1  -1  11    3.60    2.00
  -1  -1 -11    3.40    2.00
  -1  -1 -11    0.80    2.30
  -1   1 -12   15.80    2.50
  -1   1 -12   20.10    2.70
  -1   1 -12   17.40    2.80
   1   1  12   18.80    3.20
  -1  -1 -12   16.00    3.10
   1  -1  12   25.50    3.60
  -1  -1 -12   22.70    2.80
  -1  -1 -12   19.40    4.70
  -1  -1 -12   13.70    2.40
  -1   1 -13    1.20    2.40
   1   1  13    2.50    2.40
  -1   1 -13   -1.30    2.20
  -1   1 -13   -0.50    2.40
  -1  -1 -13   -2.60    2.10
   1  -1  13    7.10    3.90
  -1  -1 -13   -1.40    2.10
   1   2 -13    9.90    2.50
  -1   2  13   13.00    2.90
   1   2 -13   11.70    3.30
   1  -2 -13    6.30    4.40
   1  -2 -13    6.80    2.10
   1  -2 -13   11.70    2.50
   1  -2 -13    9.00    2.60
  -1  -2  13   11.50    2.70
   1   2 -12   38.50    3.70
   1   2 -12   36.20    3.80
  -1   2  12   31.00    3.70
  -1   2  12   37.50    4.50
   1  -2 -12   34.70    3.40
  -1  -2  12   37.00    4.00
   1  -2 -12   30.10    3.10
   1  -2 -12   28.60    4.10
   1  -2 -12   31.50    4.00
   1   2 -11   31.80    3.30
  -1   2  11   25.30    3.30
  -1   2  11   28.40    4.00
   1   2 -11   19.40    2.70
   1  -2 -11   28.40    3.70
  -1  -2  11   23.40    3.60
   1  -2 -11   20.80    2.70
   1  -2 -11   29.50    3.70
   1  -2 -11   27.90    3.00
   1   2 -10   68.89    3.80
   1   2 -10   69.39    4.00
  -1   2  10   66.09    4.60
  -1   2  10   68.79    4.60
   1  -2 -10   75.49    3.60
   1  -2 -10   73.29    4.30
   1  -2 -10   67.99    3.40
   1  -2 -10   69.79    4.30
  -1  -2  10   71.49    4.20
   1   2  -9   25.90    2.80
   1   2  -9   25.70    2.90
  -1   2   9   28.00    3.40
  -1   2   9   30.00    3.40
   1  -2  -9   19.00    2.40
   1  -2  -9   24.70    3.10
  -1  -2   9   22.80    3.10
   1  -2  -9   23.00    3.30
   1  -2  -9   24.20    2.50
   1   2  -8   95.49    3.80
   1   2  -8   95.59    4.00
  -1   2   8   99.99    4.80
  -1   2   8   97.19    4.50
   1  -2  -8   95.39    3.60
   1  -2  -8   92.19    3.70
   1  -2  -8   89.09    3.60
   1  -2  -8   98.89    4.50
  -1  -2   8   95.49    4.20
   1   2  -7   61.89    3.20
   1   2  -7   65.69    3.10
  -1   2   7   66.29    3.60
   1   2  -7   63.89    3.40
   1  -2  -7   67.89    2.70
   1  -2  -7   61.29    2.80
   1  -2  -7   62.59    3.60
   1  -2  -7   65.09    2.70
  -1  -2   7   66.29    3.30
   1  -2  -7   67.69    2.80
   1   2  -6  297.07    8.20
  -1   2   6  298.57    8.00
  -1   2   6  299.37    8.70
  -1   2   6  294.07    8.70
   1   2  -6  288.47    8.30
   1  -2  -6  291.47    8.10
   1  -2  -6  285.37    8.60
  -1  -2   6  287.17    8.10
   1  -2  -6  296.37    8.00
   1  -2  -6  291.97    8.00
  -1  -2   6  305.27    8.50
   1  -2  -6  299.87    8.10
   1  -2  -6  288.97    8.50
  -1   2   5  108.19    3.40
   1   2  -5  106.29    3.60
  -1   2   5  111.29    4.10
  -1   2   5  105.99    4.10
   1   2  -5  103.59    3.80
   1   2  -5  105.99    3.70
   1   2  -5  108.99    3.70
   1  -2  -5  108.79    3.40
   1  -2  -5  111.29    3.40
  -1  -2   5  108.79    3.60
  -1  -2   5  114.29    3.90
   1  -2  -5  103.69    4.00
   1  -2  -5  108.09    3.40
   1  -2  -5  112.29    4.40
  -1  -2   5  102.09    3.80
   1  -2  -5  109.69    3.40
  -1   2   4  155.78    4.90
   1   2  -4  153.68    4.60
   1   2  -4  159.68    5.20
  -1   2   4  156.48    4.30
   1   2  -4  152.08    4.60
   1   2  -4  153.68    4.60
  -1   2   4  151.88    5.00
   1  -2  -4  153.58    4.30
   1  -2  -4  150.98    4.30
   1  -2  -4  153.78    4.80
  -1  -2   4  156.08    4.80
  -1  -2   4  151.18    4.50
   1  -2  -4  151.58    4.30
  -1  -2   4  151.98    4.50
   1  -2  -4  149.69    4.90
   1   2  -3   26.00    1.90
  -1   2   3   21.70    1.20
   1   2  -3   22.20    1.60
  -1   2   3   24.90    2.00
  -1   2   3   23.80    2.00
   1   2  -3   25.10    1.60
  -1  -2   3   24.70    1.80
   1  -2  -3   24.40    1.90
   1  -2  -3   23.10    1.20
  -1  -2   3   22.10    1.50
   1  -2  -3   22.20    1.20
   1  -2  -3   23.60    2.10
   1  -2  -3   21.50    1.90
  -1  -2   3   20.30    1.90
   1   2  -2  101.99    3.10
   1   2  -2  105.89    3.10
  -1   2   2  105.59    2.90
   1   2  -2  109.49    3.40
  -1   2   2  104.89    3.40
  -1  -2   2  107.19    3.40
  -1  -2   2  102.89    3.10
   1  -2  -2  100.79    2.90
  -1  -2   2  105.49    3.10
   1  -2  -2  102.29    3.40
   1  -2  -2  104.89    3.40
  -1   2   1   77.19    2.40
   1   2  -1   79.79    2.50
   1   2  -1   83.69    2.60
  -1   2   1   79.19    3.00
  -1   2   1   84.39    2.70
   1   2  -1   82.89    2.80
  -1   2   1   81.69    2.80
   1  -2  -1   80.89    2.80
  -1  -2   1   81.19    2.60
  -1  -2   1   85.69    2.60
   1  -2  -1   80.59    2.40
  -1  -2   1   82.99    2.60
  -1  -2   1   84.69    2.50
   1  -2  -1   82.19    2.80
  -1  -2   1   82.89    3.00
   1  -2  -1   79.39    2.70
  -1   2   0   74.19    2.40
   1   2   0   77.29    2.70
  -1   2   0   76.19    2.60
  -1   2   0   77.09    2.20
   1   2   0   78.19    2.60
   1   2   0   81.19    2.70
   1   2   0   82.79    2.40
  -1  -2   0   80.79    2.30
  -1  -2   0   80.69    2.70
   1  -2   0   79.79    2.20
   1  -2   0   74.79    2.30
  -1  -2   0   81.19    2.70
  -1  -2   0   78.79    2.50
   1  -2   0   77.69    2.50
   1   2   1  142.79    3.80
   1   2   1  139.69    4.30
   1   2   1  135.09    4.10
  -1   2  -1  140.79    4.00
  -1   2  -1  142.29    3.90
  -1   2  -1  144.59    3.90
   1   2   1  140.19    4.10
  -1   2  -1  133.49    3.80
   1  -2   1  136.29    3.90
  -1  -2  -1  141.19    3.80
   1  -2   1  139.89    3.90
  -1  -2  -1  131.19    4.10
  -1  -2  -1  140.09    3.90
   1  -2   1  141.09    3.90
  -1  -2  -1  143.09    4.30
  -1  -2  -1  141.59    4.20
  -1   2  -2   64.09    2.30
   1   2   2   60.99    2.70
  -1   2  -2   65.49    2.30
   1   2   2   62.49    2.50
   1   2   2   63.89    2.30
  -1   2  -2   62.39    2.30
   1   2   2   61.29    2.10
  -1  -2  -2   59.19    2.60
  -1  -2  -2   64.09    2.60
   1  -2   2   66.39    2.30
  -1  -2  -2   63.49    2.50
  -1  -2  -2   62.39    2.20
   1  -2   2   65.49    2.30
  -1  -2  -2   63.59    2.70
  -1  -2  -2   63.99    2.10
  -1   2  -3  127.49    3.90
  -1   2  -3  130.19    3.90
   1   2   3  132.09    3.80
   1   2   3  134.39    4.30
   1   2   3  129.89    4.40
  -1   2  -3  130.99    4.00
   1   2   3  131.09    4.00
  -1   2  -3  131.99    4.00
   1  -2   3  126.99    3.90
  -1  -2  -3  122.09    4.10
   1  -2   3  135.49    4.00
   1  -2   3  130.29    3.90
  -1  -2  -3  126.09    4.30
  -1  -2  -3  134.49    4.20
  -1  -2  -3  135.19    3.80
  -1  -2  -3  130.69    4.30
   1   2   4  197.28    5.60
   1   2   4  199.28    5.50
  -1   2  -4  189.98    5.50
   1   2   4  198.88    5.90
  -1   2  -4  195.88    5.70
   1   2   4  190.68    6.10
  -1   2  -4  195.08    5.70
  -1   2  -4  192.68    5.90
  -1  -2  -4  186.28    5.90
   1  -2   4  189.98    5.50
  -1  -2  -4  190.78    5.50
  -1  -2  -4  195.08    5.80
  -1  -2  -4  198.88    5.90
  -1  -2  -4  197.28    5.50
   1  -2   4  194.28    5.70
  -1  -2  -4  191.88    6.00
  -1   2  -5   17.40    1.90
   1   2   5   20.70    2.30
   1   2   5   18.30    1.80
   1   2   5   18.90    1.80
  -1   2  -5   13.00    1.80
  -1   2  -5   17.70    1.70
  -1   2  -5   18.40    2.00
   1   2   5   16.30    2.30
  -1   2  -5   15.80    1.90
   1  -2   5   17.10    1.70
  -1  -2  -5   17.10    2.10
  -1  -2  -5   15.50    1.60
  -1  -2  -5   15.10    1.80
  -1  -2  -5   19.30    2.00
  -1  -2  -5   18.60    1.90
   1  -2   5   18.70    2.00
  -1  -2  -5   16.90    1.70
  -1  -2  -5   17.40    2.00
   1  -2   5   17.60    1.80
  -1   2  -6  268.17    7.60
   1   2   6  264.07    7.80
  -1   2  -6  263.57    8.00
   1   2   6  269.77    7.40
  -1   2  -6  232.58    7.30
   1   2   6  268.57    8.00
   1   2   6  264.67    7.50
  -1  -2  -6  251.47    7.80
  -1  -2  -6  260.57    7.40
  -1  -2  -6  260.57    7.90
  -1  -2  -6  262.97    7.40
   1  -2   6  248.88    7.40
   1  -2   6  257.37    7.60
  -1  -2  -6  251.57    7.30
  -1  -2  -6  263.57    7.70
  -1  -2  -6  259.77    7.40
  -1  -2  -6  246.58    7.60
   1   2   7    2.40    1.60
  -1   2  -7    4.90    1.50
  -1   2  -7    2.30    1.40
   1   2   7    2.80    1.40
   1   2   7    3.30    1.80
   1   2   7    4.10    1.90
  -1  -2  -7    3.70    1.30
  -1  -2  -7    3.50    2.50
  -1  -2  -7    3.80    1.30
  -1  -2  -7    4.80    2.60
   1  -2   7    5.60    1.40
   1   2   8   78.49    4.10
   1   2   8   70.89    3.60
  -1   2  -8   63.29    3.40
  -1   2  -8   79.59    3.60
   1   2   8   75.29    3.60
   1   2   8   72.69    4.30
  -1   2  -8   72.69    3.70
  -1  -2  -8   77.79    4.10
   1  -2   8   71.89    3.60
  -1  -2  -8   72.69    3.40
  -1  -2  -8   72.69    3.80
  -1  -2  -8   70.09    3.40
   1   2   9    3.50    2.00
  -1   2  -9    1.70    1.70
  -1   2  -9    4.40    1.80
  -1  -2  -9    1.90    2.00
  -1  -2  -9    3.80    1.50
  -1  -2  -9    3.00    1.50
  -1  -2  -9    2.50    1.80
   1  -2   9    1.70    2.70
   1   2  10   26.70    3.80
  -1   2 -10   23.30    2.70
   1  -2  10   25.50    3.40
  -1  -2 -10   23.80    2.80
  -1  -2 -10   28.20    3.70
  -1  -2 -10   24.60    2.70
  -1  -2 -10   27.10    3.00
  -1   2 -11    5.40    2.20
   1   2  11    2.00    2.50
  -1   2 -11    3.90    2.20
  -1  -2 -11    1.10    2.10
  -1  -2 -11    7.10    2.00
  -1  -2 -11   11.10    3.80
  -1  -2 -11    3.50    2.40
   1  -2  11    7.50    2.20
   1   2  12   20.40    3.20
  -1   2 -12   21.70    3.00
  -1   2 -12   22.60    2.90
  -1  -2 -12   24.80    2.90
   1  -2  12   29.50    3.60
  -1  -2 -12   25.20    3.80
  -1  -2 -12   17.90    3.30
  -1  -2 -12   21.10    2.70
  -1   2 -13    1.20    2.40
  -1   2 -13    5.50    2.30
  -1   2 -13    3.50    3.10
  -1  -2 -13    0.00    2.10
  -1  -2 -13    5.70    2.30
  -1  -2 -13   -1.10    2.30
  -1  -2 -13   -0.90    2.70
   1   3 -13    4.70    2.50
   1   3 -13    0.20    2.40
  -1   3  13    4.40    2.70
  -1   3  13    0.00    2.90
   1  -3 -13   -2.90    1.80
   1  -3 -13    0.70    2.50
   1  -3 -13    3.50    2.20
   1  -3 -13    1.70    2.50
  -1  -3  13    7.10    2.30
  -1   3  12   20.90    3.40
   1   3 -12   19.90    2.90
  -1   3  12   27.10    5.80
   1   3 -12   21.40    2.90
  -1  -3  12   21.70    2.90
   1  -3 -12   26.60    4.00
   1  -3 -12   19.00    2.50
   1  -3 -12   19.70    2.40
   1  -3 -12   23.80    3.20
   1   3 -11   15.00    2.40
  -1   3  11   13.10    4.10
  -1   3  11   13.00    2.80
   1  -3 -11   12.00    3.00
   1  -3 -11   24.20    3.60
  -1  -3  11   15.60    2.50
   1  -3 -11   14.30    2.10
   1  -3 -11   10.90    2.00
  -1   3  10   31.20    4.00
   1   3 -10   34.70    3.40
  -1   3  10   34.70    3.90
   1   3 -10   30.80    3.30
  -1  -3  10   32.50    3.60
   1  -3 -10   35.50    3.60
   1  -3 -10   32.10    2.80
   1  -3 -10   28.90    2.70
   1  -3 -10   31.80    3.80
  -1   3   9   24.40    3.60
   1   3  -9   28.30    3.00
  -1   3   9   24.00    3.40
   1   3  -9   17.90    2.30
   1  -3  -9   18.20    2.00
   1  -3  -9   21.30    3.20
   1  -3  -9   18.80    2.40
  -1  -3   9   21.70    2.50
  -1   3   8  226.48    6.70
   1   3  -8  223.18    7.20
   1   3  -8  234.28    7.10
  -1   3   8  221.98    7.70
  -1   3   8  225.88    7.60
   1  -3  -8  227.68    6.60
  -1  -3   8  228.28    8.00
   1  -3  -8  203.78    7.00
   1  -3  -8  227.68    7.60
  -1   3   7   72.79    3.90
   1   3  -7   73.29    3.30
  -1   3   7   73.49    2.90
   1   3  -7   72.89    3.30
   1   3  -7   65.29    3.40
  -1   3   7   73.69    3.90
   1  -3  -7   70.59    2.90
   1  -3  -7   69.79    2.90
   1  -3  -7   73.39    3.80
  -1  -3   7   70.49    3.40
   1  -3  -7   72.09    2.80
   1  -3  -7   71.09    2.90
   1   3  -6  113.69    4.00
  -1   3   6  110.99    3.70
   1   3  -6  110.79    4.20
  -1   3   6  115.19    4.60
  -1   3   6  117.89    4.60
   1   3  -6  115.49    4.20
   1  -3  -6  114.79    3.60
   1  -3  -6  117.99    4.60
  -1  -3   6  112.89    4.20
   1  -3  -6  115.19    3.70
   1  -3  -6  117.99    3.70
   1  -3  -6  116.59    3.70
   1   3  -5   91.59    3.60
  -1   3   5   95.79    3.90
   1   3  -5   97.69    3.40
  -1   3   5   93.79    4.00
   1   3  -5   96.89    3.50
  -1   3   5   94.69    3.10
   1   3  -5   93.39    3.30
  -1  -3   5   90.29    3.30
   1  -3  -5   97.39    3.80
   1  -3  -5   95.69    3.80
   1  -3  -5   93.79    3.00
   1  -3  -5   96.29    3.00
  -1  -3   5   92.09    3.70
   1  -3  -5   93.69    3.70
  -1  -3   5   93.59    3.30
   1   3  -4  205.18    5.90
   1   3  -4  203.68    6.00
   1   3  -4  200.18    5.80
  -1   3   4  199.38    5.50
  -1   3   4  197.58    6.30
   1   3  -4  191.98    6.30
  -1   3   4  206.78    6.20
   1  -3  -4  204.98    6.20
  -1  -3   4  191.28    6.00
  -1  -3   4  203.08    6.10
  -1  -3   4  204.38    6.10
   1  -3  -4  199.78    5.50
   1   3  -3    5.70    1.10
  -1   3   3    3.90    1.20
  -1   3   3    7.90    0.90
  -1   3   3    5.90    1.20
   1   3  -3    6.30    1.00
  -1  -3   3    7.40    1.00
  -1  -3   3    8.00    1.30
   1  -3  -3    7.50    1.30
   1  -3  -3    8.30    1.30
  -1  -3   3    7.70    1.10
   1  -3  -3    6.70    1.20
   1  -3  -3    7.70    0.90
   1   3  -2  178.48    5.20
   1   3  -2  178.68    4.90
  -1   3   2  176.08    5.40
   1   3  -2  170.68    5.00
   1  -3  -2  173.38    4.80
  -1  -3   2  175.08    5.20
  -1  -3   2  177.58    4.90
   1  -3  -2  180.18    5.30
  -1  -3   2  175.78    5.20
   1   3  -1  250.67    7.00
  -1   3   1  253.07    7.00
  -1   3   1  255.87    6.90
   1   3  -1  247.98    6.80
  -1   3   1  252.57    7.10
  -1  -3   1  250.57    6.80
  -1  -3   1  252.57    6.70
  -1  -3   1  247.68    7.50
  -1  -3   1  264.17    6.90
   1  -3  -1  255.87    7.10
   1  -3  -1  255.27    7.00
   1  -3  -1  252.77    7.00
   1  -3  -1  250.07    6.70
  -1  -3   1  256.97    7.10
  -1   3   0   21.90    1.90
   1   3   0   24.70    1.30
   1   3   0   21.90    1.60
   1   3   0   22.10    1.80
  -1   3   0   22.80    1.50
  -1   3   0   22.60    1.40
   1   3   0   22.00    1.70
  -1  -3   0   23.10    1.80
   1  -3   0   19.70    1.60
  -1  -3   0   21.00    1.40
  -1  -3   0   21.30    1.50
  -1  -3   0   22.30    1.80
   1  -3   0   21.40    1.40
   1  -3   0   22.10    1.60
  -1  -3   0   24.70    1.80
  -1   3  -1  301.17    7.60
  -1   3  -1  299.77    7.60
  -1   3  -1  280.77    7.70
  -1   3  -1  287.77    7.70
   1   3   1  290.97    8.10
   1   3   1  291.17    7.70
   1   3   1  274.57    8.20
  -1  -3  -1  296.67    8.10
   1  -3   1  288.67    7.60
  -1  -3  -1  281.47    8.00
  -1  -3  -1  290.27    8.10
   1  -3   1  289.67    8.00
  -1  -3  -1  299.17    7.70
   1  -3   1  287.77    7.70
   1   3   2  157.08    4.90
  -1   3  -2  159.88    4.60
   1   3   2  159.88    5.10
   1   3   2  158.88    4.60
  -1   3  -2  154.28    4.70
   1   3   2  161.18    4.40
  -1   3  -2  156.38    4.50
  -1   3  -2  163.38    4.60
  -1  -3  -2  157.48    5.00
  -1  -3  -2  162.28    4.80
  -1  -3  -2  157.18    5.00
   1  -3   2  159.88    4.60
  -1  -3  -2  161.38    5.00
  -1  -3  -2  156.18    5.00
   1  -3   2  163.28    4.90
   1  -3   2  163.08    4.60
  -1   3  -3   99.69    3.40
  -1   3  -3   99.39    3.30
   1   3   3   97.89    3.60
   1   3   3   99.69    3.10
  -1   3  -3   98.99    3.30
   1   3   3   98.19    3.90
   1   3   3  103.89    3.40
  -1   3  -3   99.49    3.30
  -1  -3  -3   99.79    3.70
  -1  -3  -3   99.79    3.80
  -1  -3  -3  101.19    3.90
   1  -3   3   97.69    3.40
  -1  -3  -3   99.09    3.70
  -1  -3  -3  103.59    3.10
   1  -3   3  102.99    3.40
   1  -3   3   99.19    3.30
  -1  -3  -3   96.49    3.20
  -1   3  -4  143.29    4.50
   1   3   4  145.09    4.20
   1   3   4  144.69    4.40
  -1   3  -4  136.69    4.30
  -1   3  -4  143.69    4.50
  -1   3  -4  139.49    4.40
   1   3   4  139.09    5.00
   1  -3   4  146.19    4.50
  -1  -3  -4  144.19    4.80
  -1  -3  -4  133.79    4.20
  -1  -3  -4  140.09    4.90
  -1  -3  -4  141.49    4.80
   1  -3   4  135.99    4.30
  -1  -3  -4  138.79    4.90
   1  -3   4  133.59    4.40
  -1   3  -5  147.09    4.70
  -1   3  -5  139.49    5.50
  -1   3  -5  143.39    4.70
   1   3   5  143.29    4.40
   1   3   5  142.59    4.50
   1   3   5  140.99    5.20
  -1  -3  -5  136.89    5.10
  -1  -3  -5  148.09    4.40
   1  -3   5  136.69    4.40
   1  -3   5  143.49    4.70
  -1  -3  -5  138.79    5.00
  -1  -3  -5  138.29    4.80
  -1  -3  -5  140.39    4.40
  -1  -3  -5  146.89    5.20
  -1  -3  -5  143.89    4.40
   1   3   6   71.59    3.00
  -1   3  -6   70.29    3.20
   1   3   6   77.59    6.00
   1   3   6   70.29    3.10
  -1   3  -6   76.99    3.30
   1   3   6   71.89    3.70
  -1   3  -6   65.09    3.00
  -1  -3  -6   74.59    4.00
  -1  -3  -6   63.99    3.20
  -1  -3  -6   72.59    2.90
  -1  -3  -6   76.29    3.00
  -1  -3  -6   72.29    2.80
  -1  -3  -6   68.69    4.30
   1  -3   6   66.59    3.00
   1   3   7  162.58    6.20
  -1   3  -7  161.88    5.60
   1   3   7  167.38    6.00
  -1   3  -7  162.78    5.60
   1   3   7  158.58    6.50
  -1   3  -7  153.48    6.60
   1   3   7  165.68    5.40
  -1  -3  -7  166.58    5.30
  -1  -3  -7  168.78    5.90
   1  -3   7  161.38    5.40
  -1  -3  -7  165.68    6.10
  -1   3  -8   79.59    4.00
  -1   3  -8   76.19    3.80
   1   3   8   88.79    3.90
   1   3   8   84.69    3.90
  -1   3  -8   93.99    4.20
   1   3   8   90.59    4.70
   1   3   8   90.29    4.90
   1  -3   8   82.79    3.90
  -1  -3  -8   93.99    4.50
  -1  -3  -8   86.99    3.80
  -1  -3  -8   93.39    4.70
  -1  -3  -8   86.59    3.70
   1   3   9   27.80    3.70
   1   3   9   29.70    3.20
   1   3   9   30.60    4.00
  -1   3  -9   30.50    3.10
  -1   3  -9   33.20    3.90
  -1  -3  -9   31.40    3.60
  -1  -3  -9   27.50    2.80
  -1  -3  -9   28.80    3.40
   1  -3   9   26.20    3.40
  -1  -3  -9   28.00    2.70
  -1   3 -10   36.60    3.60
  -1   3 -10   26.30    3.40
   1   3  10   30.10    4.00
  -1  -3 -10   29.70    3.60
  -1  -3 -10   28.40    3.70
  -1  -3 -10   27.30    2.90
   1  -3  10   28.60    3.20
  -1  -3 -10   31.30    3.00
  -1   3 -11    3.70    2.20
  -1   3 -11    4.30    2.30
  -1  -3 -11    0.70    2.20
   1  -3  11    3.10    2.00
  -1  -3 -11    2.30    2.40
  -1  -3 -11    2.20    2.60
  -1  -3 -11    2.10    1.80
  -1   3 -12   10.30    2.70
  -1   3 -12    9.10    3.10
  -1  -3 -12    6.20    2.40
  -1  -3 -12    5.90    1.90
   1  -3  12    8.50    2.20
  -1  -3 -12    7.20    2.10
  -1   4  13   20.10    3.60
  -1   4  13   15.90    3.60
   1   4 -13   18.50    3.10
   1   4 -13   20.90    3.10
  -1  -4  13   29.40    3.80
   1  -4 -13   19.00    3.40
   1  -4 -13   19.00    2.60
   1  -4 -13   20.30    2.50
   1  -4 -13   19.40    3.30
   1   4 -12   16.10    2.90
  -1   4  12   10.10    3.10
  -1   4  12   10.90    3.10
   1   4 -12   14.50    2.80
  -1  -4  12   15.80    2.60
   1  -4 -12   12.10    2.80
   1  -4 -12   10.80    2.80
   1  -4 -12   12.70    2.20
   1  -4 -12   10.90    2.20
   1   4 -11   11.60    2.50
   1   4 -11   16.30    2.60
  -1   4  11   13.30    3.10
  -1   4  11   15.70    3.50
   1  -4 -11   15.00    2.10
   1  -4 -11   16.40    2.90
  -1  -4  11   23.80    3.60
   1  -4 -11   11.50    2.10
   1  -4 -11   16.70    2.90
   1   4 -10   55.79    3.80
  -1   4  10   57.39    4.60
  -1   4  10   59.39    4.80
   1   4 -10   56.99    4.50
   1  -4 -10   54.99    3.30
  -1  -4  10   56.99    4.10
   1  -4 -10   58.39    4.40
   1  -4 -10   51.29    3.30
   1  -4 -10   55.79    4.50
  -1   4   9   38.90    4.00
  -1   4   9   36.20    4.00
   1   4  -9   38.40    3.30
  -1   4   9   35.50    2.80
   1   4  -9   35.60    3.20
  -1  -4   9   37.10    3.50
   1  -4  -9   35.00    2.70
   1  -4  -9   32.40    2.70
   1  -4  -9   38.10    3.80
  -1   4   8   48.70    3.90
   1   4  -8   43.00    3.20
   1   4  -8   47.70    3.20
  -1   4   8   47.10    2.80
  -1   4   8   50.09    3.90
   1  -4  -8   43.80    2.60
  -1  -4   8   44.50    3.40
   1  -4  -8   44.70    3.80
   1  -4  -8   41.70    2.60
  -1   4   7   15.30    2.40
   1   4  -7   16.40    1.90
   1   4  -7   14.70    1.80
  -1   4   7   16.20    2.00
  -1   4   7   16.50    2.30
   1  -4  -7   14.50    1.60
   1  -4  -7   14.20    1.60
   1  -4  -7   19.10    1.70
  -1  -4   7   14.70    1.90
   1  -4  -7   13.40    1.40
   1  -4  -7   19.60    2.90
  -1   4   6   53.09    3.50
   1   4  -6   51.29    2.70
   1   4  -6   48.20    3.00
  -1   4   6   55.39    3.40
  -1   4   6   51.79    2.40
   1   4  -6   53.39    2.80
   1  -4  -6   57.69    3.40
   1  -4  -6   49.90    2.20
  -1  -4   6   50.59    3.10
   1  -4  -6   47.20    2.30
   1   4  -5  133.59    4.80
  -1   4   5  145.79    5.20
   1   4  -5  142.29    4.70
  -1   4   5  145.99    5.30
  -1   4   5  141.59    4.30
   1   4  -5  144.69    4.60
   1  -4  -5  139.79    4.20
  -1  -4   5  135.89    4.80
   1  -4  -5  147.29    5.20
   1   4  -4  163.78    4.90
  -1   4   4  161.38    5.60
   1   4  -4  163.38    4.90
  -1   4   4  166.08    5.40
  -1   4   4  156.08    4.70
   1   4  -4  162.38    5.00
   1   4  -4  160.88    5.10
   1  -4  -4  161.28    5.30
  -1  -4   4  162.98    4.90
   1  -4  -4  159.48    5.40
   1  -4  -4  166.08    5.40
  -1  -4   4  156.58    5.20
  -1  -4   4  157.58    4.90
  -1   4   3 1085.49   28.60
   1   4  -3 1114.19   28.40
  -1   4   3 1123.19   28.10
   1   4  -3 1099.69   28.50
   1   4  -3 1129.99   28.30
  -1   4   3 1130.09   28.90
   1  -4  -3 1135.19   28.10
   1  -4  -3 1137.79   28.70
   1  -4  -3 1114.19   28.70
   1  -4  -3 1121.09   28.80
  -1  -4   3 1096.39   28.30
  -1  -4   3 1090.79   28.50
  -1  -4   3 1104.29   28.20
   1   4  -2  148.09    4.70
   1   4  -2  153.38    4.40
   1   4  -2  147.99    4.60
  -1   4   2  148.69    4.80
  -1   4   2  151.68    5.00
  -1   4   2  153.58    4.40
   1  -4  -2  152.98    4.40
   1  -4  -2  148.79    4.80
   1  -4  -2  152.98    5.00
  -1  -4   2  152.48    4.70
   1  -4  -2  155.78    4.90
  -1  -4   2  158.48    4.90
  -1  -4   2  150.68    4.50
  -1   4   1  260.17    7.00
   1   4  -1  250.57    6.80
  -1   4   1  249.18    7.20
  -1   4   1  258.07    7.40
   1   4  -1  260.97    7.10
   1   4  -1  246.98    7.20
   1   4  -1  267.87    7.20
  -1  -4   1  253.67    7.30
  -1  -4   1  260.27    7.10
  -1  -4   1  263.97    7.20
   1  -4  -1  259.87    7.30
   1  -4  -1  259.77    7.30
   1  -4  -1  255.87    6.90
  -1  -4   1  258.07    6.80
   1  -4  -1  245.48    7.20
  -1  -4   1  264.17    7.20
  -1   4   0   13.20    1.70
  -1   4   0   12.60    1.70
   1   4   0   14.70    1.70
   1   4   0   15.30    1.90
  -1   4   0   12.90    1.40
   1   4   0   13.20    1.50
   1  -4   0   12.40    1.60
  -1  -4   0   13.20    1.80
   1  -4   0   15.60    1.70
   1  -4   0   12.50    1.50
  -1  -4   0   13.20    1.40
  -1  -4   0   16.20    2.10
  -1  -4   0   16.20    2.00
  -1   4  -1  709.63   18.10
  -1   4  -1  725.93   18.30
  -1   4  -1  711.53   18.40
  -1   4  -1  728.43   18.10
  -1   4  -1  708.73   18.40
   1   4   1  721.13   18.80
   1   4   1  699.33   18.60
   1   4   1  725.73   18.40
  -1  -4  -1  730.03   18.80
  -1  -4  -1  693.73   18.60
   1  -4   1  709.43   18.30
   1  -4   1  707.33   18.40
  -1  -4  -1  725.93   18.30
  -1  -4  -1  719.83   18.70
   1  -4   1  699.63   18.30
  -1   4  -2  514.55   13.60
   1   4   2  517.75   13.50
  -1   4  -2  533.05   13.40
   1   4   2  510.95   14.10
  -1   4  -2  523.55   13.40
  -1   4  -2  502.85   13.50
  -1  -4  -2  518.55   14.00
  -1  -4  -2  531.15   13.50
   1  -4   2  516.85   13.80
   1  -4   2  512.45   13.60
  -1  -4  -2  516.25   13.90
   1   4   3  315.57    8.50
  -1   4  -3  326.67    8.60
  -1   4  -3  311.07    8.80
  -1   4  -3  320.17    8.70
   1   4   3  316.47    9.20
   1   4   3  310.67    8.90
  -1   4  -3  299.57    8.50
  -1  -4  -3  320.87    9.00
   1  -4   3  297.97    8.50
  -1  -4  -3  305.27    9.10
  -1  -4  -3  317.37    8.50
  -1  -4  -3  315.37    8.90
  -1  -4  -3  316.57    9.20
   1  -4   3  304.27    8.60
  -1   4  -4   32.80    2.00
   1   4   4   33.40    2.80
  -1   4  -4   34.40    2.10
   1   4   4   33.30    2.20
  -1   4  -4   37.10    2.30
   1   4   4   33.50    1.70
  -1   4  -4   29.10    2.00
   1   4   4   35.80    2.10
   1  -4   4   28.90    2.20
  -1  -4  -4   29.40    1.90
  -1  -4  -4   36.50    1.80
  -1  -4  -4   32.20    2.60
  -1  -4  -4   32.00    2.40
  -1  -4  -4   32.60    2.70
  -1   4  -5  160.68    5.00
   1   4   5  147.99    5.60
  -1   4  -5  156.08    5.00
  -1   4  -5  133.09    4.60
   1   4   5  152.88    4.80
   1   4   5  154.18    4.50
   1  -4   5  144.49    4.80
  -1  -4  -5  140.89    4.60
  -1  -4  -5  152.18    5.60
  -1  -4  -5  153.38    4.50
  -1   4  -6   30.90    2.60
   1   4   6   23.70    3.10
  -1   4  -6   32.60    2.50
  -1   4  -6   20.90    2.20
   1   4   6   29.00    2.10
   1   4   6   27.70    2.40
  -1  -4  -6   27.90    3.10
  -1  -4  -6   32.10    2.10
  -1  -4  -6   26.70    3.00
   1  -4   6   28.10    2.50
  -1  -4  -6   33.00    2.00
   1   4   7   18.90    2.20
  -1   4  -7   15.10    2.00
  -1   4  -7   14.10    1.80
   1   4   7   20.40    2.50
  -1   4  -7   19.10    2.10
   1   4   7   16.90    2.50
  -1  -4  -7   16.00    2.40
   1  -4   7   16.70    2.50
  -1  -4  -7   17.90    1.90
  -1  -4  -7   16.80    2.30
  -1  -4  -7   15.60    1.70
   1   4   8  106.29    4.50
   1   4   8  112.99    5.70
   1   4   8  108.49    4.30
  -1   4  -8  111.29    4.80
  -1   4  -8  111.69    4.70
  -1  -4  -8  110.29    4.20
  -1  -4  -8  113.19    5.50
  -1  -4  -8  113.39    5.20
  -1  -4  -8  111.19    4.40
   1  -4   8  108.49    4.60
   1   4   9   20.30    2.30
   1   4   9   17.90    3.10
  -1   4  -9   19.00    2.50
   1  -4   9   18.80    3.70
  -1  -4  -9   19.50    2.70
  -1  -4  -9   19.20    2.20
  -1  -4  -9   22.50    3.10
  -1  -4  -9   19.90    2.20
  -1   4 -10   23.50    2.80
  -1   4 -10   18.80    2.80
   1   4  10   22.20    2.50
   1   4  10   19.10    4.00
  -1  -4 -10   19.90    2.30
   1  -4  10   24.70    3.10
  -1  -4 -10   20.40    5.00
  -1  -4 -10   19.70    3.50
  -1  -4 -10   24.70    3.00
  -1   4 -11    9.30    2.40
  -1   4 -11    8.80    2.60
  -1  -4 -11    7.90    2.60
  -1  -4 -11   10.10    2.70
  -1  -4 -11    9.50    2.40
  -1  -4 -11    6.90    2.10
   1  -4  11   12.10    2.10
  -1   4 -12   17.50    3.10
  -1   4 -12   17.60    3.00
  -1  -4 -12   16.40    2.50
  -1  -4 -12   13.80    3.10
  -1  -4 -12   13.80    2.40
  -1  -4 -12   19.00    3.00
   1   5 -13    0.80    2.70
   1   5 -13   -4.90    2.20
  -1   5  13    2.30    3.10
   1  -5 -13   -3.30    1.70
   1  -5 -13    0.50    2.60
   1  -5 -13   -0.40    1.90
  -1   5  12   13.40    3.30
   1   5 -12    7.10    4.00
   1   5 -12   13.30    2.70
   1  -5 -12    8.60    2.00
   1  -5 -12    7.70    2.20
   1  -5 -12   11.40    3.10
   1  -5 -12    7.10    2.80
   1   5 -11   14.90    2.70
   1   5 -11   15.30    2.60
  -1   5  11   15.70    3.30
  -1  -5  11   26.70    3.60
   1  -5 -11   13.90    3.10
   1  -5 -11   19.70    3.10
   1  -5 -11   16.20    2.20
   1  -5 -11   15.70    2.30
   1   5 -10   55.49    3.90
  -1   5  10   58.29    3.50
   1   5 -10   60.59    4.10
  -1   5  10   58.09    4.90
  -1   5  10   56.69    5.00
   1  -5 -10   52.69    3.20
   1  -5 -10   58.49    4.70
   1  -5 -10   59.29    4.90
  -1  -5  10   62.99    4.30
   1  -5 -10   59.19    3.30
  -1   5   9   36.60    2.80
   1   5  -9   37.70    3.50
  -1   5   9   37.70    4.20
  -1   5   9   32.50    4.20
   1  -5  -9   35.40    2.70
   1  -5  -9   35.30    4.00
   1  -5  -9   36.70    4.10
   1  -5  -9   38.20    2.80
  -1  -5   9   34.30    3.40
   1   5  -8  194.58    6.70
  -1   5   8  190.98    6.90
  -1   5   8  199.58    7.30
  -1   5   8  199.48    7.50
   1   5  -8  194.08    6.70
   1  -5  -8  196.98    7.30
  -1  -5   8  197.68    6.90
   1  -5  -8  194.28    7.50
   1  -5  -8  179.18    5.80
   1  -5  -8  193.18    5.90
  -1   5   7  146.89    6.00
   1   5  -7  150.08    5.30
   1   5  -7  142.49    5.20
  -1   5   7  141.99    4.80
  -1   5   7  154.28    6.00
  -1  -5   7  146.79    7.40
   1  -5  -7  131.49    4.60
   1  -5  -7  150.58    6.00
   1   5  -6    7.60    1.50
  -1   5   6   10.20    1.40
  -1   5   6    9.20    2.00
   1   5  -6   10.20    1.70
   1  -5  -6   10.50    1.90
   1  -5  -6    6.60    1.20
  -1  -5   6    8.60    1.80
  -1   5   5  170.08    5.10
   1   5  -5  153.18    5.40
   1   5  -5  172.48    5.50
  -1   5   5  176.18    6.20
   1   5  -5  167.08    5.80
   1  -5  -5  161.58    5.00
  -1  -5   5  163.98    5.70
   1  -5  -5  171.88    5.90
   1   5  -4  153.28    4.70
   1   5  -4  139.69    4.90
  -1   5   4  153.88    4.60
   1   5  -4  154.48    4.80
  -1  -5   4  149.99    4.70
   1  -5  -4  151.98    4.50
  -1  -5   4  153.88    5.20
   1   5  -3   17.10    1.60
  -1   5   3   16.70    2.30
   1   5  -3   13.30    1.80
   1   5  -3   15.60    1.50
  -1   5   3   15.20    1.90
  -1   5   3   13.80    1.60
   1  -5  -3   14.40    1.40
   1  -5  -3   16.90    1.90
   1  -5  -3   15.30    2.10
  -1  -5   3   16.70    1.80
   1  -5  -3   13.50    2.00
  -1  -5   3   15.40    1.80
   1   5  -2  214.78    6.20
  -1   5   2  214.38    6.10
   1   5  -2  211.38    6.00
  -1   5   2  218.48    6.70
   1   5  -2  207.48    6.40
  -1   5   2  211.28    6.40
   1  -5  -2  209.48    6.60
  -1  -5   2  216.48    6.60
  -1  -5   2  219.38    6.00
  -1  -5   2  223.18    6.20
  -1  -5   2  211.88    6.20
   1  -5  -2  212.58    6.00
   1  -5  -2  207.28    6.50
   1  -5  -2  208.78    6.60
  -1  -5   2  215.58    6.10
   1   5  -1  345.97   10.00
  -1   5   1  358.06   10.40
  -1   5   1  359.66    9.70
   1   5  -1  374.66   10.10
   1   5  -1  362.96    9.90
   1   5  -1  359.56    9.50
  -1   5   1  371.26   10.20
   1  -5  -1  357.96    9.70
  -1  -5   1  375.06    9.50
   1  -5  -1  360.26   10.50
   1  -5  -1  364.16   10.10
  -1  -5   1  365.66   10.20
   1  -5  -1  362.06   10.10
  -1  -5   1  366.66   10.00
  -1  -5   1  366.36   10.00
  -1  -5   1  370.86    9.90
  -1   5   0  154.38    4.70
   1   5   0  159.18    5.20
   1   5   0  152.38    5.00
  -1   5   0  151.18    4.90
  -1   5   0  160.78    5.00
   1   5   0  158.68    4.80
  -1  -5   0  153.68    5.20
  -1  -5   0  161.88    5.10
   1  -5   0  158.98    5.10
   1  -5   0  152.08    4.60
  -1  -5   0  154.58    5.00
  -1  -5   0  159.38    5.00
   1  -5   0  155.88    4.90
   1   5   1   65.29    3.00
  -1   5  -1   70.79    2.90
  -1   5  -1   66.99    2.40
   1   5   1   70.69    3.30
   1   5   1   74.09    2.80
  -1   5  -1   68.29    2.80
  -1   5  -1   68.89    2.40
  -1   5  -1   68.39    2.80
   1  -5   1   65.39    2.70
  -1  -5  -1   67.79    3.10
   1  -5   1   68.29    2.70
  -1  -5  -1   70.69    3.20
   1  -5   1   75.79    3.10
  -1  -5  -1   71.49    3.30
  -1   5  -2  147.09    4.60
  -1   5  -2  149.49    4.30
   1   5   2  147.69    4.90
  -1   5  -2  139.79    4.50
  -1   5  -2  150.68    4.40
   1   5   2  143.39    5.20
   1   5   2  148.39    4.60
  -1  -5  -2  148.39    5.20
  -1  -5  -2  149.09    4.50
   1  -5   2  135.39    4.50
  -1  -5  -2  147.39    5.10
  -1  -5  -2  141.89    5.10
   1  -5   2  146.49    4.80
  -1  -5  -2  142.39    5.00
  -1   5  -3  200.38    5.70
  -1   5  -3  193.98    5.80
  -1   5  -3  178.28    5.60
   1   5   3  192.78    5.70
   1   5   3  198.28    6.50
  -1   5  -3  191.48    5.60
   1  -5   3  185.08    5.80
  -1  -5  -3  189.88    6.30
  -1  -5  -3  186.08    5.60
  -1  -5  -3  196.88    6.40
   1   5   4   53.59    2.60
  -1   5  -4   48.70    2.40
   1   5   4   55.89    3.40
  -1   5  -4   52.89    2.70
  -1   5  -4   53.49    2.50
  -1  -5  -4   55.59    3.30
  -1  -5  -4   49.50    3.30
   1  -5   4   47.00    2.70
  -1  -5  -4   48.50    2.40
  -1   5  -5  102.19    3.90
  -1   5  -5   88.09    3.90
   1   5   5  108.49    4.80
   1   5   5  113.29    4.00
  -1   5  -5  109.29    4.10
   1  -5   5   98.29    3.90
  -1  -5  -5  105.99    4.70
  -1  -5  -5  101.49    4.50
  -1   5  -6   24.80    2.70
  -1   5  -6   14.50    2.20
  -1   5  -6   24.70    2.50
   1   5   6   22.30    3.30
   1   5   6   21.10    2.00
   1   5   6   22.10    2.50
  -1  -5  -6   20.40    3.20
   1  -5   6   23.00    2.60
  -1  -5  -6   23.40    3.20
  -1  -5  -6   19.30    1.90
  -1   5  -7  316.17    9.30
   1   5   7  306.57    9.00
  -1   5  -7  316.27    9.40
   1   5   7  320.87    8.80
   1   5   7  313.07   10.30
   1  -5   7  308.77    9.10
  -1  -5  -7  276.57    8.70
  -1  -5  -7  318.37    8.70
  -1  -5  -7  314.57   10.20
  -1  -5  -7  312.27    9.90
   1   5   8   76.29    3.90
  -1   5  -8   76.79    4.10
   1   5   8   75.89    3.50
   1   5   8   80.89    5.20
  -1   5  -8   78.69    4.20
  -1  -5  -8   78.99    3.80
  -1  -5  -8   74.39    3.50
   1  -5   8   80.79    4.00
  -1  -5  -8   87.09    4.90
  -1  -5  -8   79.69    5.10
  -1   5  -9   33.30    3.40
   1   5   9   31.30    3.30
  -1   5  -9   34.20    3.60
   1  -5   9   38.80    3.50
  -1  -5  -9   32.00    2.90
  -1  -5  -9   32.50    2.90
  -1  -5  -9   38.00    4.20
   1   5  10   15.70    3.40
   1   5  10   18.60    2.60
  -1   5 -10   24.10    2.90
  -1   5 -10   21.10    2.90
  -1  -5 -10   19.60    2.40
  -1  -5 -10   18.00    3.10
   1  -5  10   26.10    3.20
  -1  -5 -10   19.00    2.40
  -1  -5 -10   18.70    3.20
  -1   5 -11    4.30    2.40
  -1   5 -11   11.30    2.60
  -1  -5 -11    4.70    2.70
  -1  -5 -11    2.90    2.30
  -1  -5 -11    5.10    2.00
  -1  -5 -11    2.20    2.50
  -1   5 -12   12.00    2.90
  -1   5 -12    3.50    2.40
  -1  -5 -12   10.80    3.10
  -1  -5 -12    4.20    2.10
  -1  -5 -12   10.90    3.20
  -1  -5 -12    8.50    2.30
  -1   6  12    3.00    3.10
   1   6 -12    2.30    2.40
   1   6 -12    2.60    3.10
   1  -6 -12    5.30    3.00
   1  -6 -12    2.80    1.90
   1  -6 -12    1.30    1.80
  -1  -6  12   10.10    3.50
   1  -6 -12    0.80    2.80
  -1   6  11   15.20    3.50
   1   6 -11   19.00    3.00
   1   6 -11   16.30    2.70
  -1   6  11   19.10    2.30
   1  -6 -11   18.20    3.30
   1  -6 -11   16.60    2.10
   1  -6 -11   19.00    2.30
   1  -6 -11   19.30    3.40
  -1   6  10    8.40    2.90
  -1   6  10    9.80    2.00
   1   6 -10   11.90    2.30
   1   6 -10    5.00    2.30
  -1  -6  10   11.00    2.20
   1  -6 -10    8.70    2.60
   1  -6 -10   16.30    2.10
   1  -6 -10    9.50    2.80
  -1   6   9   48.30    4.80
  -1   6   9   50.69    3.30
   1   6  -9   55.29    3.70
   1   6  -9   53.39    3.90
   1  -6  -9   56.79    4.80
   1  -6  -9   56.39    4.70
   1  -6  -9   52.69    3.20
  -1  -6   9   53.99    4.10
  -1   6   8   10.70    2.60
   1   6  -8   15.80    2.20
   1   6  -8   10.60    2.20
  -1   6   8   11.60    1.80
  -1  -6   8   13.90    2.40
   1  -6  -8   11.80    2.50
   1  -6  -8   12.80    2.60
  -1   6   7   76.99    3.50
   1   6  -7   74.79    3.70
  -1   6   7   74.49    4.70
   1   6  -7   74.09    4.00
   1  -6  -7   77.59    4.90
   1  -6  -7   76.19    4.60
  -1  -6   7   73.39    4.20
  -1   6   6   23.90    2.30
   1   6  -6   26.40    2.80
  -1   6   6   31.80    3.50
   1   6  -6   29.20    2.50
  -1  -6   6   23.90    3.10
   1  -6  -6   31.40    3.40
   1  -6  -6   22.80    2.00
  -1   6   5   76.09    4.10
   1   6  -5   74.99    3.40
  -1   6   5   74.39    3.00
   1   6  -5   75.09    3.30
   1  -6  -5   69.79    2.80
  -1  -6   5   66.99    3.80
   1  -6  -5   76.79    4.10
   1   6  -4   95.09    3.80
  -1   6   4   98.49    4.50
  -1   6   4   95.59    3.40
   1   6  -4   96.89    3.60
  -1  -6   4   96.39    4.20
   1  -6  -4   97.49    4.40
   1  -6  -4   91.49    3.30
  -1   6   3  261.67    8.30
   1   6  -3  256.87    7.30
   1   6  -3  268.37    7.70
  -1   6   3  262.47    7.40
   1   6  -3  263.87    7.40
   1   6  -3  250.57    8.40
   1  -6  -3  265.17    8.10
   1  -6  -3  258.87    7.30
  -1  -6   3  265.57    8.00
  -1  -6   3  259.07    7.30
  -1   6   2  197.38    6.50
   1   6  -2  179.38    6.20
  -1   6   2  203.28    5.80
   1   6  -2  194.08    5.60
   1   6  -2  204.88    7.30
  -1  -6   2  199.78    6.40
  -1  -6   2  197.58    5.90
   1  -6  -2  197.98    6.50
  -1  -6   2  200.78    5.60
   1  -6  -2  191.88    5.70
  -1  -6   2  202.88    6.00
  -1   6   1  116.19    3.90
  -1   6   1  118.69    4.50
   1   6  -1  117.69    3.60
   1   6  -1  121.49    5.00
   1   6  -1  114.49    4.10
   1   6  -1  122.89    4.30
  -1   6   1  112.89    4.20
  -1  -6   1  121.49    4.20
  -1  -6   1  120.39    4.60
   1  -6  -1  115.99    4.40
   1  -6  -1  116.69    4.30
   1  -6  -1  120.99    4.50
  -1  -6   1  114.79    4.20
   1  -6  -1  116.79    3.80
   1   6   0  118.69    4.10
  -1   6   0  117.09    3.90
  -1   6   0  109.69    4.00
   1   6   0  117.59    4.40
  -1   6   0  119.29    4.30
  -1  -6   0  117.49    4.30
   1  -6   0  114.79    3.80
  -1  -6   0  117.89    4.50
   1  -6   0  117.69    4.30
  -1  -6   0  116.49    3.90
  -1  -6   0  121.49    4.40
   1   6   1  132.79    4.90
   1   6   1  127.79    4.30
  -1   6  -1  132.59    4.50
  -1   6  -1  131.69    4.30
  -1   6  -1  126.89    4.40
  -1   6  -1  132.49    3.90
   1  -6   1  134.19    4.40
  -1  -6  -1  133.19    4.30
  -1  -6  -1  127.19    4.80
   1  -6   1  134.49    4.70
  -1  -6  -1  132.49    4.90
  -1  -6  -1  135.99    5.30
  -1   6  -2  326.07    8.90
  -1   6  -2  339.77    9.00
   1   6   2  347.17    9.30
  -1   6  -2  323.07    9.30
   1  -6   2  337.87    9.50
  -1  -6  -2  323.07    9.20
  -1  -6  -2  335.37    9.80
  -1   6  -3   63.59    2.60
   1   6   3   63.29    3.70
  -1   6  -3   69.79    3.20
  -1   6  -3   67.09    2.80
   1   6   3   69.09    3.00
  -1   6  -3   59.79    2.80
   1  -6   3   63.89    3.30
  -1  -6  -3   62.59    3.60
  -1  -6  -3   65.69    3.60
  -1   6  -4   35.50    2.70
   1   6   4   33.40    3.20
   1   6   4   29.90    2.80
  -1   6  -4   30.00    2.10
  -1  -6  -4   34.50    3.20
   1  -6   4   34.10    2.80
  -1  -6  -4   32.70    3.10
  -1   6  -5   71.39    3.30
  -1   6  -5   84.09    3.80
   1   6   5   83.29    3.60
  -1   6  -5   88.79    3.60
   1   6   5   86.39    4.60
  -1  -6  -5   86.69    4.60
   1  -6   5   88.99    3.90
  -1  -6  -5   86.09    4.40
   1   6   6   10.80    1.70
  -1   6  -6    9.30    2.00
  -1   6  -6    5.40    1.40
   1   6   6    9.30    2.40
  -1   6  -6    9.60    1.70
   1  -6   6    9.80    1.80
  -1  -6  -6    7.90    2.20
  -1  -6  -6    8.40    2.10
   1   6   7   31.20    4.00
  -1   6  -7   30.20    3.00
  -1   6  -7   28.90    3.00
   1   6   7   26.60    2.90
   1  -6   7   35.40    3.10
  -1  -6  -7   28.60    3.90
  -1  -6  -7   26.50    3.90
   1   6   8   19.80    2.30
  -1   6  -8   16.60    2.70
  -1   6  -8   21.20    2.70
   1   6   8   19.50    5.20
  -1  -6  -8   14.60    3.70
   1  -6   8   26.40    3.80
  -1  -6  -8   20.50    3.00
   1   6   9   30.70    3.30
  -1   6  -9   29.40    3.20
   1   6   9   28.30    4.60
  -1   6  -9   36.60    3.50
   1  -6   9   38.90    3.40
  -1  -6  -9   33.80    2.90
  -1  -6  -9   33.50    3.10
  -1  -6  -9   32.20    4.40
  -1  -6  -9   30.70    4.40
   1   6  10    9.10    2.30
   1   6  10   12.00    3.40
  -1   6 -10    6.00    2.30
  -1   6 -10   13.40    2.60
  -1  -6 -10    9.30    2.90
  -1  -6 -10    8.30    2.50
  -1  -6 -10   13.20    3.00
  -1  -6 -10    9.00    1.90
  -1   6 -11   19.90    3.40
   1   6  11   19.50    2.70
  -1  -6 -11   23.40    3.60
  -1  -6 -11   21.50    2.50
  -1  -6 -11   23.60    3.70
  -1  -6 -11   23.20    2.70
   1   7 -12    2.30    2.50
   1   7 -12    0.80    2.60
  -1   7  12    0.40    3.30
   1  -7 -12    0.80    2.90
   1  -7 -12   -2.20    1.90
   1  -7 -12    2.60    3.10
   1   7 -11   20.10    3.50
  -1   7  11   18.90    2.50
  -1   7  11   17.90    3.80
   1   7 -11   20.70    3.10
   1  -7 -11   23.50    3.80
   1  -7 -11   26.10    2.90
   1  -7 -11   23.70    3.80
  -1   7  10    6.00    1.90
   1   7 -10    4.00    2.20
  -1   7  10    4.30    2.90
   1   7 -10    3.00    2.20
   1  -7 -10    6.20    2.90
  -1  -7  10    8.90    2.00
   1  -7 -10    6.20    3.00
   1  -7 -10    5.40    1.80
   1   7  -9   22.60    2.80
  -1   7   9   25.80    2.90
  -1   7   9   20.20    3.50
   1   7  -9   24.20    2.80
  -1  -7   9   28.90    3.70
   1  -7  -9   18.80    3.20
   1  -7  -9   21.60    3.40
   1   7  -8   57.29    3.90
  -1   7   8   47.60    3.30
  -1   7   8   51.89    4.70
   1  -7  -8   50.99    4.70
   1  -7  -8   50.89    4.70
  -1  -7   8   56.09    4.20
  -1   7   7   53.99    4.50
  -1   7   7   58.29    3.20
   1   7  -7   56.99    3.50
   1   7  -7   58.09    3.70
   1  -7  -7   62.09    4.50
   1  -7  -7   62.79    4.60
  -1  -7   7   57.39    4.00
   1   7  -6   29.00    3.00
  -1   7   6   29.80    3.50
  -1   7   6   27.40    3.70
   1   7  -6   26.40    2.60
  -1  -7   6   27.50    3.50
   1  -7  -6   25.50    3.80
   1  -7  -6   33.00    3.70
  -1   7   5  137.69    5.90
   1   7  -5  137.69    4.90
   1   7  -5  142.09    5.20
  -1   7   5  142.49    4.70
   1  -7  -5  138.79    5.80
  -1  -7   5  138.99    5.60
  -1   7   4   68.49    4.10
  -1   7   4   69.49    3.10
   1   7  -4   68.69    3.30
   1   7  -4   66.49    3.40
  -1  -7   4   70.29    3.90
   1  -7  -4   68.89    4.10
  -1   7   3  190.48    6.80
   1   7  -3  202.28    6.30
   1   7  -3  183.68    5.70
  -1   7   3  190.18    5.90
   1   7  -3  193.78    5.80
  -1  -7   3  196.38    6.60
   1  -7  -3  197.58    6.70
  -1  -7   3  183.88    5.70
  -1   7   2   33.30    2.30
   1   7  -2   31.30    2.50
  -1   7   2   31.70    3.00
   1   7  -2   35.20    2.00
  -1  -7   2   33.50    3.10
  -1  -7   2   30.50    2.40
   1  -7  -2   38.00    3.10
   1   7  -1  156.88    5.20
  -1   7   1  159.48    5.10
   1   7  -1  157.18    5.50
  -1   7   1  162.58    5.80
  -1  -7   1  161.18    5.80
   1  -7  -1  163.98    5.70
  -1  -7   1  152.88    4.60
  -1  -7   1  158.08    5.30
  -1  -7   1  158.98    5.40
   1   7   0   10.00    1.60
  -1   7   0   12.80    1.70
   1   7   0   10.50    1.70
  -1  -7   0   12.60    1.80
   1  -7   0   11.20    2.20
  -1  -7   0   12.90    1.90
   1  -7   0    8.60    1.40
  -1   7  -1  244.48    7.30
  -1   7  -1  239.48    7.20
   1   7   1  240.28    7.10
   1   7   1  239.38    7.80
  -1  -7  -1  239.78    7.70
  -1  -7  -1  249.18    7.80
   1  -7   1  243.38    7.60
   1  -7   1  228.48    7.10
   1  -7   1  230.58    7.20
  -1   7  -2   43.60    2.10
  -1   7  -2   49.60    2.80
   1   7   2   51.59    3.50
   1   7   2   48.60    2.80
  -1   7  -2   49.50    2.30
   1  -7   2   49.99    3.20
  -1  -7  -2   49.70    3.50
  -1  -7  -2   47.20    3.30
  -1   7  -3   65.59    2.90
   1   7   3   71.99    3.20
   1   7   3   64.89    4.00
  -1   7  -3   69.69    3.40
  -1  -7  -3   69.49    4.00
   1  -7   3   63.49    3.60
  -1  -7  -3   66.79    4.00
  -1   7  -4   41.30    2.50
  -1   7  -4   43.00    3.00
   1   7   4   36.80    2.80
   1   7   4   37.80    3.60
  -1  -7  -4   41.20    3.70
   1  -7   4   38.00    3.30
  -1  -7  -4   39.30    3.60
  -1   7  -5   80.29    3.60
   1   7   5   77.49    3.70
   1   7   5   78.59    4.70
  -1   7  -5   77.29    4.00
  -1  -7  -5   79.69    4.70
  -1  -7  -5   77.19    4.70
   1  -7   5   67.49    3.90
  -1   7  -6    6.10    1.70
   1   7   6    8.00    1.90
   1   7   6    7.00    2.40
  -1   7  -6    6.30    1.90
  -1  -7  -6    7.70    2.50
   1  -7   6   11.30    3.50
  -1  -7  -6    6.80    2.30
   1   7   7   69.89    5.20
   1   7   7   75.79    3.90
  -1   7  -7   69.39    3.90
  -1   7  -7   75.19    4.30
   1  -7   7   79.69    4.20
  -1  -7  -7   73.59    5.20
   1   7   8    6.40    2.00
   1   7   8    8.10    2.80
  -1   7  -8    5.30    2.00
  -1   7  -8    4.40    2.20
  -1  -7  -8    5.30    2.70
  -1  -7  -8    7.50    2.60
   1  -7   8   12.00    2.20
   1   7   9   55.69    5.50
   1   7   9   52.99    3.80
  -1   7  -9   56.89    4.20
  -1   7  -9   52.09    3.90
  -1  -7  -9   50.99    5.00
   1  -7   9   64.29    3.70
  -1  -7  -9   50.49    5.20
  -1   7 -10   -1.10    2.20
   1   7  10    1.50    2.00
   1   7  10    3.20    3.20
  -1   7 -10   -1.20    2.10
  -1  -7 -10    2.10    2.90
  -1  -7 -10    0.00    2.70
  -1  -7 -10    1.60    1.90
  -1   7 -11   22.20    3.20
  -1   7 -11   19.60    3.30
   1   7  11   19.70    2.60
  -1  -7 -11   19.40    2.60
  -1  -7 -11   19.00    4.50
  -1  -7 -11   13.20    4.50
   1   8 -11    8.10    2.60
   1   8 -11    9.20    2.70
  -1   8  11   11.30    3.50
  -1   8  11   13.50    2.30
   1  -8 -11    9.50    2.40
   1  -8 -11    8.80    3.30
   1  -8 -11   10.90    3.50
   1   8 -10    6.20    2.30
   1   8 -10    2.40    2.40
  -1   8  10    4.50    1.90
  -1   8  10    3.10    3.00
  -1  -8  10   10.40    2.40
   1  -8 -10    2.30    2.90
   1  -8 -10    7.40    1.90
   1  -8 -10    6.80    3.10
  -1   8   9   43.80    5.00
   1   8  -9   40.00    3.70
   1   8  -9   40.60    4.10
  -1   8   9   45.10    3.20
   1  -8  -9   45.30    5.10
   1  -8  -9   31.80    4.10
  -1  -8   9   47.40    4.10
  -1   8   8    4.90    1.80
   1   8  -8    6.00    2.10
   1   8  -8    5.80    2.00
  -1   8   8    6.50    2.70
   1  -8  -8    5.70    2.80
   1  -8  -8    4.80    2.60
  -1  -8   8    6.40    2.20
   1   8  -7  114.89    5.10
   1   8  -7  113.19    4.80
  -1   8   7  117.89    4.60
  -1   8   7  111.69    6.10
  -1  -8   7  113.09    5.50
   1  -8  -7  115.59    6.10
   1  -8  -7  119.09    6.10
   1   8  -6   61.59    5.80
  -1   8   6   67.99    7.30
  -1   8   6   56.19    3.30
   1   8  -6   51.79    3.30
   1  -8  -6   55.69    5.60
  -1  -8   6   57.49    4.20
   1  -8  -6   53.69    6.60
   1   8  -5  132.29    4.80
  -1   8   5  127.69    4.70
   1   8  -5  127.79    5.20
  -1   8   5  126.89    6.00
  -1  -8   5  128.59    5.80
   1  -8  -5  135.19    6.00
   1  -8  -5  131.99    6.00
   1   8  -4   12.50    1.70
   1   8  -4   11.10    2.00
  -1   8   4   12.30    2.40
  -1   8   4   14.80    1.90
  -1  -8   4   12.70    2.30
   1  -8  -4   16.00    2.70
   1  -8  -4   12.10    2.50
   1   8  -3   83.99    3.40
  -1   8   3   80.59    4.50
  -1   8   3   83.29    3.60
   1   8  -3   80.59    4.00
  -1  -8   3   86.99    4.50
   1  -8  -3   83.39    4.60
   1  -8  -3   90.19    4.70
   1   8  -2   31.10    1.90
  -1   8   2   31.90    3.20
   1   8  -2   32.30    2.70
  -1   8   2   25.40    2.50
   1   8  -2   30.50    2.10
  -1  -8   2   29.80    3.50
  -1  -8   2   30.30    2.40
   1  -8  -2   35.40    3.30
   1  -8  -2   29.60    3.20
  -1  -8   2   29.30    1.80
  -1  -8   2   30.10    2.70
   1   8  -1  277.57    8.10
  -1   8   1  263.77    7.90
  -1   8   1  258.87    8.50
  -1  -8   1  276.67    8.80
  -1  -8   1  268.17    8.70
   1  -8  -1  253.97    8.40
   1  -8  -1  269.07    8.60
  -1   8   0   32.00    2.50
   1   8   0   30.50    2.60
  -1   8   0   32.00    3.30
   1   8   0   30.70    3.10
  -1  -8   0   32.60    3.40
  -1  -8   0   25.10    3.00
   1  -8   0   36.80    3.30
  -1   8  -1   91.19    3.90
   1   8   1   95.49    3.90
  -1   8  -1   93.69    4.00
   1   8   1   90.79    4.50
   1  -8   1   86.29    4.20
   1  -8   1   87.09    4.00
   1  -8   1   88.79    4.40
  -1  -8  -1   89.79    4.70
  -1  -8  -1   92.19    4.50
  -1   8  -2   19.50    2.30
  -1   8  -2   20.50    1.90
   1   8   2   21.30    3.20
  -1   8  -2   17.90    1.70
  -1   8  -2   23.10    2.60
   1   8   2   20.40    2.10
   1  -8   2   22.80    2.10
  -1  -8  -2   23.30    3.40
   1  -8   2   21.20    3.10
  -1  -8  -2   22.40    3.20
   1  -8   2   22.20    2.30
   1   8   3  141.39    5.20
   1   8   3  144.59    6.10
  -1   8  -3  143.69    5.30
  -1   8  -3  142.39    5.10
   1  -8   3  139.99    5.60
  -1  -8  -3  143.09    6.00
  -1  -8  -3  142.19    6.00
   1   8   4   34.30    3.80
  -1   8  -4   36.10    2.60
  -1   8  -4   34.40    3.10
   1   8   4   33.50    2.90
  -1  -8  -4   30.80    3.80
   1  -8   4   31.00    3.50
  -1  -8  -4   32.40    3.90
   1   8   5   54.19    3.30
  -1   8  -5   53.59    3.70
  -1   8  -5   55.29    3.20
   1   8   5   53.99    4.50
   1  -8   5   54.69    3.90
  -1  -8  -5   51.89    4.40
  -1  -8  -5   51.69    4.50
   1   8   6   20.60    3.20
  -1   8  -6   22.80    2.70
  -1   8  -6   19.60    2.60
   1   8   6   24.50    3.00
  -1  -8  -6   17.30    3.00
  -1  -8  -6   19.50    3.20
   1  -8   6   28.50    3.40
  -1   8  -7   99.09    5.00
  -1   8  -7  102.89    5.50
   1   8   7   99.49    6.10
   1   8   7   99.69    4.60
  -1  -8  -7  106.39    6.10
  -1  -8  -7  102.79    5.90
   1  -8   7  110.69    4.90
   1   8   8    2.40    2.60
  -1   8  -8    1.00    2.10
  -1   8  -8    2.00    1.80
   1   8   8    3.10    1.90
  -1  -8  -8    1.90    2.50
  -1  -8  -8    3.20    2.70
   1   8   9   17.60    3.90
  -1   8  -9   16.20    2.90
  -1   8  -9   15.30    2.60
   1   8   9   25.30    4.40
  -1  -8  -9   15.10    3.40
  -1  -8  -9   16.20    3.40
   1   8  10    3.30    2.20
   1   8  10    5.40    3.90
  -1   8 -10    8.80    2.80
  -1  -8 -10    2.90    3.50
  -1  -8 -10    1.50    3.70
  -1  -8 -10    4.40    2.10
   1   9 -10   -0.90    2.30
  -1   9  10    0.90    3.10
  -1   9  10    1.60    1.90
   1  -9 -10    1.70    3.00
   1  -9 -10    4.90    3.20
   1  -9 -10    2.60    1.80
   1   9  -9   20.50    2.80
  -1   9   9   28.60    3.10
  -1   9   9   26.30    4.00
   1   9  -9   24.50    3.30
   1  -9  -9   22.00    3.70
   1  -9  -9   25.20    3.90
   1   9  -8    2.10    1.80
   1   9  -8    0.50    2.10
  -1   9   8    0.80    1.70
  -1   9   8    1.20    2.60
   1  -9  -8    2.80    2.60
  -1  -9   8    4.00    2.20
   1  -9  -8    0.70    2.60
   1   9  -7   75.89    4.50
   1   9  -7   80.79    4.70
  -1   9   7   82.39    4.00
  -1   9   7   77.59    5.60
   1  -9  -7   82.79    5.50
  -1  -9   7   83.09    5.00
   1  -9  -7   80.99    5.60
   1   9  -6   12.60    2.00
   1   9  -6   13.10    2.40
  -1   9   6    9.80    2.70
  -1   9   6    9.70    1.90
   1  -9  -6    9.20    2.80
   1  -9  -6    9.10    2.70
  -1  -9   6    9.50    2.40
   1   9  -5  147.69    5.40
  -1   9   5  154.88    5.50
  -1   9   5  154.08    6.90
   1   9  -5  162.08    6.10
  -1  -9   5  153.28    6.50
   1  -9  -5  151.98    7.10
   1  -9  -5  154.88    6.80
  -1   9   4    4.70    1.60
  -1   9   4    3.70    2.00
   1   9  -4    6.20    1.40
   1   9  -4    4.90    1.90
   1  -9  -4    4.00    2.30
   1  -9  -4    3.80    2.10
  -1  -9   4    3.20    2.10
   1   9  -3  158.28    5.70
  -1   9   3  158.58    5.40
   1   9  -3  150.48    5.10
  -1   9   3  151.18    6.40
   1  -9  -3  152.68    6.50
  -1  -9   3  159.18    6.40
   1  -9  -3  153.18    6.50
   1   9  -2   21.20    2.30
   1   9  -2   17.50    1.70
  -1   9   2   18.90    2.00
  -1   9   2   17.50    2.50
   1   9  -2   15.80    2.00
  -1  -9   2   14.30    2.50
  -1  -9   2   15.60    2.60
  -1  -9   2   13.60    1.70
   1  -9  -2   17.40    2.60
   1  -9  -2   17.60    2.60
  -1   9   1  112.59    4.40
   1   9  -1  109.49    4.60
  -1   9   1  108.99    5.00
  -1  -9   1  112.99    5.50
  -1  -9   1  108.99    4.80
   1  -9  -1  108.89    5.30
   1  -9  -1  104.69    5.00
  -1   9   0   74.49    3.70
   1   9   0   70.79    4.60
  -1   9   0   76.99    4.10
   1   9   0   73.29    3.90
   1  -9   0   81.09    4.60
  -1  -9   0   67.69    4.20
   1  -9   0   74.09    4.00
  -1  -9   0   81.19    4.90
  -1   9  -1  173.48    6.00
   1   9   1  169.48    6.60
   1   9   1  166.98    6.00
  -1   9  -1  170.08    6.10
   1  -9   1  170.38    6.10
  -1  -9  -1  177.38    6.90
  -1  -9  -1  175.48    6.70
   1  -9   1  180.78    6.80
  -1   9  -2   12.70    2.00
  -1   9  -2   13.50    1.90
   1   9   2    7.50    2.30
   1   9   2   12.70    2.00
  -1   9  -2   14.60    1.80
  -1  -9  -2    9.20    2.30
  -1  -9  -2   10.60    2.60
   1  -9   2   11.60    1.80
   1  -9   2    9.70    2.30
  -1   9  -3   71.79    3.90
  -1   9  -3   59.09    3.00
   1   9   3   61.59    3.60
   1   9   3   59.89    4.50
  -1  -9  -3   63.79    4.70
   1  -9   3   61.19    4.20
  -1  -9  -3   60.79    4.40
  -1   9  -4    8.40    1.60
   1   9   4   12.50    2.00
   1  -9   4    7.30    2.20
  -1   9  -5   97.89    4.80
   1   9   5   93.89    5.70
  -1   9  -5   92.59    4.10
   1   9   5   97.39    4.40
  -1  -9  -5   92.99    5.60
  -1  -9  -5  100.79    5.80
   1  -9   5   94.49    5.00
   1   9   6    0.40    1.70
  -1   9  -6    1.70    1.90
  -1   9  -6    0.50    1.60
   1   9   6   -1.30    2.30
  -1  -9  -6   -1.00    2.30
  -1  -9  -6   -0.70    2.40
   1  -9   6    3.30    2.00
  -1   9  -7   39.40    3.40
   1   9   7   39.20    3.50
  -1   9  -7   43.50    4.00
   1   9   7   40.70    5.00
   1  -9   7   51.09    3.90
  -1  -9  -7   36.50    4.90
  -1  -9  -7   38.40    5.00
   1   9   8   14.50    2.60
  -1   9  -8   10.90    2.30
   1   9   8   10.00    3.30
  -1   9  -8   14.70    2.70
  -1  -9  -8   11.50    3.30
  -1  -9  -8    8.30    3.10
  -1   9  -9   34.30    4.20
   1   9   9   29.70    3.60
  -1   9  -9   32.90    3.70
   1   9   9   30.80    4.70
  -1  -9  -9   33.20    5.40
  -1  10   9   17.80    3.80
  -1  10   9   25.50    3.40
   1  10  -9   22.70    3.10
   1  10  -9   23.70    3.10
   1 -10  -9   25.40    4.10
   1 -10  -9   22.40    3.90
  -1  10   8    4.00    3.70
   1  10  -8    4.10    3.00
   1  10  -8    3.00    1.90
  -1  10   8    6.30    1.90
   1 -10  -8    5.30    3.60
   1 -10  -8    2.40    3.30
  -1 -10   8   10.80    2.50
   1  10  -7   37.40    3.30
   1  10  -7   42.00    4.10
  -1  10   7   35.60    4.90
  -1  10   7   40.60    3.30
   1 -10  -7   41.30    5.00
  -1 -10   7   39.10    5.60
   1 -10  -7   33.90    4.90
   1  10  -6    0.90    1.60
   1  10  -6   -1.00    2.00
  -1  10   6   -0.10    2.40
  -1  10   6    2.60    1.70
   1 -10  -6   -3.50    2.40
   1 -10  -6    1.50    2.50
  -1 -10   6    4.60    2.60
  -1  10   5   76.69    3.90
  -1  10   5   72.29    5.30
   1  10  -5   75.59    4.40
   1  10  -5   72.19    3.70
   1 -10  -5   71.29    5.40
  -1 -10   5   77.19    5.20
   1 -10  -5   75.49    5.20
  -1  10   4    3.50    2.30
  -1  10   4    3.30    1.70
   1  10  -4    3.80    1.90
   1  10  -4    4.20    1.40
   1 -10  -4    2.50    2.30
  -1 -10   4    1.50    2.30
   1 -10  -4    1.20    2.20
   1  10  -3  120.29    4.50
  -1  10   3  122.09    7.40
  -1  10   3  131.69    5.00
   1  10  -3  135.89    5.40
   1 -10  -3  117.79    6.20
  -1 -10   3  126.09    5.10
  -1 -10   3  129.19    6.10
   1 -10  -3  135.79    6.40
  -1  10   2   13.00    2.00
  -1  10   2   13.60    2.50
   1 -10  -2   10.30    4.40
   1 -10  -2   12.10    2.50
  -1 -10   2   14.10    2.20
  -1 -10   2   10.90    2.70
   1  10  -1  186.88    6.70
  -1  10   1  183.68    7.20
  -1  10   1  195.68    6.60
  -1 -10   1  191.88    7.70
  -1 -10   1  190.98    7.00
   1 -10  -1  182.78    7.20
   1 -10  -1  200.98    7.60
  -1  10   0   22.20    3.10
  -1  10   0   23.30    2.90
  -1 -10   0   22.70    3.10
   1 -10   0   20.90    3.10
  -1 -10   0   19.20    2.60
   1 -10   0   23.20    3.00
  -1  10  -1  139.49    5.60
   1  10   1  142.99    5.50
   1  10   1  143.49    6.30
  -1  10  -1  136.09    5.40
  -1 -10  -1  145.99    8.10
   1 -10   1  147.29    6.40
   1 -10   1  143.19    5.70
  -1 -10  -1  141.59    6.20
   1  10   2    5.40    1.80
   1  10   2    5.20    2.30
  -1  10  -2    4.80    3.10
  -1 -10  -2    2.70    2.30
   1 -10   2    1.80    2.20
  -1 -10  -2    3.70    2.20
   1 -10   2    5.30    1.70
  -1  10  -3   97.59    3.90
   1  10   3  101.69    5.70
   1  10   3  101.29    4.60
  -1  10  -3  104.39    4.80
   1 -10   3   98.39    5.30
  -1 -10  -3  105.59    5.60
  -1 -10  -3  100.99    5.90
  -1  10  -4    1.40    1.50
   1  10   4    1.70    1.70
  -1  10  -4   -0.10    1.80
   1  10   4    2.40    2.30
  -1 -10  -4   -2.50    2.10
  -1 -10  -4   -1.80    2.20
   1 -10   4    0.70    2.20
  -1  10  -5   42.20    3.80
  -1  10  -5   38.50    3.00
   1  10   5   39.60    4.70
   1  10   5   39.90    3.60
  -1 -10  -5   33.70    4.90
  -1 -10  -5   39.10    4.50
   1 -10   5   38.50    4.30
   1  10   6   -0.10    2.70
   1  10   6    0.00    2.50
  -1  10  -6    0.50    2.10
  -1  10  -6    2.90    1.90
  -1 -10  -6   -2.50    2.30
   1 -10   6    2.90    2.10
  -1 -10  -6    0.90    2.50
   1  10   7   28.20    4.20
  -1  10  -7   28.00    3.20
  -1  10  -7   28.90    3.30
   1  10   7   28.90    3.50
  -1 -10  -7   25.00    3.80
  -1 -10  -7   30.00    4.10
   1  10   8    0.70    2.90
  -1  10  -8    1.30    2.20
  -1  10  -8    0.20    1.90
   1  10   8    2.40    2.10
  -1 -10  -8   -2.50    2.90
  -1 -10  -8    0.00    2.80
  -1  11   8   14.20    3.70
   1  11  -8   13.00    2.90
  -1  11   8   16.80    2.40
   1  11  -8   12.30    2.30
   1 -11  -8   13.30    3.70
   1 -11  -8   14.20    3.70
   1  11  -7   30.90    3.30
  -1  11   7   36.90    3.70
   1  11  -7   30.50    3.70
  -1  11   7   37.40    6.00
   1 -11  -7   34.40    5.30
  -1 -11   7   38.40    4.70
   1 -11  -7   29.50    4.20
  -1  11   6    5.50    2.80
   1  11  -6    6.40    1.90
   1  11  -6    6.80    2.30
  -1  11   6    7.00    2.40
   1 -11  -6    6.80    3.10
  -1 -11   6    5.10    2.80
   1 -11  -6    3.30    2.80
   1  11  -5   53.29    3.40
  -1  11   5   62.99    3.90
   1  11  -5   59.69    4.30
  -1  11   5   57.59    5.20
  -1 -11   5   61.19    5.30
   1 -11  -5   60.19    5.30
   1 -11  -5   56.69    5.50
  -1  11   4    7.30    2.60
   1  11  -4    6.40    1.60
   1  11  -4    5.50    2.20
  -1  11   4    7.40    2.00
  -1 -11   4    4.90    2.60
   1 -11  -4    4.20    2.70
   1 -11  -4    6.50    2.60
   1  11  -3   61.59    4.00
  -1  11   3   57.29    3.70
  -1  11   3   57.19    4.60
   1  11  -3   51.99    3.10
   1 -11  -3   55.89    5.20
   1 -11  -3   60.39    4.70
  -1 -11   3   55.49    3.70
  -1 -11   3   52.49    5.10
  -1  11   2    1.70    2.00
   1  11  -2    0.70    1.90
  -1  11   2    0.70    1.70
  -1 -11   2   -1.30    1.60
  -1 -11   2   -3.80    2.20
   1 -11  -2    2.50    2.10
   1 -11  -2   -1.20    2.40
  -1  11   1   89.09    5.00
   1  11  -1   86.09    4.40
   1 -11  -1   91.19    5.70
  -1 -11   1   81.29    5.60
  -1 -11   1   89.19    4.70
   1 -11  -1   83.19    4.90
   1  11   0    2.90    1.90
  -1  11   0    3.90    1.80
  -1  11   0    3.60    1.90
  -1 -11   0    0.40    2.60
   1 -11   0    2.30    1.80
  -1 -11   0    1.80    2.00
   1 -11   0    0.90    2.30
   1  11   1   83.39    4.30
  -1  11  -1   77.99    4.30
  -1  11  -1   77.09    4.40
   1 -11   1   81.09    4.40
   1 -11   1   78.69    5.40
  -1 -11  -1   80.49    5.60
   1  11   2    4.20    1.90
  -1  11  -2    1.30    1.80
   1  11   2    0.50    2.30
  -1 -11  -2    0.70    2.10
  -1 -11  -2    1.30    2.50
   1 -11   2    2.20    1.60
   1  11   3   66.19    4.10
  -1  11  -3   75.59    4.30
  -1  11  -3   67.49    3.30
   1  11   3   63.59    5.20
  -1 -11  -3   62.99    5.60
  -1 -11  -3   64.49    5.10
  -1  11  -4    1.10    1.30
  -1  11  -4    0.80    2.10
   1  11   4   -0.30    2.40
  -1 -11  -4    1.00    2.60
  -1 -11  -4    0.50    2.40
  -1  11  -5   43.70    4.20
   1  11   5   43.50    3.80
   1  11   5   42.10    5.10
  -1  11  -5   37.90    3.00
  -1 -11  -5   33.70    4.10
  -1 -11  -5   48.30    5.20
  -1  11  -6   -0.10    1.60
   1  11   6    4.70    2.10
   1 -11   6    3.60    2.80
   1  11   7   18.80    2.70
   1  11   7   16.50    3.90
  -1  11  -7   21.80    3.20
  -1  11  -7   19.50    2.50
  -1 -11  -7   15.80    3.80
  -1 -11  -7   19.10    3.80
  -1  12   6    4.50    2.90
  -1  12   6    7.50    2.00
   1  12  -6    0.90    1.80
   1  12  -6    5.70    2.50
   1 -12  -6    1.40    3.00
   1 -12  -6    3.70    3.20
  -1 -12   6    2.90    2.90
  -1  12   5   21.10    4.60
   1  12  -5   17.60    2.70
   1  12  -5   24.60    4.20
  -1  12   5   27.10    3.30
  -1 -12   5   20.10    3.70
   1 -12  -5   18.10    3.60
   1 -12  -5   18.40    4.30
   1  12  -4   12.60    1.90
  -1  12   4   10.60    2.20
   1  12  -4   11.00    2.50
  -1  12   4   10.30    3.00
  -1 -12   4    7.10    3.00
   1 -12  -4   11.40    3.00
   1 -12  -4    5.70    3.10
  -1  12   3   17.80    2.50
  -1  12   3   12.80    3.00
   1  12  -3   17.80    2.90
   1 -12  -3   14.70    3.10
   1 -12  -3   15.80    3.50
  -1 -12   3   13.00    3.20
  -1 -12   3   14.20    2.30
  -1  12   2    3.80    2.00
   1  12  -2    4.40    2.10
  -1  12   2    1.10    2.10
  -1 -12   2   -2.00    2.60
  -1 -12   2    3.80    2.10
   1 -12  -2   -0.30    2.60
   1 -12  -2    2.40    2.30
  -1  12   1   27.20    3.30
  -1  12   1   23.10    3.10
   1  12  -1   26.10    3.00
  -1 -12   1   18.00    3.50
  -1 -12   1   23.80    3.00
   1 -12  -1   18.60    2.90
   1 -12  -1   24.20    3.60
  -1  12   0    4.30    3.50
   1  12   0    0.20    1.90
  -1  12   0    1.40    1.80
   1 -12   0   -3.20    2.60
  -1 -12   0    1.00    1.90
  -1 -12   0   -3.50    2.70
   1  12   1   27.90    3.30
  -1  12  -1   27.20    3.40
   1 -12   1   23.80    3.50
  -1 -12  -1   26.60    3.40
   1 -12   1   24.10    3.30
  -1 -12  -1   17.70    3.60
  -1  12  -2   30.60    3.70
   1  12   2   29.60    3.40
   1 -12   2   31.90    3.30
  -1 -12  -2   28.50    3.90
  -1 -12  -2   27.50    4.30
   1 -12   2   27.50    3.70
  -1  12  -3   16.60    2.70
   1  12   3   17.50    2.50
  -1 -12  -3    7.50    3.20
   1 -12   3    9.50    3.00
  -1 -12  -3   16.50    3.20
  -1  12  -4    8.10    2.50
  -1  12  -4    4.30    1.60
   1  12   4   11.60    2.40
   1 -12   4    3.20    2.70
  -1 -12  -4    6.20    3.80
  -1 -12  -4    6.50    2.90
  -1  12  -5   33.10    3.50
   1  12   5   34.70    3.70
  -1  12  -5   28.90    3.40
  -1 -12  -5   25.50    4.00
   1 -12   5   28.60    3.60
  -1 -12  -5   22.60    4.00
  -1  13   4    4.40    2.80
  -1  13   4    7.00    2.20
   1  13  -4    5.60    2.50
  -1 -13   4    0.40    2.90
   1 -13  -4    0.80    3.10
   1 -13  -4    4.20    2.90
  -1  13   3   46.40    3.80
   1  13  -3   44.30    4.30
  -1  13   3   45.00    4.90
   1 -13  -3   33.50    4.30
   1 -13  -3   43.10    5.00
  -1 -13   3   38.80    3.90
  -1 -13   3   45.20    4.70
  -1  13   2    9.30    2.80
  -1  13   2    9.50    2.20
  -1 -13   2    1.30    3.20
  -1 -13   2    6.50    2.80
   1 -13  -2   11.80    2.90
   1  13  -1   36.50    4.00
  -1  13   1   30.30    3.60
  -1 -13   1   30.60    3.50
  -1 -13   1   30.30    4.40
   1 -13  -1   20.30    3.90
   1 -13  -1   28.00    4.10
  -1  13   0   38.50    3.90
   1  13   0   37.90    3.90
   1 -13   0   31.00    4.20
   1 -13   0   38.80    4.20
  -1 -13   0   35.70    4.40
   1  13   1   42.10    3.90
  -1  13  -1   40.40    4.00
  -1 -13  -1   30.60    4.60
  -1 -13  -1   40.10    4.60
   1 -13   1   37.10    3.90
   1 -13   1   37.90    4.40
   1  13   2    1.70    2.20
   1 -13   2   -5.00    2.80
  -1 -13  -2   -4.80    3.00
  -1 -13  -2    1.60    2.50
   1 -13   2    1.90    1.90
   1  13   3   41.90    3.90
  -1  13  -3   38.60    4.20
  -1 -13  -3   32.70    4.40
   1 -13   3   34.90    4.30
  -1 -13  -3   31.10    6.50
   2   0 -14    2.30    2.20
  -2   0  14    6.50    2.60
   2   0 -14    0.70    2.30
   2   0 -13   -0.80    2.20
  -2   0  13    2.80    2.40
   2   0 -13    0.10    1.90
   2   0 -12   29.50    3.50
   2   0 -12   26.90    3.00
  -2   0  12   23.90    3.70
  -2   0  11   -0.50    2.00
   2   0 -11   -0.90    1.50
   2   0 -11    1.30    2.00
   2   0 -10    2.30    1.50
  -2   0  10    3.20    2.00
  -2   0  10    5.00    1.90
   2   0 -10    2.50    1.70
   2   0  -9   -2.10    1.30
   2   0  -9   -2.00    1.20
  -2   0   9   -1.10    1.60
   2   0  -9    4.40    1.30
  -2   0   9    0.90    1.60
   2   0  -8  110.89    4.50
   2   0  -8  108.99    4.10
  -2   0   8  110.09    4.30
  -2   0   8  106.49    3.70
   2   0  -8  105.19    3.80
  -2   0   8  111.39    4.60
   2   0  -8  103.19    3.70
   2   0  -7    1.50    1.30
   2   0  -7   -1.80    0.80
   2   0  -7   -0.40    1.10
   2   0  -7   -0.40    0.90
  -2   0   7    0.10    1.10
  -2   0   7   -0.10    1.30
   2   0  -7    0.00    1.00
  -2   0   6   79.69    2.70
   2   0  -6   83.19    3.00
  -2   0   6   79.59    3.50
   2   0  -6   80.49    2.80
   2   0  -6   70.69    3.30
   2   0  -6   74.49    3.10
  -2   0   6   78.49    3.10
   2   0  -6   81.99    3.00
   2   0  -6   76.39    2.70
  -2   0   6   80.79    3.00
   2   0  -5    0.50    0.90
  -2   0   5    0.20    0.80
   2   0  -5   -0.70    0.70
  -2   0   5    0.80    0.70
   2   0  -5   -0.80    1.00
  -2   0   5   -1.00    1.00
   2   0  -5    0.80    0.80
  -2   0   5    0.10    1.00
   2   0  -5    1.00    0.80
   2   0  -4  106.49    3.30
  -2   0   4  106.09    3.30
  -2   0   4  110.09    3.70
   2   0  -4  103.79    3.40
  -2   0   4  103.59    3.10
  -2   0   4  108.09    3.50
   2   0  -3    0.70    0.70
  -2   0   3   -0.60    0.90
  -2   0   3   -0.20    0.70
  -2   0   3   -1.50    0.80
   2   0  -3   -0.60    0.90
  -2   0   3    0.40    0.50
   2   0  -3   -1.20    0.50
  -2   0   2 1228.08   33.10
   2   0  -2 1353.36   33.40
   2   0  -2 1351.16   33.30
  -2   0   2 1375.46   33.50
  -2   0   2 1330.07   33.30
  -2   0   2 1365.06   33.50
   2   0  -2 1241.08   33.20
   2   0  -2 1411.66   33.50
  -2   0   1    4.50    1.20
  -2   0   1    7.80    0.60
  -2   0   1   10.50    1.40
   2   0  -1    9.00    1.10
  -2   0   1    8.00    1.00
  -2   0   0  776.82   20.10
   2   0   0  803.62   19.90
  -2   0   0  787.42   20.00
   2   0   0  789.12   20.00
  -2   0   0  806.32   20.10
   2   0   1    0.90    0.80
  -2   0  -1   -0.70    0.80
   2   0   1   -0.50    0.90
  -2   0  -1    0.10    0.70
  -2   0  -1    2.00    0.90
   2   0   1    0.00    0.80
   2   0   2  445.06   11.60
   2   0   2  449.36   11.60
  -2   0  -2  439.56   11.60
  -2   0  -2  450.95   11.60
   2   0   3   -0.10    0.70
  -2   0  -3    0.00    0.70
  -2   0  -3    0.90    0.90
  -2   0  -3    0.10    0.70
   2   0   3   -0.10    0.80
  -2   0  -3   -0.40    0.80
  -2   0  -3    1.10    0.80
   2   0   3    0.70    1.00
   2   0   3   -0.60    0.90
  -2   0  -3    0.30    0.80
  -2   0  -3    0.00    0.80
  -2   0  -4  160.18    5.80
  -2   0  -4  166.08    4.90
  -2   0  -4  166.88    5.00
   2   0   4  165.88    4.90
   2   0   4  163.18    5.00
  -2   0  -4  160.88    4.80
   2   0   4  158.88    5.00
  -2   0  -4  165.88    5.00
  -2   0  -4  163.18    4.70
  -2   0  -5    0.00    0.90
   2   0   5   -1.50    1.10
  -2   0  -5    1.20    1.00
  -2   0  -5   -0.10    1.10
  -2   0  -5    0.60    0.90
   2   0   5    0.50    1.00
  -2   0  -5   -0.40    1.00
   2   0   5   -0.30    1.10
  -2   0  -5   -1.50    1.00
  -2   0  -5   -0.10    1.00
   2   0   6  273.77    7.90
  -2   0  -6  270.07    7.80
  -2   0  -6  279.97    8.10
  -2   0  -6  276.37    7.90
  -2   0  -6  281.07    8.00
  -2   0  -6  279.07    8.00
   2   0   6  276.37    8.00
  -2   0  -6  251.37    7.60
  -2   0  -7   -0.60    1.20
  -2   0  -7   -0.80    1.40
  -2   0  -7   -0.80    1.20
   2   0   7   -0.40    1.40
  -2   0  -7    2.70    0.90
  -2   0  -7   -0.30    1.30
   2   0   7    0.60    1.30
  -2   0  -7   -0.30    1.20
  -2   0  -8   37.20    2.60
  -2   0  -8   31.70    2.80
   2   0   8   33.00    3.10
  -2   0  -8   34.90    2.90
   2   0   8   33.10    3.00
  -2   0  -8   33.50    3.00
  -2   0  -8   34.50    2.80
  -2   0  -9   -1.40    1.80
  -2   0  -9   -1.10    1.50
   2   0   9    1.70    1.80
   2   0   9    0.20    1.70
  -2   0  -9    0.30    1.70
  -2   0  -9    0.00    1.60
  -2   0 -10   37.10    3.40
  -2   0 -10   45.40    3.60
   2   0  10   36.50    3.60
  -2   0 -11   -0.20    2.00
  -2   0 -11    0.90    1.90
  -2   0 -11   -0.30    1.80
   2   0  11   -0.60    2.00
   2   0  12    5.80    2.40
  -2   0 -12    6.70    2.30
  -2   0 -12    5.80    2.40
  -2   0 -12    2.80    2.20
  -2   1  14    2.50    2.50
   2   1 -14    5.90    2.30
   2   1 -14    3.50    2.50
  -2  -1  14   11.50    2.90
   2  -1 -14    9.30    2.60
   2  -1 -14    6.00    2.50
   2  -1 -14    1.40    2.00
   2   1 -13    1.00    2.20
   2   1 -13    4.40    2.10
  -2   1  13    2.80    2.50
  -2   1  13    1.90    2.40
   2  -1 -13    1.70    2.00
   2  -1 -13   -0.70    2.40
  -2  -1  13    2.50    2.40
   2  -1 -13   -4.60    3.30
   2  -1 -13    0.80    2.20
  -2   1  12   12.00    2.90
   2   1 -12   14.10    2.60
  -2   1  12    9.80    2.60
   2   1 -12   12.00    2.30
  -2  -1  12   10.20    2.70
   2  -1 -12    9.20    2.00
   2  -1 -12   13.70    2.40
   2  -1 -12   11.90    2.60
   2   1 -11   34.40    3.40
  -2   1  11   28.50    3.70
   2   1 -11   37.00    3.20
  -2   1  11   32.90    3.90
   2  -1 -11   32.20    2.80
   2  -1 -11   31.30    3.20
  -2  -1  11   35.80    3.80
   2  -1 -11   34.40    3.70
  -2   1  10   44.30    3.90
   2   1 -10   44.90    3.00
   2   1 -10   44.20    3.30
  -2   1  10   43.30    3.70
  -2  -1  10   42.80    3.70
   2  -1 -10   39.10    2.80
   2  -1 -10   45.90    3.20
  -2   1   9   11.30    2.10
  -2   1   9   14.20    2.70
   2   1  -9   14.90    1.70
   2   1  -9   16.20    2.10
   2  -1  -9   16.40    1.90
   2  -1  -9   14.60    1.70
  -2  -1   9   13.00    2.10
   2   1  -8  149.29    4.90
  -2   1   8  158.68    5.60
  -2   1   8  155.68    5.70
   2   1  -8  160.48    5.30
   2  -1  -8  156.58    4.80
   2  -1  -8  157.58    5.10
   2  -1  -8  154.68    4.80
  -2  -1   8  154.18    6.10
   2  -1  -8  144.29    5.20
   2   1  -7   20.10    2.20
   2   1  -7   17.30    1.60
  -2   1   7   21.00    1.80
  -2   1   7   18.90    2.40
   2   1  -7   18.40    1.70
  -2   1   7   18.00    2.30
   2   1  -7   19.90    2.40
   2  -1  -7   17.00    1.60
   2  -1  -7   17.10    1.60
   2  -1  -7   16.00    1.70
   2  -1  -7   17.20    2.00
  -2  -1   7   19.30    1.60
  -2  -1   7   19.70    2.40
   2  -1  -7   18.90    1.80
   2   1  -6 1120.09   29.20
  -2   1   6 1160.88   29.60
  -2   1   6 1173.08   29.70
   2   1  -6 1148.99   29.30
   2   1  -6 1100.79   29.50
   2   1  -6 1165.68   29.40
  -2  -1   6 1161.18   29.20
   2  -1  -6 1085.99   29.60
   2  -1  -6 1169.88   29.30
  -2  -1   6 1204.78   29.70
   2  -1  -6 1161.58   29.00
  -2  -1   6 1160.08   29.40
   2  -1  -6 1151.08   29.60
  -2   1   5   18.10    2.00
   2   1  -5   15.20    2.00
   2   1  -5   20.30    1.60
   2   1  -5   21.30    1.80
  -2   1   5   20.70    1.50
   2   1  -5   22.20    1.60
  -2   1   5   18.30    2.10
  -2  -1   5   20.20    1.50
   2  -1  -5   15.60    1.90
  -2  -1   5   14.90    2.10
   2  -1  -5   17.40    1.90
   2  -1  -5   21.10    1.50
   2  -1  -5   19.60    1.30
   2  -1  -5   21.40    1.30
  -2  -1   5   18.90    1.60
   2  -1  -5   19.80    1.50
  -2   1   4  288.97    7.60
   2   1  -4  279.77    7.60
  -2   1   4  289.77    8.00
   2   1  -4  293.17    7.80
   2   1  -4  292.97    7.70
  -2   1   4  287.87    8.00
   2  -1  -4  290.87    8.00
  -2  -1   4  278.37    7.70
   2  -1  -4  291.27    7.60
   2  -1  -4  295.27    7.60
  -2  -1   4  282.47    8.00
   2  -1  -4  290.37    7.40
  -2  -1   4  284.27    7.60
   2  -1  -4  291.37    8.00
  -2  -1   4  288.67    7.80
  -2   1   3  165.18    4.50
   2   1  -3  168.38    4.90
  -2   1   3  172.08    4.90
  -2   1   3  167.08    5.00
   2   1  -3  170.28    4.70
   2   1  -3  177.58    4.80
   2  -1  -3  163.08    4.50
  -2  -1   3  165.88    4.70
  -2  -1   3  169.38    5.00
  -2  -1   3  160.08    4.50
   2  -1  -3  163.28    4.90
  -2  -1   3  157.18    4.70
   2  -1  -3  167.18    4.90
  -2   1   2   16.30    1.00
   2   1  -2   17.30    1.80
   2   1  -2   14.80    1.10
   2  -1  -2   11.50    1.20
  -2  -1   2   16.30    1.20
  -2  -1   2   14.70    1.00
   2  -1  -2   12.10    1.40
  -2   1   1  151.78    4.70
   2   1  -1  152.78    4.40
   2   1  -1  180.08    4.90
  -2   1   1  167.88    4.20
   2   1  -1  163.28    4.50
  -2   1   1  167.18    4.40
   2   1  -1  169.68    4.70
  -2   1   1  161.48    4.50
  -2   1   1  164.38    4.20
  -2  -1   1  170.98    4.60
   2  -1  -1  165.28    4.50
  -2  -1   1  148.09    4.50
   2  -1  -1  168.38    4.20
   2  -1  -1  166.38    4.40
  -2  -1   1  168.18    4.50
   2  -1  -1  154.08    4.70
  -2  -1   1  163.28    4.70
  -2   1   0  569.04   14.50
   2   1   0  568.14   14.40
  -2   1   0  570.94   14.30
   2   1   0  564.84   14.50
   2   1   0  570.64   14.40
  -2   1   0  592.94   14.50
  -2  -1   0  528.05   14.40
  -2  -1   0  567.34   14.40
   2  -1   0  572.54   14.30
  -2  -1   0  554.84   14.50
  -2   1  -1  374.86    9.60
  -2   1  -1  369.26    9.60
  -2   1  -1  382.46    9.60
   2   1   1  345.17    9.50
   2   1   1  374.96    9.80
  -2   1  -1  382.46    9.60
   2   1   1  375.06    9.60
  -2  -1  -1  368.56    9.60
   2  -1   1  374.76    9.60
  -2  -1  -1  335.27    9.50
   2  -1   1  367.76    9.50
  -2  -1  -1  377.26    9.80
  -2  -1  -1  378.06    9.60
   2  -1   1  370.36    9.80
  -2   1  -2  337.67    9.10
  -2   1  -2  343.87    9.10
   2   1   2  341.87    9.10
   2   1   2  342.27    9.10
   2   1   2  340.47    9.00
   2   1   2  343.77    9.30
  -2   1  -2  351.86    9.10
  -2  -1  -2  348.47    9.00
   2  -1   2  342.57    9.10
  -2  -1  -2  346.47    9.10
  -2  -1  -2  332.07    9.20
   2  -1   2  350.36    9.10
  -2  -1  -2  345.27    9.30
  -2  -1  -2  345.97    9.10
   2   1   3    5.10    1.10
  -2   1  -3    6.90    1.10
  -2   1  -3    6.20    1.00
  -2   1  -3    5.90    1.00
   2   1   3    6.60    1.10
  -2  -1  -3    5.20    0.90
  -2  -1  -3    5.90    1.00
  -2  -1  -3    5.50    1.10
  -2  -1  -3    4.50    1.00
   2  -1   3    5.00    1.10
   2  -1   3    8.30    1.10
  -2  -1  -3    6.70    1.00
  -2  -1  -3    4.80    1.20
   2   1   4 1476.05   37.00
   2   1   4 1446.16   37.00
  -2   1  -4 1487.95   37.10
   2   1   4 1460.05   37.00
  -2   1  -4 1464.95   37.00
  -2   1  -4 1437.56   37.00
  -2   1  -4 1478.65   37.00
  -2  -1  -4 1445.96   37.20
  -2  -1  -4 1440.66   37.00
  -2  -1  -4 1456.55   37.00
  -2  -1  -4 1479.85   37.20
  -2  -1  -4 1453.65   37.20
   2  -1   4 1461.85   37.00
  -2  -1  -4 1492.05   37.00
  -2   1  -5   16.60    2.00
   2   1   5   18.40    1.90
  -2   1  -5   15.00    1.60
  -2   1  -5   17.10    1.90
   2   1   5   16.60    1.90
   2   1   5   13.40    2.00
  -2  -1  -5   15.20    1.70
   2  -1   5   15.40    1.60
  -2  -1  -5   16.30    1.70
  -2  -1  -5   14.20    1.40
   2  -1   5   11.20    1.70
  -2  -1  -5   15.50    2.00
  -2  -1  -5   15.20    2.00
  -2  -1  -5   14.70    1.80
  -2  -1  -5   17.20    1.80
   2  -1   5   15.20    1.60
   2   1   6  272.17    8.00
  -2   1  -6  250.17    7.50
   2   1   6  292.77    9.50
  -2   1  -6  274.67    8.00
  -2   1  -6  267.17    7.90
  -2  -1  -6  256.27    8.20
  -2  -1  -6  275.97    8.10
  -2  -1  -6  275.87    8.40
  -2  -1  -6  272.67    7.90
   2  -1   6  288.57    8.10
  -2  -1  -6  288.37    8.20
   2  -1   6  266.27    7.70
   2   1   7   11.40    1.70
  -2   1  -7   13.50    1.90
  -2   1  -7   11.40    1.50
  -2   1  -7   13.00    1.80
   2   1   7   11.50    1.80
   2   1   7   14.50    1.90
  -2  -1  -7   10.20    1.80
  -2  -1  -7   12.40    1.70
  -2  -1  -7   13.20    1.70
   2  -1   7   12.20    1.60
  -2  -1  -7   18.10    2.00
  -2  -1  -7   11.70    1.70
   2  -1   7   12.40    1.90
  -2  -1  -7   13.80    2.20
   2   1   8   38.70    3.20
  -2   1  -8   38.80    2.50
  -2   1  -8   46.30    3.10
  -2   1  -8   41.50    3.20
   2  -1   8   40.70    3.00
  -2  -1  -8   45.70    3.00
  -2  -1  -8   42.00    3.70
  -2  -1  -8   43.90    3.00
   2  -1   8   42.60    3.30
  -2  -1  -8   43.60    3.50
   2   1   9   45.00    3.70
  -2   1  -9   49.30    3.50
   2   1   9   43.30    3.40
  -2   1  -9   44.50    5.00
  -2   1  -9   42.00    3.30
  -2  -1  -9   49.50    3.20
  -2  -1  -9   47.00    3.30
  -2  -1  -9   46.90    3.40
  -2  -1  -9   40.00    3.80
   2  -1   9   39.90    3.50
   2  -1   9   43.00    3.60
  -2   1 -10   21.60    2.70
  -2   1 -10   19.30    2.30
   2   1  10   18.90    2.70
  -2   1 -10   19.30    2.50
  -2  -1 -10   16.80    2.80
  -2  -1 -10   20.50    2.40
  -2  -1 -10   18.10    2.90
  -2  -1 -10   17.00    2.50
   2  -1  10   18.50    2.40
  -2   1 -11    9.50    2.50
  -2   1 -11    3.80    2.30
   2   1  11    5.00    2.40
  -2   1 -11    6.80    2.10
  -2  -1 -11    5.40    2.20
  -2  -1 -11    8.00    2.30
  -2  -1 -11    3.70    2.60
  -2  -1 -11   10.20    2.20
   2  -1  11    7.10    2.10
  -2   1 -12    2.10    2.50
  -2   1 -12    4.70    2.10
  -2   1 -12    7.80    2.50
  -2  -1 -12    0.20    2.30
  -2  -1 -12    5.20    2.20
  -2  -1 -12    1.60    2.30
   2  -1  12    5.10    2.10
  -2  -1 -12   -0.40    2.70
   2   2 -14    1.90    2.40
   2   2 -14    4.10    2.50
  -2   2  14    3.10    2.80
  -2   2  14    6.90    2.90
   2  -2 -14    1.10    2.00
   2  -2 -14    1.80    2.50
   2  -2 -14    0.20    2.50
  -2  -2  14    9.10    2.70
   2  -2 -14    4.40    2.40
  -2   2  13    1.70    2.50
   2   2 -13    1.50    2.30
  -2   2  13    2.10    2.80
   2   2 -13   -0.20    2.10
   2  -2 -13    3.10    2.30
   2  -2 -13    4.80    2.10
  -2  -2  13    2.80    2.20
   2  -2 -13    0.50    1.80
   2   2 -12   14.70    2.70
  -2   2  12   12.80    2.80
  -2   2  12   12.90    3.00
   2   2 -12   14.40    2.80
  -2  -2  12   16.60    2.80
   2  -2 -12   12.80    2.70
   2  -2 -12   17.10    2.40
   2  -2 -12   15.30    2.70
   2  -2 -12   14.90    2.10
   2   2 -11   24.80    2.60
  -2   2  11   20.60    3.00
   2   2 -11   21.40    2.70
  -2   2  11   20.80    3.00
   2  -2 -11   26.30    2.90
   2  -2 -11   25.10    3.40
   2  -2 -11   20.60    2.20
  -2  -2  11   23.20    3.50
   2  -2 -11   17.40    2.80
   2   2 -10   41.80    3.10
  -2   2  10   42.70    4.00
  -2   2  10   39.90    3.90
   2   2 -10   39.60    3.40
  -2  -2  10   41.10    3.80
   2  -2 -10   39.70    2.90
   2  -2 -10   35.70    2.70
  -2   2   9    3.40    1.90
  -2   2   9    2.00    1.90
   2   2  -9    2.50    1.50
   2   2  -9    2.60    1.60
   2  -2  -9    1.20    1.20
   2  -2  -9   -0.30    1.40
  -2  -2   9    1.00    1.70
  -2   2   8   88.69    5.20
  -2   2   8   84.29    4.20
   2   2  -8   83.19    3.60
   2   2  -8   83.49    3.70
   2  -2  -8   84.39    3.10
   2  -2  -8   81.69    3.10
  -2  -2   8   86.39    4.60
   2   2  -7   32.80    2.40
  -2   2   7   36.10    2.90
   2   2  -7   34.70    2.70
  -2   2   7   33.90    3.30
   2   2  -7   40.40    2.30
   2  -2  -7   33.60    2.60
   2  -2  -7   33.70    2.10
  -2  -2   7   36.50    2.40
  -2  -2   7   34.70    2.80
   2  -2  -7   36.10    1.90
   2  -2  -7   33.20    2.10
   2  -2  -7   36.90    1.90
  -2   2   6  168.18    4.90
   2   2  -6  170.78    5.30
   2   2  -6  167.08    5.10
  -2   2   6  172.08    5.60
  -2   2   6  172.78    5.70
   2   2  -6  162.38    5.40
   2  -2  -6  160.78    5.40
   2  -2  -6  162.78    4.70
  -2  -2   6  163.68    5.00
   2  -2  -6  170.08    5.50
  -2  -2   6  166.68    5.50
   2  -2  -6  168.08    4.90
   2  -2  -6  166.68    4.70
   2  -2  -6  166.78    4.90
  -2   2   5   37.20    2.50
   2   2  -5   37.80    2.10
  -2   2   5   37.80    2.00
   2   2  -5   34.10    2.50
   2   2  -5   37.30    2.00
  -2   2   5   36.00    1.60
  -2   2   5   37.40    2.50
   2  -2  -5   35.00    2.40
   2  -2  -5   36.60    1.60
  -2  -2   5   34.20    1.90
   2  -2  -5   37.30    2.30
   2  -2  -5   37.00    1.60
  -2  -2   5   35.60    1.90
   2  -2  -5   40.90    2.00
   2  -2  -5   33.40    1.80
  -2  -2   5   33.30    2.50
  -2   2   4  135.99    3.80
  -2   2   4  141.29    4.60
   2   2  -4  144.39    4.60
   2   2  -4  137.29    4.20
  -2   2   4  144.49    4.00
  -2   2   4  135.89    4.60
   2   2  -4  144.09    4.30
  -2  -2   4  144.89    4.60
   2  -2  -4  142.59    4.00
  -2  -2   4  138.59    4.20
  -2  -2   4  140.69    4.20
   2  -2  -4  142.39    4.50
   2  -2  -4  136.79    3.90
   2  -2  -4  141.39    4.00
   2  -2  -4  143.19    4.60
   2   2  -3  248.88    6.90
  -2   2   3  259.67    7.10
   2   2  -3  255.07    7.10
  -2   2   3  256.27    7.20
   2   2  -3  241.78    6.80
  -2  -2   3  267.47    7.10
   2  -2  -3  245.68    7.50
  -2  -2   3  239.78    6.80
  -2  -2   3  261.37    7.20
   2   2  -2   40.00    1.80
  -2   2   2   39.50    2.10
  -2   2   2   41.00    2.20
   2   2  -2   45.20    1.90
   2   2  -2   43.20    1.80
   2   2  -2   43.20    2.20
   2  -2  -2   41.20    2.00
  -2  -2   2   43.20    2.20
  -2  -2   2   39.90    1.70
  -2  -2   2   45.40    1.90
   2  -2  -2   37.60    2.20
  -2  -2   2   40.70    1.80
   2   2  -1  232.28    6.30
  -2   2   1  234.98    6.20
  -2   2   1  226.98    6.40
  -2   2   1  211.88    5.90
   2   2  -1  225.58    6.10
   2  -2  -1  223.88    5.90
   2  -2  -1  230.78    6.30
  -2  -2   1  226.78    6.10
   2  -2  -1  234.58    6.20
  -2  -2   1  236.18    6.30
   2  -2  -1  232.28    6.20
  -2  -2   1  227.78    6.10
   2   2   0   63.09    2.40
  -2   2   0   65.69    2.10
  -2   2   0   65.19    2.10
   2   2   0   66.19    2.50
   2   2   0   63.19    2.30
  -2   2   0   59.59    2.40
  -2   2   0   63.39    2.10
   2   2   0   67.99    2.30
  -2  -2   0   63.79    2.30
  -2  -2   0   66.49    2.60
   2  -2   0   62.89    2.10
   2  -2   0   64.59    2.10
   2  -2   0   58.69    2.40
   2  -2   0   63.49    2.10
  -2  -2   0   63.39    2.50
   2  -2   0   66.29    2.10
  -2  -2   0   68.09    2.20
  -2   2  -1  342.77    8.90
   2   2   1  346.67    9.10
   2   2   1  351.96    9.00
  -2   2  -1  344.57    8.90
   2   2   1  341.67    9.20
   2   2   1  320.57    9.00
  -2  -2  -1  313.87    9.00
   2  -2   1  348.57    8.90
   2  -2   1  345.27    8.90
  -2  -2  -1  334.57    9.20
  -2  -2  -1  344.77    8.90
  -2  -2  -1  349.07    9.30
  -2  -2  -1  333.97    8.90
   2   2   2  188.28    5.70
   2   2   2  187.68    5.30
   2   2   2  183.28    5.40
   2   2   2  197.68    5.40
   2  -2   2  189.48    5.40
  -2  -2  -2  191.28    5.80
   2  -2   2  191.28    5.30
  -2  -2  -2  182.68    5.50
  -2  -2  -2  186.58    5.70
  -2  -2  -2  186.98    5.50
  -2  -2  -2  193.08    5.30
  -2   2  -3   22.50    1.70
  -2   2  -3   25.80    1.80
   2   2   3   23.20    2.40
   2   2   3   23.50    1.70
   2   2   3   23.10    1.80
   2   2   3   23.40    1.90
  -2   2  -3   25.40    1.80
  -2   2  -3   23.80    1.80
  -2  -2  -3   24.70    1.90
  -2  -2  -3   21.60    1.60
  -2  -2  -3   24.00    2.20
   2  -2   3   24.70    1.70
   2  -2   3   25.30    1.90
  -2  -2  -3   22.30    2.10
  -2  -2  -3   23.40    2.10
  -2  -2  -3   22.20    1.90
   2   2   4  270.57    7.60
  -2   2  -4  265.17    7.50
  -2   2  -4  266.17    7.50
  -2   2  -4  268.37    7.60
   2   2   4  278.57    8.10
   2   2   4  268.17    7.50
  -2   2  -4  274.17    7.60
  -2  -2  -4  270.77    7.70
  -2  -2  -4  271.27    7.70
  -2  -2  -4  268.37    7.40
   2  -2   4  262.47    7.50
   2  -2   4  265.27    7.60
  -2  -2  -4  266.97    7.80
  -2  -2  -4  271.77    7.90
  -2   2  -5   21.10    2.40
   2   2   5   19.70    2.60
  -2   2  -5   21.10    2.00
   2   2   5   22.60    2.00
   2   2   5   19.40    2.00
   2  -2   5   20.40    2.60
  -2  -2  -5   16.90    2.20
  -2  -2  -5   21.10    1.90
  -2  -2  -5   21.80    2.30
  -2  -2  -5   17.60    1.70
  -2  -2  -5   18.50    2.10
  -2  -2  -5   17.10    1.80
  -2  -2  -5   15.80    2.20
   2   2   6  131.49    4.50
  -2   2  -6  128.59    4.50
   2   2   6  123.29    5.60
  -2   2  -6  127.79    4.50
   2   2   6  128.79    4.70
   2  -2   6  125.79    4.60
  -2  -2  -6  124.49    4.40
  -2  -2  -6  130.89    4.60
  -2  -2  -6  129.09    4.80
  -2  -2  -6  124.09    4.70
  -2  -2  -6  121.99    4.50
   2   2   7    4.00    1.60
  -2   2  -7    4.60    1.50
   2   2   7    4.70    1.60
   2   2   7    5.40    2.00
  -2   2  -7    4.50    1.50
   2  -2   7    4.60    1.30
  -2  -2  -7    3.40    1.70
  -2  -2  -7    4.10    1.30
   2  -2   7    3.80    1.60
  -2  -2  -7    3.70    2.60
  -2  -2  -7    4.60    1.40
   2   2   8   70.89    3.80
  -2   2  -8   68.69    3.80
  -2   2  -8   73.89    3.70
   2   2   8   69.99    4.10
   2   2   8   68.89    3.70
  -2  -2  -8   72.79    3.80
  -2  -2  -8   66.89    3.40
   2  -2   8   68.69    3.80
  -2  -2  -8   68.69    4.20
   2  -2   8   69.49    3.50
  -2  -2  -8   68.69    3.50
   2   2   9   10.10    2.10
  -2   2  -9   11.30    2.10
  -2  -2  -9   12.30    2.00
  -2  -2  -9    9.20    2.30
  -2  -2  -9    7.40    1.80
   2  -2   9   11.20    1.90
  -2  -2  -9    9.60    2.10
  -2   2 -10    7.70    2.20
  -2   2 -10   11.30    2.30
  -2  -2 -10    7.10    2.60
   2  -2  10   13.10    2.20
  -2  -2 -10   14.70    3.80
  -2  -2 -10   14.30    2.50
  -2  -2 -10    8.80    2.30
  -2   2 -11    0.70    1.80
  -2   2 -11   -1.90    2.20
  -2   2 -11   -0.70    2.00
  -2  -2 -11    2.50    1.90
   2  -2  11    0.90    1.70
  -2  -2 -11   -4.00    1.90
  -2  -2 -11    0.10    1.60
  -2  -2 -11   -3.50    2.20
  -2   2 -12    1.00    2.30
  -2  -2 -12    3.80    2.10
  -2  -2 -12    0.40    3.00
  -2  -2 -12    0.40    2.20
  -2  -2 -12    3.90    2.10
   2  -2  12    4.80    1.90
  -2   3  13    3.20    2.70
  -2   3  13    2.80    2.70
   2   3 -13    4.20    2.40
   2   3 -13    4.50    3.70
   2  -3 -13    2.80    1.80
   2  -3 -13    3.00    2.40
   2  -3 -13    4.10    2.40
  -2  -3  13    4.30    2.20
   2  -3 -13    2.50    1.80
   2   3 -12    2.60    2.30
   2   3 -12    1.00    2.00
  -2   3  12    3.30    2.50
  -2   3  12    2.10    3.50
   2  -3 -12    4.10    2.50
   2  -3 -12    1.30    1.60
  -2  -3  12    5.30    2.20
   2   3 -11   30.20    3.40
   2   3 -11   32.40    3.40
  -2   3  11   27.70    4.20
  -2   3  11   27.20    4.00
   2  -3 -11   30.10    4.00
   2  -3 -11   34.50    3.70
  -2  -3  11   32.00    3.80
   2  -3 -11   31.10    2.90
   2  -3 -11   25.00    2.70
   2   3 -10    5.10    3.10
  -2   3  10    7.40    2.40
   2   3 -10    9.90    2.10
  -2   3  10    6.90    2.30
   2  -3 -10    8.20    1.80
   2  -3 -10    6.30    2.30
   2  -3 -10    7.40    1.60
  -2  -3  10    5.40    2.10
   2   3  -9   90.09    4.30
  -2   3   9   93.19    4.90
  -2   3   9   95.29    5.00
   2   3  -9   97.89    4.10
  -2  -3   9   99.09    4.70
   2  -3  -9   91.29    4.80
   2  -3  -9   84.59    3.90
   2  -3  -9   91.49    3.70
   2  -3  -9   92.99    3.60
  -2   3   8  115.69    5.10
   2   3  -8  118.69    4.40
  -2   3   8  117.79    5.10
   2   3  -8  118.39    4.50
   2  -3  -8  102.79    3.80
   2  -3  -8  115.19    3.80
   2  -3  -8  113.49    5.00
   2  -3  -8  112.19    4.00
  -2  -3   8  115.19    4.70
   2   3  -7   25.80    2.30
  -2   3   7   29.70    3.00
  -2   3   7   25.60    2.90
  -2   3   7   26.00    1.90
   2   3  -7   28.40    2.40
   2  -3  -7   26.30    2.10
   2  -3  -7   22.70    1.90
   2  -3  -7   26.90    1.70
   2  -3  -7   26.30    2.90
   2  -3  -7   26.20    1.80
  -2  -3   7   27.90    2.70
  -2   3   6  129.59    4.90
   2   3  -6  128.99    4.30
  -2   3   6  133.69    4.90
   2   3  -6  121.89    4.60
  -2   3   6  126.19    3.80
   2  -3  -6  134.49    3.80
   2  -3  -6  135.29    5.00
  -2  -3   6  121.49    4.20
   2  -3  -6  119.99    4.00
   2  -3  -6  127.59    3.90
  -2  -3   6  124.69    4.60
   2  -3  -6  128.49    3.90
  -2   3   5  130.09    3.80
  -2   3   5  133.69    4.70
   2   3  -5  134.39    4.30
   2   3  -5  130.49    4.30
  -2   3   5  134.19    4.80
   2  -3  -5  129.89    3.80
   2  -3  -5  134.19    4.80
   2  -3  -5  130.59    3.80
  -2  -3   5  131.39    4.60
   2  -3  -5  135.39    4.60
  -2  -3   5  129.19    4.10
  -2  -3   5  129.89    4.20
   2  -3  -5  131.99    4.70
  -2   3   4  233.28    6.80
   2   3  -4  225.88    6.40
  -2   3   4  218.58    6.20
   2   3  -4  228.88    6.40
   2   3  -4  226.88    6.70
  -2   3   4  226.98    6.90
   2  -3  -4  227.28    6.00
  -2  -3   4  220.18    6.30
  -2  -3   4  220.88    6.70
   2  -3  -4  223.28    6.80
  -2  -3   4  228.38    6.50
   2   3  -3  267.67    7.40
  -2   3   3  275.07    7.70
   2   3  -3  269.37    7.60
   2   3  -3  266.97    7.40
  -2   3   3  271.77    7.80
  -2   3   3  269.17    7.10
  -2  -3   3  273.17    7.70
   2  -3  -3  270.77    7.80
   2  -3  -3  265.47    7.00
   2  -3  -3  283.77    7.70
  -2  -3   3  269.97    7.40
   2  -3  -3  267.17    7.70
  -2  -3   3  275.07    7.40
   2   3  -2  511.95   13.00
  -2   3   2  497.85   13.30
  -2   3   2  504.65   13.20
  -2   3   2  501.75   12.80
   2   3  -2  513.35   13.00
   2   3  -2  497.15   13.00
   2   3  -2  511.35   13.50
   2  -3  -2  499.75   13.20
   2  -3  -2  490.15   12.70
  -2  -3   2  495.75   13.30
  -2  -3   2  497.25   12.90
  -2  -3   2  496.85   13.00
   2  -3  -2  504.65   13.70
   2   3  -1  135.69    4.10
  -2   3   1  135.89    4.10
   2   3  -1  136.99    4.20
  -2   3   1  135.49    4.30
   2   3  -1  139.89    4.00
  -2  -3   1  137.59    3.90
   2  -3  -1  136.59    4.30
   2  -3  -1  131.29    3.80
   2  -3  -1  137.09    4.20
  -2  -3   1  137.89    4.20
  -2  -3   1  143.19    4.40
  -2  -3   1  142.59    4.30
   2  -3  -1  138.39    4.20
   2   3   0  382.26   10.30
   2   3   0  395.76   10.10
  -2   3   0  375.86   10.00
  -2   3   0  381.66   10.00
  -2   3   0  389.56   10.20
  -2   3   0  384.16    9.80
   2   3   0  384.46   10.10
   2  -3   0  378.96   10.00
  -2  -3   0  379.76    9.90
   2  -3   0  386.66   10.30
  -2  -3   0  378.46   10.30
   2  -3   0  387.66   10.00
   2  -3   0  383.56    9.80
  -2  -3   0  390.56   10.40
  -2  -3   0  371.66   10.30
   2  -3   0  376.76   10.10
   2   3   1  262.07    7.60
  -2   3  -1  266.87    7.20
  -2   3  -1  281.27    7.30
  -2   3  -1  280.57    7.30
   2   3   1  275.97    7.70
   2   3   1  270.27    7.40
   2   3   1  283.37    7.30
  -2   3  -1  273.67    7.40
  -2  -3  -1  276.67    7.40
  -2  -3  -1  277.87    7.80
  -2  -3  -1  278.67    7.30
  -2  -3  -1  264.27    7.60
   2  -3   1  275.27    7.30
  -2  -3  -1  270.57    7.80
   2  -3   1  263.57    7.30
  -2   3  -2  217.38    6.20
  -2   3  -2  225.88    6.30
   2   3   2  221.18    6.10
  -2   3  -2  227.38    6.20
   2   3   2  221.38    6.80
   2   3   2  224.98    6.30
   2   3   2  216.78    6.40
  -2  -3  -2  227.18    6.10
   2  -3   2  226.98    6.20
  -2  -3  -2  220.18    6.50
   2  -3   2  220.08    6.20
  -2  -3  -2  222.08    6.70
  -2  -3  -2  224.48    6.70
  -2  -3  -2  219.38    6.20
   2   3   3   93.59    3.10
  -2   3  -3   95.39    3.30
   2   3   3   93.69    3.40
  -2   3  -3   91.89    3.30
   2   3   3   91.99    3.90
   2   3   3   93.99    3.50
  -2  -3  -3   93.09    3.60
  -2  -3  -3   95.49    3.80
  -2  -3  -3   94.89    3.50
  -2  -3  -3   85.49    3.20
  -2  -3  -3   92.89    3.80
   2  -3   3   99.29    3.40
   2  -3   3   95.49    3.30
   2   3   4  116.69    4.60
   2   3   4  118.59    3.80
  -2   3  -4  118.69    4.00
  -2   3  -4  112.29    3.90
  -2   3  -4  120.79    4.00
   2   3   4  119.19    4.00
   2   3   4  114.49    4.10
  -2  -3  -4  115.69    4.40
   2  -3   4  114.39    4.20
  -2  -3  -4  118.59    4.50
  -2  -3  -4  116.49    4.10
  -2  -3  -4  115.89    3.70
  -2  -3  -4  106.39    3.80
  -2  -3  -4  119.59    4.20
   2  -3   4  116.09    4.00
   2   3   5   51.79    2.50
   2   3   5   47.30    3.20
  -2   3  -5   46.60    2.60
  -2   3  -5   46.30    2.60
   2   3   5   47.00    2.60
   2  -3   5   49.00    2.70
  -2  -3  -5   48.40    3.10
  -2  -3  -5   46.60    2.90
  -2  -3  -5   48.90    2.30
  -2  -3  -5   45.30    2.70
  -2   3  -6  169.58    5.70
   2   3   6  171.98    5.50
   2   3   6  177.98    5.70
  -2   3  -6  171.98    5.70
   2   3   6  172.48    6.40
  -2  -3  -6  168.68    5.40
  -2  -3  -6  192.78    8.10
   2  -3   6  170.38    5.80
  -2  -3  -6  178.88    6.30
  -2  -3  -6  169.88    5.50
   2   3   7   58.59    3.20
   2   3   7   63.09    3.40
  -2   3  -7   59.49    3.40
  -2   3  -7   63.99    3.40
  -2  -3  -7   60.69    3.90
  -2  -3  -7   61.59    3.60
  -2  -3  -7   60.69    3.10
  -2  -3  -7   60.49    3.10
   2  -3   7   59.09    3.50
   2   3   8   29.20    3.00
  -2   3  -8   30.30    3.10
   2   3   8   30.30    3.10
  -2   3  -8   35.90    3.10
  -2  -3  -8   36.40    3.30
  -2  -3  -8   35.70    2.80
  -2  -3  -8   33.90    2.80
  -2  -3  -8   34.10    3.60
   2   3   9   37.10    3.30
   2   3   9   34.40    3.40
  -2   3  -9   37.10    3.40
  -2  -3  -9   42.40    3.00
  -2  -3  -9   39.30    4.00
  -2  -3  -9   34.10    3.00
  -2  -3  -9   39.10    3.50
  -2   3 -10    9.40    2.40
  -2   3 -10   12.00    2.50
  -2  -3 -10   10.70    2.60
  -2  -3 -10    9.30    2.20
  -2  -3 -10   11.10    2.30
  -2  -3 -10    6.50    3.40
  -2   3 -11    6.30    2.50
  -2   3 -11    8.00    2.40
  -2  -3 -11   10.80    2.10
  -2  -3 -11    9.60    2.10
  -2  -3 -11    6.60    2.60
  -2  -3 -11    8.80    2.50
  -2   3 -12    5.60    2.50
  -2   3 -12    4.40    2.70
  -2  -3 -12    7.50    2.20
  -2  -3 -12    9.10    2.40
  -2  -3 -12    9.10    2.90
  -2  -3 -12    6.60    2.60
  -2   4  13    4.40    2.90
  -2   4  13    5.50    3.00
   2   4 -13    6.20    2.50
   2   4 -13    3.20    2.40
  -2  -4  13    8.70    2.40
   2  -4 -13    2.10    1.90
   2  -4 -13    1.90    1.90
   2  -4 -13    1.00    2.60
   2  -4 -13    4.20    2.60
  -2   4  12    1.90    2.60
  -2   4  12    4.80    2.90
   2   4 -12    5.90    2.30
   2   4 -12    3.90    2.30
   2  -4 -12    5.80    2.40
   2  -4 -12    5.10    1.80
  -2  -4  12    9.90    2.50
   2  -4 -12    3.60    1.90
   2  -4 -12    3.10    2.60
  -2   4  11   10.70    2.70
   2   4 -11   15.00    2.50
   2   4 -11   15.00    2.50
  -2  -4  11   15.00    2.50
   2  -4 -11   10.20    4.30
   2  -4 -11   14.00    1.90
   2  -4 -11   14.00    2.80
   2  -4 -11   12.60    2.00
   2   4 -10   49.70    3.60
  -2   4  10   51.39    4.40
  -2   4  10   50.19    4.40
   2   4 -10   50.19    3.60
   2  -4 -10   49.00    2.90
  -2  -4  10   52.49    4.10
   2  -4 -10   49.10    3.10
   2  -4 -10   57.69    4.40
   2   4  -9   19.10    2.30
  -2   4   9   25.40    3.00
  -2   4   9   24.00    3.80
   2   4  -9   24.30    2.90
  -2  -4   9   22.00    3.30
   2  -4  -9   23.50    2.30
   2  -4  -9   20.00    2.40
   2  -4  -9   23.40    3.00
   2   4  -8    6.80    1.80
  -2   4   8    5.70    1.30
  -2   4   8    8.20    2.10
  -2   4   8    8.10    2.20
   2   4  -8    4.90    1.60
   2  -4  -8    8.80    1.30
  -2  -4   8    6.90    1.90
   2  -4  -8    8.30    1.20
   2  -4  -8    4.80    2.10
   2  -4  -8    6.90    1.40
   2  -4  -8    9.00    1.40
  -2   4   7   20.70    3.00
   2   4  -7   22.60    2.30
  -2   4   7   23.90    3.00
  -2   4   7   22.30    1.90
   2   4  -7   19.10    2.30
  -2  -4   7   19.40    3.80
   2  -4  -7   19.70    1.80
   2  -4  -7   20.90    1.70
   2  -4  -7   21.30    1.80
   2  -4  -7   23.10    3.00
   2  -4  -7   19.80    1.60
  -2   4   6    8.60    1.80
   2   4  -6   10.60    1.50
  -2   4   6    9.80    1.20
   2   4  -6   12.50    1.60
  -2   4   6   11.40    1.90
   2   4  -6   10.00    1.60
   2  -4  -6   11.30    1.30
   2  -4  -6   12.90    2.10
  -2  -4   6    9.40    1.70
  -2   4   5  116.19    3.50
   2   4  -5  119.19    4.00
   2   4  -5  109.59    4.20
  -2   4   5  120.29    4.50
   2   4  -5  115.49    4.00
  -2   4   5  114.89    4.60
   2  -4  -5  114.99    3.50
  -2  -4   5  113.59    4.40
   2  -4  -5  120.29    4.50
  -2   4   4  265.07    7.20
   2   4  -4  271.97    7.50
  -2   4   4  268.57    8.00
   2   4  -4  275.27    7.60
  -2   4   4  273.27    8.10
   2   4  -4  260.37    7.90
   2  -4  -4  265.97    7.90
   2  -4  -4  264.57    8.00
   2  -4  -4  276.27    8.00
  -2  -4   4  270.17    7.50
   2  -4  -4  264.07    7.10
  -2  -4   4  254.77    7.50
  -2  -4   4  265.67    7.90
  -2   4   3  662.93   17.00
   2   4  -3  663.13   17.20
  -2   4   3  687.03   17.70
   2   4  -3  661.33   17.50
   2   4  -3  660.43   17.30
  -2   4   3  669.03   17.80
   2  -4  -3  655.13   17.00
  -2  -4   3  653.73   17.40
  -2  -4   3  673.63   17.20
   2  -4  -3  680.03   17.70
   2  -4  -3  702.53   18.10
  -2  -4   3  656.13   17.60
   2  -4  -3  659.13   17.80
  -2   4   2  249.38    7.30
  -2   4   2  243.38    6.60
   2   4  -2  246.88    6.90
   2   4  -2  246.68    6.90
   2   4  -2  241.28    7.10
  -2   4   2  236.98    7.00
   2   4  -2  252.57    6.80
  -2  -4   2  249.28    6.90
   2  -4  -2  249.18    7.10
  -2  -4   2  250.97    7.30
   2  -4  -2  252.47    7.20
   2  -4  -2  244.18    6.60
  -2  -4   2  258.17    7.00
   2  -4  -2  237.98    7.20
  -2  -4   2  249.48    6.90
  -2  -4   2  247.18    6.80
   2   4  -1  371.66    9.60
   2   4  -1  369.16    9.90
  -2   4   1  380.66   10.10
  -2   4   1  358.46    9.60
   2   4  -1  353.46   10.00
  -2   4   1  359.46    9.90
  -2  -4   1  376.16   10.00
   2  -4  -1  364.96   10.00
  -2  -4   1  370.96   10.20
   2  -4  -1  356.56    9.60
   2  -4  -1  362.16    9.90
   2  -4  -1  374.36   10.00
  -2  -4   1  365.36    9.80
  -2  -4   1  382.06    9.60
  -2   4   0  163.28    4.70
   2   4   0  157.58    5.00
  -2   4   0  161.78    4.80
  -2   4   0  165.38    4.90
   2   4   0  158.88    4.80
   2   4   0  161.48    5.10
   2   4   0  165.38    4.60
  -2  -4   0  166.38    5.20
  -2  -4   0  165.68    4.80
   2  -4   0  157.48    4.90
  -2  -4   0  159.98    5.20
  -2  -4   0  163.68    4.50
   2  -4   0  166.28    4.90
   2  -4   0  157.78    4.60
  -2  -4   0  167.58    5.20
   2   4   1  965.80   24.40
  -2   4  -1  941.01   23.60
   2   4   1  912.11   24.20
   2   4   1  915.31   23.90
  -2   4  -1  895.11   23.80
  -2   4  -1  908.21   23.80
  -2   4  -1  941.01   23.60
  -2   4  -1  945.21   23.80
   2   4   1  972.40   23.60
   2  -4   1  886.51   23.70
   2  -4   1  935.31   23.80
  -2  -4  -1  940.21   23.60
  -2  -4  -1  951.70   24.30
  -2  -4  -1  948.41   24.30
   2  -4   1  938.41   23.70
  -2  -4  -1  912.11   24.20
   2  -4   1  942.11   23.80
  -2  -4  -1  967.80   23.90
   2   4   2  541.45   13.60
  -2   4  -2  527.35   13.70
   2   4   2  529.45   13.90
   2   4   2  510.25   14.10
  -2   4  -2  498.05   13.70
  -2   4  -2  544.25   13.80
  -2   4  -2  539.55   13.90
   2   4   2  530.85   14.50
  -2  -4  -2  542.95   13.60
  -2  -4  -2  527.45   14.20
   2  -4   2  513.05   13.80
   2  -4   2  537.45   13.80
   2  -4   2  525.15   13.80
  -2  -4  -2  530.65   14.40
  -2  -4  -2  527.35   14.40
   2   4   3  188.28    5.80
  -2   4  -3  187.98    5.60
   2   4   3  193.88    5.30
  -2   4  -3  173.88    5.20
  -2   4  -3  186.18    5.50
   2   4   3  185.98    6.20
   2   4   3  190.78    5.60
  -2   4  -3  182.58    5.50
   2  -4   3  180.18    5.50
  -2  -4  -3  194.28    6.00
   2  -4   3  187.98    5.60
  -2  -4  -3  194.58    6.30
  -2  -4  -3  167.58    6.10
  -2  -4  -3  189.38    5.90
  -2  -4  -3  181.68    5.50
  -2  -4  -3  186.98    6.10
  -2   4  -4   62.39    2.80
   2   4   4   62.29    2.50
   2   4   4   58.29    5.40
  -2   4  -4   63.59    3.60
   2   4   4   61.39    2.80
   2  -4   4   60.99    2.90
  -2  -4  -4   63.49    2.50
  -2  -4  -4   60.39    3.20
  -2  -4  -4   57.89    2.60
  -2   4  -5   47.00    2.70
  -2   4  -5   46.80    2.80
   2   4   5   48.30    3.30
   2   4   5   49.20    2.40
   2   4   5   46.70    3.50
  -2  -4  -5   46.20    3.40
  -2  -4  -5   46.00    3.50
   2  -4   5   41.80    2.70
  -2  -4  -5   46.70    2.30
  -2   4  -6   13.70    1.90
   2   4   6   12.90    1.80
   2   4   6   15.40    2.40
   2   4   6   14.80    1.70
  -2   4  -6   11.40    1.80
  -2  -4  -6   13.30    2.00
  -2  -4  -6   15.10    2.40
   2  -4   6   14.40    1.90
  -2  -4  -6   21.40    2.30
   2   4   7   23.50    2.70
  -2   4  -7   22.90    2.80
   2   4   7   21.20    2.90
  -2   4  -7   21.20    2.70
   2   4   7   24.50    2.50
  -2  -4  -7   17.70    2.70
  -2  -4  -7   24.50    3.30
  -2  -4  -7   22.10    2.50
  -2  -4  -7   20.90    2.30
  -2   4  -8   66.79    4.00
   2   4   8   64.69    3.80
  -2   4  -8   60.09    3.80
   2   4   8   61.89    3.50
  -2  -4  -8   67.29    4.60
  -2  -4  -8   72.29    3.40
  -2  -4  -8   61.29    3.50
  -2  -4  -8   71.59    4.20
  -2   4  -9   16.40    2.40
  -2   4  -9   14.20    2.40
   2   4   9   12.60    2.30
   2   4   9   14.60    2.20
  -2  -4  -9   15.00    2.20
  -2  -4  -9   15.30    2.10
  -2  -4  -9   13.50    2.70
  -2  -4  -9   15.50    2.60
  -2   4 -10    4.70    2.30
  -2   4 -10    8.40    2.30
  -2  -4 -10    3.80    2.40
  -2  -4 -10    9.10    2.50
  -2  -4 -10    8.00    1.90
  -2   4 -11    6.30    2.50
  -2   4 -11    2.60    2.30
  -2  -4 -11    1.10    1.90
  -2  -4 -11    0.30    2.50
  -2  -4 -11    2.30    1.80
  -2  -4 -11    3.40    2.20
  -2   4 -12    5.10    2.70
  -2   4 -12    6.20    2.60
  -2  -4 -12    6.30    2.80
  -2  -4 -12    3.30    2.80
  -2  -4 -12    5.40    2.30
  -2  -4 -12    5.40    2.20
  -2   5  13    1.50    3.00
   2   5 -13    9.30    2.70
   2   5 -13    3.50    2.50
   2  -5 -13    6.20    2.90
   2  -5 -13    2.90    1.70
   2  -5 -13    4.70    2.00
   2   5 -12   13.80    2.80
  -2   5  12   10.40    3.10
  -2   5  12   10.50    3.30
   2   5 -12   15.70    2.80
   2  -5 -12   11.10    3.10
   2  -5 -12   10.20    2.10
  -2  -5  12   15.70    3.90
   2  -5 -12    7.10    2.00
   2  -5 -12   15.10    3.20
  -2   5  11    9.20    3.00
   2   5 -11   15.90    2.70
   2   5 -11   12.60    2.50
  -2   5  11   10.40    3.00
   2  -5 -11   13.70    3.10
   2  -5 -11    9.40    2.70
   2  -5 -11   12.40    2.10
  -2  -5  11   16.90    2.70
   2  -5 -11   15.80    2.00
   2   5 -10   51.79    4.20
  -2   5  10   56.29    4.90
   2   5 -10   53.49    3.80
  -2  -5  10   54.69    4.20
   2  -5 -10   57.09    4.80
   2  -5 -10   53.89    3.00
   2  -5 -10   56.29    6.00
   2  -5 -10   51.19    3.10
   2   5  -9   76.39    4.20
  -2   5   9   76.49    3.40
  -2   5   9   79.49    5.10
   2   5  -9   77.39    4.20
  -2   5   9   82.79    5.10
   2  -5  -9   78.79    5.00
   2  -5  -9   78.69    3.50
   2  -5  -9   73.49    3.30
  -2  -5   9   80.69    4.50
  -2   5   8   41.70    2.50
  -2   5   8   43.30    4.10
   2   5  -8   36.40    3.20
   2   5  -8   37.90    3.10
  -2   5   8   44.80    4.00
   2  -5  -8   47.10    3.90
   2  -5  -8   43.90    2.50
  -2  -5   8   41.30    3.70
   2  -5  -8   41.20    2.30
  -2   5   7   71.69    4.30
   2   5  -7   68.09    3.60
  -2   5   7   68.79    4.30
   2   5  -7   69.19    3.50
  -2   5   7   69.29    2.90
  -2  -5   7   69.19    4.00
   2  -5  -7   72.49    4.20
  -2   5   6   25.90    3.20
   2   5  -6   24.30    2.50
  -2   5   6   24.10    3.00
  -2   5   6   21.80    1.80
   2  -5  -6   21.50    1.60
   2  -5  -6   27.10    3.00
  -2   5   5   57.59    3.30
   2   5  -5   53.89    2.80
  -2   5   5   53.19    3.40
  -2   5   5   53.59    2.30
   2  -5  -5   50.39    2.10
  -2  -5   5   53.49    3.30
   2  -5  -5   51.69    3.30
   2   5  -4  119.99    4.50
  -2   5   4  131.69    5.60
   2   5  -4  132.29    4.20
  -2   5   4  131.29    4.00
   2   5  -4  128.99    4.60
  -2  -5   4  128.79    4.20
   2  -5  -4  122.19    3.80
  -2  -5   4  131.79    4.80
   2  -5  -4  132.29    5.00
  -2   5   3   47.70    2.60
  -2   5   3   46.00    2.10
   2   5  -3   52.59    2.50
  -2   5   3   48.10    2.90
   2   5  -3   49.10    2.30
   2   5  -3   45.90    2.60
  -2  -5   3   51.69    3.10
  -2  -5   3   49.80    2.40
   2  -5  -3   51.39    2.90
   2  -5  -3   49.40    2.80
   2  -5  -3   52.79    2.00
  -2   5   2  378.66   10.70
   2   5  -2  368.76   10.50
  -2   5   2  368.36   10.50
   2   5  -2  380.96   10.30
  -2   5   2  376.56   10.10
   2   5  -2  386.06   10.10
  -2  -5   2  389.76   10.40
  -2  -5   2  379.46   10.70
   2  -5  -2  379.06   10.00
   2  -5  -2  387.66   10.60
   2  -5  -2  375.96   10.50
   2  -5  -2  372.56   10.60
  -2  -5   2  374.86   10.30
  -2  -5   2  393.76   10.40
  -2  -5   2  384.76   10.10
  -2   5   1  123.79    4.70
   2   5  -1  131.59    4.30
   2   5  -1  129.89    4.50
  -2   5   1  130.39    4.60
  -2   5   1  129.29    4.10
   2   5  -1  131.79    4.00
   2  -5  -1  134.79    4.00
   2  -5  -1  132.19    4.50
   2  -5  -1  132.79    4.50
  -2  -5   1  130.59    4.20
  -2  -5   1  143.29    4.60
   2  -5  -1  131.99    4.80
  -2  -5   1  134.39    4.70
  -2  -5   1  134.49    4.50
   2   5   0  479.65   12.20
  -2   5   0  459.45   12.50
   2   5   0  462.35   12.80
  -2   5   0  478.55   12.70
   2   5   0  479.95   12.60
  -2   5   0  462.05   12.40
  -2  -5   0  475.95   12.50
   2  -5   0  476.85   12.70
   2  -5   0  465.35   12.60
   2  -5   0  456.15   12.30
  -2  -5   0  467.55   12.20
  -2  -5   0  489.15   12.90
  -2  -5   0  475.65   12.90
   2   5   1  264.47    7.40
   2   5   1  269.07    8.00
  -2   5  -1  250.57    7.30
   2   5   1  254.57    7.70
  -2   5  -1  265.07    7.00
  -2   5  -1  263.07    7.30
  -2   5  -1  262.07    7.30
  -2  -5  -1  255.97    7.80
   2  -5   1  260.67    7.40
  -2  -5  -1  257.97    7.80
   2  -5   1  255.67    7.20
  -2  -5  -1  267.97    7.90
  -2  -5  -1  267.77    7.40
   2  -5   1  250.07    7.30
   2   5   2  318.97    9.60
  -2   5  -2  324.47    8.70
  -2   5  -2  310.97    8.80
   2   5   2  330.67    9.00
  -2   5  -2  321.07    9.00
  -2   5  -2  324.87    8.70
  -2  -5  -2  324.97    8.90
   2  -5   2  322.57    9.00
   2  -5   2  322.67    8.90
  -2  -5  -2  331.37    9.60
  -2  -5  -2  327.27    9.40
  -2   5  -3   64.59    2.60
   2   5   3   61.19    2.90
   2   5   3   63.99    3.60
  -2   5  -3   58.69    2.50
  -2   5  -3   62.49    2.60
  -2  -5  -3   63.09    2.70
   2  -5   3   61.79    2.80
  -2  -5  -3   62.89    3.60
  -2  -5  -3   60.69    4.90
   2   5   4    2.30    1.00
  -2   5  -4    3.40    1.40
   2   5   4    0.80    1.60
   2   5   4    3.70    1.30
  -2   5  -4    1.20    0.80
  -2  -5  -4    2.10    1.70
  -2  -5  -4    1.10    1.40
   2  -5   4    0.20    1.10
  -2  -5  -4    2.50    1.00
  -2   5  -5   63.49    2.80
   2   5   5   75.09    2.90
   2   5   5   76.29    4.30
   2   5   5   72.49    3.40
  -2   5  -5   73.69    3.50
  -2   5  -5   72.99    3.30
  -2  -5  -5   74.39    4.20
  -2  -5  -5   70.59    3.90
   2  -5   5   73.19    3.20
  -2   5  -6   28.50    2.70
   2   5   6   25.00    3.70
   2   5   6   27.40    2.30
   2   5   6   27.80    2.80
  -2   5  -6   24.60    2.90
  -2  -5  -6   21.90    3.30
  -2  -5  -6   21.00    2.80
  -2  -5  -6   27.30    2.20
   2   5   7   68.49    3.70
  -2   5  -7   71.79    3.90
  -2   5  -7   69.39    3.80
   2   5   7   68.59    3.40
   2   5   7   64.29    4.90
  -2  -5  -7   66.79    3.20
  -2  -5  -7   62.99    4.70
  -2  -5  -7   73.49    4.50
   2   5   8   55.39    3.70
   2   5   8   60.69    3.40
  -2   5  -8   57.19    4.80
  -2   5  -8   59.19    4.10
  -2  -5  -8   59.29    4.40
  -2  -5  -8   57.39    3.30
  -2  -5  -8   62.69    4.70
  -2  -5  -8   57.59    3.40
   2   5   9   11.90    2.40
  -2   5  -9   14.50    2.70
   2   5   9   10.30    2.00
  -2   5  -9   11.40    2.50
  -2  -5  -9   10.20    1.80
  -2  -5  -9   13.10    4.20
  -2  -5  -9   13.70    2.10
  -2  -5  -9   10.20    2.70
  -2   5 -10   11.60    2.60
  -2   5 -10    8.70    2.60
   2   5  10    9.20    2.30
  -2  -5 -10   14.20    2.20
  -2  -5 -10   11.30    2.90
  -2  -5 -10   13.30    2.20
  -2  -5 -10   14.30    2.90
  -2   5 -11   12.90    3.00
   2   5  11    9.30    2.50
  -2  -5 -11   11.40    2.30
  -2  -5 -11    9.00    3.10
  -2  -5 -11    7.30    2.10
  -2  -5 -11   12.30    2.90
  -2   6  12    1.00    3.00
   2   6 -12   -0.50    2.30
   2   6 -12   -0.30    2.80
   2  -6 -12    0.30    2.70
   2  -6 -12    0.10    1.60
   2  -6 -12    2.70    2.90
  -2   6  11   17.90    3.40
   2   6 -11   13.80    2.70
   2   6 -11   22.20    2.90
   2  -6 -11   17.80    3.40
   2  -6 -11   21.90    3.40
  -2  -6  11   27.90    3.70
   2  -6 -11   19.00    2.10
   2   6 -10    2.50    2.00
   2   6 -10    3.20    2.10
  -2   6  10    2.40    2.40
  -2   6  10    2.10    1.60
   2  -6 -10    2.80    2.50
  -2  -6  10    1.30    1.90
   2  -6 -10   -1.30    2.30
   2  -6 -10    2.10    1.50
   2   6  -9   26.00    3.30
   2   6  -9   30.50    3.20
  -2   6   9   31.40    4.40
  -2   6   9   33.80    3.70
   2  -6  -9   27.80    2.60
  -2  -6   9   35.30    3.80
   2  -6  -9   26.60    4.10
   2   6  -8    0.50    1.60
  -2   6   8    2.80    2.40
  -2   6   8    2.30    1.40
   2   6  -8    7.00    2.10
   2  -6  -8    2.90    2.30
  -2  -6   8    2.60    2.00
   2   6  -7   34.70    3.00
  -2   6   7   34.00    3.90
  -2   6   7   41.50    2.50
   2   6  -7   37.90    3.00
   2  -6  -7   37.70    2.10
  -2  -6   7   40.40    3.60
   2  -6  -7   41.30    3.80
   2   6  -6    6.00    1.70
   2   6  -6    4.50    1.50
  -2   6   6    6.30    2.00
  -2   6   6    6.60    1.30
   2  -6  -6    6.00    1.90
   2  -6  -6    4.10    1.10
  -2  -6   6    6.20    1.90
   2   6  -5   13.90    1.80
   2   6  -5   13.20    1.60
  -2   6   5   13.70    1.40
  -2   6   5   14.90    2.20
   2  -6  -5   12.50    2.00
  -2  -6   5   13.70    2.10
   2  -6  -5   11.60    1.50
  -2   6   4  134.09    4.30
   2   6  -4  149.49    4.90
  -2   6   4  147.89    5.60
   2   6  -4  138.19    4.60
   2  -6  -4  133.09    4.20
   2  -6  -4  139.59    5.30
   2   6  -3  169.18    5.00
  -2   6   3  161.18    4.90
   2   6  -3  166.98    5.30
  -2   6   3  162.98    6.00
  -2  -6   3  165.68    5.80
  -2  -6   3  156.28    4.90
  -2  -6   3  163.68    5.10
   2  -6  -3  170.38    5.90
   2  -6  -3  161.68    4.90
  -2   6   2  388.56   11.30
   2   6  -2  386.06   10.50
  -2   6   2  394.66   10.60
  -2  -6   2  390.06   11.20
  -2  -6   2  402.46   10.90
   2  -6  -2  401.46   11.20
  -2  -6   2  392.96   10.50
  -2  -6   2  400.26   10.90
  -2   6   1  217.68    6.20
  -2   6   1  209.68    6.60
   2   6  -1  220.98    6.10
  -2   6   1  217.38    6.80
   2   6  -1  218.98    6.50
   2  -6  -1  212.48    6.60
  -2  -6   1  214.28    6.00
   2  -6  -1  227.68    6.80
   2  -6  -1  212.88    6.20
  -2  -6   1  221.48    7.00
  -2  -6   1  217.68    6.70
  -2  -6   1  219.18    6.70
   2  -6  -1  206.58    6.60
  -2   6   0  270.17    7.90
  -2   6   0  263.07    7.70
   2   6   0  273.77    7.70
  -2   6   0  270.77    7.60
  -2  -6   0  256.47    9.70
   2  -6   0  273.07    7.90
  -2  -6   0  276.77    8.10
  -2  -6   0  271.67    8.10
   2  -6   0  261.47    7.50
  -2   6  -1  117.39    4.20
  -2   6  -1  128.19    4.20
  -2   6  -1  122.49    3.80
   2   6   1  124.89    4.90
  -2   6  -1  122.39    4.20
   2   6   1  126.29    4.30
  -2   6  -1  122.69    3.80
  -2  -6  -1  129.69    4.90
   2  -6   1  129.99    4.50
  -2  -6  -1  126.89    4.80
   2  -6   1  121.49    4.20
   2   6   2  290.67    8.70
  -2   6  -2  289.57    8.30
  -2   6  -2  275.77    7.80
   2   6   2  287.37    8.90
  -2   6  -2  279.27    8.10
  -2  -6  -2  294.77    8.80
   2  -6   2  275.67    8.20
  -2  -6  -2  289.77    8.90
  -2   6  -3   61.89    2.70
   2   6   3   56.69    3.00
  -2   6  -3   61.79    3.00
  -2   6  -3   57.29    2.80
   2   6   3   55.39    3.70
  -2  -6  -3   54.79    3.60
   2  -6   3   54.49    3.00
  -2  -6  -3   62.69    3.60
   2   6   4    0.30    1.70
  -2   6  -4    0.50    1.20
  -2   6  -4   -0.20    1.40
   2   6   4    0.70    1.30
   2  -6   4   -0.80    1.30
  -2  -6  -4   -0.20    1.60
  -2  -6  -4    1.00    1.60
  -2   6  -5   25.60    2.50
   2   6   5   25.90    2.60
  -2   6  -5   18.60    2.10
   2   6   5   24.90    3.50
  -2   6  -5   23.40    2.90
  -2  -6  -5   21.10    3.40
  -2  -6  -5   25.30    3.40
   2  -6   5   24.60    2.60
   2   6   6   21.90    2.30
  -2   6  -6   16.90    2.00
  -2   6  -6   22.20    2.70
  -2   6  -6   23.10    2.50
   2   6   6   20.20    2.90
   2  -6   6   23.20    2.70
  -2  -6  -6   21.80    2.00
  -2  -6  -6   19.00    2.70
  -2  -6  -6   17.10    2.70
   2   6   7   17.10    2.30
   2   6   7   14.90    3.00
  -2   6  -7   18.50    2.30
  -2   6  -7   15.30    3.80
   2   6   7   18.60    2.20
  -2  -6  -7   17.40    3.40
  -2  -6  -7   13.80    2.70
  -2  -6  -7   12.90    2.60
   2   6   8    3.20    1.90
   2   6   8    1.90    2.80
   2   6   8    2.50    1.60
  -2   6  -8    2.70    1.90
  -2   6  -8    1.80    2.00
  -2  -6  -8    3.20    1.60
  -2  -6  -8    3.80    2.50
  -2   6  -9    7.70    2.40
   2   6   9    7.60    2.30
  -2   6  -9    5.30    2.10
  -2  -6  -9   10.00    2.40
  -2  -6  -9    6.90    2.50
  -2  -6  -9   10.50    2.00
  -2  -6  -9    7.70    2.80
   2   6  10    5.00    2.30
  -2   6 -10    2.30    2.10
  -2   6 -10    2.30    2.40
  -2  -6 -10    4.10    2.00
  -2  -6 -10    1.50    2.40
  -2  -6 -10    5.30    2.90
  -2  -6 -10    4.90    2.00
  -2   6 -11   13.20    3.00
   2   6  11   14.20    2.70
  -2   6 -11   13.80    2.80
  -2  -6 -11   16.40    2.40
  -2  -6 -11   18.40    2.70
  -2  -6 -11   12.60    3.20
  -2  -6 -11   13.80    3.20
   2   7 -12    0.90    2.40
   2   7 -12   -1.40    2.30
  -2   7  12   -5.40    3.30
   2  -7 -12   -1.00    1.60
   2  -7 -12   -0.20    3.40
   2  -7 -12   -1.00    2.90
  -2   7  11   13.70    3.50
   2   7 -11   12.30    2.70
  -2   7  11   12.50    2.00
   2   7 -11   13.40    2.70
   2  -7 -11   10.30    3.20
  -2  -7  11   19.70    3.10
   2  -7 -11   15.90    3.40
   2  -7 -11   15.20    2.00
   2   7 -10   -0.70    2.00
  -2   7  10    1.30    1.60
   2   7 -10    1.30    2.10
  -2   7  10   -0.30    2.60
  -2  -7  10    7.70    2.30
   2  -7 -10    2.10    1.50
   2  -7 -10    0.80    2.50
   2  -7 -10    0.70    2.60
  -2   7   9   23.20    2.60
   2   7  -9   21.50    2.70
   2   7  -9   17.80    2.50
  -2   7   9   17.40    3.20
   2  -7  -9   16.80    3.00
  -2  -7   9   20.30    2.70
   2  -7  -9   20.80    2.50
   2  -7  -9   19.70    3.30
  -2   7   8   -1.90    2.00
   2   7  -8   -1.40    1.80
  -2   7   8   -1.70    2.10
   2   7  -8   -0.60    1.80
  -2  -7   8    0.00    2.10
   2  -7  -8   -1.10    2.10
  -2   7   7   24.70    2.30
   2   7  -7   25.10    3.10
  -2   7   7   25.30    3.90
   2   7  -7   26.30    2.80
   2  -7  -7   21.00    2.90
  -2  -7   7   23.70    3.60
  -2   7   6    0.00    1.30
  -2   7   6    0.10    1.90
   2   7  -6    0.30    1.40
   2   7  -6    0.00    1.70
  -2  -7   6    1.50    1.90
   2  -7  -6    2.00    2.10
   2  -7  -6    0.20    1.00
   2   7  -5   45.10    2.80
  -2   7   5   48.00    2.60
  -2   7   5   44.50    3.80
   2   7  -5   48.50    3.20
   2  -7  -5   44.30    3.80
  -2  -7   5   46.30    3.80
   2  -7  -5   42.00    2.30
  -2   7   4    7.80    1.40
   2   7  -4   11.20    1.60
   2   7  -4    8.40    1.70
  -2   7   4   11.50    2.20
   2  -7  -4   10.90    2.10
   2  -7  -4   10.30    1.30
  -2  -7   4    9.00    2.00
   2   7  -3  135.79    4.80
  -2   7   3  129.39    5.30
  -2   7   3  141.59    4.70
   2   7  -3  132.29    4.40
  -2  -7   3  130.39    4.30
  -2  -7   3  139.69    5.40
  -2  -7   3  130.09    4.50
   2  -7  -3  126.09    4.30
  -2  -7   3  132.59    4.60
   2  -7  -3  135.19    5.30
   2   7  -2   32.20    2.50
  -2   7   2   32.80    2.90
   2   7  -2   32.60    2.10
  -2   7   2   34.60    2.20
  -2  -7   2   34.20    2.60
  -2  -7   2   35.20    3.10
   2  -7  -2   35.80    2.10
   2  -7  -2   36.90    3.00
  -2  -7   2   33.80    1.90
  -2  -7   2   33.60    2.30
   2   7  -1  105.29    4.10
   2   7  -1  104.69    3.50
  -2   7   1  107.09    3.80
  -2   7   1  105.39    4.30
  -2  -7   1  102.49    3.40
  -2  -7   1  107.69    4.30
   2  -7  -1  107.09    4.40
  -2  -7   1  107.59    4.60
  -2  -7   1  105.79    4.70
  -2   7   0   28.30    2.60
   2   7   0   29.30    2.40
   2  -7   0   31.00    2.30
   2  -7   0   31.90    2.90
  -2  -7   0   29.80    3.10
  -2   7  -1  178.08    5.70
  -2   7  -1  170.58    5.00
  -2   7  -1  173.58    5.60
   2   7   1  181.88    5.80
   2   7   1  177.08    6.30
   2  -7   1  178.78    5.90
  -2  -7  -1  172.68    6.30
   2  -7   1  173.98    5.70
  -2  -7  -1  174.88    6.30
  -2   7  -2   31.50    2.00
  -2   7  -2   32.10    1.90
  -2   7  -2   35.90    2.60
   2   7   2   33.30    3.30
   2   7   2   35.50    2.60
  -2   7  -2   29.50    2.20
   2  -7   2   37.30    2.90
  -2  -7  -2   35.70    3.30
  -2  -7  -2   31.70    3.20
   2   7   3   28.60    3.30
  -2   7  -3   24.60    2.00
  -2   7  -3   29.50    2.20
   2   7   3   26.20    2.60
  -2   7  -3   31.40    2.60
   2  -7   3   29.10    2.90
  -2  -7  -3   27.90    3.30
  -2  -7  -3   30.30    3.30
  -2   7  -4   14.60    1.80
  -2   7  -4   18.60    2.20
   2   7   4   13.40    1.90
   2   7   4   14.20    2.50
  -2   7  -4   17.00    2.20
  -2  -7  -4   12.00    2.30
  -2  -7  -4   13.00    2.50
   2  -7   4   13.60    1.90
   2   7   5   25.10    3.90
  -2   7  -5   28.20    3.10
   2   7   5   28.10    2.90
  -2   7  -5   21.90    2.10
  -2   7  -5   29.10    2.60
  -2  -7  -5   25.10    3.80
   2  -7   5   27.00    2.90
  -2  -7  -5   26.30    3.70
   2   7   6   -0.60    2.40
  -2   7  -6   -1.30    1.40
  -2   7  -6    1.80    1.90
   2   7   6   -0.70    1.60
   2  -7   6    3.00    1.60
  -2  -7  -6   -1.80    2.10
  -2  -7  -6   -2.60    2.20
   2   7   7   42.30    3.50
  -2   7  -7   49.10    3.70
   2   7   7   46.30    4.80
  -2  -7  -7   51.89    4.80
  -2  -7  -7   48.20    4.50
  -2   7  -8    4.60    2.00
  -2   7  -8    6.70    2.30
   2   7   8    3.20    2.00
  -2  -7  -8    6.00    2.70
  -2  -7  -8    2.20    2.50
  -2   7  -9   14.20    2.60
  -2   7  -9   16.80    2.80
   2   7   9   15.60    2.50
  -2  -7  -9   13.90    3.10
  -2  -7  -9   14.70    2.40
  -2  -7  -9   16.50    3.30
  -2   7 -10    1.50    2.30
   2   7  10   -0.60    2.10
  -2   7 -10    3.50    4.40
  -2  -7 -10   -2.30    2.80
  -2  -7 -10    0.10    2.80
  -2  -7 -10   -0.10    1.90
   2   8 -11    5.80    2.70
   2   8 -11    7.30    2.70
  -2   8  11    5.80    3.80
  -2   8  11    9.30    1.90
   2  -8 -11    6.70    3.10
   2  -8 -11    8.90    3.50
   2  -8 -11   10.00    1.90
   2   8 -10    7.70    2.50
  -2   8  10    8.80    1.90
  -2   8  10    7.20    3.10
   2   8 -10    9.30    2.40
  -2  -8  10   15.30    3.00
   2  -8 -10    9.80    1.80
   2  -8 -10    8.40    2.90
   2  -8 -10    5.50    3.00
   2   8  -9   33.60    3.80
   2   8  -9   32.40    3.50
  -2   8   9   33.60    2.80
  -2   8   9   31.40    4.70
   2  -8  -9   37.90    4.90
   2  -8  -9   31.10    4.80
  -2  -8   9   41.50    4.20
  -2   8   8   11.30    1.80
   2   8  -8    8.20    2.30
  -2   8   8   11.30    2.90
   2   8  -8    7.80    2.00
   2  -8  -8   10.20    2.90
  -2  -8   8   11.00    2.50
   2  -8  -8    8.10    2.70
   2   8  -7   89.89    4.50
   2   8  -7   79.59    4.10
  -2   8   7   86.59    3.80
  -2   8   7   81.39    5.30
   2  -8  -7   87.89    5.30
  -2  -8   7   87.39    4.90
   2   8  -6   18.40    2.10
  -2   8   6   15.30    2.80
  -2   8   6   19.50    2.00
   2   8  -6   20.60    2.50
  -2  -8   6   17.50    2.70
   2  -8  -6   19.20    2.90
  -2   8   5   54.39    4.50
  -2   8   5   41.30    4.00
   2   8  -5   47.50    3.60
   2   8  -5   45.60    3.00
   2  -8  -5   49.80    4.10
  -2  -8   5   44.90    4.20
  -2   8   4   12.90    2.40
   2   8  -4   16.60    2.20
   2   8  -4   15.10    1.80
  -2   8   4   20.90    3.20
  -2  -8   4   15.10    2.40
   2  -8  -4   15.00    2.50
   2   8  -3  107.59    4.40
   2   8  -3  101.29    3.90
  -2   8   3  109.59    4.40
  -2   8   3  107.29    5.10
   2  -8  -3  107.99    5.10
  -2  -8   3  106.39    4.20
  -2  -8   3  104.69    4.10
  -2  -8   3  111.99    5.20
  -2   8   2   35.40    2.60
   2   8  -2   39.50    2.40
   2   8  -2   38.40    2.90
  -2   8   2   37.60    3.30
  -2  -8   2   37.00    2.10
  -2  -8   2   39.80    3.70
   2  -8  -2   40.00    3.50
  -2  -8   2   41.60    3.00
  -2   8   1  205.88    7.10
  -2   8   1  206.88    6.40
   2   8  -1  198.08    6.60
   2   8  -1  209.58    6.10
  -2  -8   1  213.28    7.40
  -2  -8   1  202.78    6.90
   2  -8  -1  211.58    7.10
  -2   8   0   19.50    2.00
  -2   8   0   21.10    3.80
   2   8   0   16.90    2.10
  -2  -8   0   18.60    2.30
   2  -8   0   18.00    2.30
  -2  -8   0   19.00    2.50
  -2   8  -1  159.08    5.40
   2   8   1  153.58    5.50
  -2   8  -1  156.08    5.40
   2  -8   1  153.78    5.40
  -2  -8  -1  156.58    6.00
   2  -8   1  158.18    5.80
  -2  -8  -1  153.88    6.20
  -2   8  -2   10.40    1.40
  -2   8  -2   11.70    1.30
  -2   8  -2   13.50    1.90
   2   8   2    8.80    1.80
   2   8   2    9.70    2.20
  -2  -8  -2   10.00    2.20
   2  -8   2   11.90    2.10
  -2  -8  -2    9.90    2.20
   2   8   3   82.99    3.90
  -2   8  -3   83.29    3.90
  -2   8  -3   78.89    3.40
   2   8   3   73.79    4.70
  -2  -8  -3   81.29    4.80
  -2  -8  -3   75.39    4.60
   2  -8   3   76.89    4.10
  -2   8  -4   31.70    2.60
   2   8   4   32.60    3.90
   2   8   4   33.30    3.10
  -2   8  -4   31.80    3.20
   2  -8   4   30.60    3.40
  -2  -8  -4   27.90    3.80
  -2  -8  -4   27.90    3.90
   2   8   5   74.79    4.00
  -2   8  -5   75.29    3.60
   2  -8   5   69.89    4.00
  -2  -8  -5   74.29    6.20
  -2   8  -6   13.90    2.40
   2   8   6   14.20    2.30
  -2   8  -6   12.90    2.10
   2   8   6   14.40    3.20
  -2  -8  -6   14.60    3.10
   2  -8   6   20.40    3.10
  -2  -8  -6   12.50    2.80
   2   8   7   32.40    4.90
  -2   8  -7   31.80    3.20
   2   8   7   34.90    3.50
  -2   8  -7   31.60    3.20
   2  -8   7   43.90    3.50
  -2  -8  -7   34.30    4.50
  -2  -8  -7   36.30    4.70
  -2   8  -8    1.90    1.90
   2   8   8    5.20    2.10
  -2   8  -8    7.70    2.40
  -2  -8  -8    3.00    2.70
  -2  -8  -8    1.20    2.60
  -2   8  -9    1.30    3.00
   2   8   9    0.90    2.10
  -2   8  -9    1.20    2.10
  -2  -8  -9    0.10    2.80
  -2  -8  -9    0.60    2.80
  -2   8 -10    0.40    2.20
   2   8  10   -0.40    2.20
  -2   8 -10    4.50    2.60
  -2  -8 -10    5.30    2.10
  -2  -8 -10   -4.10    3.50
  -2  -8 -10   -0.90    2.90
   2   9 -10   10.40    2.50
  -2   9  10    8.80    1.90
  -2   9  10    5.10    3.10
   2   9 -10    6.70    2.50
   2  -9 -10   10.60    1.90
   2  -9 -10    8.00    3.50
   2  -9 -10    6.10    3.30
   2   9  -9   13.00    2.60
  -2   9   9   16.80    2.10
  -2   9   9   15.70    3.40
   2   9  -9   10.60    2.50
   2  -9  -9   14.30    3.40
   2  -9  -9    9.20    3.00
  -2   9   8    0.40    1.60
  -2   9   8   -0.30    2.60
   2   9  -8    1.60    2.10
   2   9  -8    3.40    1.90
   2  -9  -8    2.80    2.60
   2  -9  -8    1.40    2.50
  -2   9   7   32.80    2.80
   2   9  -7   32.10    3.70
  -2   9   7   30.30    4.40
   2  -9  -7   30.10    4.40
   2  -9  -7   27.30    3.50
  -2  -9   7   34.80    4.30
  -2   9   6    9.80    1.80
   2   9  -6   12.00    2.00
   2   9  -6    9.00    2.20
  -2   9   6   10.40    2.50
   2  -9  -6    8.50    2.70
   2  -9  -6    8.70    2.60
  -2  -9   6    7.50    2.50
  -2   9   5   49.99    5.40
  -2   9   5   55.29    3.10
   2   9  -5   52.79    3.30
   2   9  -5   55.19    3.70
  -2  -9   5   57.39    4.60
   2  -9  -5   51.39    5.20
   2   9  -4   22.60    2.50
  -2   9   4   20.00    2.50
  -2   9   4   18.80    2.80
   2   9  -4   18.40    2.40
   2  -9  -4   18.20    2.80
  -2  -9   4   16.10    2.70
   2   9  -3   85.69    4.20
  -2   9   3   86.49    3.80
   2   9  -3   84.39    3.60
  -2   9   3   79.49    4.70
  -2  -9   3   91.09    5.10
  -2  -9   3   84.39    4.00
   2  -9  -3   90.29    5.00
   2   9  -2   13.10    2.10
  -2   9   2   10.90    2.10
  -2   9   2   13.90    2.00
   2   9  -2   12.70    1.60
  -2  -9   2   11.30    2.50
  -2  -9   2   13.20    2.10
   2  -9  -2   15.30    2.60
  -2  -9   2   12.70    1.70
   2   9  -1   23.10    2.80
  -2   9   1   21.80    3.20
  -2   9   1   21.00    2.60
  -2  -9   1   19.10    3.10
  -2  -9   1   23.10    3.20
   2  -9  -1   22.10    2.70
  -2   9   0   12.50    1.90
   2   9   0   14.10    2.10
  -2   9   0   16.90    2.30
   2  -9   0   13.80    2.20
  -2  -9   0   16.00    2.50
   2  -9   0   15.00    2.40
  -2  -9   0   14.90    2.60
   2   9   1   99.69    4.40
  -2   9  -1  103.29    4.30
  -2   9  -1   98.99    4.40
  -2  -9  -1   98.79    5.00
   2  -9   1  101.09    5.00
  -2  -9  -1  102.79    5.40
   2  -9   1   95.49    4.40
  -2   9  -2   15.30    2.20
   2   9   2   17.00    2.30
  -2   9  -2   16.00    1.60
  -2  -9  -2    9.60    2.40
   2  -9   2   12.70    2.40
  -2  -9  -2   10.80    2.60
   2   9   3   49.30    4.40
  -2   9  -3   54.29    3.50
   2   9   3   47.30    3.40
  -2   9  -3   53.99    2.80
  -2  -9  -3   48.40    4.30
   2  -9   3   48.60    4.00
   2   9   4    8.70    2.70
  -2   9  -4   10.40    1.70
   2   9   4    7.10    2.00
  -2   9  -4   13.80    2.30
   2  -9   4    8.70    2.20
  -2  -9  -4    7.00    2.50
  -2  -9  -4    6.90    2.50
   2   9   5   39.00    4.60
  -2   9  -5   32.80    3.50
   2   9   5   34.50    3.40
  -2   9  -5   32.00    2.90
  -2  -9  -5   34.00    4.30
  -2  -9  -5   32.20    4.60
   2  -9   5   35.40    3.60
   2   9   6   -0.90    2.20
  -2   9  -6   -0.60    2.00
   2   9   6   -2.50    2.40
  -2   9  -6   -0.10    2.70
  -2  -9  -6   -0.40    2.30
   2  -9   6    1.90    1.80
  -2  -9  -6   -1.70    2.50
   2   9   7   14.60    2.40
  -2   9  -7   15.70    2.30
  -2   9  -7   18.50    2.90
  -2  -9  -7   15.50    3.30
  -2  -9  -7   15.00    3.30
  -2   9  -8    6.50    2.80
   2   9   8   12.00    2.50
  -2   9  -8   10.70    2.30
  -2  -9  -8    9.10    3.50
  -2  -9  -8    2.90    3.00
   2   9   9   13.20    2.60
  -2   9  -9   14.70    3.10
  -2   9  -9   13.00    2.90
  -2  -9  -9   10.60    3.40
  -2  -9  -9    9.00    3.30
   2  10  -9   24.50    2.90
   2  10  -9   22.60    3.20
  -2  10   9   26.60    3.00
  -2  10   9   23.30    4.10
   2 -10  -9   21.20    4.00
   2 -10  -9   19.50    3.80
   2  10  -8    3.40    1.90
   2  10  -8    6.40    2.60
  -2  10   8    5.40    2.90
  -2  10   8    5.90    1.80
   2 -10  -8    7.30    3.10
   2 -10  -8    2.50    2.80
  -2 -10   8    7.80    2.50
  -2  10   7   35.10    3.00
   2  10  -7   33.40    3.80
   2  10  -7   28.30    3.20
  -2  10   7   37.70    4.70
   2 -10  -7   33.80    4.80
   2 -10  -7   32.90    5.00
  -2 -10   7   31.80    4.50
   2  10  -6    1.60    2.00
   2  10  -6   -0.20    1.60
  -2  10   6    1.40    1.60
  -2  10   6   -0.80    2.20
  -2 -10   6    1.60    2.50
   2 -10  -6    1.00    2.60
   2 -10  -6    3.10    2.50
  -2  10   5   61.79    4.90
   2  10  -5   60.79    4.00
   2  10  -5   56.89    3.40
  -2  10   5   66.69    3.50
   2 -10  -5   57.59    4.90
   2 -10  -5   56.59    5.00
  -2  10   4    9.70    1.90
   2  10  -4   11.60    2.20
  -2  10   4    8.80    2.50
   2  10  -4    8.60    1.70
  -2 -10   4    6.60    3.00
   2 -10  -4    9.80    2.80
   2 -10  -4   12.20    2.60
  -2  10   3  105.29    5.50
   2  10  -3   98.49    4.70
  -2  10   3   98.19    4.30
   2  10  -3   99.59    4.10
  -2 -10   3  109.59    6.00
  -2 -10   3  100.09    4.60
   2 -10  -3  101.19    5.90
   2 -10  -3   99.99    5.40
   2  10  -2    0.80    1.90
   2  10  -2   -2.60    1.20
  -2  10   2   -0.20    1.50
  -2  10   2    1.20    1.90
  -2 -10   2    1.80    1.70
   2 -10  -2    1.00    2.20
  -2 -10   2    0.50    2.30
   2 -10  -2   -0.30    1.80
  -2  10   1  188.48    7.10
   2  10  -1  196.58    7.90
  -2  10   1  186.48    6.40
   2 -10  -1  193.48    7.40
   2 -10  -1  180.68    7.10
  -2 -10   1  187.18    7.00
  -2  10   0    8.50    1.90
  -2  10   0   11.40    2.20
   2  10   0   10.20    2.10
   2 -10   0    8.60    2.40
  -2 -10   0    9.40    2.30
  -2 -10   0   12.30    3.30
   2 -10   0   11.60    2.20
  -2  10  -1   89.69    4.30
  -2  10  -1   91.09    4.40
   2  10   1   95.99    4.40
  -2 -10  -1   86.89    5.00
  -2 -10  -1   92.29    5.50
   2 -10   1   90.49    5.20
   2 -10   1   87.99    4.40
   2  10   2   14.10    2.30
   2 -10   2   13.20    2.60
  -2 -10  -2    9.20    2.80
  -2  10  -3   61.09    3.10
   2  10   3   63.89    4.70
  -2  10  -3   66.19    4.10
  -2 -10  -3   57.49    5.00
  -2 -10  -3   62.59    4.80
   2 -10   3   55.39    4.50
  -2  10  -4    5.00    1.60
  -2  10  -4    4.00    2.00
   2  10   4    3.60    3.40
  -2 -10  -4    0.10    2.30
  -2 -10  -4    3.10    2.40
   2 -10   4    0.90    2.10
  -2  10  -5   35.10    3.00
   2  10   5   36.50    3.60
  -2  10  -5   41.90    3.80
  -2 -10  -5   37.60    4.90
  -2 -10  -5   32.50    4.50
   2 -10   5   35.00    4.00
  -2  10  -6    2.80    2.20
  -2  10  -6    1.40    1.60
   2  10   6    0.20    1.90
  -2 -10  -6    1.90    2.60
  -2 -10  -6    0.00    2.80
  -2  10  -7   22.60    2.60
   2  10   7   24.90    3.00
  -2 -10  -7   25.10    4.20
  -2  10  -8   -0.50    2.40
   2  10   8    3.30    2.20
  -2  10  -8    1.90    1.90
  -2 -10  -8    0.70    3.00
  -2 -10  -8    0.60    2.90
   2  11  -8    5.50    2.10
   2  11  -8    6.50    2.60
  -2  11   8    9.40    2.00
  -2  11   8    5.30    3.10
  -2 -11   8   13.00    3.00
   2 -11  -8    5.80    3.30
   2 -11  -8    6.60    3.20
   2  11  -7   17.60    2.60
  -2  11   7   19.90    2.40
  -2 -11   7   19.50    3.30
   2 -11  -7   10.60    5.40
  -2  11   6    4.50    1.80
   2  11  -6    0.70    1.70
   2  11  -6    4.50    2.30
  -2  11   6    3.10    2.60
   2 -11  -6    4.70    2.80
   2 -11  -6   -1.50    2.70
  -2 -11   6    1.30    2.80
  -2  11   5   44.10    4.80
   2  11  -5   37.00    3.20
   2  11  -5   45.30    4.00
  -2  11   5   45.10    3.30
  -2 -11   5   44.40    5.10
   2 -11  -5   39.10    4.80
   2 -11  -5   42.70    5.10
   2  11  -4   15.00    2.00
  -2  11   4   10.50    2.70
   2  11  -4   17.70    2.60
  -2  11   4   13.70    2.10
  -2 -11   4   13.30    3.00
   2 -11  -4   11.10    2.80
   2 -11  -4   11.30    3.00
  -2  11   3   30.70    3.00
   2  11  -3   27.10    2.40
  -2  11   3   24.30    3.90
   2  11  -3   31.70    3.50
  -2 -11   3   27.10    3.50
   2 -11  -3   26.10    3.40
  -2 -11   3   25.70    3.20
   2 -11  -3   26.30    3.40
   2  11  -2   14.90    2.50
  -2  11   2   10.90    2.50
  -2  11   2   11.80    2.10
   2 -11  -2   10.40    4.10
  -2 -11   2    9.30    2.80
   2 -11  -2    8.80    2.70
  -2 -11   2    9.40    2.20
   2  11  -1   28.70    2.90
  -2  11   1   26.00    3.50
  -2  11   1   31.20    3.70
   2 -11  -1   23.90    3.60
   2 -11  -1   26.60    3.30
  -2 -11   1   23.40    3.50
  -2 -11   1   25.50    3.00
  -2  11   0    5.30    1.90
  -2  11   0    8.90    2.00
   2  11   0    3.50    2.00
   2 -11   0    8.80    2.10
  -2 -11   0    7.00    3.00
  -2 -11   0    3.10    2.20
   2 -11   0    7.80    2.60
  -2  11  -1   34.30    3.30
   2  11   1   31.80    3.40
  -2  11  -1   37.60    3.30
   2 -11   1   33.20    3.40
  -2 -11  -1   25.50    3.60
  -2 -11  -1   32.20    3.90
  -2  11  -2    9.70    2.20
   2  11   2    8.30    2.20
   2 -11   2    3.40    2.50
  -2 -11  -2    4.40    2.30
  -2 -11  -2    4.40    2.80
  -2  11  -3   47.20    3.80
   2  11   3   52.89    3.90
  -2  11  -3   45.50    2.80
  -2 -11  -3   42.20    5.10
  -2 -11  -3   50.09    4.80
   2 -11   3   40.10    4.50
   2  11   4    4.70    2.10
  -2  11  -4    4.00    2.30
  -2  11  -4    3.10    1.60
  -2 -11  -4   -0.10    2.50
  -2 -11  -4   -0.30    2.60
   2 -11   4    1.40    2.40
   2  11   5   31.00    3.50
  -2  11  -5   28.40    3.10
  -2  11  -5   25.60    3.20
  -2 -11  -5   24.90    3.90
   2 -11   5   30.30    4.30
  -2 -11  -5   30.00    4.70
   2  11   6    3.60    2.10
  -2  11  -6    2.00    2.40
  -2  11  -6    3.00    1.70
  -2 -11  -6    3.50    3.00
  -2 -11  -6    1.00    2.90
   2 -11   6    4.50    2.30
   2  11   7    7.80    2.30
  -2  11  -7    8.50    2.20
  -2  11  -7    9.70    2.80
  -2 -11  -7    4.50    3.30
  -2 -11  -7    7.70    3.30
  -2  12   6    4.50    3.00
   2  12  -6    1.50    1.70
  -2  12   6    7.80    2.00
   2  12  -6    7.00    2.40
  -2 -12   6    2.20    3.00
   2 -12  -6    8.20    3.10
   2 -12  -6    1.70    3.00
   2  12  -5   14.20    3.50
  -2  12   5   17.20    2.30
   2  12  -5   15.30    2.60
  -2  12   5   12.90    3.30
   2 -12  -5   10.60    3.20
  -2 -12   5    8.70    3.20
  -2  12   4   25.10    3.10
  -2  12   4   19.10    3.40
   2  12  -4   33.40    3.90
   2  12  -4   26.50    2.50
  -2 -12   4   22.30    3.60
   2 -12  -4   24.50    3.70
   2 -12  -4   23.30    3.60
  -2  12   3   12.90    2.20
   2  12  -3   13.20    2.60
  -2  12   3    6.60    2.50
   2 -12  -3    8.20    3.00
  -2 -12   3    7.10    2.10
  -2 -12   3    7.50    3.20
   2 -12  -3   10.20    2.90
  -2  12   2    9.90    2.50
   2  12  -2   10.10    2.40
  -2  12   2   11.10    2.10
  -2 -12   2    6.80    2.20
   2 -12  -2    9.70    2.60
  -2 -12   2   11.70    3.30
   2 -12  -2    6.60    3.00
   2  12  -1   13.10    2.50
  -2  12   1   12.50    2.30
  -2  12   1   11.30    2.40
  -2 -12   1    6.70    3.10
  -2 -12   1    9.30    3.00
   2 -12  -1    8.20    2.30
   2 -12  -1    7.90    2.80
  -2  12   0    4.90    2.00
   2  12   0    5.40    2.10
  -2 -12   0   -1.00    3.00
  -2 -12   0    3.20    2.20
   2 -12   0    5.20    2.90
   2 -12   0    5.70    2.10
   2  12   1   11.60    2.50
  -2  12  -1   10.80    2.30
  -2  12  -1   13.50    2.40
  -2 -12  -1    8.80    2.60
  -2 -12  -1    7.30    3.20
   2 -12   1    8.70    2.30
   2 -12   1    5.70    2.80
  -2  12  -2   38.60    3.90
   2  12   2   39.30    3.80
  -2 -12  -2   37.10    4.50
  -2 -12  -2   33.50    4.10
   2 -12   2   28.20    3.60
  -2  12  -3   13.20    2.60
   2  12   3    7.00    2.30
   2 -12   3    4.20    2.70
  -2 -12  -3    8.40    2.90
  -2 -12  -3    0.10    5.10
   2  12   4    6.90    2.30
  -2  12  -4    6.20    1.60
  -2 -12  -4    5.30    3.40
   2 -12   4    4.00    2.90
   2  12   5   32.20    3.70
  -2  12  -5   26.20    2.90
  -2  12  -5   37.90    4.30
  -2 -12  -5   22.20    3.90
   2 -12   5   29.10    3.60
  -2 -12  -5   24.50    4.10
  -2  13   4    9.50    2.90
   2  13  -4    8.70    2.70
  -2  13   4   10.10    2.10
   2 -13  -4    8.90    3.50
   2 -13  -4    7.60    3.60
   2  13  -3   29.00    3.50
  -2  13   3   29.60    3.40
  -2  13   3   29.60    4.50
   2 -13  -3   19.00    3.40
  -2 -13   3   22.50    2.90
   2 -13  -3   16.20    3.80
  -2  13   2   30.20    4.30
   2  13  -2   35.20    4.20
  -2  13   2   38.00    3.40
   2 -13  -2   23.90    4.70
   2 -13  -2   29.10    4.30
  -2 -13   2   25.40    3.90
  -2  13   1   11.10    2.40
  -2  13   1   10.60    2.60
  -2 -13   1    6.20    2.60
   2 -13  -1    9.10    2.60
   2 -13  -1    6.20    3.30
  -2  13   0   43.70    4.20
  -2  13   0   42.20    3.90
   2  13   0   43.80    4.40
  -2 -13   0   42.20    4.60
  -2 -13   0   43.00    5.00
   2 -13   0   39.90    4.10
   2 -13   0   39.60    4.60
  -2  13  -1   28.70    3.20
   2  13   1   25.20    3.30
   2 -13   1   22.90    3.40
  -2 -13  -1   17.50    4.10
  -2 -13  -1   26.90    3.80
   2 -13   1   20.40    3.70
   2  13   2    8.30    2.60
  -2 -13  -2    6.60    2.90
  -2 -13  -2    0.20    3.30
   2 -13   2   -0.70    2.90
   3   0 -14    5.50    2.10
   3   0 -14    6.10    2.50
  -3   0  14    6.50    2.70
   3   0 -13    1.30    2.10
  -3   0  13    2.40    2.40
  -3   0  12   29.50    4.80
   3   0 -12   27.10    3.40
   3   0 -12   30.30    3.00
   3   0 -11   -1.30    1.70
  -3   0  11   -0.70    1.90
   3   0 -11   -0.30    1.50
  -3   0  11    1.00    1.90
   3   0 -10   14.50    2.00
   3   0 -10   12.00    1.70
  -3   0  10   10.10    2.10
  -3   0  10   10.40    2.20
  -3   0   9    0.10    1.50
   3   0  -9    4.20    1.30
  -3   0   9   -1.50    1.50
   3   0  -9   -1.70    1.10
   3   0  -9    0.70    1.30
   3   0  -9   -1.00    1.30
   3   0  -8   87.69    3.50
   3   0  -8   80.89    3.50
  -3   0   8   89.69    4.10
   3   0  -8   80.49    3.10
  -3   0   8   84.59    3.70
   3   0  -8   83.49    3.20
  -3   0   8   84.19    3.00
  -3   0   7    0.30    1.10
  -3   0   7   -0.40    0.80
  -3   0   7    0.30    1.30
   3   0  -7    0.60    1.10
   3   0  -7    0.00    0.90
   3   0  -7   -0.10    1.10
   3   0  -7   -0.40    0.80
   3   0  -6   53.39    2.60
   3   0  -6   57.59    2.90
  -3   0   6   58.49    3.10
  -3   0   6   55.29    2.40
  -3   0   6   55.29    2.80
   3   0  -6   50.89    2.10
  -3   0   6   56.69    2.10
   3   0  -6   56.19    2.20
   3   0  -6   58.39    2.50
  -3   0   5    0.00    0.90
  -3   0   5   -1.20    1.00
  -3   0   5    0.40    0.60
   3   0  -5   -1.20    1.00
   3   0  -5   -0.90    0.70
  -3   0   5   -1.30    1.10
   3   0  -5    1.20    0.90
   3   0  -4  314.57    8.30
   3   0  -4  301.37    8.00
  -3   0   4  295.47    7.70
  -3   0   4  306.47    8.30
   3   0  -4  295.67    8.30
   3   0  -4  282.27    7.70
  -3   0   4  299.27    8.20
  -3   0   3    1.10    0.80
   3   0  -3   -0.30    0.80
   3   0  -3   -0.40    1.10
   3   0  -3    0.10    0.50
   3   0  -3   -1.50    0.90
  -3   0   3    0.10    0.90
  -3   0   3    0.60    0.50
   3   0  -2 3395.56   83.39
  -3   0   2 3299.97   83.29
   3   0  -2 3408.66   83.29
   3   0  -2 3487.05   83.49
   3   0  -2 3217.68   83.09
  -3   0   2 3443.56   83.49
  -3   0   2 3153.18   83.09
  -3   0   1    4.40    1.40
   3   0  -1    1.80    0.90
  -3   0   1   -0.50    0.80
  -3   0   1    4.10    0.90
   3   0  -1    1.30    0.60
   3   0   0 3687.23   92.29
  -3   0   0 3705.03   92.19
  -3   0   0 3621.84   92.09
   3   0   0 3787.22   92.19
   3   0   1    0.20    0.90
  -3   0  -1    0.60    0.80
   3   0   1    0.10    0.80
  -3   0  -1    2.10    1.00
  -3   0  -1   -0.70    0.90
   3   0   1    0.20    0.90
  -3   0  -2  166.88    4.80
  -3   0  -2  168.98    4.90
  -3   0  -2  167.78    5.00
   3   0   2  172.88    5.00
   3   0   2  164.68    4.90
  -3   0  -2  166.38    4.90
   3   0   2  164.58    4.90
  -3   0  -3   -0.50    1.00
  -3   0  -3   -0.60    0.90
  -3   0  -3    1.30    1.00
   3   0   3   -0.50    1.00
  -3   0  -3   -0.90    1.00
   3   0   3    0.20    1.00
  -3   0  -3   -0.70    1.00
   3   0   3    0.10    1.10
  -3   0  -4  226.88    6.70
   3   0   4  238.08    6.80
   3   0   4  241.88    6.90
  -3   0  -4  236.78    6.80
  -3   0  -4  223.28    6.70
  -3   0  -4  238.08    6.90
   3   0   4  235.88    6.90
  -3   0  -4  236.08    6.90
  -3   0  -5   -0.20    1.10
  -3   0  -5   -0.10    1.10
   3   0   5    0.40    0.90
   3   0   6    7.40    1.60
  -3   0  -6    6.10    1.10
  -3   0  -6    6.10    1.50
   3   0   6    6.10    1.40
  -3   0  -6    5.20    1.50
  -3   0  -6    7.70    1.50
  -3   0  -6    7.20    1.70
  -3   0  -6    6.50    1.30
  -3   0  -7    0.30    1.30
  -3   0  -7   -1.40    1.40
  -3   0  -7    2.10    1.00
  -3   0  -7    1.40    1.30
  -3   0  -7   -1.30    1.30
   3   0   7   -2.20    1.50
  -3   0  -7    0.20    1.50
   3   0   7   -1.20    1.20
   3   0   8   24.60    2.90
  -3   0  -8   32.80    2.20
  -3   0  -8   28.30    2.90
  -3   0  -8   28.80    2.90
  -3   0  -8   26.20    2.70
  -3   0  -8   23.10    3.30
   3   0   8   27.40    3.10
  -3   0  -9   -0.90    1.60
  -3   0  -9    0.00    2.00
  -3   0  -9    0.70    1.70
   3   0   9   -0.50    3.10
  -3   0 -10   30.10    3.40
  -3   0 -10   31.30    3.30
  -3   0 -10   28.50    3.60
   3   0  10   26.60    3.10
  -3   0 -11   -0.90    2.10
  -3   0 -11    0.40    2.10
  -3   0 -11    0.70    1.90
  -3   0 -12    2.50    2.30
  -3   0 -12   -1.10    2.80
  -3   0 -12    1.10    2.00
  -3   1  14   12.10    2.80
   3   1 -14    3.80    2.10
  -3   1  14    7.80    2.80
   3  -1 -14    5.40    2.20
   3  -1 -14    7.40    2.50
   3  -1 -14    7.50    2.70
   3  -1 -14    4.90    2.70
  -3  -1  14   10.30    3.00
  -3   1  13    1.90    2.40
   3   1 -13    6.10    3.80
  -3   1  13    3.90    2.40
   3   1 -13   -0.80    2.20
   3  -1 -13    2.20    2.30
   3  -1 -13    1.70    2.10
  -3  -1  13    4.30    2.30
   3  -1 -13   -3.00    1.60
  -3   1  12   31.10    4.20
  -3   1  12   27.60    4.00
   3   1 -12   31.20    3.20
   3   1 -12   29.90    3.60
   3  -1 -12   34.00    3.70
   3  -1 -12   27.20    2.80
  -3  -1  12   25.60    5.20
   3  -1 -12   29.30    3.30
  -3   1  11   11.00    2.60
   3   1 -11    9.30    2.00
  -3   1  11   11.50    2.40
   3  -1 -11    9.00    1.80
   3  -1 -11   10.20    2.00
  -3  -1  11   10.80    2.40
  -3   1  10   33.90    3.50
   3   1 -10   31.10    3.00
  -3   1  10   35.50    3.60
   3   1 -10   35.00    2.80
   3  -1 -10   33.70    2.80
  -3  -1  10   27.40    3.50
  -3   1   9   -1.40    3.20
  -3   1   9    0.90    1.60
   3   1  -9    1.40    1.50
   3  -1  -9    1.00    1.10
  -3  -1   9    1.50    1.70
   3  -1  -9    2.00    1.40
   3  -1  -9    0.50    1.20
  -3   1   8   77.89    3.80
  -3   1   8   82.49    4.00
   3   1  -8   81.19    3.20
   3   1  -8   76.39    3.00
   3   1  -8   82.39    3.50
  -3  -1   8   77.79    3.00
   3  -1  -8   79.19    3.70
   3  -1  -8   79.09    3.60
  -3  -1   8   85.29    4.00
   3  -1  -8   79.39    2.90
   3  -1  -8   76.99    2.90
  -3   1   7    1.70    1.00
  -3   1   7    1.90    1.30
   3   1  -7    3.40    1.00
  -3   1   7    3.40    1.60
   3   1  -7    2.10    1.20
   3  -1  -7    1.30    0.90
   3  -1  -7    2.20    0.90
   3  -1  -7    1.80    1.00
  -3  -1   7    1.10    1.30
   3  -1  -7    2.30    1.20
   3  -1  -7    2.90    1.10
  -3  -1   7    2.00    1.10
  -3   1   6  337.27    9.50
   3   1  -6  332.37    8.80
   3   1  -6  306.77    9.30
   3   1  -6  332.07    9.10
  -3   1   6  331.17    9.00
  -3   1   6  334.97    9.40
   3   1  -6  329.67    9.10
  -3  -1   6  334.37    9.10
   3  -1  -6  332.47    8.90
  -3  -1   6  344.77    9.50
   3  -1  -6  321.67    9.30
  -3  -1   6  334.37    9.10
   3  -1  -6  328.97    8.90
  -3  -1   6  329.27    8.80
   3  -1  -6  318.57    9.30
   3  -1  -6  313.57    8.60
   3  -1  -6  339.17    8.70
   3   1  -5   67.59    2.40
   3   1  -5   68.99    3.00
  -3   1   5   71.29    3.20
   3   1  -5   67.09    3.10
  -3   1   5   68.39    3.10
   3   1  -5   73.39    2.80
  -3   1   5   68.79    2.50
   3  -1  -5   67.49    4.20
  -3  -1   5   69.09    2.40
  -3  -1   5   67.49    2.80
  -3  -1   5   67.49    3.20
   3  -1  -5   73.99    2.20
   3  -1  -5   70.59    3.10
   3  -1  -5   73.69    2.60
   3  -1  -5   67.79    2.20
  -3  -1   5   73.59    2.70
   3   1  -4   12.80    1.20
   3   1  -4    8.80    1.30
  -3   1   4    9.00    1.30
  -3   1   4   10.30    1.00
   3   1  -4   13.90    1.80
  -3   1   4   10.80    1.30
   3   1  -4    8.00    1.10
  -3  -1   4   11.00    1.50
   3  -1  -4   11.30    1.70
  -3  -1   4   10.20    1.10
  -3  -1   4   11.10    1.30
   3  -1  -4    8.90    1.60
  -3  -1   4    9.60    1.10
   3  -1  -4   10.80    1.30
   3   1  -3  133.89    4.10
   3   1  -3  142.19    4.40
  -3   1   3  138.79    4.30
   3   1  -3  145.09    4.30
  -3   1   3  139.19    3.90
   3  -1  -3  137.79    4.50
  -3  -1   3  138.09    4.10
   3  -1  -3  143.39    4.00
   3  -1  -3  136.59    4.30
  -3  -1   3  141.29    4.40
  -3  -1   3  143.19    4.40
  -3  -1   3  131.39    3.90
   3   1  -2 1972.00   49.10
  -3   1   2 1954.10   49.20
  -3   1   2 1998.70   49.10
   3   1  -2 2025.60   49.10
   3   1  -2 1878.41   48.90
   3   1  -2 1945.41   49.00
  -3   1   2 1987.60   48.90
  -3  -1   2 1946.61   48.90
  -3  -1   2 1868.81   48.80
  -3  -1   2 1944.91   49.10
   3  -1  -2 1952.90   49.00
  -3  -1   2 1996.10   49.10
   3  -1  -2 1951.70   48.90
   3  -1  -2 1980.40   49.20
  -3   1   1   66.09    2.00
  -3   1   1   62.99    2.30
  -3   1   1   66.09    2.00
  -3   1   1   61.69    2.90
   3   1  -1   66.79    2.50
   3   1  -1   68.39    2.70
  -3   1   1   66.29    2.30
   3   1  -1   70.29    2.50
  -3  -1   1   62.19    2.20
  -3  -1   1   69.69    2.40
  -3  -1   1   70.59    2.70
   3  -1  -1   67.39    2.70
   3  -1  -1   67.09    2.30
   3  -1  -1   69.09    2.10
  -3   1   0  254.77    6.60
  -3   1   0  260.57    7.20
  -3   1   0  256.17    6.70
   3   1   0  254.67    6.80
   3   1   0  248.98    6.70
   3   1   0  226.48    6.60
   3   1   0  249.78    7.00
  -3  -1   0  247.98    7.00
   3  -1   0  256.07    6.70
   3  -1   0  247.28    6.60
   3  -1   0  252.47    6.90
  -3  -1   0  242.28    6.70
  -3  -1   0  251.87    6.80
  -3  -1   0  247.28    6.70
  -3   1  -1   15.70    1.40
  -3   1  -1   22.60    2.20
  -3   1  -1   14.20    1.50
  -3   1  -1   17.20    1.70
   3   1   1   15.20    1.80
   3   1   1   17.10    1.80
   3   1   1   18.00    1.50
   3   1   1   14.90    1.30
  -3  -1  -1   17.20    1.80
   3  -1   1   18.70    1.60
   3  -1   1   16.50    1.60
  -3  -1  -1   16.20    1.30
   3  -1   1   15.90    1.30
   3  -1   1   15.50    1.50
  -3  -1  -1   16.70    1.60
  -3  -1  -1   17.80    1.40
   3   1   2  148.59    5.10
   3   1   2  150.58    4.50
   3   1   2  148.99    4.50
   3   1   2  143.39    4.30
  -3   1  -2  147.39    4.40
  -3   1  -2  148.89    4.40
  -3   1  -2  154.68    4.50
  -3   1  -2  150.18    4.40
  -3  -1  -2  146.09    4.30
   3  -1   2  152.58    4.50
  -3  -1  -2  149.79    4.40
  -3  -1  -2  154.18    4.50
   3  -1   2  147.49    4.40
  -3  -1  -2  145.89    4.70
  -3  -1  -2  138.79    4.30
   3  -1   2  146.29    4.40
   3  -1   2  149.59    4.50
   3   1   3   64.39    2.70
  -3   1  -3   64.49    2.60
   3   1   3   64.29    2.80
   3   1   3   63.19    2.90
  -3   1  -3   65.89    2.60
  -3  -1  -3   59.99    2.40
   3  -1   3   63.99    2.80
  -3  -1  -3   65.09    2.60
  -3  -1  -3   54.39    3.50
  -3  -1  -3   65.49    2.90
  -3  -1  -3   64.39    2.90
   3  -1   3   65.29    2.60
  -3  -1  -3   62.99    2.50
  -3   1  -4   98.79    3.50
   3   1   4   97.09    3.70
   3   1   4   99.69    3.60
   3   1   4   98.29    3.60
  -3   1  -4   94.19    3.50
  -3   1  -4   96.19    3.50
  -3   1  -4   99.49    3.50
  -3  -1  -4   99.09    3.50
  -3  -1  -4  100.49    3.50
   3  -1   4   95.09    3.40
   3  -1   4  103.69    3.60
  -3  -1  -4   98.79    3.70
  -3  -1  -4   97.29    3.70
  -3  -1  -4   93.59    3.40
  -3  -1  -4  101.49    3.50
   3   1   5   56.99    2.90
   3   1   5   57.79    4.20
  -3   1  -5   51.99    2.80
  -3   1  -5   54.89    2.90
  -3  -1  -5   53.69    3.00
  -3  -1  -5   54.39    2.60
  -3  -1  -5   55.59    2.50
  -3  -1  -5   51.09    2.90
   3  -1   5   55.39    2.90
  -3   1  -6   82.69    3.60
   3   1   6   86.89    3.80
  -3   1  -6   87.39    3.70
   3   1   6   85.49    3.70
  -3  -1  -6   84.79    3.90
  -3  -1  -6   84.99    3.50
   3  -1   6   87.19    3.80
  -3  -1  -6   84.99    3.60
  -3  -1  -6   78.89    3.70
  -3   1  -7    5.90    1.60
   3   1   7    7.40    1.80
   3   1   7    6.10    1.80
  -3   1  -7    4.90    1.60
  -3  -1  -7    6.50    1.60
  -3  -1  -7    5.00    1.50
  -3  -1  -7    6.30    1.70
   3  -1   7    5.30    1.90
  -3  -1  -7    3.50    3.00
  -3  -1  -7    7.20    1.30
   3   1   8   18.80    2.40
  -3   1  -8   21.40    2.50
  -3   1  -8   17.10    2.20
  -3  -1  -8   13.10    2.40
  -3  -1  -8   17.40    2.20
   3  -1   8   18.20    2.50
  -3  -1  -8   20.30    2.30
  -3   1  -9   14.30    2.40
   3   1   9   11.40    2.40
  -3   1  -9   12.30    1.90
  -3  -1  -9   14.80    2.20
  -3  -1  -9   14.10    2.30
  -3  -1  -9   13.80    2.20
   3  -1   9    7.90    2.20
  -3  -1  -9   11.50    2.60
  -3   1 -10   22.20    2.80
  -3   1 -10   20.50    2.70
   3   1  10   24.20    3.00
  -3  -1 -10   22.40    2.70
  -3  -1 -10   28.80    3.30
  -3  -1 -10   27.10    3.30
  -3  -1 -10   24.60    3.30
   3  -1  10   21.50    2.90
  -3   1 -11    0.40    2.20
  -3   1 -11    1.60    2.20
  -3  -1 -11    1.80    2.00
  -3  -1 -11    0.40    2.00
  -3  -1 -11    3.50    2.10
  -3  -1 -11   -5.20    2.40
  -3   1 -12    9.30    3.20
  -3   1 -12    8.00    2.60
  -3  -1 -12   10.90    2.60
  -3  -1 -12    9.70    2.60
  -3  -1 -12    4.50    3.90
  -3  -1 -12    5.00    3.00
   3   2 -14   14.30    2.60
  -3   2  14    9.40    3.10
  -3   2  14    7.50    2.80
   3   2 -14    8.70    2.60
   3  -2 -14    1.90    3.50
   3  -2 -14    9.60    2.90
  -3  -2  14   11.20    2.70
   3  -2 -14    9.30    2.50
   3  -2 -14   10.20    2.70
   3   2 -13    0.40    2.10
  -3   2  13    1.00    2.50
  -3   2  13    1.70    2.50
   3   2 -13    1.00    1.90
   3  -2 -13   -0.90    1.70
   3  -2 -13    3.50    2.40
   3  -2 -13    1.30    2.70
  -3  -2  13    0.50    2.30
   3  -2 -13    3.10    2.00
   3   2 -12   16.00    2.30
  -3   2  12   16.90    3.00
  -3   2  12   17.90    3.20
   3   2 -12   15.20    2.60
   3  -2 -12   15.70    2.90
  -3  -2  12   17.10    3.30
   3  -2 -12   15.90    2.10
   3  -2 -12   19.10    2.80
  -3   2  11    9.80    2.50
  -3   2  11   10.90    2.60
   3   2 -11   10.80    2.30
   3   2 -11   11.80    2.10
  -3  -2  11   11.00    2.50
   3  -2 -11   12.40    1.80
   3  -2 -11   10.90    2.00
   3   2 -10   51.49    3.20
  -3   2  10   59.39    4.10
  -3   2  10   53.29    4.20
   3   2 -10   54.19    3.50
   3  -2 -10   47.70    2.80
   3  -2 -10   55.29    3.20
  -3  -2  10   58.59    4.10
  -3   2   9    1.60    1.80
  -3   2   9    3.80    1.90
   3   2  -9   -0.10    1.50
   3   2  -9    4.00    1.50
   3  -2  -9    2.80    1.10
   3  -2  -9    1.60    1.40
  -3  -2   9    2.60    1.80
   3  -2  -9    3.60    1.10
   3   2  -8  151.68    5.20
  -3   2   8  153.88    5.80
   3   2  -8  150.48    5.20
  -3   2   8  150.08    6.10
   3  -2  -8  144.19    4.50
  -3  -2   8  152.98    5.60
   3  -2  -8  148.09    4.80
   3  -2  -8  144.09    4.50
  -3   2   7   13.90    1.90
  -3   2   7   15.90    2.00
   3   2  -7   15.50    1.70
   3   2  -7   15.30    1.70
  -3   2   7   15.70    1.60
   3  -2  -7   15.10    1.40
   3  -2  -7   13.80    1.70
  -3  -2   7   13.30    1.60
  -3  -2   7   14.50    1.90
   3  -2  -7   13.10    1.60
   3  -2  -7   11.90    1.30
   3   2  -6  187.58    6.20
   3   2  -6  202.68    5.90
   3   2  -6  192.08    5.70
  -3   2   6  192.48    5.60
  -3   2   6  194.48    6.20
  -3   2   6  196.38    6.30
   3  -2  -6  188.28    5.30
   3  -2  -6  196.38    5.60
  -3  -2   6  197.98    6.20
   3  -2  -6  195.48    5.60
   3  -2  -6  193.88    6.20
   3  -2  -6  195.38    5.30
   3  -2  -6  199.18    6.50
  -3   2   5   60.69    3.00
   3   2  -5   58.49    2.40
  -3   2   5   59.39    2.20
   3   2  -5   60.99    2.60
  -3   2   5   56.79    3.00
  -3  -2   5   59.39    2.50
   3  -2  -5   59.69    2.20
   3  -2  -5   57.49    2.80
  -3  -2   5   56.69    2.30
  -3  -2   5   52.99    3.00
  -3   2   4   45.40    2.70
   3   2  -4   54.39    2.30
  -3   2   4   50.89    2.60
  -3   2   4   49.00    1.80
   3   2  -4   49.20    2.70
   3   2  -4   49.10    2.10
   3   2  -4   49.90    2.20
  -3  -2   4   46.60    2.30
   3  -2  -4   51.09    1.90
   3  -2  -4   49.60    2.50
  -3  -2   4   40.90    2.70
  -3  -2   4   46.90    2.40
   3  -2  -4   50.39    2.60
  -3  -2   4   47.90    2.20
   3   2  -3   83.39    2.90
  -3   2   3   76.59    2.40
  -3   2   3   78.49    3.00
   3   2  -3   79.09    3.10
  -3   2   3   73.99    3.10
   3   2  -3   71.29    2.60
   3   2  -3   76.59    2.80
  -3  -2   3   72.49    2.60
  -3  -2   3   73.39    2.70
   3  -2  -3   80.19    3.30
   3  -2  -3   80.19    3.20
  -3  -2   3   82.59    3.00
   3  -2  -3   83.29    2.40
  -3  -2   3   77.09    3.20
  -3   2   2   75.39    3.10
   3   2  -2   83.79    2.90
   3   2  -2   71.59    2.50
  -3   2   2   76.29    2.80
   3   2  -2   75.49    2.90
   3   2  -2   73.19    2.70
   3  -2  -2   74.99    2.70
  -3  -2   2   74.79    2.60
  -3  -2   2   80.99    3.00
  -3  -2   2   75.29    3.00
   3  -2  -2   79.99    2.40
  -3  -2   2   74.39    2.60
   3  -2  -2   73.39    3.00
   3   2  -1   73.79    2.60
  -3   2   1   67.69    2.80
   3   2  -1   74.19    2.80
  -3   2   1   72.19    2.40
  -3   2   1   70.49    2.50
   3   2  -1   72.69    2.70
   3   2  -1   69.69    2.50
  -3   2   1   72.89    2.20
  -3  -2   1   69.99    2.50
   3  -2  -1   72.59    2.20
   3  -2  -1   73.59    2.40
   3  -2  -1   67.69    2.80
   3  -2  -1   70.29    2.40
  -3  -2   1   71.09    2.50
  -3  -2   1   75.99    2.90
  -3  -2   1   72.09    2.80
   3   2   0    3.10    0.90
  -3   2   0    5.50    0.80
   3   2   0    3.70    1.10
   3   2   0    4.00    1.00
   3   2   0    3.30    0.90
  -3   2   0    1.70    1.10
  -3   2   0    3.20    0.90
  -3  -2   0    3.30    0.90
  -3  -2   0    3.00    1.00
  -3  -2   0    4.00    1.00
  -3  -2   0    2.80    1.10
   3  -2   0    4.90    1.10
   3  -2   0    3.50    0.80
   3  -2   0    3.00    0.80
  -3   2  -1   13.60    1.40
   3   2   1   11.50    1.80
   3   2   1    9.80    1.40
  -3   2  -1   14.90    1.40
  -3   2  -1   13.90    2.20
   3   2   1   14.20    1.60
   3   2   1   12.50    1.30
   3  -2   1   12.50    1.70
  -3  -2  -1   15.60    1.60
  -3  -2  -1   14.50    1.90
   3  -2   1   12.20    1.50
  -3  -2  -1   12.60    1.50
  -3  -2  -1   13.50    1.50
   3   2   2    1.90    1.00
   3   2   2    3.80    1.10
  -3   2  -2    4.30    1.00
   3   2   2    2.60    0.90
   3   2   2    2.60    1.20
  -3   2  -2    3.70    1.00
  -3   2  -2    3.30    1.00
  -3  -2  -2    3.40    1.00
  -3  -2  -2    3.80    1.00
   3  -2   2    3.80    1.00
  -3  -2  -2    2.50    1.20
   3  -2   2    3.30    1.00
  -3  -2  -2    3.20    0.90
  -3  -2  -2    4.90    1.20
  -3   2  -3   92.39    3.30
   3   2   3   89.89    3.20
  -3   2  -3   91.89    3.30
   3   2   3   89.09    3.30
   3   2   3   90.69    3.20
  -3   2  -3   89.69    3.20
  -3  -2  -3   94.69    3.70
   3  -2   3   91.49    3.40
  -3  -2  -3   86.29    4.10
  -3  -2  -3   88.49    3.20
   3  -2   3   88.19    3.20
  -3  -2  -3   89.59    3.30
  -3  -2  -3   90.09    3.20
  -3  -2  -3   86.79    3.20
   3   2   4  148.69    4.90
  -3   2  -4  149.99    4.80
   3   2   4  156.88    4.80
   3  -2   4  157.48    5.00
  -3  -2  -4  150.78    5.20
  -3  -2  -4  154.18    5.20
  -3  -2  -4  145.19    4.80
  -3  -2  -4  154.38    4.80
  -3  -2  -4  157.78    4.80
  -3  -2  -4  151.98    4.80
   3   2   5   65.09    3.00
   3   2   5   60.39    4.70
  -3   2  -5   62.79    3.00
  -3   2  -5   63.89    3.00
   3  -2   5   67.59    3.20
  -3  -2  -5   62.49    3.30
  -3  -2  -5   60.29    2.90
  -3  -2  -5   61.59    3.00
  -3  -2  -5   57.39    3.60
  -3   2  -6   20.60    2.30
   3   2   6   25.20    2.60
  -3   2  -6   23.40    2.50
   3   2   6   27.60    2.50
  -3  -2  -6   26.90    2.10
  -3  -2  -6   25.00    2.40
  -3  -2  -6   24.70    3.20
   3  -2   6   22.10    2.60
  -3  -2  -6   24.90    2.30
   3   2   7    2.20    1.70
  -3   2  -7    3.30    1.60
  -3   2  -7    0.80    1.60
   3   2   7    2.80    1.70
  -3  -2  -7    0.90    1.70
  -3  -2  -7    1.60    1.50
   3  -2   7    2.30    1.70
  -3  -2  -7    2.60    1.50
  -3  -2  -7    2.80    2.60
   3   2   8   22.40    2.50
   3   2   8   25.10    3.00
  -3   2  -8   23.50    2.50
  -3   2  -8   26.30    3.00
  -3  -2  -8   25.10    3.40
   3  -2   8   21.30    2.60
  -3  -2  -8   24.60    2.80
  -3  -2  -8   20.90    3.00
  -3  -2  -8   24.30    2.70
  -3   2  -9   15.20    2.40
  -3   2  -9   11.90    2.30
   3   2   9   10.60    2.30
  -3  -2  -9   13.30    2.50
  -3  -2  -9   14.20    2.30
   3  -2   9   13.50    2.50
  -3  -2  -9   15.20    2.20
  -3  -2  -9   12.50    2.10
   3   2  10    9.60    2.30
  -3   2 -10    7.50    2.20
  -3   2 -10    8.60    2.40
  -3  -2 -10    8.40    2.20
  -3  -2 -10    9.80    2.10
  -3  -2 -10    8.00    2.50
  -3  -2 -10    8.70    2.00
  -3   2 -11    6.10    2.50
  -3   2 -11    3.50    2.40
  -3  -2 -11    1.50    2.60
  -3  -2 -11   -0.60    2.20
  -3  -2 -11    4.60    2.00
  -3  -2 -11    5.40    2.10
  -3   2 -12    0.10    2.30
  -3   2 -12    0.90    3.10
  -3  -2 -12   -1.60    2.20
  -3  -2 -12   -5.70    2.60
  -3  -2 -12    1.70    2.20
  -3  -2 -12    4.10    2.20
   3   3 -14    6.10    2.60
   3   3 -14    5.20    2.50
  -3   3  14   10.50    3.10
  -3   3  14    4.70    3.60
   3  -3 -14    3.80    2.20
   3  -3 -14    3.10    1.90
   3  -3 -14    6.10    2.80
  -3  -3  14    7.50    2.70
  -3   3  13    1.40    2.60
   3   3 -13   -1.80    2.20
  -3   3  13    0.30    2.50
   3   3 -13    1.00    2.20
  -3  -3  13    2.60    2.20
   3  -3 -13   -2.60    1.60
   3  -3 -13    1.20    2.20
   3  -3 -13    1.80    2.50
   3  -3 -13   -1.90    1.70
   3   3 -12   10.10    2.50
  -3   3  12    8.40    2.80
   3   3 -12    8.80    2.20
  -3   3  12    7.60    3.20
  -3  -3  12   11.30    4.60
   3  -3 -12    7.20    1.80
   3  -3 -12    8.20    2.00
   3  -3 -12    9.30    2.90
   3   3 -11   11.80    2.20
  -3   3  11   10.20    2.70
  -3   3  11    8.80    2.60
   3   3 -11    6.80    2.10
   3  -3 -11    7.50    1.60
   3  -3 -11   10.70    2.00
  -3  -3  11   13.50    2.60
   3  -3 -11   11.70    2.70
   3   3 -10   34.00    3.00
  -3   3  10   30.50    3.90
   3   3 -10   35.00    3.20
  -3   3  10   32.50    3.90
   3  -3 -10   30.80    3.90
  -3  -3  10   31.90    3.70
   3  -3 -10   32.00    2.70
   3  -3 -10   30.10    2.30
   3  -3 -10   28.50    2.40
  -3   3   9   69.79    4.40
   3   3  -9   75.19    3.60
   3   3  -9   67.29    3.80
  -3   3   9   74.79    4.50
  -3  -3   9   72.79    4.20
   3  -3  -9   67.49    3.20
   3  -3  -9   70.79    2.90
   3  -3  -9   70.69    3.20
  -3   3   8   78.79    4.30
   3   3  -8   77.59    3.50
   3   3  -8   79.69    3.60
  -3   3   8   79.69    4.30
   3  -3  -8   81.29    3.10
  -3  -3   8   81.09    4.00
   3  -3  -8   74.39    2.80
   3  -3  -8   79.39    2.90
   3  -3  -8   76.89    3.10
  -3   3   7   66.09    3.70
   3   3  -7   60.19    2.90
  -3   3   7   64.79    3.60
   3   3  -7   62.99    3.00
   3  -3  -7   62.79    2.30
   3  -3  -7   62.49    2.60
   3  -3  -7   57.49    2.30
  -3  -3   7   60.49    5.60
   3  -3  -7   65.09    2.70
  -3   3   6   97.99    4.10
  -3   3   6   91.99    2.80
   3   3  -6   89.49    3.90
   3   3  -6   92.89    4.70
  -3   3   6   99.19    4.80
  -3   3   6   92.79    3.00
   3   3  -6   91.79    3.40
   3  -3  -6   92.19    3.10
  -3  -3   6   92.69    4.00
   3  -3  -6   92.99    2.80
   3  -3  -6   95.09    3.10
  -3  -3   6   92.89    3.30
   3   3  -5   67.79    2.80
  -3   3   5   67.39    3.30
  -3   3   5   66.49    3.20
   3   3  -5   62.89    2.70
   3   3  -5   66.59    3.30
  -3  -3   5   62.79    3.30
   3  -3  -5   65.09    3.10
  -3  -3   5   61.99    2.60
  -3  -3   5   67.39    2.70
   3  -3  -5   65.19    3.20
   3   3  -4  290.57    8.10
   3   3  -4  281.17    8.00
  -3   3   4  296.47    8.60
  -3   3   4  294.47    8.50
   3   3  -4  303.67    9.00
  -3  -3   4  290.47    8.50
   3  -3  -4  296.47    9.00
   3  -3  -4  300.87    8.90
  -3  -3   4  303.37    8.10
  -3   3   3  188.18    5.60
   3   3  -3  182.68    5.60
   3   3  -3  176.08    5.30
   3   3  -3  180.38    5.30
   3   3  -3  190.38    5.30
  -3   3   3  181.68    5.70
  -3  -3   3  177.28    5.70
   3  -3  -3  183.08    5.60
  -3  -3   3  190.08    5.40
  -3  -3   3  180.18    5.30
   3  -3  -3  178.78    5.70
  -3  -3   3  182.58    5.20
   3  -3  -3  184.18    5.50
   3   3  -2    9.10    1.20
   3   3  -2    9.40    1.30
   3   3  -2    9.20    1.10
  -3   3   2    6.40    0.70
  -3   3   2    7.20    1.30
   3   3  -2    8.30    1.10
  -3   3   2    9.60    1.20
  -3  -3   2   11.10    1.80
   3  -3  -2   10.20    2.20
   3  -3  -2    6.70    1.30
  -3  -3   2    6.60    1.00
   3  -3  -2    7.10    0.90
  -3  -3   2    8.00    1.40
   3  -3  -2    6.70    1.20
   3   3  -1   43.60    2.30
  -3   3   1   44.20    2.30
   3   3  -1   47.40    2.10
  -3   3   1   43.40    2.20
  -3   3   1   44.20    1.70
   3   3  -1   41.90    2.00
   3  -3  -1   39.70    2.20
   3  -3  -1   43.00    2.10
   3  -3  -1   43.90    2.10
  -3  -3   1   48.00    2.50
   3  -3  -1   44.10    1.70
  -3  -3   1   44.00    2.00
  -3  -3   1   46.80    2.40
  -3  -3   1   45.40    2.00
   3   3   0   44.20    2.10
   3   3   0   41.90    2.20
  -3   3   0   42.00    1.80
  -3   3   0   43.10    1.80
  -3   3   0   39.70    2.20
   3   3   0   43.10    2.10
   3   3   0   40.50    2.30
  -3   3   0   43.80    1.90
  -3  -3   0   42.20    2.40
   3  -3   0   41.70    2.00
  -3  -3   0   43.00    2.50
   3  -3   0   42.50    1.90
  -3  -3   0   44.60    2.40
   3  -3   0   43.20    1.90
  -3  -3   0   43.00    2.00
   3  -3   0   41.10    2.20
  -3  -3   0   44.80    2.00
   3  -3   0   42.50    1.80
  -3   3  -1   19.60    1.80
   3   3   1   23.90    1.90
   3   3   1   25.90    2.10
  -3   3  -1   25.20    1.70
   3   3   1   23.10    1.80
   3   3   1   25.60    1.90
  -3  -3  -1   25.20    2.20
  -3  -3  -1   28.10    2.20
   3  -3   1   26.30    1.60
   3  -3   1   25.60    1.70
  -3  -3  -1   25.70    1.70
  -3  -3  -1   23.60    1.80
  -3  -3  -1   24.10    2.20
   3  -3   1   26.60    2.00
  -3   3  -2   90.59    3.20
   3   3   2   93.49    3.20
   3   3   2   92.09    3.70
   3   3   2   86.39    3.30
  -3   3  -2   95.09    3.30
   3   3   2   89.99    3.40
  -3  -3  -2   93.59    3.50
  -3  -3  -2   91.59    3.20
   3  -3   2   93.09    3.30
  -3  -3  -2   94.39    4.20
  -3  -3  -2   90.59    3.80
   3   3   3   91.79    3.30
   3   3   3   88.39    3.80
  -3   3  -3   98.99    3.50
   3   3   3   92.89    3.50
   3   3   3   93.79    3.80
  -3   3  -3   95.49    3.40
  -3   3  -3   87.99    3.30
  -3   3  -3   90.49    3.30
  -3  -3  -3   92.49    3.20
  -3  -3  -3   88.29    3.80
  -3  -3  -3   91.19    3.90
  -3  -3  -3   84.79    3.30
   3  -3   3   91.99    3.40
  -3  -3  -3   91.89    3.80
  -3  -3  -3   96.79    3.60
   3  -3   3   89.49    3.20
   3   3   4   43.70    2.40
   3   3   4   42.00    2.50
  -3   3  -4   43.10    2.50
   3   3   4   37.30    2.40
  -3  -3  -4   44.10    2.90
  -3  -3  -4   40.00    2.40
  -3  -3  -4   42.60    2.20
   3  -3   4   39.70    2.50
  -3  -3  -4   43.00    2.60
   3   3   5   16.50    1.80
  -3   3  -5   17.60    1.90
   3   3   5   14.00    1.60
  -3   3  -5   15.60    1.90
  -3  -3  -5   12.30    2.00
  -3  -3  -5   14.30    1.80
  -3  -3  -5   11.10    1.50
   3  -3   5   14.60    1.90
  -3  -3  -5   16.50    2.30
  -3   3  -6  139.99    5.10
   3   3   6  136.39    4.90
  -3   3  -6  144.79    5.10
   3   3   6  139.99    5.00
  -3  -3  -6  139.79    5.60
   3  -3   6  144.19    5.20
  -3  -3  -6  140.19    4.90
   3   3   7   20.70    2.30
  -3   3  -7   19.40    2.20
  -3   3  -7   19.70    2.30
   3   3   7   19.10    2.40
  -3  -3  -7   19.50    2.50
   3  -3   7   22.30    2.60
  -3  -3  -7   20.00    2.80
  -3  -3  -7   17.00    2.50
  -3  -3  -7   22.00    2.20
  -3   3  -8   15.30    2.30
  -3   3  -8   20.30    2.40
   3   3   8   18.90    2.30
   3   3   8   17.30    2.40
   3  -3   8   15.00    2.60
  -3  -3  -8   17.40    2.60
  -3  -3  -8   20.30    2.50
  -3  -3  -8   17.70    2.30
  -3  -3  -8   18.00    2.20
  -3   3  -9    4.80    2.10
   3   3   9    6.80    2.10
   3   3   9    8.00    2.30
  -3   3  -9    6.60    2.10
  -3  -3  -9    9.40    2.40
  -3  -3  -9    7.80    1.90
  -3  -3  -9    6.10    2.10
  -3  -3  -9    7.60    2.00
   3   3  10    8.20    2.30
  -3   3 -10    8.80    2.40
  -3   3 -10    8.80    2.40
  -3  -3 -10    9.90    2.00
  -3  -3 -10    8.00    3.00
  -3  -3 -10    7.70    2.40
  -3  -3 -10    9.20    2.00
  -3   3 -11    1.10    2.30
  -3   3 -11   -2.00    2.30
  -3  -3 -11   -2.50    2.10
  -3  -3 -11    1.50    2.00
  -3  -3 -11   -0.30    2.40
  -3  -3 -11    0.10    1.80
  -3   3 -12   11.00    2.80
  -3   3 -12    7.30    2.70
  -3  -3 -12    7.40    2.40
  -3  -3 -12    9.30    2.50
  -3  -3 -12    7.90    2.70
  -3  -3 -12    7.10    3.10
  -3   4  13    2.70    2.80
  -3   4  13    2.90    2.80
   3   4 -13    5.30    2.30
  -3  -4  13    6.80    2.40
   3  -4 -13    2.30    2.60
   3  -4 -13    1.90    1.80
   3  -4 -13    2.40    1.60
   3  -4 -13    1.50    2.50
   3   4 -12    8.60    2.40
   3   4 -12   10.00    2.60
  -3   4  12    8.30    2.80
  -3   4  12    8.90    2.90
   3  -4 -12    8.80    2.00
   3  -4 -12   11.70    2.90
   3  -4 -12   10.20    1.80
   3  -4 -12    8.30    2.70
  -3  -4  12   11.30    3.00
   3   4 -11    7.60    2.30
  -3   4  11    5.50    2.60
  -3   4  11    4.90    3.40
  -3  -4  11    9.70    2.50
   3  -4 -11    4.90    1.70
   3  -4 -11    5.40    2.60
   3  -4 -11    7.80    1.60
   3   4 -10   86.79    4.50
   3   4 -10   87.79    4.30
  -3   4  10   84.39    5.20
  -3   4  10   84.29    5.10
   3  -4 -10   82.39    3.30
   3  -4 -10   81.99    3.60
  -3  -4  10   82.09    4.70
   3  -4 -10   84.19    5.30
   3  -4 -10   70.79    3.20
   3   4  -9   39.90    3.10
   3   4  -9   38.50    3.10
  -3   4   9   35.90    3.90
  -3   4   9   41.20    3.90
   3  -4  -9   32.40    2.50
   3  -4  -9   34.80    3.90
   3  -4  -9   40.80    2.30
  -3  -4   9   38.90    3.60
   3  -4  -9   41.30    2.40
  -3   4   8   28.00    1.90
  -3   4   8   26.90    3.30
   3   4  -8   24.40    2.70
  -3   4   8   24.00    3.40
   3   4  -8   25.50    2.60
   3  -4  -8   29.20    1.90
   3  -4  -8   25.60    2.00
   3  -4  -8   28.20    3.40
   3  -4  -8   26.80    2.00
  -3  -4   8   26.20    3.30
   3  -4  -8   28.30    1.70
   3   4  -7   24.50    2.30
   3   4  -7   25.50    2.40
  -3   4   7   26.50    3.10
  -3   4   7   23.40    3.00
  -3   4   7   25.20    1.70
   3  -4  -7   24.40    1.60
   3  -4  -7   23.70    3.00
  -3  -4   7   21.60    2.90
  -3   4   6   26.10    2.80
   3   4  -6   24.30    2.20
  -3   4   6   24.00    1.50
  -3   4   6   25.90    2.70
  -3  -4   6   23.20    2.70
   3  -4  -6   26.10    2.80
   3   4  -5  147.59    4.60
  -3   4   5  141.79    5.20
  -3   4   5  133.69    4.00
   3   4  -5  139.79    4.60
   3   4  -5  126.59    4.90
  -3   4   5  140.99    5.10
  -3  -4   5  142.69    5.10
   3  -4  -5  144.99    5.10
  -3  -4   5  147.39    4.80
   3   4  -4  243.48    7.00
   3   4  -4  255.17    7.00
  -3   4   4  243.38    7.60
  -3   4   4  248.48    7.40
   3   4  -4  242.38    7.30
  -3  -4   4  239.18    6.90
   3  -4  -4  246.08    7.30
  -3  -4   4  242.98    6.90
  -3  -4   4  247.98    7.50
   3  -4  -4  253.47    7.50
   3  -4  -4  236.08    6.50
   3  -4  -4  246.68    7.50
  -3   4   3  402.56   10.90
  -3   4   3  425.76   11.70
   3   4  -3  425.56   11.10
   3   4  -3  416.16   11.20
  -3   4   3  424.86   11.50
   3   4  -3  410.76   11.50
   3   4  -3  417.66   11.10
   3  -4  -3  411.36   11.60
  -3  -4   3  407.86   11.10
  -3  -4   3  417.06   11.50
   3  -4  -3  400.76   10.70
  -3  -4   3  427.16   11.20
   3  -4  -3  413.56   11.40
   3  -4  -3  430.76   12.20
  -3  -4   3  417.46   11.10
   3   4  -2   14.60    1.50
  -3   4   2   13.20    1.30
   3   4  -2   16.30    1.80
  -3   4   2   15.20    2.10
   3   4  -2   16.00    1.70
  -3  -4   2   16.70    2.40
  -3  -4   2   16.60    1.90
   3  -4  -2   12.80    2.00
  -3  -4   2   15.50    1.50
   3  -4  -2   17.60    1.90
  -3  -4   2   15.80    2.00
   3  -4  -2   16.80    2.00
   3  -4  -2   15.70    1.20
   3   4  -1  152.48    4.80
   3   4  -1  159.68    4.50
   3   4  -1  146.99    4.60
  -3   4   1  141.29    4.50
  -3   4   1  143.79    4.30
  -3   4   1  152.58    4.90
   3   4  -1  141.39    5.20
  -3  -4   1  156.98    4.90
  -3  -4   1  153.18    4.90
  -3  -4   1  149.79    4.60
   3  -4  -1  151.88    4.70
  -3  -4   1  150.28    5.10
   3  -4  -1  145.69    4.60
  -3  -4   1  151.98    4.90
   3  -4  -1  147.79    4.30
   3  -4  -1  142.99    4.80
   3   4   0    8.00    1.20
   3   4   0    5.80    1.20
  -3   4   0    6.60    1.20
  -3   4   0    9.70    1.20
  -3   4   0    7.70    0.90
  -3   4   0    5.70    0.90
   3   4   0    5.10    1.20
   3  -4   0    7.30    1.00
   3  -4   0    7.30    1.00
  -3  -4   0    5.00    1.40
  -3  -4   0    7.00    1.40
   3  -4   0    6.30    1.00
  -3  -4   0    8.40    1.40
   3  -4   0    8.60    1.00
  -3  -4   0    7.10    1.00
  -3   4  -1  637.34   16.40
   3   4   1  641.74   16.70
  -3   4  -1  616.24   16.40
   3   4   1  602.34   16.80
   3   4   1  625.84   17.00
  -3   4  -1  644.54   16.60
   3   4   1  666.33   16.50
  -3   4  -1  638.04   16.60
   3  -4   1  653.83   16.60
   3  -4   1  636.74   16.60
   3  -4   1  636.44   16.40
   3  -4   1  657.83   16.40
  -3  -4  -1  649.24   17.20
  -3  -4  -1  633.24   17.10
  -3  -4  -1  638.04   17.00
  -3   4  -2  115.89    4.00
  -3   4  -2  120.09    3.80
   3   4   2  111.29    4.00
   3   4   2  118.69    3.80
   3   4   2  114.09    4.10
   3   4   2  115.29    4.40
  -3   4  -2  122.99    4.00
  -3  -4  -2  114.89    4.50
   3  -4   2  117.59    3.80
  -3  -4  -2  113.39    4.40
   3  -4   2  120.49    3.90
  -3  -4  -2  120.29    4.30
  -3  -4  -2  116.59    3.90
  -3  -4  -2  118.59    3.80
   3   4   3   96.19    3.30
   3   4   3   90.29    3.70
   3   4   3   96.19    3.60
  -3   4  -3   96.89    3.50
  -3   4  -3   96.29    3.50
  -3   4  -3   95.19    3.60
   3  -4   3   97.29    3.50
  -3  -4  -3   95.89    3.30
  -3  -4  -3   96.49    3.80
  -3  -4  -3   94.59    3.90
  -3  -4  -3   97.99    4.20
  -3  -4  -3   94.89    3.80
   3   4   4   16.30    1.90
  -3   4  -4   21.00    2.20
  -3   4  -4   19.10    2.00
   3  -4   4   16.50    1.80
  -3  -4  -4   17.10    1.70
  -3  -4  -4   19.20    2.40
  -3  -4  -4   18.50    2.70
  -3   4  -5    8.50    1.50
   3   4   5    9.10    1.50
   3   4   5    5.60    1.50
  -3   4  -5    5.30    1.50
  -3  -4  -5    7.30    1.20
   3  -4   5    6.20    1.60
  -3  -4  -5    6.70    1.90
  -3  -4  -5    4.50    1.60
  -3   4  -6    5.50    1.70
  -3   4  -6    4.50    1.60
   3   4   6    3.10    1.60
   3   4   6    6.50    1.60
   3  -4   6    5.50    1.80
  -3  -4  -6    3.70    1.70
  -3  -4  -6    6.90    2.10
   3   4   7    7.60    1.80
  -3   4  -7    8.30    2.00
  -3   4  -7    6.60    1.90
   3   4   7    8.30    2.00
  -3  -4  -7    6.70    2.20
  -3  -4  -7    6.00    1.80
   3  -4   7    8.20    2.00
  -3  -4  -7    6.20    1.60
  -3  -4  -7    6.70    2.00
  -3   4  -8   31.10    3.20
   3   4   8   33.60    3.10
  -3   4  -8   33.60    3.80
   3   4   8   33.80    3.40
  -3  -4  -8   31.70    3.00
  -3  -4  -8   32.20    3.60
  -3  -4  -8   31.00    2.80
  -3  -4  -8   31.10    4.00
  -3   4  -9   13.40    2.50
  -3   4  -9   13.40    2.60
   3   4   9   13.50    2.30
  -3  -4  -9   13.40    2.50
  -3  -4  -9   14.00    2.20
   3   4  10    4.00    2.00
   3   4  10    0.80    2.10
  -3   4 -10    1.90    2.30
  -3   4 -10    2.80    2.30
  -3  -4 -10    1.10    1.80
  -3  -4 -10    2.50    1.70
  -3  -4 -10    0.30    2.70
  -3  -4 -10    4.40    2.50
  -3   4 -11   19.50    3.30
  -3   4 -11   16.60    3.40
  -3  -4 -11   12.90    3.10
  -3  -4 -11   14.70    2.40
  -3  -4 -11   14.80    3.00
  -3  -4 -11   22.50    2.70
   3   5 -13    2.00    2.40
   3   5 -13    5.10    2.60
  -3   5  13    1.30    3.70
  -3   5  13    2.40    3.00
   3  -5 -13    0.40    1.60
   3  -5 -13    1.90    2.70
  -3   5  12    9.20    3.00
   3   5 -12    8.70    2.40
  -3   5  12    5.80    3.00
   3   5 -12    8.40    2.50
   3  -5 -12    7.70    2.70
   3  -5 -12    6.30    2.90
  -3  -5  12   16.30    2.90
   3  -5 -12    7.50    1.90
   3  -5 -12    7.10    1.70
   3   5 -11    9.70    2.40
  -3   5  11    9.10    2.80
  -3   5  11   15.20    3.10
   3   5 -11   12.50    2.40
   3  -5 -11   12.80    1.70
   3  -5 -11    8.90    1.80
  -3  -5  11   16.80    2.70
   3  -5 -11   13.50    3.00
  -3   5  10   53.39    4.60
   3   5 -10   48.80    3.70
   3   5 -10   52.29    3.70
   3  -5 -10   49.50    3.20
   3  -5 -10   43.30    2.80
  -3  -5  10   49.90    4.00
   3  -5 -10   49.50    4.50
   3  -5 -10   49.60    2.70
   3   5  -9  145.19    5.30
   3   5  -9  140.69    5.40
  -3   5   9  142.49    6.20
  -3   5   9  134.59    4.40
  -3   5   9  136.89    6.30
   3  -5  -9  124.19    4.30
   3  -5  -9  140.89    4.50
   3  -5  -9  131.69    6.10
  -3  -5   9  134.79    5.80
   3   5  -8   26.50    3.00
  -3   5   8   34.60    2.20
  -3   5   8   38.70    3.80
  -3   5   8   36.30    3.80
   3   5  -8   36.20    3.10
  -3  -5   8   32.10    3.50
   3  -5  -8   35.30    3.60
   3  -5  -8   37.60    2.10
   3  -5  -8   33.00    1.90
  -3   5   7   45.00    3.80
  -3   5   7   43.10    2.10
   3   5  -7   43.00    2.90
  -3   5   7   46.30    3.60
   3   5  -7   42.30    2.90
  -3  -5   7   44.50    3.60
   3  -5  -7   43.20    3.50
   3  -5  -7   43.80    2.00
  -3   5   6   13.80    2.00
   3   5  -6   16.20    1.80
  -3   5   6   13.40    1.50
   3   5  -6   12.50    1.70
  -3   5   6   11.50    2.10
   3  -5  -6   12.60    2.00
  -3  -5   6   10.60    2.00
  -3   5   5   42.10    1.90
  -3   5   5   48.00    3.30
   3   5  -5   43.70    2.60
   3   5  -5   41.50    3.70
  -3   5   5   41.90    3.10
   3  -5  -5   42.80    1.90
  -3  -5   5   47.10    4.90
   3  -5  -5   46.10    3.10
  -3   5   4   86.29    3.90
  -3   5   4   78.99    2.70
   3   5  -4   87.29    3.70
   3   5  -4   80.79    3.20
  -3  -5   4   79.09    3.10
   3  -5  -4   78.39    2.70
   3  -5  -4   84.39    3.80
  -3  -5   4   83.79    3.90
  -3   5   3   32.60    1.70
  -3   5   3   35.50    2.70
   3   5  -3   34.50    2.20
   3   5  -3   29.60    2.40
   3   5  -3   36.10    2.10
   3   5  -3   35.00    2.10
  -3  -5   3   35.50    2.30
  -3  -5   3   34.50    2.10
  -3  -5   3   31.00    2.90
  -3  -5   3   34.70    1.90
   3  -5  -3   34.00    2.40
   3  -5  -3   32.00    2.40
   3  -5  -3   33.90    1.70
   3  -5  -3   35.10    2.60
  -3   5   2   98.99    4.00
  -3   5   2   99.39    3.30
   3   5  -2  107.89    3.50
  -3   5   2  100.89    3.70
   3   5  -2   96.99    3.60
   3   5  -2  104.29    3.70
   3   5  -2   95.59    3.80
  -3  -5   2  105.99    4.20
  -3  -5   2  103.09    3.60
  -3  -5   2  107.39    3.80
  -3  -5   2  101.39    3.30
  -3  -5   2  103.09    3.80
   3  -5  -2  103.19    3.90
   3  -5  -2   98.89    3.80
   3  -5  -2   99.59    3.20
   3  -5  -2   97.19    3.90
   3   5  -1  114.59    3.60
   3   5  -1  109.59    3.80
  -3   5   1  108.69    3.50
  -3   5   1  105.39    3.70
   3   5  -1  101.39    4.00
  -3   5   1  110.09    4.10
  -3  -5   1  114.99    3.80
   3  -5  -1  105.59    4.40
   3  -5  -1  113.89    4.00
  -3  -5   1  116.39    4.40
   3  -5  -1  107.69    3.50
  -3  -5   1  112.29    3.50
   3  -5  -1  113.39    3.90
  -3  -5   1  114.29    4.10
  -3   5   0   47.20    2.30
   3   5   0   51.29    2.60
  -3   5   0   46.50    2.60
   3   5   0   50.89    2.30
   3   5   0   46.00    2.70
  -3   5   0   47.80    1.90
  -3   5   0   46.20    2.30
   3   5   0   47.60    2.70
  -3  -5   0   48.40    2.40
  -3  -5   0   45.70    2.70
  -3  -5   0   46.00    3.00
   3  -5   0   50.09    2.50
   3  -5   0   46.30    2.50
  -3  -5   0   50.49    2.90
   3  -5   0   48.20    2.40
   3  -5   0   45.70    2.00
  -3  -5   0   49.80    2.10
   3   5   1   15.20    1.60
   3   5   1   14.80    2.60
  -3   5  -1   16.40    1.50
  -3   5  -1   12.40    1.50
  -3   5  -1   15.20    1.40
  -3   5  -1   14.40    1.70
   3   5   1   14.60    1.70
  -3   5  -1   14.70    1.80
   3  -5   1   15.50    1.60
  -3  -5  -1   13.20    1.70
  -3  -5  -1   15.90    1.70
   3  -5   1   17.60    1.90
  -3  -5  -1   14.80    2.30
   3  -5   1   14.00    2.20
  -3  -5  -1   15.50    1.60
   3  -5   1   14.10    1.60
  -3  -5  -1   14.60    2.20
  -3   5  -2  179.58    5.90
   3   5   2  196.78    5.70
  -3   5  -2  215.08    6.10
  -3   5  -2  203.48    5.80
   3   5   2  203.88    6.10
  -3   5  -2  199.88    5.80
  -3  -5  -2  207.08    6.50
   3  -5   2  198.88    5.80
   3  -5   2  196.38    5.80
  -3  -5  -2  195.18    5.70
  -3   5  -3   67.19    2.90
  -3   5  -3   65.19    3.10
   3   5   3   63.29    2.60
   3   5   3   58.99    3.50
  -3  -5  -3   56.49    2.60
  -3  -5  -3   68.59    3.50
  -3  -5  -3   62.89    3.60
   3  -5   3   65.89    2.90
   3   5   4    8.50    1.30
  -3   5  -4   10.30    1.70
  -3   5  -4   11.00    1.60
   3   5   4    9.20    1.60
   3  -5   4    7.20    1.60
  -3  -5  -4    5.90    1.80
  -3  -5  -4    6.20    1.70
  -3  -5  -4    8.10    1.40
  -3   5  -5   61.89    3.40
   3   5   5   53.59    3.30
  -3   5  -5   56.59    3.10
   3   5   5   59.19    2.90
  -3  -5  -5   54.09    2.60
   3  -5   5   56.19    3.20
  -3  -5  -5   58.69    4.00
  -3  -5  -5   61.49    3.80
   3   5   6  107.99    4.60
  -3   5  -6  105.39    4.50
  -3   5  -6  108.99    4.70
   3   5   6  114.99    5.50
  -3  -5  -6  109.69    5.50
  -3  -5  -6  110.89    5.10
   3  -5   6  107.09    4.60
  -3   5  -7   26.10    2.70
   3   5   7   23.30    2.80
  -3   5  -7   23.90    3.00
   3   5   7   28.10    3.20
  -3  -5  -7   24.40    3.70
  -3  -5  -7   21.70    3.10
  -3  -5  -7   24.20    2.60
   3   5   8   36.60    3.20
  -3   5  -8   40.30    3.60
  -3   5  -8   43.80    3.60
   3   5   8   47.80    3.60
  -3  -5  -8   45.60    4.10
  -3  -5  -8   40.80    3.20
  -3  -5  -8   40.80    3.00
   3   5   9    6.10    2.00
  -3   5  -9   10.30    2.50
   3   5   9    6.60    2.30
  -3   5  -9    6.30    2.20
  -3  -5  -9    6.70    4.20
  -3  -5  -9    6.70    1.90
  -3  -5  -9    4.70    2.60
  -3  -5  -9    7.30    1.90
  -3   5 -10    5.20    2.40
   3   5  10    4.10    2.30
   3   5  10    1.80    2.20
  -3   5 -10    1.00    2.50
  -3  -5 -10    1.90    2.50
  -3  -5 -10    2.00    2.40
  -3  -5 -10    4.50    1.90
  -3  -5 -10    6.80    2.00
   3   5  11    3.10    2.20
  -3   5 -11   -0.20    2.20
  -3   5 -11   -4.90    2.40
  -3  -5 -11    0.30    2.00
  -3  -5 -11    3.40    2.00
  -3  -5 -11   -1.50    2.70
  -3  -5 -11   -2.80    2.50
   3   6 -13   16.50    4.80
   3   6 -13   13.10    3.00
   3  -6 -13   15.90    3.60
   3  -6 -13   14.10    2.30
   3   6 -12    8.70    2.60
  -3   6  12    6.50    3.30
   3   6 -12   11.00    4.00
  -3   6  12    3.30    3.00
  -3  -6  12   11.10    2.60
   3  -6 -12    6.20    1.70
   3  -6 -12    4.10    3.00
   3  -6 -12    3.00    2.90
  -3   6  11   12.50    3.10
   3   6 -11    8.60    2.40
   3   6 -11   12.80    2.60
  -3   6  11   13.80    3.20
   3  -6 -11   14.20    3.30
   3  -6 -11   13.90    1.80
   3  -6 -11    8.00    2.80
  -3  -6  11   17.60    4.40
  -3   6  10    6.50    1.50
   3   6 -10    8.70    2.20
  -3   6  10    5.40    2.70
   3   6 -10    4.00    2.10
  -3   6  10    8.80    2.80
   3  -6 -10    8.60    1.80
   3  -6 -10    4.90    2.60
  -3  -6  10    9.00    2.40
   3   6  -9    7.20    2.10
   3   6  -9   14.10    2.40
  -3   6   9   11.10    4.50
  -3   6   9   12.90    1.60
  -3   6   9   16.20    3.00
   3  -6  -9   13.20    1.40
   3  -6  -9   10.30    2.90
   3  -6  -9   13.70    1.60
  -3  -6   9   13.20    2.50
   3   6  -8   16.20    2.20
   3   6  -8   14.00    2.20
  -3   6   8   14.00    2.70
  -3   6   8   14.40    1.60
  -3   6   8   10.40    2.50
   3  -6  -8   12.10    2.60
  -3  -6   8   16.30    2.70
   3  -6  -8   13.00    1.50
   3   6  -7   29.30    2.80
  -3   6   7   31.20    3.60
  -3   6   7   31.40    2.10
   3   6  -7   33.20    3.00
  -3   6   7   33.90    3.80
  -3  -6   7   27.60    3.60
   3  -6  -7   29.90    3.50
   3  -6  -7   23.70    1.80
   3   6  -6   17.20    1.90
  -3   6   6   17.10    2.40
  -3   6   6   18.00    2.50
   3   6  -6   20.90    2.20
  -3   6   6   17.40    1.70
   3  -6  -6   13.30    1.50
  -3  -6   6   14.50    2.30
   3  -6  -6   13.70    2.20
   3   6  -5   39.80    2.60
   3   6  -5   38.60    2.80
  -3   6   5   43.30    3.40
  -3   6   5   36.40    2.00
   3  -6  -5   35.00    1.90
  -3  -6   5   34.40    3.40
   3  -6  -5   36.80    3.20
  -3   6   4  277.47    8.80
   3   6  -4  277.17    8.00
  -3   6   4  276.17    7.70
   3   6  -4  286.67    8.20
   3  -6  -4  288.47    8.70
   3  -6  -4  272.67    7.60
  -3  -6   4  277.67    8.70
   3   6  -3   26.70    2.00
  -3   6   3   24.40    2.70
  -3   6   3   27.30    1.80
   3   6  -3   28.20    2.30
   3  -6  -3   26.50    1.70
  -3  -6   3   28.40    2.30
   3  -6  -3   30.60    4.40
  -3  -6   3   25.30    1.80
  -3  -6   3   30.50    3.10
  -3  -6   3   25.50    2.00
  -3   6   2   72.89    2.70
   3   6  -2   68.49    3.10
   3   6  -2   68.89    2.90
  -3   6   2   71.49    3.50
   3  -6  -2   68.49    2.60
   3  -6  -2   73.09    3.50
  -3  -6   2   71.89    3.20
  -3  -6   2   74.79    3.80
  -3  -6   2   66.49    2.90
  -3  -6   2   73.09    3.30
   3   6  -1  134.19    4.80
   3   6  -1  146.19    4.30
  -3   6   1  125.39    4.50
  -3   6   1  134.59    4.30
  -3   6   1  137.29    4.90
  -3  -6   1  135.19    5.20
  -3  -6   1  133.09    4.10
   3  -6  -1  135.49    4.80
  -3  -6   1  141.09    4.90
   3  -6  -1  133.89    4.20
   3  -6  -1  138.59    4.80
  -3  -6   1  136.79    4.80
   3  -6  -1  136.79    4.70
   3   6   0   56.29    2.50
   3   6   0   51.49    3.00
  -3   6   0   50.69    2.50
  -3   6   0   53.59    2.90
  -3   6   0   54.49    2.50
   3  -6   0   52.69    2.40
  -3  -6   0   53.29    3.40
  -3  -6   0   56.29    3.20
   3  -6   0   57.09    2.90
   3  -6   0   57.89    3.20
   3  -6   0   50.59    2.60
  -3  -6   0   52.79    2.20
   3   6   1  126.09    4.40
  -3   6  -1  116.39    4.50
  -3   6  -1  126.19    4.30
  -3   6  -1  126.79    4.30
  -3   6  -1  125.69    3.90
  -3   6  -1  122.99    3.90
   3   6   1  129.49    4.00
   3  -6   1  128.89    4.50
  -3  -6  -1  123.79    3.90
  -3  -6  -1  124.69    4.90
  -3  -6  -1  132.59    5.00
   3  -6   1  124.49    4.30
  -3   6  -2   47.10    2.30
  -3   6  -2   52.49    2.40
   3   6   2   50.49    2.80
  -3   6  -2   55.39    2.80
  -3   6  -2   52.49    2.50
   3  -6   2   55.09    2.80
  -3  -6  -2   54.29    3.50
  -3  -6  -2   56.09    3.40
   3   6   3   32.20    2.50
   3   6   3   30.30    2.00
  -3   6  -3   25.80    1.80
  -3   6  -3   32.40    2.60
  -3   6  -3   32.10    2.20
  -3  -6  -3   30.00    3.20
  -3  -6  -3   28.60    3.10
  -3  -6  -3   23.30    1.90
   3  -6   3   25.80    2.30
  -3   6  -4    7.20    1.70
   3   6   4    5.30    1.30
   3   6   4    6.70    1.70
  -3   6  -4    5.10    1.40
  -3  -6  -4    6.20    2.10
  -3  -6  -4    4.50    1.60
  -3  -6  -4    5.80    1.90
   3   6   5   39.10    3.10
  -3   6  -5   43.80    2.90
  -3   6  -5   44.30    3.30
   3   6   5   42.90    2.60
  -3  -6  -5   44.70    3.90
  -3  -6  -5   31.80    2.30
  -3  -6  -5   38.90    3.80
   3   6   6   14.50    2.20
  -3   6  -6   11.60    2.10
   3   6   6   15.50    2.20
  -3   6  -6   14.60    2.30
  -3  -6  -6   14.30    2.50
  -3  -6  -6   11.80    2.60
  -3   6  -7   16.90    2.40
   3   6   7   15.30    2.40
   3   6   7   16.30    2.10
  -3  -6  -7   16.40    3.40
  -3  -6  -7   17.10    2.80
  -3  -6  -7   14.20    2.00
  -3   6  -8    3.10    2.10
   3   6   8    5.90    1.90
   3   6   8    6.50    2.60
  -3   6  -8    4.60    2.10
  -3  -6  -8    7.70    2.60
  -3  -6  -8    7.30    1.80
  -3  -6  -8    7.70    2.60
   3   6   9   11.00    2.10
   3   6   9   11.70    2.60
  -3   6  -9    9.40    2.50
  -3   6  -9   10.90    2.60
  -3  -6  -9   11.00    3.10
  -3  -6  -9    8.90    2.10
  -3  -6  -9    9.50    2.10
  -3  -6  -9    8.30    2.60
   3   6  10    3.60    2.30
  -3   6 -10    5.90    3.30
  -3   6 -10    2.90    2.70
  -3  -6 -10    2.30    1.90
  -3  -6 -10    4.50    3.00
  -3  -6 -10    4.30    2.70
  -3   6 -11   24.00    3.50
  -3   6 -11   21.50    3.20
  -3  -6 -11   19.90    5.90
  -3  -6 -11   19.00    2.70
  -3  -6 -11   19.40    2.80
   3   7 -12   -0.40    2.20
   3  -7 -12    1.50    2.90
  -3  -7  12    6.50    2.40
   3   7 -11   17.70    2.80
  -3   7  11   16.80    3.60
   3   7 -11   19.20    2.90
   3  -7 -11   20.00    3.60
   3  -7 -11   21.00    2.40
   3  -7 -11   15.40    3.20
  -3  -7  11   29.90    3.90
   3   7 -10   12.60    2.40
   3   7 -10   12.60    2.40
  -3   7  10   11.00    3.00
  -3   7  10   13.00    2.40
   3  -7 -10   13.10    1.70
  -3  -7  10   13.80    3.20
   3  -7 -10   10.60    3.00
   3   7  -9   42.30    3.70
  -3   7   9   31.10    4.50
  -3   7   9   34.90    2.60
   3   7  -9   38.10    3.40
   3  -7  -9   38.20    4.40
  -3  -7   9   48.50    4.20
   3  -7  -9   38.40    2.70
  -3   7   8    1.40    2.20
  -3   7   8    2.80    1.40
   3   7  -8    0.10    1.70
   3  -7  -8    1.60    1.10
  -3  -7   8    3.60    2.10
   3  -7  -8    3.00    2.30
  -3   7   7   30.60    2.30
   3   7  -7   34.30    3.20
  -3   7   7   32.90    4.00
   3   7  -7   34.50    3.00
  -3  -7   7   32.60    3.80
   3  -7  -7   30.40    2.10
   3  -7  -7   30.30    3.90
  -3   7   6   27.30    2.20
   3   7  -6   26.80    2.90
   3   7  -6   30.20    2.70
  -3   7   6   28.40    3.70
  -3  -7   6   25.30    3.60
   3  -7  -6   28.50    1.90
   3  -7  -6   29.20    3.50
   3   7  -5   25.80    2.80
   3   7  -5   24.20    2.40
  -3   7   5   25.00    2.00
  -3   7   5   23.10    3.40
  -3  -7   5   27.80    3.60
   3  -7  -5   26.30    3.30
   3  -7  -5   23.70    1.80
   3   7  -4   15.50    1.90
  -3   7   4   15.70    1.90
  -3   7   4   16.20    2.30
   3   7  -4   15.40    1.70
   3  -7  -4   13.80    2.20
  -3  -7   4   14.10    2.30
   3  -7  -4   13.80    1.60
   3   7  -3  167.38    5.30
  -3   7   3  163.38    5.20
  -3   7   3  174.38    6.30
   3   7  -3  174.68    5.70
   3  -7  -3  175.18    6.20
  -3  -7   3  178.08    6.40
  -3  -7   3  177.78    5.70
   3  -7  -3  159.98    5.10
  -3  -7   3  166.28    5.60
  -3   7   2    6.20    1.30
  -3   7   2    9.90    1.90
   3   7  -2    8.50    1.40
   3   7  -2    6.40    1.50
   3  -7  -2   10.20    1.90
  -3  -7   2    7.40    1.10
  -3  -7   2    6.40    1.40
   3  -7  -2    6.40    1.10
  -3  -7   2    6.80    2.00
  -3  -7   2    8.10    1.60
   3   7  -1   38.10    2.60
   3   7  -1   38.60    2.30
  -3   7   1   40.60    3.00
  -3   7   1   35.80    2.30
  -3  -7   1   34.20    3.20
  -3  -7   1   36.60    3.50
  -3   7   0   11.60    1.80
   3   7   0   12.40    1.50
   3   7   0   12.50    1.80
  -3   7   0   13.20    1.80
  -3  -7   0   10.30    1.90
  -3  -7   0    9.70    1.10
  -3  -7   0   10.70    2.00
   3  -7   0   12.20    1.80
   3  -7   0   14.10    2.10
  -3   7  -1   79.99    2.90
  -3   7  -1   87.39    3.60
   3   7   1   79.69    3.60
  -3   7  -1   80.59    3.00
  -3   7  -1   76.09    3.20
  -3   7  -1   84.69    3.60
  -3  -7  -1   85.19    4.40
   3  -7   1   84.49    3.50
   3  -7   1   83.89    5.00
  -3  -7  -1   87.79    4.30
   3   7   2   30.90    2.70
  -3   7  -2   27.00    2.00
  -3   7  -2   25.80    2.00
  -3   7  -2   30.10    2.60
  -3   7  -2   29.90    2.10
  -3  -7  -2   32.90    3.30
  -3  -7  -2   32.90    3.50
   3  -7   2   29.10    2.70
  -3   7  -3   49.00    2.70
  -3   7  -3   43.80    2.40
  -3   7  -3   48.60    3.10
   3   7   3   48.60    3.20
   3  -7   3   48.50    3.10
  -3  -7  -3   50.99    3.90
  -3  -7  -3   46.40    3.80
  -3   7  -4   13.30    1.80
   3   7   4   20.30    2.30
  -3   7  -4   20.70    2.30
  -3   7  -4   18.40    2.00
  -3  -7  -4   14.90    2.60
   3  -7   4   18.20    2.00
  -3  -7  -4   17.60    2.60
   3   7   5   17.80    2.30
  -3   7  -5   21.30    2.20
  -3   7  -5   17.10    2.30
  -3  -7  -5   16.50    2.80
  -3  -7  -5   17.10    2.70
  -3   7  -6    7.70    1.90
   3   7   6   11.90    2.20
  -3   7  -6   13.70    2.30
  -3  -7  -6   11.00    2.70
  -3  -7  -6   13.60    2.80
  -3   7  -7   24.00    2.90
   3   7   7   21.70    2.70
  -3   7  -7   21.30    2.50
  -3  -7  -7   19.60    3.20
  -3  -7  -7   24.40    3.40
   3   7   8    3.10    2.10
  -3   7  -8    4.60    2.00
  -3   7  -8    7.80    2.60
   3   7   8    5.70    1.80
  -3  -7  -8    8.00    1.80
  -3  -7  -8    1.70    2.70
  -3  -7  -8    5.50    2.70
  -3   7  -9   18.00    3.10
  -3   7  -9   16.30    2.80
   3   7   9   21.30    3.00
   3   7   9   23.30    2.90
  -3  -7  -9   20.20    2.60
  -3  -7  -9   18.30    3.30
  -3  -7  -9   15.90    3.50
  -3  -7  -9   21.80    2.40
  -3   7 -10   -0.30    2.30
  -3   7 -10    0.60    2.30
   3   7  10    2.30    2.40
  -3  -7 -10    2.40    2.00
  -3  -7 -10   -2.30    1.90
  -3  -7 -10   -1.40    2.80
  -3   8  11    7.70    1.80
   3   8 -11   11.50    4.20
   3  -8 -11    5.80    3.10
   3  -8 -11    9.60    4.20
   3  -8 -11    6.80    1.90
  -3   8  10    7.40    1.60
   3   8 -10    8.50    2.40
   3   8 -10    3.00    2.20
  -3   8  10    3.80    2.70
   3  -8 -10    9.00    1.70
   3  -8 -10    3.80    2.80
   3  -8 -10    5.10    3.00
  -3  -8  10   11.10    2.60
   3   8  -9   46.30    3.70
   3   8  -9   48.90    4.00
  -3   8   9   43.80    2.90
  -3   8   9   46.60    5.00
   3  -8  -9   47.70    4.90
  -3   8   8   23.10    3.40
   3   8  -8   24.60    3.10
   3   8  -8   27.10    3.40
  -3   8   8   21.20    3.40
  -3  -8   8   28.80    4.00
   3  -8  -8   21.00    3.20
   3   8  -7   36.00    3.60
  -3   8   7   35.90    4.30
  -3   8   7   39.20    2.60
   3   8  -7   33.10    3.10
  -3  -8   7   36.90    4.20
   3  -8  -7   33.30    4.30
  -3   8   6   25.70    2.30
   3   8  -6   22.50    2.70
   3   8  -6   26.10    2.70
  -3   8   6   23.40    3.70
  -3  -8   6   23.00    2.90
   3  -8  -6   22.00    3.10
  -3   8   5   58.59    4.30
   3   8  -5   65.59    3.80
  -3   8   5   61.39    3.00
   3   8  -5   54.59    3.20
  -3  -8   5   61.09    4.50
   3  -8  -5   62.79    4.40
   3   8  -4   13.40    1.70
   3   8  -4   12.40    2.10
  -3   8   4   16.20    2.60
  -3   8   4   14.40    1.70
   3  -8  -4   11.30    2.30
  -3  -8   4   12.40    2.50
  -3   8   3   27.30    2.30
   3   8  -3   29.80    2.90
  -3   8   3   26.40    3.30
  -3  -8   3   27.40    2.80
   3  -8  -3   30.70    3.40
  -3  -8   3   27.30    3.80
   3   8  -2   85.39    4.00
  -3   8   2   89.09    3.60
  -3   8   2   88.59    4.50
   3   8  -2   84.59    3.40
  -3  -8   2   87.29    4.20
  -3  -8   2   90.19    4.90
   3  -8  -2   84.49    4.50
  -3  -8   2   82.79    3.20
  -3   8   1  172.08    5.60
   3   8  -1  176.18    5.90
   3   8  -1  168.68    5.40
  -3   8   1  175.38    6.30
  -3  -8   1  171.98    6.30
  -3  -8   1  170.08    5.20
  -3  -8   1  175.08    6.80
   3  -8  -1  180.78    6.40
  -3   8   0   59.39    4.10
   3   8   0   65.59    3.40
  -3   8   0   63.09    3.30
   3  -8   0   59.99    3.70
  -3  -8   0   63.59    3.90
  -3  -8   0   59.49    4.20
  -3   8  -1   50.19    3.10
   3   8   1   54.79    3.30
  -3   8  -1   51.59    3.10
   3  -8   1   60.49    3.10
  -3  -8  -1   53.49    3.80
   3  -8   1   55.99    3.60
  -3  -8  -1   55.59    4.20
   3   8   2    8.20    1.80
  -3   8  -2    6.90    1.30
  -3   8  -2    7.20    1.80
  -3  -8  -2    7.10    2.10
  -3  -8  -2    8.40    2.40
  -3   8  -3   50.49    2.90
   3   8   3   51.79    3.50
  -3   8  -3   56.99    3.60
   3  -8   3   49.80    3.50
  -3  -8  -3   54.39    4.30
  -3  -8  -3   59.79    4.40
   3   8   4   10.90    2.10
  -3   8  -4    9.80    1.70
  -3   8  -4   14.90    2.20
  -3  -8  -4   10.60    2.60
   3  -8   4    9.50    1.90
  -3  -8  -4   12.70    2.60
  -3   8  -5   64.49    3.50
  -3   8  -5   61.99    4.00
   3   8   5   67.99    3.90
  -3  -8  -5   62.09    4.90
  -3  -8  -5   64.39    4.90
   3  -8   5   60.89    3.70
  -3   8  -6    3.70    2.20
  -3   8  -6    3.90    1.80
   3   8   6    2.70    1.90
  -3  -8  -6    2.10    2.50
  -3  -8  -6    0.00    2.40
  -3   8  -7   33.90    3.40
  -3   8  -7   34.30    3.80
   3   8   7   36.40    3.70
  -3  -8  -7   29.70    4.80
  -3  -8  -7   33.40    3.90
   3   8   8    0.40    2.10
  -3   8  -8    0.00    1.90
  -3   8  -8   -0.20    2.10
  -3  -8  -8   -1.40    2.60
  -3  -8  -8    1.20    2.70
  -3   8  -9    3.10    2.50
   3   8   9    9.20    2.50
  -3   8  -9    4.60    2.30
  -3  -8  -9    6.80    3.10
  -3  -8  -9    3.40    3.90
   3   9 -10    7.00    2.40
  -3   9  10   12.30    1.80
  -3   9  10    8.40    3.70
   3  -9 -10   10.50    3.70
   3  -9 -10    8.90    3.30
   3  -9 -10   10.60    1.80
   3   9  -9   21.60    3.00
   3   9  -9   16.10    2.60
  -3   9   9   23.20    2.60
  -3   9   9   15.70    3.40
   3  -9  -9   16.50    3.40
  -3  -9   9   23.10    3.20
   3  -9  -9   18.90    3.60
  -3   9   8    0.50    2.40
   3   9  -8   -2.20    1.50
   3   9  -8    1.20    2.10
  -3   9   8    0.80    1.40
   3  -9  -8   -2.40    2.60
  -3  -9   8    2.10    2.20
   3   9  -7   43.60    3.70
  -3   9   7   36.80    4.50
  -3   9   7   45.10    2.90
  -3  -9   7   33.10    5.80
   3  -9  -7   35.50    4.70
   3   9  -6   -0.10    1.60
  -3   9   6    0.10    2.00
   3   9  -6    1.90    1.90
  -3   9   6    2.00    1.40
   3  -9  -6   -0.20    2.30
  -3  -9   6    1.90    2.30
   3   9  -5   39.10    3.40
  -3   9   5   33.00    2.70
   3   9  -5   27.30    2.80
  -3  -9   5   28.20    4.30
   3   9  -4    5.60    1.60
  -3   9   4    5.30    1.60
   3   9  -4    6.60    2.10
  -3   9   4    5.20    2.20
  -3  -9   4    7.80    1.80
   3  -9  -4    5.70    2.30
  -3  -9   4    6.30    2.40
  -3   9   3   71.59    4.50
   3   9  -3   76.99    4.00
  -3   9   3   72.99    3.50
   3   9  -3   73.89    3.40
   3  -9  -3   77.09    4.70
  -3  -9   3   74.19    4.00
  -3  -9   3   77.09    5.00
   3   9  -2   55.19    3.50
   3   9  -2   56.69    3.00
  -3   9   2   51.59    3.90
  -3   9   2   53.99    3.10
   3  -9  -2   56.09    4.10
  -3  -9   2   56.79    3.70
  -3  -9   2   55.49    4.50
  -3   9   1   33.00    3.30
  -3   9   1   36.50    2.70
   3   9  -1   28.20    3.10
  -3  -9   1   30.50    3.40
   3  -9  -1   31.30    3.60
  -3  -9   1   33.70    2.00
  -3  -9   1   35.10    4.20
  -3   9   0   32.60    3.10
  -3   9   0   34.00    2.90
   3   9   0   36.30    3.20
  -3  -9   0   32.50    3.50
  -3  -9   0   32.50    4.30
   3  -9   0   33.40    3.70
  -3   9  -1   73.49    3.80
   3   9   1   69.89    3.90
  -3   9  -1   75.69    3.80
   3  -9   1   73.09    4.40
  -3  -9  -1   79.99    4.60
  -3  -9  -1   70.59    4.90
  -3   9  -2   22.40    2.80
   3   9   2   24.40    3.00
  -3   9  -2   21.60    2.10
   3  -9   2   20.80    2.50
  -3  -9  -2   21.30    2.90
  -3  -9  -2   20.70    3.20
  -3   9  -3   75.09    4.10
  -3   9  -3   67.59    3.30
   3   9   3   73.39    4.10
   3  -9   3   73.59    4.30
  -3  -9  -3   73.79    5.10
  -3   9  -4    4.40    2.00
   3   9   4    4.10    1.90
  -3   9  -4    4.20    1.50
  -3  -9  -4    3.30    2.40
  -3  -9  -4    2.20    2.40
   3  -9   4    2.30    1.90
   3   9   5   37.80    4.50
  -3   9  -5   42.50    3.80
  -3   9  -5   34.20    2.90
  -3  -9  -5   30.60    4.70
   3  -9   5   38.90    3.40
  -3  -9  -5   38.10    4.50
  -3   9  -6    1.40    2.10
  -3   9  -6    1.60    1.70
   3   9   6    2.60    2.10
  -3  -9  -6    1.20    2.60
  -3  -9  -6    1.20    2.80
  -3   9  -7   17.10    2.90
   3   9   7   16.70    2.70
  -3   9  -7   14.60    2.30
  -3  -9  -7   11.90    3.10
  -3  -9  -7   10.00    3.20
  -3   9  -8    7.90    2.70
   3   9   8    8.10    2.50
  -3   9  -8   10.70    2.30
  -3  -9  -8    5.60    3.20
  -3  -9  -8    3.60    3.10
  -3  10   9   15.20    3.60
   3  10  -9   14.90    2.60
   3  10  -9   19.60    3.10
  -3  10   9   18.10    2.10
   3 -10  -9   14.70    3.70
   3 -10  -9   15.70    3.60
   3  10  -8    3.00    2.20
   3  10  -8    3.40    2.00
  -3  10   8    0.80    2.60
  -3  10   8    2.40    1.50
   3 -10  -8    0.40    2.70
  -3 -10   8    7.90    2.70
   3  10  -7   31.10    3.70
  -3  10   7   34.30    2.90
  -3  10   7   29.50    4.50
   3  10  -7   27.50    3.20
  -3 -10   7   32.90    4.60
   3 -10  -7   31.00    3.90
   3 -10  -7   27.80    3.90
  -3  10   6   -1.10    2.10
   3  10  -6    1.00    2.00
   3  10  -6   -0.60    1.60
  -3  10   6    0.30    1.50
   3 -10  -6    3.40    2.60
  -3 -10   6   -1.60    2.40
  -3  10   5   55.59    3.30
   3  10  -5   49.90    3.30
  -3  10   5   53.89    4.60
   3  10  -5   59.79    4.00
  -3 -10   5   50.89    4.90
   3 -10  -5   56.69    5.00
   3  10  -4    9.70    2.20
  -3  10   4    5.60    2.30
   3  10  -4    6.60    1.70
  -3  10   4    7.50    1.70
   3 -10  -4    7.20    2.50
  -3 -10   4    7.00    1.90
  -3 -10   4    6.20    2.50
   3  10  -3   72.49    3.60
  -3  10   3   72.49    4.80
   3  10  -3   74.29    4.20
  -3  10   3   75.39    3.70
  -3 -10   3   71.59    5.40
  -3 -10   3   78.59    4.20
   3  10  -2   18.40    2.60
  -3  10   2   20.30    3.30
  -3  10   2   21.10    2.70
   3  10  -2   19.00    2.00
  -3 -10   2   21.00    2.70
  -3 -10   2   14.30    2.90
   3 -10  -2   18.00    2.80
  -3  10   1  103.69    4.40
   3  10  -1  110.39    5.00
  -3  10   1  102.09    5.10
  -3 -10   1  104.09    5.80
   3 -10  -1  105.79    5.50
  -3 -10   1  110.99    5.30
   3  10   0    8.50    2.70
  -3  10   0   10.30    1.90
  -3  10   0   12.70    2.20
  -3 -10   0    9.70    2.40
  -3 -10   0    9.90    2.80
   3 -10   0    7.80    2.40
  -3  10  -1   52.79    3.50
  -3  10  -1   52.49    3.50
   3  10   1   55.79    4.60
  -3 -10  -1   49.10    4.30
   3 -10   1   52.69    3.50
  -3 -10  -1   50.49    4.80
   3 -10   1   54.79    4.40
  -3  10  -2    6.10    2.10
   3  10   2    6.20    2.10
   3 -10   2    3.30    2.30
  -3 -10  -2    5.40    2.50
  -3 -10  -2    4.00    2.30
  -3  10  -3   32.60    3.40
   3  10   3   31.80    3.30
  -3  10  -3   31.20    2.60
  -3 -10  -3   34.30    4.60
   3 -10   3   27.90    3.80
  -3 -10  -3   38.90    4.40
  -3  10  -4   -0.90    1.90
   3  10   4   -0.80    1.80
  -3  10  -4    0.90    1.40
  -3 -10  -4   -1.20    2.40
  -3 -10  -4    0.30    2.20
   3 -10   4   -4.00    1.90
  -3  10  -5   20.90    2.90
  -3  10  -5   21.70    2.30
   3  10   5   22.40    2.80
  -3 -10  -5   21.20    3.70
  -3 -10  -5   18.10    3.40
   3 -10   5   25.40    3.50
   3  10   6    3.80    2.20
  -3  10  -6    8.60    2.00
  -3  10  -6    1.80    2.20
  -3 -10  -6   -0.60    2.60
   3 -10   6    9.00    2.00
  -3 -10  -6    0.10    2.50
  -3  10  -7   21.70    3.20
  -3  10  -7   19.30    2.60
   3  10   7   23.40    3.00
  -3 -10  -7   12.40    5.70
  -3 -10  -7   13.80    3.40
  -3  11   8    1.60    2.90
   3  11  -8   -0.70    2.20
   3  11  -8   -1.60    1.80
  -3  11   8    2.60    1.60
   3 -11  -8    1.00    3.00
   3 -11  -8   -4.10    2.60
  -3 -11   8    4.10    2.60
   3  11  -7   15.90    2.40
  -3  11   7   24.70    2.80
  -3 -11   7   23.50    3.50
   3 -11  -7   22.70    4.60
  -3  11   6    0.10    2.40
  -3  11   6    1.20    1.60
   3  11  -6   -0.60    1.60
   3  11  -6   -0.10    2.10
  -3 -11   6    1.30    2.80
   3 -11  -6    0.40    2.80
   3 -11  -6   -0.70    2.40
   3  11  -5   25.60    3.10
   3  11  -5   30.80    3.70
  -3  11   5   31.00    3.00
  -3  11   5   30.80    4.40
   3 -11  -5   32.70    4.40
  -3 -11   5   26.50    3.70
   3 -11  -5   26.50    3.70
  -3  11   4    4.50    2.40
   3  11  -4    2.80    1.70
  -3  11   4    4.10    1.70
   3  11  -4    6.10    2.20
  -3 -11   4    3.20    1.90
   3 -11  -4    4.60    2.40
  -3 -11   4    0.90    2.60
   3 -11  -4    6.40    2.70
  -3  11   3   25.40    3.80
   3  11  -3   27.50    3.40
   3  11  -3   26.90    2.40
  -3  11   3   27.30    2.90
  -3 -11   3   21.30    3.30
  -3 -11   3   27.30    3.70
   3 -11  -3   24.80    3.80
   3 -11  -3   19.70    3.20
  -3  11   2   -0.70    2.00
   3  11  -2    0.10    1.80
  -3  11   2    1.20    1.60
   3 -11  -2    0.20    2.40
  -3 -11   2   -2.70    1.70
  -3 -11   2   -3.80    2.30
  -3  11   1   28.70    3.00
  -3  11   1   23.80    3.40
   3  11  -1   28.30    3.00
   3 -11  -1   28.50    3.40
  -3 -11   1   29.80    3.90
  -3 -11   1   25.30    3.70
   3 -11  -1   27.50    3.50
   3  11   0    2.40    1.90
  -3  11   0   -1.40    1.60
  -3  11   0    2.40    1.80
  -3 -11   0   -0.90    2.00
   3 -11   0    2.40    1.80
  -3 -11   0    1.50    2.70
  -3  11  -1   34.20    3.30
   3  11   1   27.40    3.00
  -3  11  -1   24.90    3.10
  -3 -11  -1   27.80    4.00
  -3 -11  -1   24.20    3.60
   3 -11   1   30.60    3.20
   3 -11   1   24.30    3.20
   3  11   2    7.10    2.20
  -3  11  -2    8.90    2.20
  -3 -11  -2    5.60    2.90
  -3 -11  -2    8.10    2.60
   3 -11   2    1.20    2.30
   3  11   3   38.20    3.70
  -3  11  -3   36.20    2.70
  -3  11  -3   43.10    3.90
  -3 -11  -3   35.90    5.10
  -3 -11  -3   36.60    4.70
   3 -11   3   29.50    3.40
   3  11   4    3.80    2.10
  -3  11  -4    2.20    2.20
  -3  11  -4    1.50    1.50
  -3 -11  -4   -1.40    2.80
  -3 -11  -4    2.40    2.60
   3 -11   4   -1.00    2.20
  -3  11  -5   22.30    2.90
  -3  11  -5   27.50    3.40
   3 -11   5   30.70    4.00
  -3  11  -6    9.00    2.70
   3  11   6   12.60    2.60
  -3  11  -6    6.70    1.90
  -3 -11  -6    5.90    3.10
  -3 -11  -6    4.60    3.20
  -3  12   6    7.30    2.60
   3  12  -6    3.40    2.00
  -3  12   6    5.90    2.80
   3  12  -6    3.70    2.40
   3 -12  -6    2.00    3.10
  -3 -12   6   -1.20    3.00
   3 -12  -6    3.60    2.90
  -3  12   5   13.60    3.20
   3  12  -5   13.70    3.00
   3 -12  -5    8.70    3.70
  -3 -12   5    8.40    3.20
   3 -12  -5    5.40    2.90
  -3  12   4   19.50    3.40
   3  12  -4   16.80    2.30
  -3  12   4   21.10    2.70
   3  12  -4   22.90    3.00
  -3 -12   4   17.70    2.70
  -3 -12   4   14.10    3.40
   3 -12  -4   19.40    3.40
   3 -12  -4   19.40    3.60
  -3  12   3   14.10    2.20
   3  12  -3    9.00    2.10
  -3  12   3   13.10    2.70
   3  12  -3   12.00    2.60
   3 -12  -3    5.70    2.50
   3 -12  -3    4.60    2.90
  -3 -12   3   11.90    3.50
  -3 -12   3   10.70    2.30
  -3  12   2    1.90    2.00
   3  12  -2    1.80    2.10
  -3  12   2    2.30    1.80
  -3 -12   2   -1.60    2.80
   3 -12  -2   -1.50    2.00
  -3 -12   2   -2.00    3.00
   3 -12  -2   -2.80    2.40
  -3  12   1    9.40    2.10
  -3  12   1    2.80    2.10
   3  12  -1    5.50    2.30
  -3 -12   1    6.80    3.20
   3 -12  -1    4.50    2.80
   3 -12  -1    6.40    2.30
  -3 -12   1    6.30    2.30
  -3  12   0    1.60    2.10
   3  12   0    3.40    2.20
  -3  12   0    1.30    1.90
  -3 -12   0   -0.80    2.10
   3 -12   0   -3.50    2.50
  -3 -12   0   -3.90    2.70
   3 -12   0    3.50    2.00
   3  12   1    3.50    2.20
  -3  12  -1    1.70    1.70
  -3  12  -1    2.50    2.00
   3 -12   1   -2.30    2.40
   3 -12   1    1.60    1.80
  -3 -12  -1    1.60    2.40
  -3 -12  -1   -6.40    2.90
  -3  12  -2    9.90    2.40
   3  12   2   10.90    2.50
  -3 -12  -2    4.80    3.50
  -3 -12  -2    7.20    2.90
   3 -12   2    3.40    2.70
   3  12   3    6.70    2.40
  -3  12  -3    8.30    2.50
   3 -12   3    1.20    2.70
  -3 -12  -3    1.20    3.20
  -3 -12  -3    8.20    2.90
  -3  12  -4    4.60    3.00
   3  12   4    2.80    2.30
  -3  12  -4    2.80    1.60
   3 -12   4   -0.30    2.60
  -3 -12  -4    3.90    2.90
  -3 -12  -4   -4.50    2.80
  -3  13   4    3.40    1.80
   3  13  -4   -0.20    2.40
  -3  13   4    0.10    2.60
  -3 -13   4   -3.70    3.00
   3 -13  -4   -6.00    2.90
  -3  13   3   22.80    2.60
   3  13  -3   23.70    3.10
  -3  13   3   20.20    3.30
  -3 -13   3   16.10    2.90
  -3 -13   3   21.30    4.10
   3 -13  -3   11.90    5.90
   3 -13  -3   16.50    3.20
  -3  13   2   30.10    3.30
   3  13  -2   31.80    4.00
  -3  13   2   20.80    3.20
   3 -13  -2   23.70    3.50
  -3 -13   2   23.60    3.30
   3 -13  -2   17.50    3.70
  -3 -13   2   23.30    4.30
   3  13  -1    9.80    2.80
  -3  13   1    7.20    2.10
  -3  13   1    6.90    2.30
  -3 -13   1    1.50    3.40
  -3 -13   1    3.80    2.40
   3 -13  -1    6.20    2.40
   3 -13  -1    0.80    3.00
  -3  13   0   24.70    3.40
   3  13   0   23.10    3.90
  -3  13   0   20.40    2.80
  -3 -13   0   18.00    4.30
   3 -13   0   15.80    3.70
  -3 -13   0   16.90    3.10
   3 -13   0   19.00    2.90
  -3  13  -1   22.00    3.10
  -3  13  -1   17.50    2.80
   3  13   1   19.90    4.50
  -3  13  -2    4.60    2.70
   3  13   2   10.40    2.70
   3 -13   2   -1.20    3.00
  -3 -13  -2   -4.20    3.40
  -3 -13  -2    0.70    2.70
   4   0 -14   21.90    4.30
   4   0 -14   30.60    3.70
  -4   0  14   19.80    3.50
   4   0 -13   -0.50    2.00
  -4   0  13    1.50    2.20
   4   0 -13   -0.90    1.60
  -4   0  13   -1.60    2.30
  -4   0  12   13.80    2.80
  -4   0  12   14.30    2.70
   4   0 -12   10.10    2.30
   4   0 -12   12.50    2.10
  -4   0  11   -1.10    1.90
  -4   0  11   -0.20    1.80
   4   0 -11   -2.50    1.30
   4   0 -11    0.30    1.70
  -4   0  10    4.60    2.00
   4   0 -10    3.30    1.40
   4   0 -10    5.40    1.70
   4   0  -9   -0.40    1.30
  -4   0   9   -2.10    1.70
  -4   0   9    0.10    1.50
   4   0  -9   -0.40    1.00
   4   0  -9   -0.70    1.10
  -4   0   9    0.50    1.00
  -4   0   8   60.19    2.40
  -4   0   8   64.69    3.40
  -4   0   8   61.49    3.60
   4   0  -8   58.79    2.50
   4   0  -8   61.59    3.00
   4   0  -8   61.59    3.00
   4   0  -8   56.59    2.50
   4   0  -7    0.30    0.80
  -4   0   7    0.60    1.60
  -4   0   7   -0.80    0.80
   4   0  -7    0.20    1.10
   4   0  -7   -0.80    0.90
  -4   0   7    0.50    1.10
   4   0  -6   36.50    2.50
  -4   0   6   41.60    2.50
   4   0  -6   38.00    1.70
   4   0  -6   40.50    2.60
  -4   0   6   40.60    1.70
   4   0  -6   44.10    2.30
  -4   0   6   39.60    2.80
  -4   0   6   41.40    2.10
  -4   0   5    0.40    0.90
  -4   0   5   -0.50    1.10
   4   0  -5    0.20    0.90
   4   0  -5   -1.10    1.20
  -4   0   5    0.20    1.20
  -4   0   5    0.80    0.60
  -4   0   4  154.78    4.80
   4   0  -4  139.39    4.00
  -4   0   4  136.69    4.10
  -4   0   4  142.89    4.80
   4   0  -4  150.28    4.70
   4   0  -4  153.88    4.40
   4   0  -4  156.08    5.20
  -4   0   4  148.99    4.40
  -4   0   3    0.60    0.80
   4   0  -3    1.10    0.60
  -4   0   3   -0.30    1.00
   4   0  -3   -0.40    1.10
  -4   0   3   -2.20    1.20
   4   0  -3   -0.10    1.20
   4   0  -3    0.00    0.90
  -4   0   2 9923.61  368.86
  -4   0   2 9999.00  271.67
   4   0  -2 9613.34  259.87
   4   0  -2 9779.12  369.06
  -4   0   1    0.30    0.70
   4   0  -1    2.20    1.10
   4   0  -1   -1.30    1.00
  -4   0   1    2.10    1.30
  -4   0   1   -1.60    1.00
  -4   0   1    0.00    0.80
   4   0  -1   -0.50    0.70
   4   0  -1    0.70    0.80
   4   0   0  748.93   19.20
  -4   0   0  745.13   19.20
   4   0   0  749.33   19.00
  -4   0   0  732.13   19.20
  -4   0   0  726.73   18.80
   4   0   0  747.13   18.90
  -4   0  -1   -1.00    0.80
   4   0   1    0.40    1.20
  -4   0  -1    1.30    1.00
   4   0   1   -1.00    0.90
   4   0   1    0.70    0.90
  -4   0  -1    0.20    1.20
  -4   0  -2  230.88    6.60
  -4   0  -2  238.88    6.80
   4   0   2  241.68    6.90
  -4   0  -2  240.18    6.70
   4   0   2  231.38    6.80
   4   0   2  231.68    6.70
  -4   0  -2  245.78    6.90
  -4   0  -3    1.00    1.20
   4   0   3   -0.40    1.00
   4   0   3   -0.10    1.10
  -4   0  -3    1.50    1.10
  -4   0  -3   -1.50    0.90
   4   0   3   -1.20    1.10
  -4   0  -3    0.60    0.90
   4   0   4   63.99    3.00
  -4   0  -4   60.89    2.90
   4   0   4   63.39    3.00
  -4   0  -4   62.19    3.10
  -4   0  -4   62.79    3.10
   4   0   4   68.79    3.10
   4   0   5   -2.00    1.30
  -4   0  -5   -0.50    1.20
  -4   0  -5    1.50    1.20
   4   0   5   -0.70    1.20
  -4   0  -5    0.00    1.30
   4   0   5    0.30    1.30
   4   0   6   36.90    2.90
  -4   0  -6   36.40    2.70
  -4   0  -6   34.80    3.00
  -4   0  -6   36.80    2.80
  -4   0  -7   -0.70    1.60
   4   0   7    1.50    1.70
  -4   0  -7   -0.90    1.70
  -4   0  -7   -1.10    1.50
   4   0   8    0.30    1.80
  -4   0  -8    1.50    1.70
  -4   0  -8    0.10    2.10
  -4   0  -8    0.90    1.70
  -4   0  -9   -0.20    1.80
  -4   0  -9    0.60    1.90
  -4   0  -9   -4.40    2.10
   4   0   9    0.00    1.90
  -4   0 -10   33.40    3.80
  -4   0 -10   30.50    3.50
   4   0  10   23.70    3.20
  -4   0 -11    0.60    2.30
  -4   0 -11    0.10    2.20
   4   0  11    2.10    2.50
   4   1 -14    9.00    2.20
   4   1 -14    5.30    2.60
  -4   1  14    8.30    2.80
  -4   1  14    4.20    2.80
  -4  -1  14    5.00    2.60
   4  -1 -14    7.20    2.70
   4  -1 -14    9.50    2.40
   4  -1 -14    0.90    1.80
  -4   1  13    0.80    2.30
  -4   1  13    1.30    2.40
   4   1 -13    3.30    1.90
   4   1 -13    1.60    2.20
   4  -1 -13    0.80    1.90
   4  -1 -13   -3.20    1.60
  -4  -1  13   -0.50    2.30
   4   1 -12   67.79    3.60
  -4   1  12   62.19    4.70
   4   1 -12   62.49    4.00
  -4   1  12   61.99    5.00
   4  -1 -12   57.49    3.30
   4  -1 -12   64.29    4.40
  -4  -1  12   62.29    5.30
  -4   1  11   11.50    2.50
  -4   1  11   12.40    2.50
   4   1 -11   16.00    2.00
   4   1 -11   10.80    2.10
   4  -1 -11   14.30    1.90
  -4  -1  11   12.30    2.50
   4  -1 -11   14.40    2.20
   4   1 -10    4.80    1.50
  -4   1  10    5.60    2.10
  -4   1  10    6.00    2.20
   4   1 -10    6.80    1.70
   4   1 -10    8.10    1.80
   4  -1 -10    2.90    1.30
   4  -1 -10    6.90    1.30
   4  -1 -10    4.70    1.70
  -4  -1  10    5.70    2.20
  -4   1   9   16.60    2.30
   4   1  -9   22.40    2.10
   4   1  -9   20.30    2.50
   4   1  -9   20.80    2.50
  -4   1   9   22.40    3.20
   4  -1  -9   16.30    1.90
  -4  -1   9   18.00    2.40
   4  -1  -9   21.90    2.30
  -4  -1   9   19.40    2.60
   4  -1  -9   17.00    2.20
  -4   1   8   17.20    2.20
  -4   1   8   18.10    2.70
   4   1  -8   18.60    1.90
   4   1  -8   21.90    2.60
   4   1  -8   17.30    1.90
  -4  -1   8   18.30    1.70
   4  -1  -8   18.40    1.60
  -4  -1   8   21.90    2.90
   4  -1  -8   14.40    1.60
  -4  -1   8   20.10    2.30
  -4   1   7   47.00    2.30
  -4   1   7   48.80    3.00
   4   1  -7   51.79    2.20
   4   1  -7   47.90    2.80
  -4   1   7   48.70    3.60
  -4  -1   7   48.80    2.70
  -4  -1   7   45.20    3.70
   4  -1  -7   43.40    1.90
   4  -1  -7   49.10    2.40
   4  -1  -7   52.59    2.90
  -4  -1   7   46.20    2.10
   4  -1  -7   49.60    2.00
  -4   1   6   44.60    2.60
   4   1  -6   53.29    2.80
  -4   1   6   50.59    3.00
  -4   1   6   51.39    2.90
   4   1  -6   48.40    2.10
   4   1  -6   50.79    2.60
   4   1  -6   49.00    2.90
  -4  -1   6   53.09    2.70
  -4  -1   6   47.20    2.40
   4  -1  -6   51.19    2.80
  -4  -1   6   50.39    3.00
   4  -1  -6   51.09    2.40
  -4  -1   6   50.59    2.10
   4  -1  -6   50.49    2.70
   4   1  -5   20.70    2.60
   4   1  -5   25.20    2.70
   4   1  -5   21.30    1.90
  -4   1   5   17.10    2.20
   4   1  -5   22.00    1.50
  -4   1   5   22.10    2.20
  -4   1   5   21.20    1.60
   4  -1  -5   25.30    1.70
   4  -1  -5   19.50    2.20
  -4  -1   5   20.80    1.40
   4  -1  -5   21.60    2.00
  -4  -1   5   17.30    2.30
  -4  -1   5   15.00    2.10
   4   1  -4   78.99    2.80
  -4   1   4   76.99    3.30
  -4   1   4   77.89    2.70
   4   1  -4   74.99    3.20
   4   1  -4   68.49    2.50
  -4   1   4   78.59    3.20
   4   1  -4   82.39    3.30
  -4  -1   4   76.39    3.20
  -4  -1   4   79.59    2.80
   4  -1  -4   83.29    2.70
   4  -1  -4   75.19    3.00
  -4  -1   4   74.89    3.20
   4  -1  -4   78.49    3.30
  -4  -1   4   68.19    2.40
  -4   1   3   36.10    2.10
   4   1  -3   43.60    2.40
   4   1  -3   35.90    1.70
   4   1  -3   37.00    2.00
   4   1  -3   40.30    2.30
  -4   1   3   33.10    2.40
  -4   1   3   38.50    1.80
   4  -1  -3   40.40    1.90
  -4  -1   3   34.70    1.60
  -4  -1   3   35.60    2.30
  -4  -1   3   37.80    1.90
   4  -1  -3   34.30    2.40
  -4  -1   3   40.50    2.50
   4  -1  -3   35.90    2.30
  -4   1   2  294.87    7.90
  -4   1   2  287.57    7.60
   4   1  -2  299.17    8.00
  -4   1   2  295.77    8.30
   4   1  -2  286.67    7.80
   4   1  -2  297.77    8.10
   4   1  -2  304.87    8.30
  -4   1   2  298.27    8.00
  -4  -1   2  291.97    8.50
   4  -1  -2  298.57    8.00
  -4  -1   2  292.67    7.80
  -4  -1   2  296.07    8.00
   4  -1  -2  301.17    7.60
   4  -1  -2  301.17    7.90
  -4  -1   2  301.67    8.20
   4  -1  -2  300.47    8.40
   4   1  -1  182.38    5.10
  -4   1   1  180.28    5.10
   4   1  -1  178.78    5.30
  -4   1   1  179.48    5.60
  -4   1   1  184.18    5.20
   4   1  -1  185.58    5.30
  -4   1   1  179.58    4.90
  -4   1   1  180.88    5.00
   4   1  -1  189.58    5.50
  -4  -1   1  181.98    5.20
   4  -1  -1  184.48    5.20
   4  -1  -1  179.58    5.00
   4  -1  -1  186.28    5.60
  -4  -1   1  179.08    5.30
  -4  -1   1  180.88    5.10
  -4  -1   1  184.48    5.60
  -4   1   0  424.46   11.10
  -4   1   0  433.66   11.60
   4   1   0  437.76   11.30
  -4   1   0  439.46   11.30
   4   1   0  404.86   11.20
  -4   1   0  427.06   11.10
   4   1   0  438.86   11.30
   4  -1   0  431.86   11.50
  -4  -1   0  419.96   11.20
  -4  -1   0  427.36   11.60
   4  -1   0  436.56   11.30
  -4  -1   0  433.06   11.40
   4  -1   0  434.06   11.20
  -4   1  -1   14.90    1.40
  -4   1  -1   13.60    1.60
   4   1   1   14.00    1.90
   4   1   1   12.00    1.30
   4   1   1   12.70    1.40
  -4   1  -1   15.30    1.50
   4   1   1   13.20    1.60
  -4  -1  -1   16.80    2.10
   4  -1   1   13.40    1.30
  -4  -1  -1   13.00    1.50
   4  -1   1   14.50    1.60
   4  -1   1   17.10    1.90
  -4  -1  -1   13.40    1.70
   4   1   2   32.40    1.80
  -4   1  -2   31.80    2.10
  -4   1  -2   27.00    3.00
   4   1   2   35.10    2.30
   4   1   2   33.90    2.10
   4   1   2   33.90    2.10
  -4   1  -2   30.00    1.90
  -4  -1  -2   30.10    1.80
   4  -1   2   34.90    2.10
   4  -1   2   32.80    2.20
   4  -1   2   35.20    2.10
  -4  -1  -2   35.20    2.40
  -4  -1  -2   34.40    2.10
   4   1   3   91.39    4.10
   4   1   3   89.89    3.10
  -4   1  -3   87.19    3.30
   4   1   3   92.49    3.50
   4   1   3   93.89    3.50
  -4   1  -3   93.99    3.40
  -4   1  -3   94.09    3.30
  -4   1  -3   99.59    3.60
  -4  -1  -3   91.89    3.20
   4  -1   3   90.99    3.50
  -4  -1  -3   89.89    4.00
   4  -1   3   90.19    3.70
  -4  -1  -3   93.79    3.70
   4  -1   3   89.59    3.40
  -4  -1  -3   87.59    3.10
  -4  -1  -3   90.89    3.30
  -4  -1  -3   94.29    3.40
   4   1   4  195.08    6.50
  -4   1  -4  188.18    5.90
   4   1   4  190.48    6.10
  -4   1  -4  190.78    5.90
   4   1   4  194.28    6.00
  -4  -1  -4  197.08    6.20
  -4  -1  -4  191.08    6.20
  -4  -1  -4  184.68    5.60
   4  -1   4  194.58    5.80
  -4  -1  -4  194.18    6.20
  -4   1  -5    7.80    1.60
  -4   1  -5    8.10    1.40
   4   1   5    9.50    1.70
   4   1   5    9.30    1.60
   4   1   5    6.50    1.60
  -4   1  -5    7.80    1.50
  -4  -1  -5    7.80    1.60
  -4  -1  -5    9.30    1.50
  -4  -1  -5    7.30    1.20
  -4  -1  -5    6.90    1.60
   4  -1   5    7.30    1.30
  -4  -1  -5    6.90    1.20
   4  -1   5    8.70    1.70
   4   1   6   11.70    1.90
   4   1   6    6.90    1.80
  -4   1  -6    6.60    1.70
  -4   1  -6    5.50    1.60
  -4   1  -6    7.00    1.70
  -4   1  -6    6.20    2.50
  -4  -1  -6    6.30    1.40
   4  -1   6    9.50    1.90
  -4  -1  -6    3.50    1.50
  -4  -1  -6    8.40    2.20
  -4   1  -7    6.10    1.80
   4   1   7    3.30    1.70
   4   1   7    2.90    2.00
  -4   1  -7    2.80    1.70
  -4  -1  -7    3.60    2.00
  -4  -1  -7    3.80    1.20
  -4  -1  -7    1.60    1.70
   4  -1   7    0.10    1.80
  -4  -1  -7    3.40    1.70
  -4  -1  -7    4.50    1.50
  -4   1  -8   38.20    3.30
  -4   1  -8   40.30    3.80
   4   1   8   40.10    3.50
  -4  -1  -8   37.50    4.00
   4  -1   8   42.70    4.20
  -4  -1  -8   37.60    3.20
  -4  -1  -8   36.80    3.20
  -4  -1  -8   41.80    3.70
  -4   1  -9   12.10    2.40
  -4   1  -9   12.70    2.50
   4   1   9    7.70    2.30
  -4  -1  -9    9.60    2.70
  -4  -1  -9   15.30    2.40
  -4  -1  -9   13.10    2.30
   4  -1   9   12.10    2.50
  -4  -1  -9   11.50    2.10
  -4   1 -10    6.00    2.40
   4   1  10    6.90    2.60
  -4   1 -10    8.20    2.40
   4  -1  10   10.80    2.70
  -4  -1 -10    7.50    2.20
  -4  -1 -10   12.40    2.60
  -4  -1 -10    9.40    2.30
  -4  -1 -10    8.00    2.80
  -4   1 -11   -1.80    2.20
  -4   1 -11    0.80    2.30
   4   1  11    0.30    2.40
  -4  -1 -11   -2.00    1.90
  -4  -1 -11   -0.20    2.10
  -4  -1 -11    2.30    2.30
  -4   2  14   21.20    3.30
  -4   2  14   17.70    3.40
   4   2 -14   20.60    2.70
   4   2 -14   18.10    3.10
   4  -2 -14   17.40    3.30
   4  -2 -14   28.80    3.60
   4  -2 -14   15.50    2.20
  -4  -2  14   20.50    3.30
   4  -2 -14   21.70    3.30
  -4   2  13    7.20    2.80
  -4   2  13    3.50    2.50
   4   2 -13    4.70    2.30
   4   2 -13    6.60    3.90
  -4  -2  13    6.60    2.60
   4  -2 -13    8.30    2.10
   4  -2 -13    5.00    1.80
   4   2 -12    3.00    2.10
   4   2 -12    9.30    2.00
  -4   2  12    6.50    2.70
  -4   2  12    4.20    2.50
   4  -2 -12   10.00    2.00
   4  -2 -12    3.50    1.60
  -4  -2  12    7.30    2.80
  -4   2  11   11.80    2.50
  -4   2  11   11.20    2.80
   4   2 -11    8.10    2.10
   4   2 -11   12.60    2.00
  -4  -2  11   12.10    2.60
   4  -2 -11   11.30    1.90
   4   2 -10   58.09    3.50
  -4   2  10   52.19    4.20
  -4   2  10   51.99    4.20
   4   2 -10   60.99    3.20
  -4  -2  10   54.09    4.20
   4  -2 -10   52.59    3.10
   4  -2 -10   49.50    2.60
   4  -2 -10   49.40    2.60
  -4   2   9   23.20    3.20
   4   2  -9   25.10    2.40
   4   2  -9   15.80    2.10
  -4   2   9   19.80    3.20
   4  -2  -9   19.70    1.70
   4  -2  -9   17.70    1.80
  -4  -2   9   22.50    3.20
   4  -2  -9   20.80    2.20
   4   2  -8   82.19    3.30
  -4   2   8   81.29    4.20
   4   2  -8   86.69    3.70
  -4   2   8   87.49    4.30
  -4  -2   8   78.39    3.40
  -4  -2   8   86.69    4.20
   4  -2  -8   81.49    2.80
   4  -2  -8   87.89    3.40
  -4   2   7    6.20    1.70
  -4   2   7    6.90    1.70
   4   2  -7    6.20    1.40
   4   2  -7    8.20    1.30
  -4   2   7    7.80    1.10
   4  -2  -7    9.20    1.20
  -4  -2   7    7.00    1.30
  -4  -2   7    8.00    1.20
   4  -2  -7    6.30    1.10
  -4  -2   7    5.20    2.70
  -4   2   6   70.59    2.70
  -4   2   6   76.29    3.50
   4   2  -6   72.39    3.10
   4   2  -6   72.29    3.50
  -4   2   6   77.69    3.60
   4   2  -6   75.39    2.80
  -4  -2   6   75.39    3.10
   4  -2  -6   78.19    3.40
  -4  -2   6   67.19    2.70
   4  -2  -6   74.69    2.80
  -4  -2   6   77.99    3.60
  -4   2   5  401.36   11.00
   4   2  -5  371.56   10.20
  -4   2   5  387.76   10.80
   4   2  -5  386.96   10.50
   4   2  -5  393.66   10.50
   4   2  -5  387.36   10.80
  -4  -2   5  395.16   10.50
  -4  -2   5  384.96   10.50
  -4  -2   5  364.66   10.20
   4  -2  -5  406.26   10.20
   4  -2  -5  392.86   10.90
  -4  -2   5  391.66   10.90
   4  -2  -5  379.56   10.70
   4   2  -4   56.99    2.70
  -4   2   4   48.90    2.80
  -4   2   4   51.09    2.70
   4   2  -4   50.59    2.10
   4   2  -4   53.69    2.90
  -4   2   4   51.89    2.00
   4   2  -4   51.79    2.40
  -4  -2   4   49.10    2.90
   4  -2  -4   44.80    2.80
  -4  -2   4   48.30    2.30
  -4  -2   4   49.50    2.70
  -4  -2   4   54.29    2.30
   4  -2  -4   57.29    2.10
   4  -2  -4   48.70    2.50
  -4   2   3   29.70    2.40
  -4   2   3   34.30    2.10
   4   2  -3   32.50    1.80
   4   2  -3   33.70    2.00
  -4   2   3   36.60    1.60
   4   2  -3   33.70    2.30
   4   2  -3   37.20    2.30
   4  -2  -3   35.80    1.70
   4  -2  -3   34.30    2.10
  -4  -2   3   35.40    1.90
   4  -2  -3   30.20    2.30
  -4  -2   3   30.90    1.90
  -4  -2   3   41.90    2.50
  -4  -2   3   34.30    2.50
   4   2  -2  388.46   10.20
  -4   2   2  382.16   10.20
  -4   2   2  378.66    9.70
  -4   2   2  373.86   10.40
   4   2  -2  382.16   10.80
   4   2  -2  367.56   10.00
  -4   2   2  378.76    9.90
   4   2  -2  371.86   10.30
  -4  -2   2  375.66   10.10
  -4  -2   2  391.46   10.20
   4  -2  -2  383.96   10.10
  -4  -2   2  382.26   10.40
   4  -2  -2  381.06   10.50
  -4  -2   2  389.66   10.40
   4  -2  -2  404.06   10.00
  -4   2   1    2.60    1.30
  -4   2   1    5.80    0.80
   4   2  -1    5.60    1.10
  -4   2   1    7.20    1.00
  -4   2   1    4.90    1.10
   4   2  -1    4.60    1.00
   4   2  -1    4.40    1.20
  -4   2   1    5.50    0.90
   4   2  -1    5.70    1.20
   4  -2  -1    3.40    1.50
  -4  -2   1    5.70    1.10
  -4  -2   1    6.40    1.30
   4  -2  -1    5.20    1.00
  -4  -2   1    6.00    1.20
   4  -2  -1    6.10    0.80
   4  -2  -1    4.90    0.80
  -4  -2   1    5.70    1.30
   4   2   0  180.58    5.50
  -4   2   0  184.88    5.60
   4   2   0  182.18    5.20
   4   2   0  182.08    5.30
  -4   2   0  179.88    5.00
  -4   2   0  179.58    5.30
   4   2   0  169.58    5.20
  -4   2   0  177.38    5.00
  -4  -2   0  173.88    5.60
   4  -2   0  181.38    5.10
  -4  -2   0  180.28    5.20
  -4  -2   0  170.58    5.30
  -4  -2   0  180.48    5.20
   4  -2   0  184.68    5.50
   4  -2   0  180.28    5.00
  -4   2  -1   39.90    2.10
   4   2   1   40.70    2.30
  -4   2  -1   42.00    2.60
   4   2   1   38.60    2.20
   4   2   1   39.40    2.00
  -4   2  -1   42.80    2.00
  -4   2  -1   41.00    2.00
   4   2   1   40.50    2.40
  -4  -2  -1   43.80    2.20
   4  -2   1   42.00    2.20
   4  -2   1   43.40    2.40
  -4  -2  -1   39.40    2.00
  -4  -2  -1   41.90    2.60
  -4  -2  -1   39.30    2.20
   4  -2   1   41.20    1.90
  -4   2  -2  101.89    3.60
   4   2   2   87.09    3.30
   4   2   2   91.49    3.30
  -4   2  -2   90.69    3.20
   4   2   2   89.99    4.10
   4   2   2   88.09    3.50
  -4   2  -2   91.39    3.30
  -4   2  -2   88.39    3.50
  -4  -2  -2   90.99    3.30
  -4  -2  -2   84.39    3.20
  -4  -2  -2   88.79    3.70
   4  -2   2   86.59    3.30
   4  -2   2   86.19    3.30
   4  -2   2   93.59    3.20
  -4  -2  -2   86.39    3.20
   4   2   3  136.39    4.50
  -4   2  -3  139.09    4.40
   4   2   3  136.79    4.40
  -4   2  -3  129.99    4.40
  -4   2  -3  135.49    4.40
   4   2   3  141.29    4.50
   4   2   3  137.09    4.80
   4  -2   3  136.39    4.40
  -4  -2  -3  133.99    4.40
  -4  -2  -3  139.19    4.40
  -4  -2  -3  140.29    4.90
   4  -2   3  138.29    4.60
  -4  -2  -3  132.39    4.40
  -4  -2  -3  136.19    4.90
   4   2   4   99.59    5.50
  -4   2  -4  104.49    3.80
   4   2   4  102.09    3.80
   4   2   4  103.69    4.80
  -4  -2  -4   99.99    3.70
  -4  -2  -4  101.69    4.50
  -4  -2  -4   98.69    3.70
  -4  -2  -4  106.19    4.30
   4  -2   4  101.79    3.90
   4   2   5   12.20    1.80
  -4   2  -5   10.80    1.60
  -4   2  -5    7.60    1.60
   4   2   5   12.90    1.80
  -4  -2  -5   13.50    3.00
  -4  -2  -5   10.80    1.40
  -4  -2  -5   12.20    1.70
  -4  -2  -5    8.10    1.50
   4  -2   5   10.30    1.70
  -4   2  -6   34.60    2.80
   4   2   6   33.80    2.90
  -4   2  -6   32.60    2.80
   4   2   6   28.10    3.00
  -4  -2  -6   38.30    2.50
  -4  -2  -6   35.70    3.30
  -4  -2  -6   32.40    2.70
  -4  -2  -6   33.40    2.70
   4  -2   6   29.90    3.00
   4   2   7    2.00    1.90
   4   2   7    1.90    1.80
  -4   2  -7    2.10    1.60
  -4   2  -7   -0.40    1.50
  -4  -2  -7   -1.90    2.40
   4  -2   7    1.90    1.80
  -4  -2  -7    0.30    1.60
  -4  -2  -7    1.80    1.90
  -4   2  -8    2.70    2.10
   4   2   8   -0.10    2.00
   4   2   8    0.80    1.90
  -4  -2  -8    3.80    2.10
  -4  -2  -8    1.80    1.80
  -4  -2  -8    0.80    1.70
  -4  -2  -8    1.20    1.70
   4  -2   8    3.10    2.20
  -4   2  -9   -1.20    1.90
  -4   2  -9    0.20    2.00
   4   2   9    0.90    2.00
  -4  -2  -9   -1.00    2.20
  -4  -2  -9    0.10    1.80
   4  -2   9    0.20    2.10
  -4  -2  -9    0.00    1.90
  -4  -2  -9   -2.40    1.70
   4   2  10    8.30    2.60
  -4   2 -10    5.10    2.40
  -4   2 -10    3.90    2.30
  -4  -2 -10    5.60    2.90
  -4  -2 -10    7.10    2.30
   4  -2  10    8.00    2.50
  -4  -2 -10    8.80    2.30
  -4  -2 -10    9.70    2.30
   4   2  11    6.10    2.50
  -4   2 -11    3.20    2.40
  -4   2 -11   -3.70    4.50
  -4  -2 -11   -5.70    2.60
  -4  -2 -11    0.40    2.20
  -4  -2 -11    3.40    2.30
  -4  -2 -11    4.00    2.30
  -4   3  14    2.40    2.80
   4   3 -14    4.10    2.30
  -4   3  14    2.30    5.30
   4   3 -14    1.10    2.40
   4  -3 -14    2.80    2.00
  -4  -3  14    4.90    2.60
   4  -3 -14    1.10    2.00
   4  -3 -14    2.30    2.60
   4   3 -13    1.80    2.20
  -4   3  13   -1.20    2.60
  -4   3  13    1.90    2.60
   4   3 -13   -0.80    1.90
   4  -3 -13    1.70    1.80
   4  -3 -13    7.20    2.70
  -4  -3  13    1.90    2.30
   4  -3 -13   -1.00    1.50
   4   3 -12   13.50    2.50
  -4   3  12   14.10    3.50
   4   3 -12   11.60    2.20
  -4   3  12   14.30    3.10
   4  -3 -12   15.20    2.10
   4  -3 -12   13.20    1.80
  -4  -3  12   12.80    2.80
   4  -3 -12   14.40    3.00
   4   3 -11   21.40    2.70
  -4   3  11   20.00    3.10
  -4   3  11   23.20    3.10
   4   3 -11   26.90    2.90
   4  -3 -11   18.80    2.20
   4  -3 -11   24.50    2.60
   4  -3 -11   24.80    2.00
   4  -3 -11   22.70    3.20
  -4  -3  11   20.90    2.90
   4   3 -10   35.20    3.00
  -4   3  10   33.60    3.90
   4   3 -10   35.60    3.20
  -4   3  10   33.60    4.00
  -4  -3  10   30.70    3.70
   4  -3 -10   39.90    2.70
   4  -3 -10   32.70    2.20
  -4   3   9   50.09    4.00
   4   3  -9   48.20    3.20
   4   3  -9   42.40    2.90
  -4   3   9   51.59    3.90
   4  -3  -9   45.30    2.20
  -4  -3   9   50.19    3.80
   4  -3  -9   48.60    3.10
  -4   3   8   27.70    3.30
  -4   3   8   25.20    2.00
   4   3  -8   31.60    2.50
   4   3  -8   29.90    2.60
  -4   3   8   29.20    3.20
   4  -3  -8   31.00    2.10
   4  -3  -8   28.00    2.10
  -4  -3   8   30.40    3.10
   4   3  -7   30.70    2.20
  -4   3   7   30.30    3.00
  -4   3   7   29.50    3.00
   4   3  -7   31.50    2.40
  -4   3   7   27.10    1.80
   4  -3  -7   27.60    1.90
   4  -3  -7   32.40    2.00
  -4  -3   7   26.10    2.90
   4   3  -6   77.39    3.00
  -4   3   6   76.19    3.80
  -4   3   6   71.89    2.60
  -4  -3   6   71.79    2.90
   4  -3  -6   77.19    2.70
  -4  -3   6   75.59    3.70
  -4   3   5   31.50    2.70
   4   3  -5   34.20    2.20
   4   3  -5   32.60    2.00
   4   3  -5   33.70    2.20
   4   3  -5   32.20    2.70
  -4   3   5   36.10    2.60
   4  -3  -5   34.10    2.30
  -4  -3   5   34.70    1.90
  -4  -3   5   32.30    2.80
  -4  -3   5   31.70    2.00
  -4  -3   5   33.40    2.40
   4  -3  -5   32.20    2.50
  -4   3   4   24.90    2.30
   4   3  -4   23.90    1.80
   4   3  -4   24.80    2.00
   4   3  -4   26.80    2.50
  -4   3   4   21.40    2.40
   4   3  -4   25.90    2.00
  -4  -3   4   28.20    2.40
  -4  -3   4   24.00    1.70
  -4  -3   4   23.50    2.70
   4  -3  -4   23.00    2.10
   4  -3  -4   21.50    2.30
  -4  -3   4   25.60    1.80
  -4   3   3   12.60    1.90
   4   3  -3   11.40    1.30
   4   3  -3   11.80    1.90
   4   3  -3   16.10    2.20
  -4   3   3   12.90    1.70
   4   3  -3   12.50    1.30
  -4  -3   3   11.60    1.20
   4  -3  -3   12.60    1.80
  -4  -3   3   18.50    2.20
   4  -3  -3   12.70    1.70
  -4  -3   3   11.70    1.70
  -4  -3   3   12.40    1.50
   4   3  -2   31.40    2.30
   4   3  -2   34.60    2.00
  -4   3   2   29.80    2.10
  -4   3   2   28.40    2.40
   4   3  -2   29.40    1.90
   4   3  -2   30.40    2.20
  -4   3   2   30.90    1.40
  -4  -3   2   34.40    2.50
   4  -3  -2   28.10    2.40
  -4  -3   2   32.90    2.50
   4  -3  -2   30.80    2.00
  -4  -3   2   30.10    1.80
   4  -3  -2   28.90    1.30
  -4  -3   2   30.10    1.80
   4   3  -1   21.90    1.90
   4   3  -1   20.20    1.70
  -4   3   1   22.20    1.70
  -4   3   1   22.10    1.60
  -4   3   1   17.80    2.10
   4   3  -1   23.40    2.10
   4   3  -1   22.90    2.00
  -4   3   1   21.90    1.40
   4  -3  -1   20.80    2.20
  -4  -3   1   23.90    2.30
  -4  -3   1   21.00    1.70
  -4  -3   1   22.60    1.70
   4  -3  -1   23.20    1.70
   4  -3  -1   22.10    1.70
   4  -3  -1   24.70    1.40
  -4  -3   1   23.70    2.30
   4  -3  -1   20.70    1.60
   4   3   0   45.90    2.40
   4   3   0   51.29    2.40
  -4   3   0   42.40    2.60
   4   3   0   50.39    2.70
   4   3   0   51.09    2.40
  -4   3   0   48.80    2.10
  -4  -3   0   48.30    2.30
  -4  -3   0   45.70    2.70
  -4  -3   0   48.10    2.20
   4  -3   0   51.99    2.20
   4  -3   0   46.80    2.00
  -4  -3   0   49.10    2.70
  -4   3  -1   53.89    2.30
  -4   3  -1   50.79    2.30
   4   3   1   52.09    2.80
   4   3   1   53.49    2.50
   4   3   1   50.89    2.50
  -4   3  -1   45.00    2.70
   4   3   1   53.09    2.60
  -4   3  -1   51.79    2.20
  -4  -3  -1   49.50    2.90
   4  -3   1   54.29    2.40
   4  -3   1   57.99    2.80
  -4  -3  -1   54.59    2.80
  -4  -3  -1   51.09    2.90
  -4  -3  -1   50.59    2.40
  -4  -3  -1   49.50    2.50
   4  -3   1   54.49    2.30
  -4   3  -2  102.19    3.50
  -4   3  -2   96.49    3.40
   4   3   2  102.89    3.70
   4   3   2   99.39    3.50
   4   3   2   99.59    3.90
   4   3   2  100.99    3.60
  -4   3  -2  100.79    3.50
  -4  -3  -2   97.09    4.00
  -4  -3  -2   98.69    3.50
   4  -3   2   99.39    3.40
  -4  -3  -2  101.49    3.70
  -4  -3  -2  100.99    4.10
  -4  -3  -2   94.59    3.50
   4  -3   2  100.19    3.60
   4   3   3   60.19    2.80
  -4   3  -3   62.59    2.80
   4   3   3   57.99    2.70
   4   3   3   62.29    2.90
   4  -3   3   62.59    2.90
  -4  -3  -3   55.89    2.70
  -4  -3  -3   62.79    2.90
  -4  -3  -3   62.79    2.90
  -4  -3  -3   62.69    3.30
   4   3   4   41.80    2.70
  -4   3  -4   37.50    2.50
   4   3   4   35.80    2.40
   4   3   4   38.80    2.50
  -4  -3  -4   38.50    2.50
  -4  -3  -4   41.30    2.60
  -4  -3  -4   34.10    2.80
   4  -3   4   37.00    2.60
  -4  -3  -4   41.50    3.10
  -4   3  -5   22.70    2.50
   4   3   5   28.00    2.60
   4   3   5   28.20    2.70
  -4   3  -5   26.70    2.50
  -4  -3  -5   23.40    3.00
   4  -3   5   28.20    2.70
  -4  -3  -5   28.10    2.60
  -4   3  -6  112.79    4.60
   4   3   6  108.19    4.60
   4   3   6  114.09    4.50
  -4   3  -6  109.49    4.50
  -4  -3  -6  115.39    4.70
  -4  -3  -6  108.69    5.10
   4  -3   6  105.69    4.60
  -4  -3  -6  112.69    4.40
  -4   3  -7   14.00    2.30
   4   3   7    9.20    2.10
  -4   3  -7   12.00    2.10
   4   3   7    8.80    2.00
  -4  -3  -7    8.30    2.20
  -4  -3  -7   10.70    2.00
   4  -3   7   10.20    2.30
  -4  -3  -7    9.10    1.90
   4   3   8   22.90    2.70
  -4   3  -8   25.40    2.80
   4   3   8   24.40    2.90
  -4   3  -8   27.30    3.20
   4  -3   8   22.50    2.90
  -4  -3  -8   23.20    3.00
  -4  -3  -8   23.00    3.30
  -4  -3  -8   23.40    3.00
  -4  -3  -8   22.90    2.80
   4   3   9    7.70    2.40
  -4   3  -9   10.70    2.40
  -4   3  -9   10.30    2.30
   4   3   9   10.00    2.60
  -4  -3  -9   10.80    2.10
   4  -3   9    9.80    2.40
  -4  -3  -9    9.60    2.20
  -4  -3  -9    8.60    2.20
  -4  -3  -9    7.60    2.60
  -4   3 -10    6.90    2.40
  -4   3 -10    3.50    2.30
   4   3  10    0.90    2.20
  -4  -3 -10    2.80    1.90
  -4  -3 -10   -1.40    2.10
  -4  -3 -10    2.90    1.90
  -4  -3 -10    4.60    2.60
  -4   3 -11   -1.90    3.00
   4   3  11    3.90    2.50
  -4   3 -11   -0.40    2.30
  -4  -3 -11    1.00    2.00
  -4  -3 -11   -5.80    2.60
  -4  -3 -11    0.40    2.30
  -4  -3 -11    1.30    2.10
  -4   4  14    9.50    3.10
   4   4 -14    8.30    2.70
  -4   4  14    8.00    3.20
   4   4 -14    5.40    2.70
  -4  -4  14    8.30    2.60
   4  -4 -14    8.00    2.20
   4  -4 -14    9.00    3.00
   4  -4 -14    4.20    3.00
  -4   4  13    3.40    2.80
   4   4 -13    3.50    2.70
   4   4 -13    5.20    2.30
  -4   4  13    5.00    2.70
  -4  -4  13    6.70    2.60
   4  -4 -13    3.10    1.60
   4  -4 -13    3.30    2.10
   4  -4 -13    1.00    2.70
   4   4 -12    3.80    2.00
   4   4 -12    7.90    2.40
  -4   4  12    0.60    2.50
  -4   4  12    2.50    2.70
   4  -4 -12    3.70    1.80
  -4  -4  12    6.00    2.40
   4  -4 -12   -1.90    2.60
   4  -4 -12    6.10    2.70
  -4   4  11    6.20    3.30
  -4   4  11    3.20    2.30
   4   4 -11    5.40    2.00
   4   4 -11    2.30    2.10
   4  -4 -11    6.50    2.60
   4  -4 -11    3.60    1.30
   4  -4 -11    5.10    1.70
  -4  -4  11    7.30    2.30
  -4   4  10   51.39    4.60
   4   4 -10   53.59    3.50
  -4   4  10   55.09    4.90
   4   4 -10   53.39    4.70
  -4  -4  10   49.20    4.20
   4  -4 -10   49.60    2.50
   4  -4 -10   48.00    3.00
   4  -4 -10   50.29    5.00
   4   4  -9    1.50    1.70
   4   4  -9    2.60    1.70
  -4   4   9    0.80    2.00
  -4   4   9    4.90    2.20
  -4  -4   9    4.30    2.00
   4  -4  -9    4.40    2.20
   4  -4  -9   -2.00    1.20
   4   4  -8   33.20    2.70
  -4   4   8   33.30    3.70
  -4   4   8   34.80    3.50
   4   4  -8   35.50    2.80
   4  -4  -8   31.60    2.10
  -4  -4   8   35.90    3.60
   4  -4  -8   32.80    2.20
   4  -4  -8   32.80    3.50
   4   4  -7   38.10    2.70
  -4   4   7   36.60    3.40
   4   4  -7   37.60    2.50
  -4   4   7   37.90    3.30
   4  -4  -7   36.50    3.20
  -4  -4   7   32.30    3.30
  -4   4   6    8.00    1.80
  -4   4   6    6.40    1.60
   4   4  -6    8.60    1.50
   4   4  -6    8.40    1.60
  -4  -4   6    8.10    1.90
   4  -4  -6    8.30    1.70
  -4   4   5  261.67    8.90
  -4   4   5  259.97    7.90
   4   4  -5  245.88    7.30
   4   4  -5  250.67    7.40
   4  -4  -5  253.57    7.90
  -4  -4   5  251.37    7.80
  -4  -4   5  253.97    7.50
   4   4  -4  149.29    4.70
   4   4  -4  147.29    4.70
   4   4  -4  138.79    5.00
  -4   4   4  151.18    5.10
   4   4  -4  148.69    4.70
  -4   4   4  154.08    5.30
  -4  -4   4  148.09    4.60
  -4  -4   4  152.68    4.70
   4  -4  -4  146.79    5.00
  -4  -4   4  155.18    4.90
  -4  -4   4  146.39    5.30
   4  -4  -4  149.39    5.10
   4  -4  -4  146.19    5.20
  -4   4   3  338.57    9.50
   4   4  -3  343.87    9.40
   4   4  -3  337.07    9.30
   4   4  -3  340.47    9.20
  -4   4   3  339.77    9.80
   4  -4  -3  344.97    9.50
  -4  -4   3  337.07    9.20
  -4  -4   3  345.57    9.50
   4  -4  -3  317.57   10.10
   4  -4  -3  332.27    9.70
  -4  -4   3  333.07    9.20
  -4  -4   3  339.97    9.70
   4   4  -2    2.80    1.20
   4   4  -2    4.20    1.20
  -4   4   2    3.10    1.40
  -4   4   2    2.50    0.80
  -4   4   2    3.40    1.20
   4   4  -2    3.50    1.10
   4   4  -2    2.60    1.10
  -4  -4   2    3.00    1.00
  -4  -4   2    4.00    1.30
  -4  -4   2    2.20    1.00
   4  -4  -2    5.00    1.20
  -4  -4   2    4.10    1.50
   4  -4  -2    4.20    0.80
   4  -4  -2    2.90    1.10
  -4   4   1  278.57    8.00
   4   4  -1  278.47    7.80
  -4   4   1  281.17    7.50
  -4   4   1  277.07    7.40
   4   4  -1  280.27    7.70
   4   4  -1  275.87    8.00
  -4  -4   1  274.27    7.60
   4  -4  -1  280.17    7.70
  -4  -4   1  278.87    8.10
   4  -4  -1  269.57    8.00
  -4  -4   1  281.67    7.80
  -4  -4   1  271.07    8.10
   4   4   0   66.39    3.20
  -4   4   0   66.19    2.80
   4   4   0   64.69    2.80
  -4   4   0   69.19    2.60
  -4   4   0   66.49    3.00
   4   4   0   71.09    2.90
   4   4   0   64.49    3.00
   4  -4   0   70.59    2.60
  -4  -4   0   65.79    3.20
  -4  -4   0   72.09    2.70
  -4  -4   0   71.49    3.40
   4  -4   0   71.39    2.60
   4  -4   0   69.49    2.60
   4  -4   0   70.59    2.60
   4  -4   0   66.59    3.10
  -4  -4   0   71.39    3.30
  -4  -4   0   66.49    2.80
   4   4   1  211.18    6.80
  -4   4  -1  215.98    6.20
   4   4   1  230.38    6.30
   4   4   1  215.78    6.40
  -4   4  -1  216.98    6.10
   4   4   1  212.68    6.50
  -4   4  -1  211.78    6.30
  -4  -4  -1  211.88    6.30
  -4  -4  -1  223.18    6.90
  -4  -4  -1  224.68    6.70
  -4  -4  -1  210.78    6.80
   4  -4   1  215.28    6.20
   4  -4   1  214.68    6.20
  -4  -4  -1  215.58    6.20
   4   4   2   74.59    3.00
   4   4   2   69.29    3.20
   4   4   2   72.19    3.10
  -4   4  -2   69.39    2.90
  -4   4  -2   69.59    2.80
   4  -4   2   73.19    3.20
   4  -4   2   73.09    3.00
  -4  -4  -2   66.79    3.20
  -4  -4  -2   72.29    3.60
  -4  -4  -2   75.39    3.40
   4   4   3   81.49    3.20
   4   4   3   83.69    4.10
  -4   4  -3   80.89    3.30
  -4   4  -3   84.69    3.40
   4   4   3   80.39    3.50
  -4  -4  -3   83.59    4.00
  -4  -4  -3   80.49    3.90
  -4  -4  -3   86.59    3.70
  -4  -4  -3   75.19    3.20
   4  -4   3   84.89    3.40
   4   4   4   21.60    2.30
  -4   4  -4   24.00    2.30
   4   4   4   24.50    2.50
  -4   4  -4   23.60    2.30
   4  -4   4   26.50    2.50
  -4  -4  -4   25.70    3.70
  -4  -4  -4   21.30    2.10
  -4  -4  -4   26.40    3.00
  -4   4  -5   72.59    3.60
  -4   4  -5   73.39    3.50
   4   4   5   76.29    3.50
   4   4   5   75.19    3.80
  -4  -4  -5   76.79    3.90
  -4  -4  -5   79.39    4.30
   4  -4   5   67.99    3.60
   4   4   6   20.50    2.20
  -4   4  -6   23.20    2.80
  -4   4  -6   19.50    2.30
   4   4   6   24.20    2.50
  -4  -4  -6   24.70    3.20
  -4  -4  -6   19.60    2.70
   4  -4   6   22.50    2.50
   4   4   7    7.70    2.00
  -4   4  -7    6.30    2.10
   4   4   7    7.60    2.10
  -4   4  -7    4.40    1.90
   4  -4   7    8.00    2.30
  -4  -4  -7    4.50    2.30
  -4  -4  -7    4.30    1.80
  -4  -4  -7    5.70    2.00
  -4   4  -8   11.50    2.30
   4   4   8    9.60    2.80
   4   4   8   12.30    2.30
  -4   4  -8    8.70    2.30
   4  -4   8    6.30    2.10
  -4  -4  -8    7.30    1.80
  -4  -4  -8    6.70    2.20
  -4  -4  -8    6.50    2.50
  -4  -4  -8   11.60    3.90
   4   4   9    7.10    2.40
  -4   4  -9    6.90    2.30
  -4   4  -9    5.20    2.10
  -4  -4  -9    4.90    2.40
  -4  -4  -9   10.10    2.10
  -4  -4  -9    5.00    2.50
  -4  -4  -9    3.80    2.10
   4   4  10    2.20    2.30
  -4   4 -10   -0.10    2.20
  -4   4 -10    0.50    2.30
   4   4  10    2.30    2.20
  -4  -4 -10    2.50    2.70
  -4  -4 -10    2.80    1.90
  -4  -4 -10    2.30    2.00
  -4  -4 -10   -1.30    2.10
  -4   4 -11    4.50    2.60
   4   4  11    5.90    2.40
  -4   4 -11    6.40    2.70
  -4  -4 -11    2.10    2.50
  -4  -4 -11    4.20    2.10
  -4  -4 -11    0.70    2.90
  -4  -4 -11    9.10    2.40
   4   5 -13    3.10    2.40
  -4   5  13    4.30    3.00
  -4   5  13   -0.80    3.30
   4   5 -13    3.10    2.30
  -4  -5  13    7.60    2.50
   4  -5 -13    0.90    2.60
   4  -5 -13    3.10    5.10
   4  -5 -13    4.70    1.90
  -4   5  12    8.90    3.00
   4   5 -12    8.10    2.30
  -4   5  12    7.50    2.90
   4   5 -12    9.20    2.40
  -4  -5  12   10.00    2.60
   4  -5 -12    9.60    2.90
   4  -5 -12   11.80    2.10
  -4   5  11   14.60    3.00
   4   5 -11   13.90    2.40
  -4   5  11   14.70    3.20
   4   5 -11   16.30    2.40
   4  -5 -11   15.10    2.00
   4  -5 -11   14.30    3.00
   4   5 -10   50.89    3.70
   4   5 -10   50.69    3.70
  -4   5  10   54.99    4.60
  -4  -5  10   50.49    4.30
   4  -5 -10   47.50    4.60
   4   5  -9   76.99    4.10
   4   5  -9   79.59    4.00
  -4   5   9   84.19    5.20
  -4   5   9   79.49    5.00
   4  -5  -9   78.99    5.00
  -4  -5   9   77.59    4.70
   4   5  -8   16.30    2.30
   4   5  -8   16.80    2.10
  -4   5   8   14.50    2.60
  -4   5   8   13.40    2.40
  -4  -5   8   17.30    2.60
   4  -5  -8   13.60    2.40
  -4   5   7   56.89    4.00
   4   5  -7   50.89    3.10
   4   5  -7   52.29    3.10
  -4   5   7   49.20    3.80
   4  -5  -7   57.09    3.90
  -4  -5   7   51.69    3.70
  -4   5   6    7.40    2.00
  -4   5   6   10.10    1.90
   4   5  -6    8.40    1.50
   4   5  -6    9.90    1.60
   4  -5  -6    8.90    1.80
  -4  -5   6    7.50    1.90
   4   5  -5   80.19    3.30
   4   5  -5   74.09    3.20
  -4   5   5   75.79    3.80
  -4   5   5   74.79    4.00
  -4  -5   5   67.09    3.80
   4  -5  -5   79.39    3.80
  -4   5   4  130.59    5.00
  -4   5   4  132.29    5.40
   4   5  -4  134.09    4.40
   4   5  -4  130.29    4.30
  -4   5   4  129.39    3.80
   4  -5  -4  114.89    3.70
   4  -5  -4  132.39    4.90
  -4  -5   4  138.09    4.60
   4   5  -3   58.29    2.70
  -4   5   3   53.19    2.10
   4   5  -3   56.19    2.70
  -4   5   3   57.59    3.10
  -4   5   3   56.39    3.20
   4   5  -3   55.29    2.60
   4  -5  -3   53.19    2.00
   4  -5  -3   60.89    3.10
   4  -5  -3   56.99    2.90
  -4  -5   3   57.69    2.80
  -4  -5   3   58.89    3.00
  -4  -5   3   55.09    2.40
  -4  -5   3   57.49    3.40
   4   5  -2    6.90    1.30
   4   5  -2    6.60    1.30
   4   5  -2    8.50    1.30
  -4   5   2    7.80    1.00
  -4   5   2    9.20    1.50
   4  -5  -2    6.80    1.30
  -4  -5   2    8.20    1.40
   4  -5  -2    7.90    1.30
   4  -5  -2    8.10    1.00
  -4  -5   2    7.10    1.70
   4  -5  -2    6.60    1.40
  -4  -5   2    8.20    1.50
  -4  -5   2    8.00    1.30
   4   5  -1  147.09    4.50
   4   5  -1  136.09    4.80
  -4   5   1  140.29    4.90
   4   5  -1  142.79    4.60
  -4   5   1  145.09    4.30
   4  -5  -1  144.09    4.60
  -4  -5   1  138.19    4.90
   4  -5  -1  135.39    4.20
  -4  -5   1  141.19    5.10
   4  -5  -1  147.69    4.70
  -4  -5   1  142.09    4.40
   4  -5  -1  139.49    4.80
  -4  -5   1  141.19    5.00
  -4   5   0  205.78    6.00
   4   5   0  210.28    7.30
   4   5   0  212.38    6.40
  -4   5   0  211.78    6.10
   4   5   0  217.18    6.20
  -4   5   0  213.88    5.90
  -4   5   0  211.88    6.40
  -4  -5   0  215.88    6.80
   4  -5   0  205.28    6.00
  -4  -5   0  212.48    6.10
   4  -5   0  212.78    5.90
   4  -5   0  218.98    6.20
  -4  -5   0  208.38    7.20
  -4  -5   0  209.88    6.80
   4  -5   0  197.28    6.30
   4  -5   0  212.98    6.10
  -4   5  -1   14.10    1.60
   4   5   1   14.00    1.50
  -4   5  -1   15.70    1.60
  -4   5  -1   13.60    1.90
  -4   5  -1   12.20    1.60
   4  -5   1   13.40    1.60
  -4  -5  -1   14.20    1.80
   4  -5   1   16.30    1.80
  -4  -5  -1   14.80    1.40
   4  -5   1   14.20    1.40
   4  -5   1   14.50    2.10
   4  -5   1   11.90    1.70
  -4   5  -2   96.29    3.40
   4   5   2   89.79    3.70
  -4   5  -2   87.99    3.30
   4   5   2   98.49    3.50
  -4  -5  -2   91.69    4.30
  -4  -5  -2  102.39    4.90
   4  -5   2   92.89    3.50
  -4   5  -3   93.69    4.20
  -4   5  -3   97.99    3.90
   4   5   3   97.99    3.90
   4   5   3   92.99    3.50
  -4  -5  -3   92.69    4.50
  -4  -5  -3   91.29    3.50
   4  -5   3   95.39    3.80
  -4  -5  -3   99.49    4.30
  -4   5  -4    1.60    1.50
   4   5   4    3.00    1.30
   4   5   4   -1.00    1.40
  -4   5  -4    0.80    1.30
  -4  -5  -4   -0.10    1.20
  -4  -5  -4    0.60    1.60
  -4  -5  -4    0.10    1.60
   4  -5   4   -1.10    1.40
  -4   5  -5   71.59    3.80
   4   5   5   71.99    3.80
   4   5   5   76.29    3.50
  -4   5  -5   68.59    3.50
  -4  -5  -5   69.79    4.20
  -4  -5  -5   68.09    4.40
   4  -5   5   72.29    3.70
   4   5   6   38.00    3.40
   4   5   6   37.50    3.00
  -4   5  -6   31.70    3.10
  -4   5  -6   32.40    3.20
  -4  -5  -6   36.40    4.00
   4  -5   6   30.00    3.30
  -4  -5  -6   35.10    3.80
  -4   5  -7    9.30    2.70
  -4   5  -7   17.80    2.40
   4   5   7   15.60    2.50
   4   5   7   14.10    2.20
  -4  -5  -7   14.30    2.50
   4  -5   7   13.20    2.70
  -4  -5  -7   11.10    2.80
   4   5   8   26.60    3.20
  -4   5  -8   24.80    2.90
   4   5   8   27.00    3.00
  -4   5  -8   26.20    2.90
  -4  -5  -8   30.00    3.10
  -4  -5  -8   29.30    2.90
  -4  -5  -8   33.00    4.10
  -4  -5  -8   27.20    4.30
   4   5   9    6.60    2.50
  -4   5  -9    6.20    2.30
  -4   5  -9    6.70    2.40
   4   5   9   12.30    2.60
  -4  -5  -9    7.70    2.80
  -4  -5  -9    4.60    2.60
  -4  -5  -9    8.80    2.20
  -4   5 -10    4.20    4.20
   4   5  10    5.40    2.50
   4   5  10    6.50    2.30
  -4  -5 -10    6.80    3.00
  -4  -5 -10    8.90    2.20
  -4  -5 -10    7.60    2.30
  -4  -5 -10    3.70    2.50
   4   6 -13   17.80    3.00
   4   6 -13   14.40    3.00
  -4   6  13   14.60    3.50
  -4   6  13   21.30    5.30
   4  -6 -13   13.30    3.30
   4   6 -12    2.00    2.20
  -4   6  12    1.20    2.80
  -4   6  12   -1.30    2.90
   4   6 -12    0.00    2.10
   4  -6 -12   -0.50    2.80
  -4  -6  12    1.60    2.20
  -4   6  11   16.60    3.30
   4   6 -11   18.60    2.80
   4   6 -11   19.00    2.70
  -4   6  11   16.30    3.40
  -4  -6  11   21.40    3.00
   4  -6 -11   17.30    3.40
  -4   6  10    9.50    2.80
  -4   6  10   10.80    2.90
   4   6 -10   13.10    2.40
   4   6 -10   11.40    2.50
   4  -6 -10   10.90    2.90
  -4  -6  10   15.30    2.70
  -4   6   9   34.30    4.30
   4   6  -9   39.10    3.40
   4   6  -9   39.40    3.80
  -4   6   9   30.50    5.40
  -4  -6   9   38.60    4.00
   4  -6  -9   30.70    4.20
   4   6  -8    3.60    1.70
   4   6  -8    4.30    1.80
  -4   6   8    1.50    2.20
  -4   6   8    3.60    2.30
   4  -6  -8    8.70    2.40
  -4  -6   8    3.00    2.20
   4   6  -7   29.20    2.80
   4   6  -7   25.90    2.90
  -4   6   7   29.60    3.80
  -4   6   7   33.40    3.70
  -4  -6   7   29.30    3.60
   4  -6  -7   29.50    3.60
   4   6  -6   27.20    2.60
   4   6  -6   24.20    2.60
  -4   6   6   24.80    3.30
  -4   6   6   23.60    3.40
  -4  -6   6   24.20    3.50
   4  -6  -6   28.50    3.30
  -4   6   5   26.30    1.70
   4   6  -5   28.30    2.40
   4   6  -5   32.10    2.60
  -4   6   5   27.30    3.10
  -4   6   5   30.30    3.10
   4  -6  -5   30.00    3.10
  -4  -6   5   26.90    3.40
   4   6  -4   64.89    3.40
  -4   6   4   70.99    3.90
  -4   6   4   69.89    2.60
   4   6  -4   70.99    3.20
   4  -6  -4   76.99    3.80
  -4  -6   4   73.39    3.40
  -4  -6   4   76.59    4.10
  -4  -6   4   68.99    3.40
   4  -6  -4   66.69    2.50
   4   6  -3   52.69    2.90
  -4   6   3   51.79    3.30
   4   6  -3   51.89    2.70
  -4   6   3   53.29    2.30
   4   6  -3   53.79    2.80
  -4  -6   3   55.79    3.10
   4  -6  -3   50.99    2.20
  -4  -6   3   51.19    2.80
  -4  -6   3   55.29    3.60
  -4  -6   3   53.59    2.50
   4   6  -2   17.90    2.10
  -4   6   2   16.80    2.00
   4   6  -2   16.50    1.60
  -4   6   2   13.90    1.70
   4   6  -2   14.60    2.10
  -4  -6   2   13.20    2.00
   4  -6  -2   13.70    1.50
  -4  -6   2   15.60    2.40
   4  -6  -2   16.30    2.30
   4  -6  -2   14.50    2.00
  -4  -6   2   13.80    1.60
  -4  -6   2   17.00    2.10
  -4   6   1   19.10    2.30
   4   6  -1   19.60    2.10
  -4   6   1   18.50    1.80
  -4   6   1   21.20    1.80
   4   6  -1   18.20    2.00
  -4  -6   1   19.30    1.60
   4  -6  -1   22.10    2.20
  -4  -6   1   24.20    2.90
   4  -6  -1   19.70    2.20
  -4  -6   1   19.60    2.50
   4  -6  -1   18.30    1.60
   4  -6  -1   16.90    2.00
  -4   6   0   26.20    1.70
   4   6   0   26.20    2.40
  -4   6   0   23.60    2.40
  -4   6   0   24.90    1.60
  -4   6   0   25.20    2.10
   4   6   0   24.50    2.10
   4  -6   0   24.70    1.90
   4  -6   0   28.40    2.30
  -4  -6   0   27.50    2.70
   4  -6   0   25.10    1.70
  -4  -6   0   26.50    3.00
   4  -6   0   27.90    2.30
  -4   6  -1   88.39    3.60
  -4   6  -1   92.09    3.30
  -4   6  -1   93.89    3.70
   4   6   1  100.39    3.50
   4   6   1   96.69    3.80
  -4   6  -1   95.59    3.30
  -4  -6  -1   98.89    4.40
   4  -6   1   91.59    3.40
   4  -6   1   94.29    3.80
   4  -6   1   91.09    3.40
  -4  -6  -1  101.29    4.50
   4  -6   1  102.99    3.70
  -4   6  -2   36.70    2.20
   4   6   2   37.90    2.70
  -4   6  -2   34.90    2.60
   4   6   2   37.70    2.40
  -4   6  -2   34.90    2.30
   4  -6   2   34.30    2.30
   4  -6   2   34.20    2.40
   4  -6   2   34.20    2.10
  -4  -6  -2   37.40    3.30
  -4  -6  -2   32.90    3.20
  -4  -6  -2   32.50    2.20
  -4   6  -3   13.20    1.70
   4   6   3   11.30    1.50
  -4   6  -3   13.30    1.90
   4   6   3   13.30    1.80
  -4  -6  -3   10.00    1.40
  -4  -6  -3   12.20    2.20
  -4  -6  -3   12.90    2.10
   4  -6   3   13.90    1.80
   4   6   4    0.60    1.30
  -4   6  -4    1.30    1.30
  -4   6  -4    1.50    1.60
   4   6   4    1.50    1.60
  -4  -6  -4   -0.60    1.30
  -4  -6  -4    2.60    2.00
   4  -6   4    0.90    1.50
  -4  -6  -4    0.80    1.90
   4   6   5   46.80    3.40
   4   6   5   52.99    4.30
  -4   6  -5   41.70    3.10
  -4   6  -5   45.40    3.60
   4  -6   5   47.90    3.30
  -4  -6  -5   49.30    4.20
  -4  -6  -5   50.99    4.10
  -4   6  -6    5.60    1.90
   4   6   6    6.90    2.10
   4   6   6    6.90    1.80
  -4   6  -6    2.90    3.30
   4  -6   6    3.30    2.00
  -4  -6  -6    6.80    2.30
  -4  -6  -6    4.80    2.60
   4   6   7   26.30    3.80
   4   6   7   28.90    3.10
  -4   6  -7   27.20    3.20
  -4   6  -7   31.90    3.70
  -4  -6  -7   34.10    4.40
  -4  -6  -7   34.60    4.20
   4   6   8   10.60    2.50
   4   6   8    6.70    2.00
  -4   6  -8    8.40    2.50
  -4   6  -8    5.90    2.20
  -4  -6  -8    8.90    2.70
  -4  -6  -8    7.90    2.80
  -4  -6  -8   11.20    2.00
  -4  -6  -8   11.80    2.30
  -4   6  -9    9.10    2.70
  -4   6  -9    4.70    2.40
   4   6   9    9.10    2.50
   4   6   9    6.70    2.10
  -4  -6  -9    5.80    3.00
  -4  -6  -9    4.10    2.30
  -4  -6  -9    4.20    2.60
  -4  -6  -9    8.30    2.10
  -4   6 -10   -1.00    2.40
   4   6  10   -0.10    2.50
   4   6  10    3.20    2.00
  -4   6 -10    0.20    2.50
  -4  -6 -10    3.20    2.10
  -4  -6 -10   -0.90    2.80
  -4  -6 -10    2.90    2.10
  -4  -6 -10   -1.00    2.60
   4   7 -12   -1.80    2.20
   4   7 -12    1.20    2.40
  -4   7  12   -0.80    3.50
   4  -7 -12    6.10    5.70
   4  -7 -12   -1.00    2.70
  -4  -7  12    5.90    2.40
  -4   7  11   13.50    3.40
   4   7 -11   19.70    2.90
   4   7 -11   11.60    2.60
   4  -7 -11   17.50    3.30
   4   7 -10    9.30    2.30
   4   7 -10    9.70    2.30
  -4   7  10    6.90    2.80
  -4  -7  10   10.70    2.70
   4  -7 -10    4.40    2.90
   4   7  -9   34.20    3.50
  -4   7   9   34.40    4.50
   4   7  -9   32.00    3.30
   4  -7  -9   28.80    4.40
  -4  -7   9   38.90    4.30
  -4   7   8   12.30    2.80
   4   7  -8   12.20    2.10
   4   7  -8   16.00    3.00
   4  -7  -8   13.70    2.80
  -4  -7   8   10.60    2.50
   4   7  -7   74.79    3.90
  -4   7   7   78.49    5.00
   4   7  -7   89.69    4.30
  -4  -7   7   77.59    4.80
   4  -7  -7   78.49    4.80
   4   7  -6   13.20    2.10
   4   7  -6   13.70    1.90
  -4   7   6   17.00    2.80
  -4   7   6   14.60    1.80
  -4  -7   6   11.70    2.40
   4  -7  -6   14.00    2.50
   4  -7  -6   15.30    1.60
  -4   7   5   66.39    4.30
   4   7  -5   68.09    3.60
   4   7  -5   68.29    3.30
  -4   7   5   66.59    2.80
   4  -7  -5   61.29    4.00
   4  -7  -5   58.79    2.50
  -4  -7   5   66.09    4.50
  -4   7   4   13.60    1.40
   4   7  -4   14.00    1.70
  -4   7   4   12.50    2.30
   4   7  -4   18.90    2.20
   4  -7  -4   14.50    2.20
  -4  -7   4   12.20    1.60
  -4  -7   4   15.90    1.90
  -4  -7   4   14.30    2.40
  -4   7   3  142.89    4.60
   4   7  -3  139.89    5.10
  -4   7   3  145.09    5.70
   4   7  -3  147.99    5.20
  -4  -7   3  145.89    5.30
  -4  -7   3  137.99    5.40
   4  -7  -3  134.79    4.40
  -4  -7   3  148.19    6.00
   4  -7  -3  156.78    5.60
   4   7  -2   -1.80    1.20
  -4   7   2    0.80    1.10
  -4   7   2   -0.10    1.50
   4   7  -2    0.50    1.20
  -4  -7   2   -0.30    1.60
   4  -7  -2   -0.80    1.40
   4  -7  -2    1.60    0.90
  -4  -7   2    0.70    1.80
  -4  -7   2    0.00    0.90
   4   7  -1   53.39    2.80
  -4   7   1   51.79    2.60
   4   7  -1   53.99    3.00
  -4  -7   1   54.29    3.50
  -4  -7   1   49.10    2.30
  -4  -7   1   57.29    3.90
   4  -7  -1   58.39    3.30
   4   7   0    4.40    1.40
  -4   7   0    4.50    1.50
  -4   7   0    4.70    1.10
  -4   7   0    5.90    1.40
   4   7   0    6.30    1.60
   4  -7   0    5.60    1.50
  -4  -7   0    5.20    1.80
   4  -7   0    6.70    1.40
  -4  -7   0    4.90    1.90
   4  -7   0    4.10    1.20
  -4  -7   0    5.40    1.10
  -4   7  -1   37.60    2.80
  -4   7  -1   37.60    2.20
   4   7   1   38.90    2.50
  -4   7  -1   42.00    2.20
  -4   7  -1   36.70    2.70
  -4   7  -1   40.80    2.20
   4   7   1   40.70    2.90
   4  -7   1   45.40    2.70
  -4  -7  -1   38.40    3.40
  -4  -7  -1   33.50    2.10
   4  -7   1   42.00    2.90
  -4  -7  -1   41.60    3.70
   4  -7   1   37.30    2.40
   4   7   2   36.50    2.40
  -4   7  -2   36.60    2.30
  -4   7  -2   30.80    2.10
  -4   7  -2   35.20    2.90
   4   7   2   33.30    2.80
  -4  -7  -2   32.50    3.70
   4  -7   2   32.40    2.30
  -4  -7  -2   35.30    3.50
   4  -7   2   33.90    2.70
  -4  -7  -2   28.70    2.10
   4   7   3   39.70    3.10
  -4   7  -3   36.60    2.50
   4   7   3   37.10    2.40
  -4   7  -3   32.40    3.10
  -4  -7  -3   35.30    3.70
  -4  -7  -3   32.00    2.20
  -4  -7  -3   40.30    3.90
  -4   7  -4   16.20    2.30
   4   7   4   14.60    2.20
   4   7   4   16.10    1.90
  -4   7  -4   13.70    1.90
  -4  -7  -4   16.90    2.60
  -4  -7  -4   15.20    2.70
   4   7   5   51.39    5.10
  -4   7  -5   45.20    5.50
  -4   7  -5   49.99    3.30
   4   7   5   50.79    3.70
  -4  -7  -5   54.09    4.50
  -4  -7  -5   45.70    7.20
   4   7   6    9.60    2.30
   4   7   6   10.20    1.90
  -4   7  -6   11.00    2.30
  -4   7  -6    9.00    2.30
  -4  -7  -6    8.00    2.60
  -4   7  -7   23.30    2.90
   4   7   7   19.50    2.70
   4   7   7   15.80    2.20
  -4   7  -7   19.30    2.60
  -4  -7  -7   17.40    3.10
  -4  -7  -7   21.10    3.10
   4   7   8    7.50    2.50
  -4   7  -8    2.90    2.10
   4   7   8    5.60    1.90
  -4   7  -8    5.80    2.40
  -4  -7  -8    5.90    3.00
  -4  -7  -8    2.50    1.80
  -4  -7  -8    3.60    2.70
   4   7   9   13.40    2.30
   4   7   9   17.30    2.90
  -4   7  -9   15.70    2.90
  -4   7  -9   12.10    3.60
  -4  -7  -9   11.30    3.30
  -4  -7  -9   13.60    3.30
  -4  -7  -9   11.70    2.20
  -4  -7  -9   16.00    2.60
   4   8 -11    2.20    2.40
   4   8 -11    4.60    2.80
   4  -8 -11    2.00    3.00
   4   8 -10   -0.70    2.10
  -4   8  10    0.90    2.80
   4   8 -10    1.10    2.00
  -4  -8  10    2.30    2.30
   4  -8 -10    1.30    2.70
   4   8  -9   60.69    4.30
  -4   8   9   64.19    5.50
   4   8  -9   62.99    4.00
  -4  -8   9   73.09    5.20
   4  -8  -9   62.09    5.20
   4   8  -8   11.90    2.40
  -4   8   8    8.00    1.40
  -4   8   8    5.50    2.50
   4   8  -8   10.40    2.10
   4  -8  -8    4.90    2.60
  -4  -8   8    6.90    3.00
  -4   8   7   20.60    3.20
   4   8  -7   17.20    2.30
  -4   8   7   23.00    2.10
   4   8  -7   19.40    2.60
   4  -8  -7   21.00    1.90
  -4  -8   7   19.20    2.90
   4  -8  -7   20.10    3.10
   4   8  -6    8.10    2.00
   4   8  -6    7.50    1.80
  -4   8   6    8.80    2.50
  -4   8   6    7.40    1.40
   4  -8  -6    7.20    1.30
  -4  -8   6   11.30    2.60
   4  -8  -6    3.80    2.30
  -4   8   5   56.29    4.30
  -4   8   5   50.29    2.70
   4   8  -5   50.69    3.50
   4   8  -5   51.79    3.20
  -4  -8   5   49.50    4.50
   4  -8  -5   48.40    2.50
   4  -8  -5   51.59    4.20
  -4   8   4   26.70    3.40
   4   8  -4   23.60    2.50
  -4   8   4   21.90    2.20
   4   8  -4   24.50    3.00
   4  -8  -4   24.80    3.50
   4  -8  -4   19.80    1.90
  -4  -8   4   22.40    2.90
  -4  -8   4   28.20    3.10
  -4   8   3   19.50    2.20
   4   8  -3   20.00    2.40
   4   8  -3   20.60    2.00
  -4   8   3   19.70    2.60
  -4  -8   3   15.20    2.70
  -4  -8   3   18.70    2.90
   4  -8  -3   18.90    2.50
   4   8  -2  154.28    5.20
  -4   8   2  148.19    5.40
   4   8  -2  158.28    5.60
  -4   8   2  151.98    6.10
   4  -8  -2  165.68    6.10
  -4  -8   2  155.78    5.90
  -4  -8   2  153.68    6.40
   4   8  -1   83.89    3.60
   4   8  -1   87.39    4.00
  -4   8   1   84.69    4.30
  -4   8   1   81.19    3.60
   4  -8  -1   91.49    4.40
  -4  -8   1   76.79    3.10
  -4  -8   1   85.79    4.40
  -4  -8   1   86.59    4.80
   4   8   0   35.00    2.60
  -4   8   0   34.80    2.70
  -4   8   0   35.70    3.10
   4   8   0   30.70    3.00
  -4  -8   0   36.70    4.00
   4  -8   0   33.50    3.20
  -4  -8   0   30.80    2.00
  -4  -8   0   36.50    3.50
  -4   8  -1   40.70    2.90
  -4   8  -1   40.00    2.90
   4   8   1   40.40    3.10
  -4   8  -1   39.60    2.20
  -4   8  -1   39.70    2.20
  -4  -8  -1   36.60    4.10
  -4  -8  -1   39.50    3.70
  -4  -8  -1   36.70    2.10
   4   8   2    3.10    1.70
  -4   8  -2    5.00    1.80
  -4  -8  -2    2.80    2.00
   4  -8   2    2.60    1.70
  -4  -8  -2    4.60    2.10
   4   8   3   31.80    3.20
  -4   8  -3   29.80    3.10
  -4   8  -3   28.00    2.50
  -4   8  -3   32.60    2.60
   4  -8   3   29.40    2.90
  -4  -8  -3   33.60    4.20
   4  -8   3   27.50    3.10
  -4  -8  -3   34.00    3.90
   4   8   4   14.10    2.30
  -4   8  -4   20.50    4.10
  -4   8  -4   16.50    2.00
  -4  -8  -4   11.30    2.70
  -4   8  -5   45.20    3.20
  -4   8  -5   51.19    3.80
  -4  -8  -5   43.30    4.50
  -4  -8  -5   50.29    4.70
  -4   8  -6    4.40    1.90
  -4   8  -6    2.40    2.00
   4   8   6    3.50    2.00
  -4  -8  -6    1.40    2.40
  -4  -8  -6    1.80    2.50
  -4   8  -7   18.00    2.50
   4   8   7   17.60    2.80
  -4   8  -7   18.90    2.80
  -4  -8  -7   19.20    3.50
  -4  -8  -7   16.20    3.30
   4   8   8    5.30    2.40
  -4   8  -8    1.30    2.00
  -4   8  -8    2.00    4.00
  -4  -8  -8    0.00    3.00
  -4  -8  -8    1.70    2.90
  -4   8  -9    5.30    2.30
  -4   8  -9    4.20    2.70
   4   8   9    7.20    2.60
  -4  -8  -9    1.20    2.90
  -4  -8  -9    7.90    2.40
  -4  -8  -9    4.60    3.90
  -4   9  11   23.50    4.20
   4   9 -11   23.40    3.40
   4   9 -11   19.30    3.00
   4  -9 -11   20.60    3.90
   4  -9 -11   21.70    4.20
   4   9 -10    5.10    3.00
   4   9 -10    2.10    2.30
  -4   9  10    4.20    3.40
  -4  -9  10   10.40    2.80
   4  -9 -10    5.70    3.10
   4   9  -9   21.10    2.80
  -4   9   9   25.90    3.60
   4   9  -9   30.40    3.70
  -4   9   9   19.90    3.60
   4  -9  -9   22.70    3.60
  -4  -9   9   36.60    4.70
  -4   9   8    0.20    1.70
  -4   9   8   -0.90    2.40
   4   9  -8    0.00    2.00
   4   9  -8    1.20    2.00
  -4  -9   8    1.20    2.40
   4  -9  -8   -3.40    2.40
   4   9  -7   84.19    4.70
  -4   9   7   85.29    5.60
  -4   9   7   78.19    3.90
   4  -9  -7   85.19    5.60
  -4  -9   7   85.09    5.50
   4   9  -6   -0.10    1.90
   4   9  -6    2.50    1.70
  -4   9   6    2.40    2.30
   4  -9  -6    2.70    2.30
  -4   9   5   41.20    5.90
   4   9  -5   42.90    3.50
   4   9  -5   38.70    3.10
  -4   9   5   44.30    3.00
  -4  -9   5   43.80    4.60
  -4   9   4   30.70    2.50
  -4   9   4   32.30    3.80
   4   9  -4   30.80    2.90
  -4  -9   4   30.90    4.30
  -4  -9   4   33.00    3.40
   4  -9  -4   30.50    4.00
  -4   9   3  127.49    5.90
  -4   9   3  130.19    4.70
   4   9  -3  128.49    4.80
   4   9  -3  134.59    5.30
  -4  -9   3  127.89    6.20
  -4  -9   3  134.49    5.40
   4  -9  -3  139.89    6.00
   4   9  -2   76.69    4.10
  -4   9   2   77.39    3.50
   4   9  -2   80.99    3.70
  -4   9   2   76.69    4.50
  -4  -9   2   80.29    4.40
   4  -9  -2   83.59    4.70
  -4  -9   2   84.09    5.20
   4   9  -1   52.39    3.00
  -4   9   1   46.20    3.70
  -4   9   1   50.39    3.10
   4   9  -1   49.10    3.50
  -4  -9   1   52.49    3.90
   4  -9  -1   46.30    3.90
  -4  -9   1   49.80    4.50
  -4   9   0    0.20    1.60
  -4   9   0    0.90    1.50
   4   9   0    3.40    1.70
   4  -9   0    0.60    1.90
  -4  -9   0    1.80    1.90
  -4  -9   0    0.00    2.30
  -4   9  -1   73.39    3.90
  -4   9  -1   77.79    3.90
   4   9   1   77.59    4.10
   4  -9   1   77.29    4.40
  -4  -9  -1   72.49    4.70
  -4  -9  -1   80.79    6.70
   4   9   2   25.20    3.10
  -4   9  -2   24.20    3.00
  -4   9  -2   20.80    2.20
  -4  -9  -2   23.70    3.30
  -4  -9  -2   17.10    3.60
   4  -9   2   22.70    2.50
  -4   9  -3   67.59    3.40
  -4   9  -3   75.99    6.10
  -4  -9  -3   78.09    5.20
   4  -9   3   65.49    4.00
  -4  -9  -3   71.69    5.00
   4   9   4    4.00    2.00
  -4   9  -4    3.20    1.60
  -4   9  -4    4.10    2.10
  -4  -9  -4    2.00    2.30
  -4  -9  -4    5.20    2.80
   4   9   5   29.80    3.60
  -4   9  -5   28.50    3.10
  -4   9  -5   32.90    3.70
  -4  -9  -5   30.10    4.40
  -4  -9  -5   29.00    3.70
  -4   9  -6    3.40    1.90
   4   9   6    6.80    2.30
  -4   9  -6    5.70    2.30
  -4  -9  -6    4.70    2.70
  -4  -9  -6    2.50    2.70
   4   9   7   10.30    2.60
  -4   9  -7   10.60    3.00
  -4   9  -7   10.60    2.30
  -4  -9  -7    7.30    5.20
  -4  -9  -7   11.20    3.20
  -4   9  -8    1.80    2.20
   4   9   8    6.70    2.70
  -4   9  -8    4.50    2.50
  -4  -9  -8    1.20    3.10
  -4  -9  -8    0.50    3.70
   4  10 -10    4.10    2.60
   4  10 -10    5.00    2.50
  -4  10  10    2.40    3.10
  -4 -10  10   13.10    3.00
   4 -10 -10    5.60    3.40
   4 -10 -10    5.90    3.40
   4  10  -9   13.40    3.10
  -4  10   9    9.80    2.10
  -4  10   9    8.90    3.10
   4  10  -9    3.50    2.20
   4 -10  -9    3.20    3.20
  -4 -10   9   17.40    3.20
   4 -10  -9    7.50    3.20
  -4  10   8    1.40    2.60
   4  10  -8    2.70    2.20
   4  10  -8    3.00    1.90
  -4  10   8    4.10    1.50
  -4 -10   8    4.80    2.50
   4 -10  -8    4.80    2.90
  -4  10   7   21.20    2.50
   4  10  -7   20.10    2.90
  -4  10   7   18.80    3.30
   4  10  -7   15.70    2.40
   4 -10  -7   16.00    3.20
  -4 -10   7   21.80    3.30
  -4  10   6    3.50    2.40
   4  10  -6    7.50    2.30
   4  10  -6    6.30    1.90
  -4  10   6    5.00    1.60
  -4 -10   6    2.80    2.60
   4 -10  -6    6.30    2.70
  -4  10   5   63.29    5.00
  -4  10   5   62.59    3.30
   4  10  -5   60.89    3.70
   4  10  -5   70.69    4.30
   4 -10  -5   59.89    5.20
  -4 -10   5   62.09    5.20
   4  10  -4   17.60    2.20
  -4  10   4   17.80    2.90
   4  10  -4   16.70    2.50
  -4  10   4   15.40    2.00
  -4 -10   4   18.70    2.50
   4 -10  -4   16.30    2.90
  -4 -10   4   16.40    3.00
   4  10  -3   51.39    3.20
  -4  10   3   55.39    3.20
   4  10  -3   53.69    3.90
  -4  10   3   56.79    4.30
   4 -10  -3   54.99    5.30
  -4 -10   3   53.69    4.00
  -4 -10   3   57.99    5.10
  -4  10   2   -0.10    1.50
  -4  10   2    0.00    1.80
   4  10  -2   -1.60    1.50
   4  10  -2    0.40    1.80
  -4 -10   2   -0.90    2.30
   4 -10  -2    0.60    2.20
  -4 -10   2   -1.00    1.70
   4  10  -1   90.69    4.40
  -4  10   1   82.59    4.00
  -4  10   1   77.19    4.60
   4 -10  -1   88.79    5.00
  -4 -10   1   91.39    5.70
  -4 -10   1   84.19    4.80
  -4  10   0    4.80    1.80
  -4  10   0    7.00    1.90
   4  10   0    7.30    2.00
  -4 -10   0    4.80    2.70
  -4 -10   0    3.40    2.10
   4 -10   0    5.70    2.20
  -4  10  -1   58.59    3.70
  -4  10  -1   56.89    3.60
   4  10   1   56.59    3.90
   4 -10   1   50.29    4.30
  -4 -10  -1   58.69    4.60
  -4 -10  -1   60.89    5.20
  -4  10  -2   14.10    1.60
   4  10   2   18.60    2.60
  -4  10  -2   12.60    2.20
   4 -10   2    8.80    2.30
  -4 -10  -2   11.70    2.90
  -4 -10  -2   15.50    2.90
  -4  10  -3   20.10    2.70
  -4  10  -3   17.50    2.00
   4  10   3   17.80    2.60
  -4 -10  -3   16.30    3.10
   4 -10   3   10.30    2.30
  -4 -10  -3   14.00    3.10
   4  10   4    2.80    2.10
  -4  10  -4    1.00    1.50
  -4  10  -4   -0.40    1.90
  -4 -10  -4   -2.00    2.30
   4 -10   4    0.20    2.00
  -4 -10  -4   -2.00    2.60
  -4  10  -5    8.60    2.50
   4  10   5    9.70    2.50
  -4  10  -5    9.70    2.00
  -4 -10  -5    3.20    3.00
  -4 -10  -5   13.80    3.30
  -4  10  -6    2.50    1.90
  -4  10  -6    4.90    4.10
   4  10   6    2.30    2.40
  -4 -10  -6    2.40    3.30
  -4  10  -7   24.00    3.30
   4  10   7   24.40    3.20
  -4  10  -7   18.00    2.70
  -4 -10  -7   18.40    3.90
  -4 -10  -7   20.80    4.00
   4  11  -8   -0.10    2.30
  -4  11   8    5.40    1.80
  -4  11   8    2.10    2.80
   4  11  -8    1.20    2.00
   4 -11  -8    1.00    3.00
   4 -11  -8    1.80    2.80
  -4 -11   8    3.00    2.80
  -4  11   7   21.60    4.50
   4  11  -7   16.90    2.60
  -4  11   7   21.50    2.60
   4 -11  -7   17.20    4.30
  -4 -11   7   20.60    3.60
   4 -11  -7   19.30    4.10
  -4  11   6    6.20    1.70
   4  11  -6    4.20    2.20
   4  11  -6    4.00    2.00
  -4  11   6    4.90    2.70
  -4 -11   6    5.80    3.10
   4 -11  -6    7.30    3.00
   4  11  -5   29.10    3.20
  -4  11   5   38.80    2.90
   4  11  -5   35.20    3.90
  -4  11   5   31.30    4.30
   4 -11  -5   31.30    3.80
  -4 -11   5   30.00    3.90
  -4  11   4   11.30    2.80
  -4  11   4    8.60    1.80
   4  11  -4    7.60    1.90
   4  11  -4   12.10    2.50
   4 -11  -4    4.90    2.60
  -4 -11   4    7.30    2.90
  -4 -11   4    6.70    2.30
   4  11  -3   49.90    3.40
  -4  11   3   50.59    3.30
  -4  11   3   46.30    4.40
   4  11  -3   52.69    3.90
  -4 -11   3   47.20    4.10
  -4 -11   3   44.80    5.30
   4 -11  -3   48.10    4.90
  -4  11   2    0.00    1.50
   4  11  -2    1.40    1.90
  -4  11   2    1.60    1.90
   4 -11  -2   -0.80    2.30
  -4 -11   2   -2.80    1.90
  -4 -11   2   -0.20    2.80
  -4  11   1   70.69    4.60
  -4  11   1   75.49    4.00
   4  11  -1   79.09    4.60
  -4 -11   1   72.19    5.80
   4 -11  -1   75.39    6.20
  -4  11   0    0.90    1.60
  -4  11   0   -1.70    1.60
   4  11   0   -0.80    1.80
  -4 -11   0   -2.00    2.70
  -4 -11   0    0.70    2.10
   4 -11   0   -4.30    2.10
  -4  11  -1   42.30    3.40
   4  11   1   42.00    3.80
  -4  11  -1   43.10    3.60
   4 -11   1   41.20    3.40
   4 -11   1   30.90    4.30
  -4 -11  -1   34.90    4.20
  -4 -11  -1   39.20    4.40
  -4  11  -2   12.30    2.50
   4  11   2   15.80    2.60
  -4 -11  -2    6.50    2.60
   4 -11   2    3.20    2.30
  -4 -11  -2    6.70    3.00
   4  11   3   42.30    4.10
  -4  11  -3   42.70    3.90
  -4  11  -3   38.40    2.70
  -4 -11  -3   35.70    5.40
   4 -11   3   31.10    4.10
  -4 -11  -3   36.90    4.80
   4  11   4    4.80    2.30
  -4  11  -4    5.20    2.40
  -4  11  -4    4.00    1.60
   4 -11   4   -1.00    2.10
  -4 -11  -4   -1.10    2.60
  -4 -11  -4    0.10    3.20
   4  11   5   21.00    3.10
  -4  11  -5   31.80    4.40
  -4  11  -5   19.50    2.30
  -4 -11  -5   21.30    3.70
  -4 -11  -5   16.00    3.80
  -4  11  -6   16.30    3.00
   4  12  -6    0.90    2.30
   4  12  -6   -1.50    1.80
  -4  12   6    3.60    2.70
  -4  12   6    4.00    1.70
  -4 -12   6    2.30    3.30
   4 -12  -6    3.80    3.00
   4 -12  -6    3.00    3.10
  -4  12   5    7.20    2.90
   4  12  -5    5.50    2.00
  -4  12   5    8.20    1.90
   4  12  -5    9.20    2.50
   4 -12  -5    4.00    3.00
  -4 -12   5    6.60    3.30
   4 -12  -5    9.80    3.00
  -4  12   4   20.20    2.70
  -4  12   4   17.70    3.20
   4  12  -4   29.40    5.40
   4  12  -4   21.90    2.60
   4 -12  -4   19.00    3.60
  -4 -12   4   18.20    3.60
  -4 -12   4   16.60    2.80
   4 -12  -4   17.80    3.30
  -4  12   3   10.70    2.70
  -4  12   3   11.40    2.10
   4  12  -3   10.20    2.00
   4  12  -3   12.40    2.50
  -4 -12   3    8.30    2.40
  -4 -12   3    8.30    3.40
   4 -12  -3    7.40    2.60
   4 -12  -3    3.80    2.90
   4  12  -2    0.60    2.10
  -4  12   2    2.50    1.80
  -4  12   2    3.30    2.10
   4 -12  -2    4.60    2.20
  -4 -12   2   -0.20    3.00
  -4 -12   2   -0.50    2.10
   4 -12  -2    2.50    2.70
   4  12  -1    7.70    2.30
  -4  12   1    9.30    2.20
  -4  12   1    8.60    2.10
  -4 -12   1    6.50    2.40
   4 -12  -1    9.20    2.30
  -4 -12   1    6.10    3.10
   4 -12  -1    2.20    2.60
   4  12   0   19.10    2.80
  -4  12   0   15.80    4.30
  -4  12   0   14.40    2.40
   4 -12   0   13.20    3.00
  -4 -12   0   12.30    2.90
  -4 -12   0    9.70    3.60
   4 -12   0   13.70    2.50
  -4  12  -1   14.20    2.50
   4  12   1    9.00    2.50
  -4  12  -1    6.80    1.90
   4 -12   1    2.40    2.60
  -4 -12  -1    6.80    2.80
   4 -12   1    9.50    2.20
  -4 -12  -1    8.70    4.50
  -4  12  -2   11.00    2.50
   4  12   2   12.40    2.60
  -4 -12  -2   11.30    3.00
  -4 -12  -2    6.80    3.50
   4 -12   2    4.60    2.70
  -4  12  -3    6.90    2.60
   4  12   3    8.40    2.60
   4 -12   3    1.00    3.00
  -4 -12  -3    5.60    3.50
  -4 -12  -3    1.90    3.20
  -4  12  -4    3.00    2.40
  -4 -12  -4   -1.60    2.70
   4 -12   4    1.80    2.80
  -4  13   3   31.80    3.20
  -4  13   3   28.20    4.30
   4  13  -3   31.90    3.60
   4 -13  -3   25.90    3.70
  -4 -13   3   26.50    3.50
  -4 -13   3   27.90    4.50
  -4  13   2   36.40    4.30
   4  13  -2   47.60    4.40
  -4  13   2   40.30    3.70
  -4 -13   2   31.10    4.50
   4 -13  -2   34.80    4.30
  -4 -13   2   35.00    4.40
   4 -13  -2   33.10    4.20
  -4  13   1   18.60    2.90
  -4  13   1   19.70    2.60
   4  13  -1   17.50    2.90
  -4 -13   1   12.10    3.80
   4 -13  -1   12.10    3.40
   4 -13  -1   20.80    3.10
  -4 -13   1   11.70    2.90
   4  13   0   22.10    3.10
  -4  13   0   23.40    3.40
  -4  13   0   20.20    2.80
  -4 -13   0   16.40    3.20
   4 -13   0   10.70    3.40
  -4 -13   0   12.30    3.90
   4 -13   0   16.20    2.60
   5   0 -14   30.50    3.10
   5   0 -14   24.30    3.20
  -5   0  14   33.30    4.00
  -5   0  14   21.00    3.50
   5   0 -13   -1.00    1.50
   5   0 -13    1.60    2.10
  -5   0  13    0.20    2.30
  -5   0  13    0.00    2.20
  -5   0  12   34.60    4.00
   5   0 -12   37.70    2.80
   5   0 -12   34.40    3.40
  -5   0  12   37.00    4.30
   5   0 -11    0.10    2.60
  -5   0  11   -1.10    1.90
   5   0 -11   -0.30    1.60
  -5   0  11    0.00    1.90
  -5   0  10   18.20    1.80
  -5   0  10   19.80    2.80
   5   0 -10   17.20    1.70
   5   0 -10   16.20    2.00
  -5   0  10   18.60    2.50
   5   0 -10   21.40    2.70
  -5   0   9   -1.10    1.60
  -5   0   9   -0.60    1.60
   5   0  -9    2.90    1.50
  -5   0   9    0.20    1.70
   5   0  -9    0.60    1.10
   5   0  -9   -0.70    1.00
   5   0  -8  314.37    9.50
   5   0  -8  312.77    8.60
  -5   0   8  337.37    9.60
  -5   0   8  317.17    8.60
   5   0  -8  323.27    8.70
  -5   0   8  324.77    9.90
   5   0  -8  332.37    9.20
   5   0  -7    1.20    0.70
   5   0  -7   -1.10    1.10
  -5   0   7   -0.50    1.20
  -5   0   7   -1.20    1.30
   5   0  -7    1.50    1.30
  -5   0   7    0.70    0.70
  -5   0   6  277.27    7.80
   5   0  -6  292.07    7.90
   5   0  -6  276.77    8.70
  -5   0   6  292.57    8.40
   5   0  -6  279.87    8.70
  -5   0   6  278.57    8.20
   5   0  -6  267.47    7.30
  -5   0   6  268.97    7.30
   5   0  -5    0.60    0.70
  -5   0   5   -2.40    1.30
   5   0  -5   -0.90    1.10
  -5   0   5   -0.40    1.00
   5   0  -5   -1.90    1.40
  -5   0   5    0.90    0.60
   5   0  -5    1.70    1.10
  -5   0   5   -1.00    1.20
  -5   0   4  287.07    8.10
   5   0  -4  296.27    8.10
  -5   0   4  334.17    8.90
   5   0  -4  326.37    8.60
  -5   0   4  325.87    8.60
  -5   0   4  319.77    9.00
   5   0  -4  320.67    9.00
   5   0  -4  315.27    8.90
  -5   0   3   -1.70    1.40
   5   0  -3   -0.50    1.00
  -5   0   3    0.20    1.00
   5   0  -3    0.40    0.70
   5   0  -3    0.10    1.40
   5   0  -3    0.40    1.00
  -5   0   3    0.10    0.60
  -5   0   3   -1.90    1.00
   5   0  -2 3204.08   82.49
   5   0  -2 3341.47   82.29
  -5   0   2 3249.57   82.29
   5   0  -2 3311.27   82.79
  -5   0   2 3266.97   82.49
   5   0  -2 3419.96   82.49
  -5   0   2 3327.67   82.49
  -5   0   2 3302.17   82.89
   5   0  -1    1.70    1.20
  -5   0   1   -0.70    0.90
  -5   0   1   -0.30    0.80
   5   0  -1   -0.60    0.90
   5   0  -1   -1.10    0.80
  -5   0   1   -1.00    1.00
  -5   0   1    1.50    1.30
   5   0  -1   -0.90    1.10
   5   0   0  505.45   13.00
  -5   0   0  494.75   13.00
  -5   0   0  484.45   12.90
   5   0   0  495.35   13.30
  -5   0   0  491.55   13.40
   5   0   0  507.85   13.10
   5   0   1    0.10    1.10
  -5   0  -1    0.70    0.90
   5   0   1   -0.10    1.10
   5   0   1    0.50    1.00
  -5   0  -1    2.00    1.40
   5   0   2  393.06   10.70
  -5   0  -2  397.26   10.80
  -5   0  -2  369.86   10.40
   5   0   2  387.96   10.50
  -5   0  -2  382.86   10.40
   5   0   2  387.86   10.50
  -5   0  -2  383.16   10.50
   5   0   3   -0.80    1.20
  -5   0  -3    2.00    1.30
  -5   0  -3   -0.70    1.00
   5   0   3   -1.60    1.20
   5   0   3   -1.00    1.10
   5   0   4   72.69    3.40
   5   0   4   76.69    3.50
  -5   0  -4   74.19    3.50
  -5   0  -4   75.39    3.60
  -5   0  -4   72.99    3.30
   5   0   4   74.19    3.50
  -5   0  -5    0.60    1.50
   5   0   5   -0.30    1.30
   5   0   5   -0.70    1.50
  -5   0  -5    0.70    1.30
  -5   0  -5    0.00    1.30
   5   0   5   -0.30    1.50
  -5   0  -6   64.89    3.90
   5   0   6   65.49    3.90
   5   0   6   68.19    3.80
  -5   0  -6   68.29    3.60
  -5   0  -7   -1.40    2.00
  -5   0  -7   -0.80    1.70
  -5   0  -7   -0.90    1.70
   5   0   7   -2.70    1.80
   5   0   8   42.20    3.70
  -5   0  -8   39.20    3.50
  -5   0  -8   37.00    3.40
  -5   0  -8   33.70    4.00
   5   0   9   -3.60    2.10
  -5   0  -9   -1.70    2.00
  -5   0  -9   -0.50    1.90
  -5   0 -10   26.20    3.60
  -5   0 -10   34.90    3.70
  -5   0 -10   33.60    4.00
   5   0  10   27.30    3.40
   5   0  11   -0.10    2.40
  -5   0 -11    1.70    2.30
  -5   0 -11   -3.60    2.40
  -5   1  14   39.20    4.50
   5   1 -14   25.10    3.30
  -5   1  14   26.20    3.90
   5   1 -14   32.40    3.60
   5  -1 -14   31.70    3.70
  -5  -1  14   26.30    3.60
   5  -1 -14   30.20    2.80
  -5   1  13    1.90    2.50
  -5   1  13    0.60    2.20
   5   1 -13    3.40    1.70
   5   1 -13    0.10    2.10
   5  -1 -13   -1.00    1.40
  -5  -1  13    2.10    2.50
   5  -1 -13    2.40    2.00
  -5   1  12   58.69    4.70
   5   1 -12   56.89    3.80
   5   1 -12   60.99    3.30
  -5   1  12   57.19    4.70
  -5  -1  12   55.69    4.70
   5  -1 -12   50.49    3.00
  -5   1  11    3.30    2.20
   5   1 -11    7.70    2.00
  -5   1  11    5.10    2.30
   5   1 -11    6.20    1.60
   5  -1 -11    4.50    1.80
  -5  -1  11    6.20    2.30
   5  -1 -11    5.50    1.30
  -5  -1  11    7.10    3.30
   5  -1 -11    4.10    1.40
  -5   1  10   48.70    4.20
   5   1 -10   60.09    3.50
  -5   1  10   59.89    4.10
   5   1 -10   62.69    4.10
  -5  -1  10   57.99    4.30
  -5  -1  10   57.69    3.70
   5  -1 -10   52.39    2.70
   5  -1 -10   61.09    3.40
   5   1  -9    4.50    1.30
  -5   1   9    2.30    1.80
   5   1  -9    3.60    1.80
  -5   1   9    2.00    1.80
   5   1  -9    2.90    1.60
   5  -1  -9    5.40    1.50
   5  -1  -9    2.70    1.00
  -5  -1   9    4.50    1.60
   5  -1  -9    2.60    1.00
  -5  -1   9    3.70    1.90
  -5  -1   9    5.10    1.10
   5   1  -8  159.28    5.60
   5   1  -8  159.48    4.90
  -5   1   8  166.28    6.20
   5   1  -8  170.88    5.50
  -5   1   8  158.38    6.10
   5  -1  -8  163.48    4.60
   5  -1  -8  151.98    4.60
  -5  -1   8  171.28    5.60
  -5  -1   8  166.78    6.10
  -5   1   7   13.60    1.90
  -5   1   7   13.20    1.40
   5   1  -7   16.40    1.50
  -5   1   7   14.10    1.90
   5   1  -7   13.70    1.90
  -5  -1   7   15.70    2.00
   5  -1  -7   18.60    2.30
   5  -1  -7   18.40    2.00
  -5  -1   7   13.10    1.40
  -5  -1   7   14.50    1.80
  -5   1   6  137.49    4.90
   5   1  -6  134.09    4.80
   5   1  -6  131.19    4.10
  -5   1   6  143.49    5.00
   5   1  -6  135.39    4.50
  -5   1   6  136.29    4.30
   5  -1  -6  136.79    4.30
  -5  -1   6  135.69    4.70
  -5  -1   6  137.79    5.00
   5  -1  -6  140.29    4.90
  -5  -1   6  135.69    4.40
  -5   1   5   76.29    2.70
  -5   1   5   73.09    3.30
   5   1  -5   72.99    3.40
   5   1  -5   75.39    3.00
   5   1  -5   79.49    3.50
  -5   1   5   68.49    3.40
   5   1  -5   67.49    2.50
  -5  -1   5   72.19    2.90
   5  -1  -5   72.89    3.60
   5  -1  -5   70.49    3.10
  -5  -1   5   68.49    3.30
  -5  -1   5   68.79    3.30
  -5  -1   5   69.59    2.50
   5  -1  -5   82.49    2.90
  -5   1   4  275.37    7.30
   5   1  -4  271.37    7.80
   5   1  -4  269.67    7.50
   5   1  -4  257.17    7.10
   5   1  -4  265.27    7.70
  -5   1   4  274.97    7.70
  -5   1   4  268.87    7.90
  -5  -1   4  263.07    7.70
   5  -1  -4  264.87    7.90
   5  -1  -4  254.97    7.60
  -5  -1   4  247.68    7.10
  -5  -1   4  262.17    7.40
   5  -1  -4  274.87    7.30
  -5  -1   4  269.27    7.90
   5   1  -3    3.70    0.80
  -5   1   3    0.60    1.50
   5   1  -3    2.80    1.30
   5   1  -3    5.10    1.40
   5   1  -3    3.50    1.20
  -5   1   3    2.30    1.10
  -5   1   3    4.00    1.20
   5  -1  -3    0.80    1.00
  -5  -1   3    2.10    1.20
  -5  -1   3    5.50    1.10
   5  -1  -3    4.10    1.10
  -5  -1   3    3.00    1.50
  -5  -1   3    2.80    0.80
   5  -1  -3    2.80    1.40
   5   1  -2  366.26    9.60
  -5   1   2  364.96   10.20
  -5   1   2  369.26    9.70
   5   1  -2  358.36   10.00
  -5   1   2  355.46    9.40
   5   1  -2  362.26    9.80
  -5  -1   2  360.86    9.70
   5  -1  -2  369.66    9.70
  -5  -1   2  347.87    9.50
   5  -1  -2  367.16   10.20
  -5  -1   2  366.86   10.20
   5  -1  -2  364.36    9.70
  -5  -1   2  364.96    9.90
   5   1  -1  110.89    3.50
   5   1  -1  108.79    4.00
   5   1  -1  109.19    3.80
   5   1  -1  108.79    3.60
  -5   1   1  107.99    3.30
  -5   1   1  113.69    4.20
  -5   1   1  106.99    3.30
  -5   1   1  109.69    3.60
   5  -1  -1  104.69    3.40
   5  -1  -1  111.09    3.70
   5  -1  -1  111.29    4.10
  -5  -1   1  110.49    3.70
   5  -1  -1  110.09    3.40
  -5  -1   1  109.49    3.70
  -5  -1   1  110.29    3.70
  -5  -1   1  113.99    4.20
  -5   1   0  370.06    9.80
  -5   1   0  357.66    9.60
   5   1   0  363.16    9.80
   5   1   0  355.06    9.70
   5   1   0  367.36   10.20
  -5   1   0  366.06    9.70
  -5   1   0  386.26   10.30
   5   1   0  378.16   10.00
  -5  -1   0  358.86    9.80
   5  -1   0  371.66    9.70
  -5  -1   0  355.46    9.70
  -5  -1   0  370.76    9.80
   5  -1   0  368.86    9.90
   5  -1   0  357.86   10.10
  -5  -1   0  353.56   10.20
   5   1   1    3.10    1.30
   5   1   1    4.10    0.90
  -5   1  -1    6.80    1.60
   5   1   1    3.40    1.20
  -5   1  -1    5.40    1.10
   5   1   1    3.50    1.10
  -5   1  -1    4.90    1.00
   5  -1   1    5.10    1.20
   5  -1   1    6.10    1.40
  -5  -1  -1    4.80    1.50
   5  -1   1    5.10    1.20
  -5   1  -2   43.60    2.80
  -5   1  -2   31.70    2.10
   5   1   2   39.50    2.40
  -5   1  -2   37.30    2.10
  -5   1  -2   37.70    2.30
   5   1   2   41.50    2.60
   5   1   2   37.50    2.40
   5  -1   2   40.20    2.30
  -5  -1  -2   32.80    2.30
  -5  -1  -2   36.90    2.00
   5  -1   2   36.30    2.40
  -5  -1  -2   39.90    2.10
  -5  -1  -2   40.00    2.80
   5  -1   2   37.70    2.40
   5   1   3   32.90    2.50
   5   1   3   33.60    2.80
  -5   1  -3   33.50    2.30
   5   1   3   29.40    2.40
   5   1   3   27.00    1.80
  -5   1  -3   35.20    2.70
  -5  -1  -3   32.60    1.90
   5  -1   3   31.50    2.30
  -5  -1  -3   34.40    2.70
   5  -1   3   32.20    2.70
  -5  -1  -3   31.80    2.60
   5  -1   3   27.80    2.70
   5   1   4  278.27    8.20
   5   1   4  283.97    8.30
  -5   1  -4  286.77    8.30
  -5   1  -4  271.77    8.10
   5   1   4  267.87    9.00
   5  -1   4  265.97    9.00
  -5  -1  -4  275.97    8.80
  -5  -1  -4  283.77    8.10
  -5  -1  -4  293.07    8.60
   5  -1   4  274.27    8.20
  -5   1  -5   -1.00    1.20
  -5   1  -5    0.10    1.30
   5   1   5   -0.20    1.50
  -5   1  -5    1.00    1.60
   5   1   5   -3.10    1.40
  -5  -1  -5   -0.70    1.30
   5  -1   5    0.90    1.50
   5  -1   5   -0.10    1.20
   5   1   6   30.40    3.30
  -5   1  -6   31.30    3.20
  -5   1  -6   35.70    2.90
  -5   1  -6   36.10    2.70
   5   1   6   28.80    3.10
  -5  -1  -6   36.00    2.60
  -5  -1  -6   32.20    2.80
   5  -1   6   35.10    3.10
  -5  -1  -6   33.80    3.50
  -5   1  -7   13.00    2.20
   5   1   7   16.60    2.50
  -5   1  -7   14.40    2.40
  -5   1  -7   16.00    2.20
   5   1   7   14.30    2.40
   5  -1   7   11.40    2.30
  -5  -1  -7   14.60    2.20
  -5  -1  -7   15.70    2.50
  -5  -1  -7   16.10    1.90
  -5   1  -8   51.69    3.80
   5   1   8   54.79    4.20
  -5   1  -8   51.19    3.60
  -5  -1  -8   48.60    3.70
   5  -1   8   49.20    4.00
  -5  -1  -8   47.40    3.60
  -5  -1  -8   44.50    4.40
  -5   1  -9    4.70    2.30
   5   1   9    6.80    2.30
  -5   1  -9    1.80    2.00
   5  -1   9    5.40    2.50
  -5  -1  -9    1.70    2.00
  -5  -1  -9    1.40    2.50
  -5  -1  -9    3.90    2.10
   5   1  10   31.70    3.50
  -5   1 -10   23.10    3.20
  -5   1 -10   34.10    4.00
   5  -1  10   31.30    3.70
  -5  -1 -10   25.40    3.10
  -5  -1 -10   26.20    3.80
  -5  -1 -10   29.60    3.70
   5   1  11   -0.60    2.90
  -5   1 -11   -2.20    2.30
  -5   1 -11    1.50    2.40
  -5  -1 -11  -11.50    5.30
  -5  -1 -11   -1.70    2.90
  -5  -1 -11   -1.00    3.00
   5  -1  11    0.90    2.70
  -5   2  14   15.00    3.40
   5   2 -14   27.50    3.20
  -5   2  14   24.00    3.70
   5  -2 -14   17.60    2.10
  -5  -2  14   19.70    3.40
   5  -2 -14   21.30    2.90
   5   2 -13   16.20    2.30
  -5   2  13   14.10    4.30
  -5   2  13   13.70    3.00
  -5  -2  13   16.50    3.10
   5  -2 -13   17.20    2.50
   5  -2 -13   10.90    1.80
  -5   2  12   36.20    4.50
   5   2 -12   45.70    3.20
   5   2 -12   46.10    3.70
  -5   2  12   37.10    4.60
   5  -2 -12   47.20    3.30
  -5  -2  12   50.99    4.50
   5  -2 -12   35.70    2.70
  -5   2  11   24.50    3.90
   5   2 -11   19.60    2.80
   5   2 -11   24.20    2.60
   5  -2 -11   16.60    1.70
  -5  -2  11   18.60    2.90
   5  -2 -11   27.80    2.80
   5   2 -10   55.29    3.60
   5   2 -10   60.79    3.10
  -5   2  10   52.69    4.30
  -5   2  10   56.89    4.30
   5  -2 -10   52.39    2.40
   5  -2 -10   60.09    3.30
  -5  -2  10   57.19    4.30
  -5   2   9    5.70    2.00
   5   2  -9    5.80    1.70
  -5   2   9    6.40    2.00
   5  -2  -9    6.90    1.50
  -5  -2   9    5.20    2.00
   5   2  -8  236.98    7.30
  -5   2   8  239.38    7.90
   5   2  -8  233.18    6.80
   5   2  -8  226.58    7.80
  -5   2   8  230.38    7.80
  -5  -2   8  248.88    7.30
  -5  -2   8  235.08    7.70
   5  -2  -8  246.48    7.00
  -5  -2   8  225.58    6.70
   5   2  -7   20.20    2.40
   5   2  -7   24.80    1.80
   5   2  -7   22.50    2.20
  -5   2   7   22.20    1.70
  -5   2   7   22.30    2.70
   5  -2  -7   28.60    2.00
  -5  -2   7   20.40    1.70
  -5  -2   7   24.60    2.40
  -5  -2   7   20.00    2.70
   5   2  -6  207.78    5.90
  -5   2   6  207.78    6.60
   5   2  -6  207.98    6.40
  -5   2   6  207.48    5.90
  -5   2   6  206.88    6.70
   5   2  -6  202.98    6.20
  -5  -2   6  205.38    6.30
  -5  -2   6  194.58    5.80
  -5  -2   6  197.58    6.60
   5  -2  -6  215.18    6.00
   5  -2  -6  204.68    7.10
  -5   2   5   15.50    2.40
   5   2  -5   17.70    1.90
   5   2  -5   18.40    2.50
   5   2  -5   18.00    1.60
   5   2  -5   17.60    2.30
  -5   2   5   16.00    1.50
  -5   2   5   20.30    2.30
   5  -2  -5   17.80    2.40
  -5  -2   5   15.80    1.80
  -5  -2   5   17.40    1.80
  -5  -2   5   16.30    1.40
   5  -2  -5   16.10    2.00
  -5  -2   5   17.20    2.00
   5  -2  -5   22.20    1.70
   5   2  -4  125.09    4.10
   5   2  -4  133.19    4.50
   5   2  -4  120.59    3.90
   5   2  -4  123.39    4.50
  -5   2   4  125.09    4.30
  -5   2   4  122.89    4.60
  -5  -2   4  130.79    4.70
   5  -2  -4  130.99    3.90
   5  -2  -4  116.09    4.60
  -5  -2   4  122.59    4.60
  -5  -2   4  127.19    4.00
  -5  -2   4  118.19    3.80
   5  -2  -4  121.39    4.30
   5   2  -3  141.59    4.40
   5   2  -3  137.59    4.20
   5   2  -3  146.09    4.80
   5   2  -3  137.19    4.70
  -5   2   3  142.69    4.20
  -5   2   3  138.59    4.50
  -5   2   3  132.49    4.80
  -5  -2   3  148.99    5.00
   5  -2  -3  150.78    4.30
  -5  -2   3  130.19    4.20
  -5  -2   3  137.69    4.80
  -5  -2   3  141.39    4.40
   5  -2  -3  137.09    4.40
   5  -2  -3  136.99    4.90
  -5   2   2  221.68    5.90
  -5   2   2  214.28    6.10
  -5   2   2  224.48    6.90
  -5   2   2  222.08    6.30
   5   2  -2  219.78    6.60
   5   2  -2  221.28    6.20
   5   2  -2  224.78    6.70
   5   2  -2  225.18    6.40
  -5   2   2  222.78    6.20
   5  -2  -2  222.08    6.30
  -5  -2   2  222.38    6.40
  -5  -2   2  222.28    6.20
   5  -2  -2  230.68    6.30
  -5  -2   2  226.38    6.70
  -5  -2   2  237.78    6.90
   5  -2  -2  223.78    6.80
   5   2  -1    2.00    1.00
  -5   2   1    1.40    0.80
  -5   2   1   -1.00    1.40
  -5   2   1    0.90    0.90
   5   2  -1    0.60    1.10
  -5   2   1    1.80    0.80
  -5   2   1    1.90    1.10
   5   2  -1    0.80    1.20
   5   2  -1    1.30    1.00
  -5  -2   1    0.50    0.90
   5  -2  -1    1.00    1.40
  -5  -2   1    2.30    1.20
  -5  -2   1    3.40    1.40
  -5  -2   1    1.30    1.20
   5  -2  -1    0.20    1.00
  -5   2   0  152.58    4.50
   5   2   0  148.49    4.70
  -5   2   0  155.78    5.20
  -5   2   0  153.68    4.50
   5   2   0  156.08    4.90
   5   2   0  155.98    4.70
  -5   2   0  151.28    4.60
  -5  -2   0  153.88    5.20
   5  -2   0  154.68    4.70
  -5  -2   0  149.88    4.80
   5  -2   0  149.88    5.00
  -5  -2   0  152.68    4.70
  -5  -2   0  144.89    4.60
   5  -2   0  148.89    4.40
   5   2   1   25.00    2.30
   5   2   1   24.70    2.00
  -5   2  -1   26.90    2.70
  -5   2  -1   25.20    1.80
   5   2   1   23.10    1.90
   5   2   1   20.00    2.10
  -5   2  -1   22.80    2.30
  -5  -2  -1   25.80    2.50
  -5  -2  -1   30.90    2.10
  -5  -2  -1   21.70    1.80
   5  -2   1   23.70    2.20
  -5  -2  -1   22.10    2.20
   5  -2   1   22.70    2.10
  -5   2  -2  314.67    8.80
  -5   2  -2  298.07    8.40
  -5   2  -2  318.17    8.50
   5   2   2  305.77    8.50
   5   2   2  317.77    8.60
  -5   2  -2  299.27    8.50
   5   2   2  302.67    9.00
   5   2   2  302.67    8.60
  -5  -2  -2  300.47    8.50
  -5  -2  -2  290.87    8.50
  -5  -2  -2  308.37    9.00
   5  -2   2  304.37    8.60
   5  -2   2  304.27    8.40
   5  -2   2  309.17    8.60
  -5  -2  -2  309.97    8.50
   5   2   3   35.80    2.90
  -5   2  -3   43.80    2.90
   5   2   3   31.70    2.40
   5   2   3   35.90    2.10
   5  -2   3   35.50    3.90
  -5  -2  -3   31.30    2.20
  -5  -2  -3   38.40    3.00
  -5  -2  -3   34.30    2.20
   5  -2   3   30.50    2.30
  -5   2  -4  169.98    5.70
   5   2   4  168.68    5.60
   5   2   4  167.58    5.70
  -5   2  -4  168.58    5.50
  -5  -2  -4  179.58    6.60
   5  -2   4  172.48    5.70
  -5  -2  -4  165.88    5.40
  -5  -2  -4  170.78    5.40
  -5   2  -5    0.00    1.40
   5   2   5   -1.80    1.50
   5   2   5    0.60    1.50
  -5  -2  -5    0.10    1.40
   5  -2   5   -0.40    1.60
  -5  -2  -5    1.10    1.20
  -5  -2  -5   -0.50    1.20
  -5  -2  -5    1.20    1.70
   5   2   6   54.09    3.60
  -5   2  -6   50.49    3.40
   5   2   6   50.49    3.60
  -5   2  -6   55.99    3.40
  -5  -2  -6   62.09    4.20
  -5  -2  -6   54.29    3.40
  -5  -2  -6   55.09    2.90
  -5  -2  -6   55.79    3.20
   5  -2   6   56.59    3.50
   5   2   7   -0.60    1.80
  -5   2  -7   -0.10    1.80
   5   2   7   -0.50    1.90
  -5   2  -7    0.50    1.70
   5  -2   7   -1.60    1.80
  -5  -2  -7    2.90    2.10
  -5  -2  -7    0.60    1.70
  -5   2  -8   21.60    2.70
  -5   2  -8   19.00    2.60
   5   2   8   22.70    2.90
   5  -2   8   23.40    2.90
  -5  -2  -8   25.70    4.00
  -5  -2  -8   18.70    2.60
  -5  -2  -8   24.10    4.40
  -5  -2  -8   22.50    3.20
  -5   2  -9    4.90    2.30
  -5   2  -9    3.50    2.10
   5   2   9    4.30    2.30
  -5  -2  -9    3.80    2.00
  -5  -2  -9    4.20    2.60
  -5  -2  -9    6.30    2.10
  -5  -2  -9    3.00    2.00
   5  -2   9    6.90    2.40
   5   2  10   21.40    3.10
  -5   2 -10   21.40    3.10
  -5   2 -10   19.00    2.90
   5  -2  10   22.30    3.20
  -5  -2 -10   19.40    2.90
  -5  -2 -10   14.50    2.70
  -5  -2 -10   16.30    2.70
  -5  -2 -10   18.50    3.80
  -5   2 -11    1.40    2.40
  -5   2 -11    2.20    2.50
  -5  -2 -11    0.70    2.90
  -5   3  14    9.60    3.10
   5   3 -14    7.70    2.20
   5   3 -14   12.00    2.90
   5  -3 -14   11.30    2.40
  -5  -3  14    9.60    2.90
  -5   3  13    3.30    2.80
   5   3 -13    5.00    2.10
   5   3 -13    2.40    2.40
  -5   3  13    2.40    2.60
   5  -3 -13   -0.60    2.10
   5  -3 -13    1.60    2.60
   5  -3 -13    4.70    2.00
  -5  -3  13    2.40    2.50
  -5   3  12   10.00    2.70
   5   3 -12    9.00    2.40
   5   3 -12   13.10    2.30
   5  -3 -12   12.60    2.10
  -5  -3  12    9.90    2.60
  -5   3  11    7.70    2.60
   5   3 -11    8.00    2.20
   5   3 -11    8.20    1.90
  -5   3  11    6.30    2.50
   5  -3 -11    9.30    1.80
  -5  -3  11    7.50    2.50
  -5   3  10  135.69    6.30
   5   3 -10  140.39    5.10
  -5   3  10  128.19    6.10
   5   3 -10  140.29    5.50
  -5  -3  10  135.69    6.00
   5  -3 -10  146.29    5.00
  -5   3   9   67.49    4.40
   5   3  -9   63.79    3.30
   5   3  -9   62.19    3.60
  -5   3   9   69.09    4.30
  -5  -3   9   62.89    4.20
  -5   3   8   88.09    4.60
   5   3  -8   88.09    3.90
  -5   3   8   81.39    3.30
  -5   3   8   94.89    4.70
   5   3  -8   92.29    4.00
   5  -3  -8   88.59    3.40
  -5  -3   8   92.79    4.50
   5  -3  -8   92.79    3.50
  -5   3   7   42.20    3.30
   5   3  -7   38.00    2.60
  -5   3   7   41.70    3.30
   5   3  -7   45.20    2.50
   5   3  -7   46.80    2.70
   5  -3  -7   47.50    2.30
  -5  -3   7   40.40    2.60
  -5  -3   7   42.70    2.80
  -5  -3   7   40.00    3.30
   5   3  -6  233.78    6.90
  -5   3   6  240.58    8.70
  -5   3   6  248.88    7.70
   5   3  -6  240.18    7.20
  -5   3   6  242.98    6.70
   5   3  -6  240.68    7.10
  -5  -3   6  246.98    7.30
   5  -3  -6  251.87    6.80
  -5  -3   6  231.88    6.90
  -5  -3   6  249.38    8.40
   5   3  -5   30.10    2.30
   5   3  -5   34.50    2.20
   5   3  -5   30.40    2.00
  -5   3   5   30.40    2.60
  -5   3   5   32.10    1.90
  -5   3   5   31.70    2.70
  -5  -3   5   25.60    2.70
   5  -3  -5   30.40    2.30
   5  -3  -5   34.00    1.80
  -5  -3   5   30.10    1.90
  -5  -3   5   33.00    2.70
  -5   3   4  165.78    5.40
   5   3  -4  160.58    5.00
  -5   3   4  171.28    4.70
   5   3  -4  171.98    5.40
   5   3  -4  165.68    5.10
  -5   3   4  159.28    5.60
   5  -3  -4  163.68    5.30
   5  -3  -4  160.68    5.60
  -5  -3   4  170.68    5.50
   5  -3  -4  169.08    4.80
  -5  -3   4  163.38    5.10
  -5   3   3   83.39    3.30
  -5   3   3   84.59    2.80
   5   3  -3   83.69    3.10
   5   3  -3   87.09    3.40
   5   3  -3   83.89    3.60
  -5   3   3   75.09    3.70
   5   3  -3   82.59    3.20
  -5  -3   3   84.29    3.80
   5  -3  -3   78.09    3.60
  -5  -3   3   89.29    3.70
  -5  -3   3   86.49    3.10
   5  -3  -3   80.99    3.20
  -5  -3   3   79.69    3.00
   5  -3  -3   90.19    2.90
  -5   3   2  145.19    4.10
  -5   3   2  142.09    4.60
   5   3  -2  151.78    4.70
   5   3  -2  143.89    4.90
  -5   3   2  146.89    4.30
  -5   3   2  145.29    5.10
  -5   3   2  149.69    4.10
   5   3  -2  140.69    4.50
   5  -3  -2  147.49    4.10
  -5  -3   2  147.19    4.80
  -5  -3   2  144.69    5.10
   5  -3  -2  149.29    4.40
   5  -3  -2  148.89    4.90
  -5  -3   2  153.98    5.10
   5  -3  -2  145.89    5.60
  -5  -3   2  144.19    4.80
   5   3  -1  148.89    5.00
   5   3  -1  150.88    4.70
   5   3  -1  142.49    4.50
  -5   3   1  151.58    4.30
  -5   3   1  145.09    4.40
   5   3  -1  138.09    4.70
  -5   3   1  144.09    4.40
  -5   3   1  143.29    4.40
  -5   3   1  138.49    5.00
  -5  -3   1  146.49    4.60
  -5  -3   1  149.69    4.80
   5  -3  -1  137.59    4.30
  -5  -3   1  148.99    5.10
   5  -3  -1  140.89    4.40
   5  -3  -1  142.49    4.30
   5  -3  -1  140.09    5.00
   5  -3  -1  148.89    4.40
  -5  -3   1  147.69    5.00
   5   3   0   42.50    2.40
   5   3   0   43.10    2.40
  -5   3   0   43.90    2.20
  -5   3   0   43.50    2.10
   5   3   0   40.40    2.50
  -5   3   0   45.30    2.20
   5   3   0   46.40    2.80
  -5   3   0   38.70    2.90
   5  -3   0   44.90    2.30
  -5  -3   0   47.40    2.30
  -5  -3   0   48.80    2.80
  -5  -3   0   43.70    2.90
   5  -3   0   45.50    2.90
   5  -3   0   44.70    2.00
  -5  -3   0   43.70    3.50
   5   3   1   26.10    2.20
   5   3   1   26.90    2.40
  -5   3  -1   28.00    1.90
  -5   3  -1   26.80    1.80
  -5   3  -1   27.60    1.90
   5   3   1   26.30    2.30
   5   3   1   23.10    2.10
  -5   3  -1   21.10    2.50
  -5  -3  -1   30.20    2.40
   5  -3   1   23.20    2.30
  -5  -3  -1   26.40    2.10
   5  -3   1   24.80    1.80
  -5  -3  -1   27.00    2.60
  -5  -3  -1   23.60    2.00
   5  -3   1   28.50    2.10
   5   3   2  134.29    4.40
   5   3   2  131.99    4.50
  -5   3  -2  129.69    4.60
  -5   3  -2  132.39    4.30
  -5   3  -2  125.69    4.30
   5   3   2  130.39    4.70
   5  -3   2  131.79    4.40
   5  -3   2  126.39    4.40
  -5  -3  -2  135.39    5.00
  -5  -3  -2  125.39    4.30
  -5  -3  -2  133.49    4.60
  -5   3  -3   53.19    2.80
   5   3   3   47.40    2.90
   5   3   3   48.30    2.70
   5   3   3   49.90    2.70
  -5  -3  -3   48.10    2.70
  -5  -3  -3   56.79    2.90
  -5  -3  -3   53.99    3.40
   5  -3   3   49.00    2.90
   5   3   4   81.69    3.50
   5   3   4   83.89    3.70
  -5   3  -4   79.39    3.60
   5   3   4   84.79    3.90
   5  -3   4   79.59    3.70
  -5  -3  -4   83.29    3.50
  -5  -3  -4   85.79    3.70
  -5  -3  -4   87.09    4.30
  -5   3  -5  155.48    5.50
   5   3   5  152.98    5.50
   5   3   5  162.28    5.70
  -5   3  -5  147.79    5.50
  -5  -3  -5  159.28    5.50
   5  -3   5  150.98    5.60
  -5  -3  -5  160.48    6.20
  -5   3  -6  143.89    5.60
   5   3   6  151.18    5.80
   5   3   6  150.98    5.60
  -5   3  -6  149.59    5.60
  -5  -3  -6  151.98    5.50
   5  -3   6  148.29    5.80
  -5  -3  -6  150.78    5.60
  -5  -3  -6  154.88    6.40
   5   3   7   17.00    2.50
   5   3   7   15.20    2.40
   5  -3   7   16.10    3.20
  -5  -3  -7   15.10    2.30
  -5  -3  -7   18.70    2.90
  -5  -3  -7   17.80    2.30
   5   3   8   36.60    3.80
  -5   3  -8   29.10    3.50
   5   3   8   31.10    3.80
  -5   3  -8   33.90    3.50
  -5  -3  -8   32.30    3.40
  -5  -3  -8   38.30    4.40
  -5  -3  -8   35.30    3.60
   5  -3   8   36.00    3.70
  -5   3  -9    4.70    2.30
   5   3   9    9.40    2.60
  -5   3  -9    4.80    2.30
   5   3   9    4.50    2.30
  -5  -3  -9    5.40    2.20
  -5  -3  -9    3.50    2.10
  -5  -3  -9    7.30    2.00
  -5  -3  -9    6.10    2.70
   5  -3   9    7.60    2.50
  -5   3 -10    8.10    2.90
   5   3  10    9.20    2.60
  -5   3 -10   10.00    2.80
  -5  -3 -10    4.60    3.00
   5  -3  10    5.90    3.20
  -5  -3 -10    2.50    2.30
  -5  -3 -10    6.20    2.20
  -5  -3 -10    9.70    2.40
  -5   3 -11   -3.00    2.30
   5   3  11    0.50    2.80
  -5   3 -11   -0.60    2.30
  -5  -3 -11   -2.10    2.30
  -5  -3 -11    1.40    2.40
  -5  -3 -11   -2.60    2.90
   5   4 -14    6.40    2.50
   5   4 -14    2.40    2.60
  -5   4  14    7.20    3.10
  -5   4  14   10.80    3.30
  -5  -4  14    9.80    2.80
   5  -4 -14    7.40    2.20
   5  -4 -14    7.60    3.20
  -5   4  13    2.20    2.80
   5   4 -13    7.40    2.30
   5   4 -13    4.00    2.30
  -5   4  13    3.10    2.80
   5  -4 -13    6.10    2.40
   5  -4 -13    5.30    2.90
  -5  -4  13   11.50    2.90
   5   4 -12   29.10    3.30
  -5   4  12   25.40    3.70
  -5   4  12   30.20    4.50
   5   4 -12   29.90    3.70
  -5  -4  12   32.90    4.40
   5  -4 -12   40.70    4.70
   5  -4 -12   34.90    3.10
   5   4 -11   35.90    3.20
   5   4 -11   29.10    3.40
  -5   4  11   27.10    3.50
   5  -4 -11   31.60    2.90
   5  -4 -11   33.40    4.40
  -5  -4  11   25.90    5.30
  -5   4  10   53.29    4.60
   5   4 -10   53.39    3.40
   5   4 -10   47.10    5.60
   5  -4 -10   50.29    3.10
  -5  -4  10   47.50    4.20
  -5   4   9    8.80    2.40
   5   4  -9    7.80    2.00
   5   4  -9   11.10    2.10
  -5   4   9    8.10    2.30
   5  -4  -9    9.80    2.50
   5  -4  -9    7.70    1.60
   5  -4  -9    8.40    1.70
  -5  -4   9    7.00    2.20
   5   4  -8   49.40    3.00
  -5   4   8   43.70    3.90
  -5   4   8   42.00    3.60
   5   4  -8   42.80    3.00
  -5  -4   8   38.60    3.70
  -5   4   7   95.49    4.60
  -5   4   7   91.79    4.40
   5   4  -7   90.69    3.80
   5   4  -7   90.59    3.70
  -5  -4   7   86.19    4.50
   5   4  -6   67.39    4.20
  -5   4   6   64.89    3.60
   5   4  -6   67.19    3.20
  -5   4   6   66.09    3.80
  -5  -4   6   60.59    3.80
   5   4  -5  401.96   11.30
   5   4  -5  400.56   11.20
  -5   4   5  416.16   13.70
  -5   4   5  422.96   12.00
  -5  -4   5  413.46   12.50
   5  -4  -5  428.16   12.50
  -5  -4   5  421.96   11.50
  -5   4   4  307.87    8.80
   5   4  -4  299.67    8.60
  -5   4   4  305.97    9.20
   5   4  -4  303.77    8.50
   5   4  -4  302.27    8.50
  -5  -4   4  303.37    9.10
  -5  -4   4  297.27    8.40
  -5  -4   4  302.17    8.80
   5  -4  -4  293.97    8.70
  -5  -4   4  310.87    8.80
   5  -4  -4  311.67    8.90
   5   4  -3  181.18    6.00
   5   4  -3  194.18    5.70
   5   4  -3  182.78    5.60
  -5   4   3  188.38    5.80
  -5   4   3  187.28    6.20
  -5  -4   3  189.88    6.00
   5  -4  -3  181.48    6.00
  -5  -4   3  180.98    5.60
  -5  -4   3  182.18    5.50
   5  -4  -3  182.28    5.00
  -5  -4   3  188.48    6.20
   5  -4  -3  188.68    5.80
   5  -4  -3  186.28    6.20
   5   4  -2   45.70    2.50
  -5   4   2   48.90    1.90
   5   4  -2   51.29    2.70
  -5   4   2   47.90    2.50
   5   4  -2   48.10    2.70
   5   4  -2   50.99    2.60
  -5   4   2   46.00    2.90
  -5  -4   2   47.90    2.30
  -5  -4   2   51.39    3.00
   5  -4  -2   50.09    2.50
   5  -4  -2   47.80    2.80
   5  -4  -2   48.00    2.10
  -5  -4   2   49.50    3.20
  -5  -4   2   45.80    2.30
   5  -4  -2   49.70    1.90
   5   4  -1  147.39    5.20
   5   4  -1  143.29    5.00
  -5   4   1  146.69    4.50
  -5   4   1  151.28    5.20
   5   4  -1  148.79    4.90
  -5   4   1  156.38    4.50
   5   4  -1  160.98    4.90
  -5  -4   1  153.88    5.30
   5  -4  -1  149.29    4.60
   5  -4  -1  148.59    4.50
   5  -4  -1  148.49    4.40
  -5  -4   1  152.58    4.70
   5  -4  -1  163.18    5.80
  -5  -4   1  153.48    5.30
   5   4   0  385.06   10.20
   5   4   0  370.06   10.30
  -5   4   0  378.96   10.40
   5   4   0  356.16   10.40
  -5   4   0  390.36   10.10
   5   4   0  359.76   11.10
  -5   4   0  381.56   10.00
  -5  -4   0  371.86   10.80
   5  -4   0  363.06   10.40
  -5  -4   0  376.06   10.20
  -5  -4   0  358.86   11.10
   5  -4   0  382.26   10.00
  -5  -4   0  383.36   10.60
  -5   4  -1  244.78    7.00
   5   4   1  256.27    7.20
  -5   4  -1  246.58    7.20
  -5   4  -1  237.68    6.90
  -5   4  -1  247.78    7.00
   5   4   1  238.88    7.30
   5   4   1  257.27    7.80
  -5  -4  -1  240.78    7.10
   5  -4   1  247.58    7.00
  -5  -4  -1  243.88    7.40
   5  -4   1  251.27    7.10
  -5  -4  -1  246.08    8.30
   5  -4   1  238.18    7.30
   5   4   2  146.39    4.80
  -5   4  -2  135.89    4.70
   5   4   2  141.09    4.90
   5   4   2  144.79    5.30
  -5  -4  -2  142.59    5.40
   5  -4   2  141.39    4.70
   5  -4   2  136.89    4.70
  -5  -4  -2  135.69    4.60
  -5  -4  -2  149.59    5.10
   5   4   3  147.39    5.20
  -5   4  -3  147.99    5.00
   5   4   3  147.99    5.00
   5  -4   3  147.99    5.10
  -5  -4  -3  149.29    5.70
  -5  -4  -3  157.48    5.50
  -5   4  -4   36.70    2.80
   5   4   4   37.20    3.00
   5   4   4   40.50    2.90
  -5   4  -4   37.10    2.90
  -5  -4  -4   47.20    3.30
   5  -4   4   38.40    2.90
  -5  -4  -4   37.40    3.60
   5   4   5   26.10    2.90
  -5   4  -5   22.10    2.70
   5   4   5   23.10    2.50
  -5   4  -5   23.80    2.70
   5  -4   5   21.70    2.50
  -5  -4  -5   20.10    2.80
  -5  -4  -5   25.90    3.10
   5   4   6   81.99    4.10
  -5   4  -6   73.99    4.00
   5   4   6   79.99    4.40
  -5   4  -6   83.69    4.10
  -5  -4  -6   81.79    5.10
  -5  -4  -6   90.19    4.40
   5  -4   6   79.39    4.30
  -5   4  -7   25.70    2.80
   5   4   7   23.30    2.60
   5   4   7   25.10    3.50
  -5   4  -7   26.60    3.20
  -5  -4  -7   28.00    4.00
   5  -4   7   27.50    3.40
  -5  -4  -7   28.90    3.60
  -5  -4  -7   27.10    4.20
   5   4   8   28.10    3.50
   5   4   8   32.10    3.90
  -5   4  -8   30.50    3.50
  -5   4  -8   25.20    2.90
  -5  -4  -8   26.30    3.40
  -5  -4  -8   30.60    4.40
   5  -4   8   29.40    3.20
  -5  -4  -8   30.20    3.70
  -5  -4  -8   26.40    3.20
   5   4   9    9.50    2.50
   5   4   9    7.20    2.50
  -5   4  -9    9.00    2.50
  -5   4  -9    7.80    2.40
  -5  -4  -9    7.40    2.00
  -5  -4  -9    8.80    2.50
  -5  -4  -9    8.00    2.90
   5  -4   9    5.90    2.60
  -5  -4  -9   10.10    2.30
   5   4  10   13.20    2.70
  -5   4 -10    9.00    2.70
  -5   4 -10   17.10    3.50
   5   4  10   12.50    3.00
  -5  -4 -10    4.30    2.20
  -5  -4 -10    8.10    2.70
  -5  -4 -10   10.80    3.40
  -5  -4 -10   11.30    2.60
   5   5 -13    6.30    2.60
  -5   5  13    2.80    3.00
   5   5 -13    7.30    2.60
   5  -5 -13    4.80    2.00
  -5  -5  13    9.10    2.60
  -5   5  12   27.20    3.80
   5   5 -12   32.70    3.70
   5   5 -12   35.40    3.60
  -5   5  12   28.00    3.80
  -5  -5  12   30.20    4.20
   5  -5 -12   26.80    3.80
   5  -5 -12   22.10    2.90
  -5   5  11   11.10    2.90
  -5   5  11    8.90    2.90
   5   5 -11    9.20    2.30
   5   5 -11   13.10    3.10
   5  -5 -11    8.50    1.80
   5  -5 -11    7.60    2.80
  -5  -5  11   11.90    2.60
  -5   5  10  130.79    6.40
   5   5 -10  131.79    5.30
  -5   5  10  145.79    9.50
   5   5 -10  135.69    5.60
  -5  -5  10  139.99    6.10
   5  -5 -10  133.59    6.40
   5   5  -9  126.39    5.20
  -5   5   9  120.89    5.90
   5   5  -9  133.39    5.10
  -5   5   9  135.09    6.30
  -5  -5   9  127.19    5.90
   5  -5  -9  137.79    6.10
  -5   5   8    5.20    2.10
   5   5  -8    6.20    1.80
   5   5  -8   10.10    1.90
  -5   5   8    4.70    2.00
  -5  -5   8    6.90    2.20
   5  -5  -8    7.00    2.10
   5   5  -7   70.59    3.60
   5   5  -7   72.09    3.40
  -5   5   7   73.99    4.40
  -5   5   7   69.19    4.20
  -5  -5   7   65.59    4.20
   5  -5  -7   69.19    4.10
  -5   5   6   49.99    3.70
   5   5  -6   51.29    2.90
  -5   5   6   50.29    3.60
   5   5  -6   53.79    2.90
   5  -5  -6   53.39    3.60
  -5  -5   6   50.79    3.80
  -5   5   5   30.10    2.90
   5   5  -5   30.60    2.30
   5   5  -5   36.10    2.50
  -5   5   5   32.70    3.10
   5   5  -5   28.00    2.20
  -5  -5   5   34.50    2.90
   5  -5  -5   30.00    3.00
  -5  -5   5   31.60    3.20
   5   5  -4  217.58    6.90
   5   5  -4  227.88    6.80
   5   5  -4  219.18    7.10
  -5   5   4  224.38    7.50
  -5   5   4  233.58    7.50
  -5  -5   4  229.68    7.50
   5  -5  -4  222.78    7.20
  -5  -5   4  229.18    7.10
   5   5  -3  107.79    4.20
  -5   5   3  118.89    4.40
   5   5  -3  121.69    5.50
  -5   5   3  111.99    3.50
   5   5  -3  117.29    4.10
  -5   5   3  116.09    4.70
  -5  -5   3  111.39    3.90
   5  -5  -3  119.89    4.40
  -5  -5   3  116.69    4.80
   5  -5  -3  109.29    3.40
  -5  -5   3  122.79    4.60
   5  -5  -3  115.19    4.20
  -5   5   2  112.89    3.60
   5   5  -2  118.89    4.10
  -5   5   2  115.59    4.50
   5   5  -2  109.79    4.30
  -5  -5   2  119.59    4.60
   5  -5  -2  114.79    4.10
   5  -5  -2  116.49    4.10
   5  -5  -2  112.89    4.40
   5  -5  -2  109.59    3.50
  -5  -5   2  109.29    3.80
   5   5  -1  143.69    5.10
  -5   5   1  134.79    5.00
  -5   5   1  147.79    4.40
  -5   5   1  138.49    4.30
   5   5  -1  152.58    4.80
   5  -5  -1  146.79    4.30
  -5  -5   1  140.29    4.50
   5  -5  -1  143.49    4.60
   5  -5  -1  140.59    4.40
   5  -5  -1  143.89    4.60
  -5  -5   1  146.09    5.30
   5  -5  -1  144.29    5.00
  -5   5   0  181.08    5.40
   5   5   0  193.08    5.60
  -5   5   0  173.48    5.80
  -5   5   0  182.38    5.30
   5   5   0  181.28    5.70
   5  -5   0  176.78    5.30
   5  -5   0  180.78    5.40
   5  -5   0  170.68    5.80
   5  -5   0  175.48    5.40
  -5  -5   0  177.98    5.40
   5  -5   0  179.38    5.30
  -5  -5   0  183.08    7.00
   5   5   1  103.79    4.00
  -5   5  -1  105.99    3.80
  -5   5  -1   99.09    3.90
   5   5   1  108.39    3.90
  -5   5  -1  103.19    3.60
  -5  -5  -1  101.59    4.50
   5  -5   1   96.79    4.00
  -5  -5  -1   96.09    3.70
   5  -5   1  102.69    3.70
  -5  -5  -1  107.19    4.40
  -5   5  -2  123.69    4.30
   5   5   2  116.09    4.40
   5   5   2  120.79    4.20
  -5  -5  -2  118.39    4.90
   5  -5   2  109.49    4.50
  -5  -5  -2  116.89    5.00
  -5  -5  -2  104.89    4.00
  -5   5  -3   67.69    3.20
  -5   5  -3   67.79    3.40
   5   5   3   60.09    3.40
   5   5   3   67.29    3.20
   5  -5   3   68.59    3.40
  -5  -5  -3   70.89    4.00
  -5  -5  -3   65.79    4.10
   5   5   4    6.80    1.80
  -5   5  -4    7.10    1.60
  -5   5  -4    5.40    1.80
   5   5   4    7.00    1.70
  -5  -5  -4    4.20    2.00
   5  -5   4    5.10    1.70
  -5  -5  -4    6.70    2.00
  -5   5  -5  253.07    8.00
   5   5   5  249.78    7.70
   5   5   5  251.47    8.10
  -5   5  -5  246.98    7.90
  -5  -5  -5  266.27    9.50
   5  -5   5  240.48    7.90
  -5  -5  -5  238.58    8.80
   5   5   6   53.09    3.50
  -5   5  -6   49.20    3.50
   5   5   6   52.29    4.00
  -5  -5  -6   54.69    4.10
  -5  -5  -6   53.59    4.60
   5  -5   6   43.40    3.70
  -5   5  -7   16.70    2.50
   5   5   7   15.90    2.40
  -5   5  -7   12.80    2.30
   5   5   7   14.10    2.60
  -5  -5  -7   17.80    2.80
   5  -5   7   19.00    2.80
  -5  -5  -7   19.00    3.30
  -5   5  -8   20.90    2.80
   5   5   8   27.50    3.20
  -5   5  -8   23.20    2.90
   5   5   8   22.10    2.70
  -5  -5  -8   22.10    2.70
  -5  -5  -8   26.00    2.90
  -5  -5  -8   26.70    3.70
   5  -5   8   21.30    2.90
  -5  -5  -8   24.30    3.10
  -5   5  -9    8.70    2.50
   5   5   9    7.10    2.70
  -5   5  -9    8.20    2.60
   5   5   9    6.90    2.40
  -5  -5  -9    2.50    2.40
  -5  -5  -9    6.10    3.00
  -5  -5  -9    6.00    2.00
  -5  -5  -9    5.40    2.20
  -5   5 -10    6.90    2.70
   5   5  10    4.40    2.80
  -5   5 -10    3.90    2.40
   5   5  10    6.10    2.30
  -5  -5 -10    5.00    3.20
  -5  -5 -10    5.60    2.30
  -5  -5 -10    5.50    2.70
  -5  -5 -10    7.30    2.30
  -5   6  13   12.70    3.50
  -5   6  13   11.90    4.60
   5   6 -13   13.10    2.90
   5   6 -13   14.50    2.90
   5  -6 -13   11.10    3.30
  -5   6  12    0.30    2.80
  -5   6  12   -1.80    2.50
   5   6 -12   -1.10    2.00
   5   6 -12    1.50    2.10
   5  -6 -12    0.40    2.80
  -5  -6  12    2.00    2.30
  -5   6  11   42.70    4.90
  -5   6  11   38.20    4.90
   5   6 -11   36.70    3.70
   5   6 -11   39.40    3.80
   5  -6 -11   38.50    4.90
  -5  -6  11   46.30    4.50
  -5   6  10    3.20    2.60
   5   6 -10    3.10    2.10
   5   6 -10    6.30    2.00
  -5   6  10    2.60    2.40
  -5  -6  10    8.30    3.70
   5  -6 -10    3.20    2.50
   5   6  -9   38.40    3.50
   5   6  -9   36.80    3.40
  -5   6   9   36.50    4.20
  -5   6   9   39.60    4.60
  -5  -6   9   39.90    4.20
   5  -6  -9   36.40    4.20
   5   6  -8   22.10    2.50
   5   6  -8   17.50    2.30
  -5   6   8   18.20    2.80
  -5   6   8   23.90    3.20
  -5  -6   8   22.00    3.00
   5  -6  -8   21.50    2.90
   5   6  -7   67.69    3.70
  -5   6   7   71.49    4.50
   5   6  -7   66.09    3.60
  -5   6   7   67.19    4.30
  -5  -6   7   64.89    4.40
   5  -6  -7   68.39    4.40
  -5   6   6   59.39    3.90
  -5   6   6   57.99    4.10
   5   6  -6   59.59    3.20
   5   6  -6   61.29    3.30
  -5  -6   6   58.29    4.20
   5  -6  -6   56.79    4.00
   5   6  -5   83.29    3.70
   5   6  -5   79.09    3.50
   5   6  -5   79.59    3.40
  -5   6   5   81.19    4.40
  -5   6   5   79.49    4.30
   5  -6  -5   78.79    4.20
  -5  -6   5   83.29    3.50
  -5  -6   5   81.69    3.90
  -5  -6   5   75.49    4.50
   5   6  -4  170.08    5.70
   5   6  -4  178.28    5.80
  -5   6   4  170.08    5.10
  -5   6   4  173.38    6.40
   5   6  -4  186.78    5.70
   5  -6  -4  182.18    6.20
  -5  -6   4  168.48    5.80
  -5  -6   4  184.78    6.10
  -5  -6   4  178.88    6.50
   5   6  -3   98.29    3.90
   5   6  -3   91.39    3.70
   5   6  -3   89.89    4.30
  -5   6   3   92.29    4.30
  -5   6   3   91.79    3.20
  -5  -6   3   96.79    4.20
   5  -6  -3   90.69    3.10
  -5  -6   3   99.89    4.60
   5  -6  -3   97.29    4.90
  -5  -6   3   87.79    4.30
  -5   6   2  113.89    3.80
   5   6  -2  119.49    4.20
   5   6  -2  113.49    4.30
  -5   6   2  113.79    6.80
  -5  -6   2  119.39    5.00
  -5  -6   2  113.19    4.80
  -5  -6   2  106.29    4.20
   5  -6  -2  110.79    4.20
   5  -6  -2  120.49    4.40
  -5   6   1   62.79    2.70
   5   6  -1   59.09    3.10
   5   6  -1   66.39    3.00
  -5   6   1   59.79    3.40
   5  -6  -1   60.39    2.90
   5  -6  -1   57.89    2.60
   5  -6  -1   63.99    3.10
  -5  -6   1   57.09    2.60
  -5  -6   1   64.09    3.80
  -5  -6   1   60.89    3.60
  -5   6   0  133.29    4.20
  -5   6   0  138.39    4.60
   5   6   0  137.59    4.90
  -5   6   0  132.79    4.30
  -5   6   0  131.29    4.90
   5   6   0  141.59    4.60
   5  -6   0  135.29    5.00
  -5  -6   0  126.99    4.40
   5  -6   0  135.59    4.30
   5  -6   0  131.79    4.50
   5  -6   0  139.99    4.60
  -5  -6   0  136.59    5.50
  -5  -6   0  135.49    5.40
  -5   6  -1   72.89    3.10
  -5   6  -1   70.79    2.90
  -5   6  -1   72.19    3.40
   5   6   1   72.19    3.50
  -5   6  -1   72.09    3.40
   5  -6   1   74.69    3.10
  -5  -6  -1   81.09    4.20
  -5  -6  -1   72.69    3.10
  -5  -6  -1   77.59    4.20
   5  -6   1   69.79    3.60
   5  -6   1   70.19    3.10
  -5   6  -2   74.69    3.50
   5   6   2   75.39    3.30
   5   6   2   70.39    3.60
  -5   6  -2   65.49    4.30
  -5  -6  -2   76.19    4.20
  -5  -6  -2   74.19    4.30
  -5  -6  -2   58.29    3.40
   5  -6   2   69.19    3.30
   5   6   3   68.99    3.70
  -5   6  -3   64.49    3.60
  -5   6  -3   63.69    3.30
   5   6   3   70.49    3.40
  -5  -6  -3   69.39    4.30
   5  -6   3   65.49    3.40
  -5  -6  -3   74.09    4.40
   5   6   4   23.20    2.70
  -5   6  -4   23.50    2.50
  -5   6  -4   22.70    2.60
   5   6   4   23.00    2.50
   5  -6   4   24.40    2.80
  -5  -6  -4   25.00    3.70
  -5  -6  -4   19.30    2.90
   5   6   5   10.40    2.30
  -5   6  -5    8.00    2.10
  -5   6  -5   11.10    1.90
   5   6   5    9.30    1.90
   5  -6   5    5.50    1.90
  -5  -6  -5    9.90    2.70
  -5  -6  -5   10.70    2.40
  -5   6  -6   35.80    3.60
   5   6   6   35.90    3.30
  -5   6  -6   36.40    4.60
  -5  -6  -6   39.10    4.40
  -5  -6  -6   40.90    4.30
   5  -6   6   34.80    3.90
  -5   6  -7   26.90    3.00
   5   6   7   27.00    2.70
   5   6   7   29.10    3.70
  -5   6  -7   23.40    2.90
  -5  -6  -7   31.00    4.60
   5  -6   7   27.70    3.20
   5   6   8   14.10    2.70
  -5   6  -8   16.00    2.80
   5   6   8   14.10    2.40
  -5   6  -8   15.30    2.60
  -5  -6  -8   12.80    2.20
  -5  -6  -8   17.10    2.60
  -5  -6  -8   16.80    3.00
  -5  -6  -8   12.90    3.40
   5   6   9    7.60    2.70
   5   6   9   11.40    2.50
  -5   6  -9    4.20    3.00
  -5   6  -9    5.10    4.00
  -5  -6  -9    4.10    2.60
  -5  -6  -9    5.60    2.20
  -5  -6  -9    5.70    3.20
  -5  -6  -9    4.70    2.30
  -5   7  12    1.10    2.90
   5   7 -12   -2.30    2.10
   5   7 -12    0.30    2.40
  -5   7  12   -2.20    5.10
  -5  -7  12    7.60    2.40
   5  -7 -12    2.50    3.00
   5   7 -11   18.20    2.90
   5   7 -11    7.30    2.40
  -5   7  11   15.70    3.50
  -5   7  11   13.40    3.40
   5  -7 -11   13.00    3.40
  -5  -7  11   18.70    3.00
  -5   7  10   19.80    3.30
   5   7 -10   22.90    2.80
  -5   7  10   28.90    4.50
   5   7 -10   28.20    3.60
   5  -7 -10   20.30    3.50
  -5  -7  10   34.10    4.30
  -5   7   9   51.59    4.70
   5   7  -9   51.49    3.90
  -5   7   9   52.19    5.00
   5   7  -9   51.39    3.90
   5  -7  -9   45.00    4.60
  -5  -7   9   61.79    7.10
  -5   7   8   15.20    2.80
   5   7  -8   22.10    2.70
  -5   7   8   20.40    3.10
   5   7  -8   24.30    2.90
   5  -7  -8   19.60    2.90
  -5  -7   8   21.00    3.00
   5   7  -7   73.89    3.90
   5   7  -7   75.49    4.00
  -5   7   7   72.59    5.00
  -5   7   7   67.49    4.70
   5  -7  -7   71.19    4.70
  -5  -7   7   71.09    4.90
   5   7  -6   33.30    2.90
   5   7  -6   38.20    3.20
  -5   7   6   40.60    3.90
   5  -7  -6   37.30    3.80
  -5  -7   6   36.80    4.00
  -5   7   5  125.99    5.70
  -5   7   5  128.19    4.00
   5   7  -5  126.69    4.70
   5   7  -5  128.49    4.90
   5   7  -5  123.29    4.60
   5  -7  -5  128.69    5.50
  -5  -7   5  133.79    5.10
   5  -7  -5  117.39    3.90
  -5  -7   5  121.59    4.60
  -5  -7   5  130.39    5.90
   5   7  -4   44.50    3.10
  -5   7   4   38.90    3.60
   5   7  -4   45.50    2.80
  -5   7   4   42.70    2.20
   5  -7  -4   37.00    2.00
   5  -7  -4   41.30    3.50
  -5  -7   4   46.30    3.40
  -5  -7   4   44.00    4.20
  -5   7   3   76.09    3.10
   5   7  -3   82.09    3.50
   5   7  -3   79.79    3.70
  -5   7   3   79.99    4.30
  -5  -7   3   86.89    4.70
   5  -7  -3   85.39    4.20
  -5  -7   3   78.09    5.00
   5  -7  -3   74.69    2.90
  -5   7   2   12.30    2.10
   5   7  -2   12.20    1.90
  -5   7   2   11.70    1.40
   5   7  -2   10.70    2.00
  -5  -7   2   10.30    2.40
   5  -7  -2    9.80    1.20
  -5  -7   2   12.20    2.00
   5  -7  -2   11.50    1.90
  -5   7   1  119.59    4.30
  -5   7   1  119.99    4.90
   5   7  -1  122.19    4.50
   5   7  -1  122.89    4.70
   5  -7  -1  124.79    4.80
  -5  -7   1  127.79    5.50
  -5  -7   1  122.59    5.20
  -5   7   0   33.00    2.80
   5   7   0   35.30    2.80
  -5   7   0   34.50    2.60
   5   7   0   36.70    2.70
  -5   7   0   31.80    2.00
   5  -7   0   34.00    2.10
  -5  -7   0   39.00    3.40
  -5  -7   0   28.80    2.10
  -5  -7   0   45.00    3.90
   5  -7   0   37.00    2.80
   5  -7   0   31.40    2.40
  -5   7  -1   44.20    2.40
  -5   7  -1   46.60    2.50
   5   7   1   46.30    3.20
   5   7   1   49.20    3.00
  -5   7  -1   46.20    2.50
  -5   7  -1   45.80    3.00
  -5   7  -1   51.99    3.10
  -5  -7  -1   52.19    4.10
  -5  -7  -1   55.49    3.90
   5  -7   1   52.79    3.10
   5  -7   1   49.70    2.60
   5  -7   1   49.70    3.20
  -5  -7  -1   42.80    2.60
   5  -7   1   45.90    2.70
   5   7   2   61.19    3.10
  -5   7  -2   56.39    3.40
   5   7   2   57.69    3.50
  -5   7  -2   59.49    3.00
   5  -7   2   56.19    3.10
  -5  -7  -2   59.99    4.20
  -5  -7  -2   65.99    4.30
  -5   7  -3   63.09    3.70
   5   7   3   56.69    3.60
  -5   7  -3   56.09    3.10
   5   7   3   58.89    3.80
   5  -7   3   53.89    3.30
  -5  -7  -3   61.09    4.50
  -5  -7  -3   53.69    4.40
   5   7   4   23.50    2.70
  -5   7  -4   25.50    2.60
  -5   7  -4   22.90    2.70
   5   7   4   28.00    3.20
  -5  -7  -4   15.80    3.60
   5  -7   4   21.20    2.40
  -5  -7  -4   20.60    2.90
   5   7   5   80.99    3.90
  -5   7  -5   85.09    4.60
  -5   7  -5   75.89    4.00
   5  -7   5   77.49    4.30
  -5  -7  -5   82.89    5.40
  -5  -7  -5   81.39    5.20
   5   7   6   13.20    2.20
  -5   7  -6   12.90    2.20
  -5   7  -6   11.90    2.50
   5   7   6   12.60    2.70
  -5  -7  -6   12.00    2.80
  -5  -7  -6   15.00    3.20
   5   7   7   40.00    4.20
  -5   7  -7   42.20    4.00
   5   7   7   40.30    3.40
  -5   7  -7   37.70    3.70
  -5  -7  -7   42.30    4.80
  -5  -7  -7   37.80    4.90
   5   7   8    2.30    2.40
   5   7   8    4.10    2.00
  -5   7  -8   -1.60    2.00
  -5   7  -8    0.30    2.30
  -5  -7  -8   -1.00    2.70
  -5  -7  -8    1.30    1.80
  -5  -7  -8    1.40    2.70
   5   7   9   13.40    3.10
  -5   7  -9   12.20    3.00
[truncated: 397,636 more chars]
