# Supplementary material for: Structural Phase Transformations Induced by Guest Molecules in a Nickel-Based 2D Square Lattice Coordination Network
Source: Chem Mater. 2023 Jan 10;35(2):783–91. doi: 10.1021/acs.chemmater.2c03662 (PMC9878710; doi:10.1021/acs.chemmater.2c03662)
Supplement: Supplementary file 7 — cm2c03662_si_007.cif [file cm2c03662_si_007.cif]

####################################################################### 
# 
# This file contains crystal structure data downloaded from the 
# Cambridge Structural Database (CSD) hosted by the Cambridge 
# Crystallographic Data Centre (CCDC).
# 
# Full information about CCDC data access policies and citation 
# guidelines are available at http://www.ccdc.cam.ac.uk/access/V1 
# 
# Audit and citation data items may have been added by the CCDC. 
# Please retain this information to preserve the provenance of 
# this file and to allow appropriate attribution of the data. 
# 
#######################################################################
data_c
_audit_creation_date               2022-10-13
_audit_creation_method
;
Olex2 1.3
(compiled 2020.11.12 svn.r5f609507 for OlexSys, GUI svn.r6408)
;
_shelxl_version_number             2013-2
loop_
  _audit_author_name
  _audit_author_address
 'Xia Li'
;
University of Limerick
Ireland
;

_audit_contact_author_address      ?
_audit_contact_author_email        ?
_audit_contact_author_name         ''
_audit_contact_author_phone        ?
_audit_update_record
;
2022-10-12 deposited with the CCDC.	2022-10-13 downloaded from the CCDC.
;
_publ_contact_author_id_orcid      ?
_publ_section_references
;
Bourhis, L.J., Dolomanov, O.V., Gildea, R.J., Howard, J.A.K., Puschmann, H.
 (2015). Acta Cryst. A71, 59-75.

Dolomanov, O.V., Bourhis, L.J., Gildea, R.J, Howard, J.A.K. & Puschmann, H.
 (2009), J. Appl. Cryst. 42, 339-341.

Sheldrick, G.M. (2015). Acta Cryst. C71, 3-8.
;
_chemical_name_common              ?
_chemical_name_systematic          LX2134
_chemical_formula_moiety           'C24 H18 N6 Ni O5'
_chemical_formula_sum              'C24 H18 N6 Ni O5'
_chemical_formula_weight           529.15
_chemical_absolute_configuration   ?
_chemical_melting_point            ?
loop_
  _atom_type_symbol
  _atom_type_description
  _atom_type_scat_dispersion_real
  _atom_type_scat_dispersion_imag
  _atom_type_scat_source
 C C 0.0181 0.0091 'International Tables Vol C Tables 4.2.6.8 and 6.1.1.4'
 H H 0.0000 0.0000 'International Tables Vol C Tables 4.2.6.8 and 6.1.1.4'
 N N 0.0311 0.0180 'International Tables Vol C Tables 4.2.6.8 and 6.1.1.4'
 Ni Ni -3.0029 0.5091 'International Tables Vol C Tables 4.2.6.8 and 6.1.1.4'
 O O 0.0492 0.0322 'International Tables Vol C Tables 4.2.6.8 and 6.1.1.4'

_shelx_space_group_comment
;
The symmetry employed for this shelxl refinement is uniquely defined
by the following loop, which should always be used as a source of
symmetry information in preference to the above space-group names.
They are only intended as comments.
;
_space_group_crystal_system        'monoclinic'
_space_group_IT_number             7
_space_group_name_H-M_alt          'P 1 c 1'
_space_group_name_Hall             'P -2yc'
loop_
  _space_group_symop_operation_xyz
 'x, y, z'
 'x, -y, z+1/2'

_cell_length_a                     10.9088(11)
_cell_length_b                     10.2857(10)
_cell_length_c                     10.9669(11)
_cell_angle_alpha                  90
_cell_angle_beta                   101.854(6)
_cell_angle_gamma                  90
_cell_volume                       1204.3(2)
_cell_formula_units_Z              2
_cell_measurement_reflns_used      7372
_cell_measurement_temperature      100.00
_cell_measurement_theta_max        70.02
_cell_measurement_theta_min        4.14
_shelx_estimated_absorpt_T_max     0.858
_shelx_estimated_absorpt_T_min     0.743
_exptl_absorpt_coefficient_mu      1.576
_exptl_absorpt_correction_T_max    0.7533
_exptl_absorpt_correction_T_min    0.4608
_exptl_absorpt_correction_type     none
_exptl_absorpt_process_details
;
SADABS-2016/2 (Bruker,2016/2) was used for absorption correction.
wR2(int) was 0.1378 before and 0.1083 after correction.
The Ratio of minimum to maximum transmission is 0.6117.
The \l/2 correction factor is Not present.
;
_exptl_crystal_colour              'clear brownish brown'
_exptl_crystal_colour_lustre       clear
_exptl_crystal_colour_modifier     brownish
_exptl_crystal_colour_primary      brown
_exptl_crystal_density_diffrn      1.459
_exptl_crystal_density_meas        ?
_exptl_crystal_density_method      ?
_exptl_crystal_description         block
_exptl_crystal_F_000               544
_exptl_crystal_preparation         ?
_exptl_crystal_size_max            0.2
_exptl_crystal_size_mid            0.2
_exptl_crystal_size_min            0.1
_exptl_special_details
;
 ?
;
_exptl_transmission_factor_max     ?
_exptl_transmission_factor_min     ?
_diffrn_reflns_av_R_equivalents    0.1067
_diffrn_reflns_av_unetI/netI       0.0993
_diffrn_reflns_Laue_measured_fraction_full  0.982
_diffrn_reflns_Laue_measured_fraction_max  0.976
_diffrn_reflns_limit_h_max         13
_diffrn_reflns_limit_h_min         -13
_diffrn_reflns_limit_k_max         12
_diffrn_reflns_limit_k_min         -12
_diffrn_reflns_limit_l_max         12
_diffrn_reflns_limit_l_min         -13
_diffrn_reflns_number              9403
_diffrn_reflns_point_group_measured_fraction_full  0.982
_diffrn_reflns_point_group_measured_fraction_max  0.976
_diffrn_reflns_theta_full          67.679
_diffrn_reflns_theta_max           70.033
_diffrn_reflns_theta_min           4.141
_diffrn_ambient_temperature        100.00
_diffrn_detector_area_resol_mean   ?
_diffrn_measured_fraction_theta_full  0.982
_diffrn_measured_fraction_theta_max  0.976
_diffrn_measurement_device_type    'Bruker APEX-II CCD'
_diffrn_measurement_method         '\f and \w scans'
_diffrn_radiation_type             CuK\a
_diffrn_radiation_wavelength       1.54178
_diffrn_source                     ?
_diffrn_source_current             1.0
_diffrn_source_power               0.05
_diffrn_source_voltage             50.0
_diffrn_standards_number           0
_reflns_Friedel_coverage           0.995
_reflns_Friedel_fraction_full      0.982
_reflns_Friedel_fraction_max       0.976
_reflns_number_gt                  2907
_reflns_number_total               3341
_reflns_special_details
;
 Reflections were merged by SHELXL according to the crystal
 class for the calculation of statistics and refinement.
 
 _reflns_Friedel_fraction is defined as the number of unique
 Friedel pairs measured divided by the number that would be
 possible theoretically, ignoring centric projections and
 systematic absences.
;
_reflns_threshold_expression       'I > 2\s(I)'
_computing_cell_refinement         'SAINT V8.40B (?, 2016)'
_computing_data_collection         ?
_computing_data_reduction          'SAINT V8.40B (?, 2016)'
_computing_molecular_graphics      'Olex2 1.3 (Dolomanov et al., 2009)'
_computing_publication_material    'Olex2 1.3 (Dolomanov et al., 2009)'
_computing_structure_refinement    'SHELXL 2013/2 (Sheldrick, 2015)'
_computing_structure_solution      'olex2.solve 1.3 (Bourhis et al., 2015)'
_refine_diff_density_max           1.340
_refine_diff_density_min           -0.907
_refine_diff_density_rms           0.166
_refine_ls_abs_structure_details
;
 Refined as an inversion twin.
;
_refine_ls_abs_structure_Flack     0.28(11)
_refine_ls_extinction_coef         .
_refine_ls_extinction_method       none
_refine_ls_goodness_of_fit_ref     1.250
_refine_ls_hydrogen_treatment      constr
_refine_ls_matrix_type             full
_refine_ls_number_parameters       327
_refine_ls_number_reflns           3341
_refine_ls_number_restraints       20
_refine_ls_R_factor_all            0.1236
_refine_ls_R_factor_gt             0.1023
_refine_ls_restrained_S_all        1.251
_refine_ls_shift/su_max            0.000
_refine_ls_shift/su_mean           0.000
_refine_ls_structure_factor_coef   Fsqd
_refine_ls_weighting_details
;
 w=1/[\s^2^(Fo^2^)+(0.2000P)^2^]
 where P=(Fo^2^+2Fc^2^)/3
;
_refine_ls_weighting_scheme        calc
_refine_ls_wR_factor_gt            0.2662
_refine_ls_wR_factor_ref           0.2831
_refine_special_details
;
 Refined as a 2-component inversion twin.
;
_olex2_refinement_description
;
1. Twinned data refinement
 Scales: 0.71717
 0.28283
2. Uiso/Uaniso restraints and constraints
Uanis(C3) \\sim Ueq, Uanis(C00Y) \\sim Ueq: with sigma of 0.01 and sigma for
terminal atoms of 0.02
Uanis(N00T) \\sim Ueq: with sigma of 0.01 and sigma for terminal atoms of 0.02
3.a Rotating group:
 O004(H00A,H00B)
3.b Aromatic/amide H refined with riding coordinates:
 C00A(H00C), C00C(H00D), C00D(H00E), C00E(H00F), C00F(H00G), C00J(H00J),
 C00N(H00N), C00O(H00O), C00R(H00R), C00S(H00S), C00U(H00U), C00W(H00W),
 C00X(H00X), C00Y(H00Y), C3(H3), C4(H4)
;
_atom_sites_solution_hydrogens     mixed
_atom_sites_solution_primary       iterative
_atom_sites_solution_secondary     ?
loop_
  _atom_site_label
  _atom_site_type_symbol
  _atom_site_fract_x
  _atom_site_fract_y
  _atom_site_fract_z
  _atom_site_U_iso_or_equiv
  _atom_site_adp_type
  _atom_site_occupancy
  _atom_site_site_symmetry_order
  _atom_site_calc_flag
  _atom_site_refinement_flags_posn
  _atom_site_refinement_flags_adp
  _atom_site_refinement_flags_occupancy
  _atom_site_disorder_assembly
  _atom_site_disorder_group
 Ni01 Ni 0.57380(13) 0.03733(13) 0.24405(13) 0.0379(5) Uani 1 1 d . . . . .
 O002 O 0.6404(7) 0.9058(7) 0.3953(6) 0.0403(14) Uani 1 1 d . . . . .
 O003 O 0.5409(7) 0.8326(7) 0.2119(8) 0.0421(15) Uani 1 1 d . . . . .
 O004 O 0.4857(7) 0.1045(6) 0.0722(7) 0.0417(15) Uani 1 1 d . . . . .
 H00A H 0.4709 0.1873 0.0769 0.063 Uiso 1 1 d R U . . .
 H00B H 0.5368 0.0993 0.0209 0.063 Uiso 1 1 d R U . . .
 O005 O 0.6317(6) 0.2174(6) 0.3088(6) 0.0374(14) Uani 1 1 d . . . . .
 N006 N 0.4107(10) 0.0602(9) 0.3150(9) 0.047(2) Uani 1 1 d . . . . .
 O007 O 0.4998(8) 0.3398(7) 0.1680(8) 0.0493(17) Uani 1 1 d . . . . .
 N008 N -0.2523(10) -0.0136(9) 0.6852(8) 0.0418(19) Uani 1 1 d . . . . .
 N009 N 0.0659(10) -0.0178(10) 0.5205(10) 0.051(2) Uani 1 1 d . . . . .
 C00A C 0.5928(10) 0.5675(9) 0.2945(11) 0.0396(19) Uani 1 1 d . . . . .
 H00C H 0.5325 0.5763 0.2191 0.047 Uiso 1 1 calc R U . . .
 C00B C 0.5825(11) 0.3244(8) 0.2636(11) 0.041(2) Uani 1 1 d . . . . .
 C00C C -0.1301(12) 0.0920(10) 0.5570(12) 0.051(3) Uani 1 1 d . . . . .
 H00D H -0.1188 0.1636 0.5058 0.062 Uiso 1 1 calc R U . . .
 C00D C -0.0602(11) -0.1066(10) 0.6576(11) 0.047(2) Uani 1 1 d . . . . .
 H00E H -0.0021 -0.1762 0.6760 0.056 Uiso 1 1 calc R U . . .
 C00E C 0.4066(11) 0.1508(10) 0.4046(9) 0.047(2) Uani 1 1 d . . . . .
 H00F H 0.4765 0.2066 0.4303 0.056 Uiso 1 1 calc R U . . .
 C00F C -0.2342(11) 0.0868(10) 0.6088(11) 0.046(2) Uani 1 1 d . . . . .
 H00G H -0.2950 0.1541 0.5912 0.055 Uiso 1 1 calc R U . . .
 C00G C -0.0386(11) -0.0087(12) 0.5790(12) 0.047(2) Uani 1 1 d . . . . .
 C00H C 0.6353(11) 0.4451(9) 0.3398(10) 0.041(2) Uani 1 1 d . . . . .
 N00I N 0.1031(11) 0.0889(11) 0.4949(11) 0.059(2) Uani 1 1 d . . . . .
 C00J C -0.1632(10) -0.1054(9) 0.7094(10) 0.044(2) Uani 1 1 d . . . . .
 H00J H -0.1727 -0.1732 0.7656 0.053 Uiso 1 1 calc R U . . .
 C00K C 0.2056(11) 0.0785(12) 0.4333(13) 0.054(3) Uani 1 1 d . . . . .
 C00L C 0.6418(11) 0.6766(10) 0.3640(11) 0.046(2) Uani 1 1 d . . . . .
 C00M C 0.6029(10) 0.8132(9) 0.3191(10) 0.041(2) Uani 1 1 d . . . . .
 C00N C 0.3158(11) -0.0215(10) 0.2858(12) 0.047(2) Uani 1 1 d . . . . .
 H00N H 0.3190 -0.0854 0.2240 0.056 Uiso 1 1 calc R U . . .
 C00O C 0.7227(13) 0.4317(10) 0.4442(13) 0.056(3) Uani 1 1 d . . . . .
 H00O H 0.7486 0.3469 0.4730 0.067 Uiso 1 1 calc R U . . .
 N00P N 0.9194(18) 0.4365(13) 0.6537(19) 0.090(5) Uani 1 1 d . . . . .
 C00Q C 0.7782(15) 0.5427(10) 0.5136(16) 0.063(4) Uani 1 1 d . . . . .
 C00R C 0.2112(12) -0.0194(14) 0.3405(13) 0.056(3) Uani 1 1 d . . . . .
 H00R H 0.1455 -0.0808 0.3173 0.067 Uiso 1 1 calc R U . . .
 C00S C 0.3026(12) 0.1643(12) 0.4599(11) 0.055(3) Uani 1 1 d . . . . .
 H00S H 0.2996 0.2337 0.5164 0.065 Uiso 1 1 calc R U . . .
 N00T N 0.8894(19) 0.5403(13) 0.6137(19) 0.086(4) Uani 1 1 d . U . . .
 C00U C 0.7282(13) 0.6631(10) 0.4705(12) 0.055(3) Uani 1 1 d . . . . .
 H00U H 0.7562 0.7385 0.5181 0.066 Uiso 1 1 calc R U . . .
 C00V C 1.034(2) 0.4392(17) 0.7423(19) 0.082(5) Uani 1 1 d . . . . .
 C00W C 1.045(3) 0.3432(18) 0.844(2) 0.112(8) Uani 1 1 d . . . . .
 H00W H 0.9764 0.2898 0.8539 0.135 Uiso 1 1 calc R U . . .
 C00X C 1.258(3) 0.418(3) 0.921(3) 0.132(12) Uani 1 1 d . . . . .
 H00X H 1.3310 0.4163 0.9860 0.159 Uiso 1 1 calc R U . . .
 C00Y C 1.161(2) 0.336(2) 0.926(3) 0.098(6) Uani 1 1 d . U . . .
 H00Y H 1.1730 0.2700 0.9880 0.118 Uiso 1 1 calc R U . . .
 C3 C 1.136(2) 0.515(2) 0.734(3) 0.100(6) Uani 1 1 d . U . . .
 H3 H 1.1287 0.5769 0.6692 0.120 Uiso 1 1 calc R U . . .
 C4 C 1.252(4) 0.502(4) 0.823(3) 0.131(11) Uani 1 1 d . . . . .
 H4 H 1.3237 0.5509 0.8135 0.157 Uiso 1 1 calc R U . . .

loop_
  _atom_site_aniso_label
  _atom_site_aniso_U_11
  _atom_site_aniso_U_22
  _atom_site_aniso_U_33
  _atom_site_aniso_U_23
  _atom_site_aniso_U_13
  _atom_site_aniso_U_12
 Ni01 0.0509(9) 0.0302(7) 0.0378(8) -0.0001(6) 0.0216(6) -0.0021(6)
 O002 0.057(4) 0.035(3) 0.032(3) -0.001(2) 0.015(3) 0.003(3)
 O003 0.052(4) 0.035(3) 0.045(4) 0.002(3) 0.022(3) -0.002(2)
 O004 0.054(4) 0.036(3) 0.040(4) 0.000(2) 0.020(3) 0.001(3)
 O005 0.049(3) 0.024(3) 0.043(4) 0.002(2) 0.019(3) -0.006(2)
 N006 0.056(5) 0.046(4) 0.046(5) 0.004(4) 0.025(4) 0.009(4)
 O007 0.063(4) 0.037(3) 0.048(4) -0.006(3) 0.012(4) 0.005(3)
 N008 0.063(6) 0.037(4) 0.031(4) 0.006(3) 0.025(4) 0.003(4)
 N009 0.050(5) 0.058(6) 0.047(6) -0.004(4) 0.013(4) 0.004(4)
 C00A 0.052(5) 0.033(4) 0.041(5) -0.005(3) 0.025(4) -0.001(3)
 C00B 0.050(5) 0.027(4) 0.050(6) -0.006(3) 0.019(5) -0.003(4)
 C00C 0.073(7) 0.033(5) 0.056(6) 0.008(4) 0.031(6) 0.007(4)
 C00D 0.056(6) 0.041(5) 0.047(6) 0.000(4) 0.019(5) 0.003(4)
 C00E 0.070(6) 0.039(4) 0.032(4) -0.008(4) 0.016(5) -0.003(4)
 C00F 0.061(6) 0.040(4) 0.046(5) 0.005(4) 0.033(5) 0.006(4)
 C00G 0.049(5) 0.054(5) 0.043(6) 0.000(5) 0.021(5) -0.002(4)
 C00H 0.053(5) 0.042(5) 0.033(5) -0.011(4) 0.019(4) -0.007(4)
 N00I 0.065(6) 0.058(5) 0.053(6) -0.003(4) 0.014(5) 0.002(5)
 C00J 0.056(5) 0.034(4) 0.046(5) 0.006(4) 0.019(5) 0.001(4)
 C00K 0.057(6) 0.054(6) 0.054(7) 0.002(5) 0.019(5) 0.002(5)
 C00L 0.051(5) 0.048(6) 0.043(5) 0.006(4) 0.019(5) 0.001(4)
 C00M 0.056(5) 0.029(4) 0.044(5) -0.009(4) 0.024(5) 0.003(3)
 C00N 0.048(6) 0.048(5) 0.047(6) -0.003(4) 0.018(5) -0.003(4)
 C00O 0.076(8) 0.031(4) 0.060(7) -0.003(5) 0.015(6) -0.002(4)
 N00P 0.115(12) 0.044(6) 0.098(11) -0.007(6) -0.007(9) 0.002(6)
 C00Q 0.074(8) 0.035(5) 0.070(9) -0.006(5) -0.009(7) 0.002(4)
 C00R 0.046(6) 0.072(7) 0.048(7) 0.004(5) 0.004(5) -0.006(5)
 C00S 0.078(7) 0.048(5) 0.045(6) -0.001(4) 0.030(6) 0.004(5)
 N00T 0.102(9) 0.057(6) 0.084(8) 0.003(5) -0.016(7) -0.003(5)
 C00U 0.078(7) 0.032(5) 0.050(6) -0.002(4) 0.002(6) -0.002(5)
 C00V 0.113(15) 0.063(8) 0.069(9) 0.004(7) 0.015(10) -0.003(7)
 C00W 0.16(2) 0.056(8) 0.100(15) 0.009(9) -0.016(15) -0.005(10)
 C00X 0.14(2) 0.13(2) 0.103(17) 0.034(17) -0.034(17) -0.036(18)
 C00Y 0.101(10) 0.086(9) 0.103(10) -0.002(8) 0.008(9) 0.001(8)
 C3 0.110(11) 0.094(10) 0.092(11) 0.006(8) 0.014(9) -0.012(8)
 C4 0.15(3) 0.108(17) 0.12(2) 0.015(18) -0.02(2) 0.001(18)

_geom_special_details
;
 All esds (except the esd in the dihedral angle between two l.s. planes)
 are estimated using the full covariance matrix.  The cell esds are taken
 into account individually in the estimation of esds in distances, angles
 and torsion angles; correlations between esds in cell parameters are only
 used when they are defined by crystal symmetry.  An approximate (isotropic)
 treatment of cell esds is used for estimating esds involving l.s. planes.
;
loop_
  _geom_bond_atom_site_label_1
  _geom_bond_atom_site_label_2
  _geom_bond_distance
  _geom_bond_site_symmetry_2
  _geom_bond_publ_flag
 Ni01 O002 2.149(7) 1_545 ?
 Ni01 O003 2.153(8) 1_545 ?
 Ni01 O004 2.051(7) . ?
 Ni01 O005 2.037(6) . ?
 Ni01 N006 2.096(9) . ?
 Ni01 N008 2.140(10) 2_654 ?
 Ni01 C00M 2.447(9) 1_545 ?
 O002 Ni01 2.149(7) 1_565 ?
 O002 C00M 1.277(12) . ?
 O003 Ni01 2.153(8) 1_565 ?
 O003 C00M 1.246(15) . ?
 O004 H00A 0.8703 . ?
 O004 H00B 0.8702 . ?
 O005 C00B 1.279(12) . ?
 N006 C00E 1.361(14) . ?
 N006 C00N 1.321(16) . ?
 O007 C00B 1.245(15) . ?
 N008 Ni01 2.140(10) 2_455 ?
 N008 C00F 1.369(13) . ?
 N008 C00J 1.342(15) . ?
 N009 C00G 1.421(15) . ?
 N009 N00I 1.222(17) . ?
 C00A H00C 0.9500 . ?
 C00A C00H 1.397(15) . ?
 C00A C00L 1.399(15) . ?
 C00B C00H 1.541(12) . ?
 C00C H00D 0.9500 . ?
 C00C C00F 1.371(15) . ?
 C00C C00G 1.423(17) . ?
 C00D H00E 0.9500 . ?
 C00D C00G 1.377(17) . ?
 C00D C00J 1.359(15) . ?
 C00E H00F 0.9500 . ?
 C00E C00S 1.399(16) . ?
 C00F H00G 0.9500 . ?
 C00H C00O 1.338(19) . ?
 N00I C00K 1.424(16) . ?
 C00J H00J 0.9500 . ?
 C00K C00R 1.44(2) . ?
 C00K C00S 1.363(18) . ?
 C00L C00M 1.520(14) . ?
 C00L C00U 1.349(17) . ?
 C00M Ni01 2.447(9) 1_565 ?
 C00N H00N 0.9500 . ?
 C00N C00R 1.394(18) . ?
 C00O H00O 0.9500 . ?
 C00O C00Q 1.436(16) . ?
 N00P N00T 1.18(2) . ?
 N00P C00V 1.42(3) . ?
 C00Q N00T 1.46(2) . ?
 C00Q C00U 1.395(15) . ?
 C00R H00R 0.9500 . ?
 C00S H00S 0.9500 . ?
 C00U H00U 0.9500 . ?
 C00V C00W 1.48(3) . ?
 C00V C3 1.37(3) . ?
 C00W H00W 0.9500 . ?
 C00W C00Y 1.39(3) . ?
 C00X H00X 0.9500 . ?
 C00X C00Y 1.37(4) . ?
 C00X C4 1.37(4) . ?
 C00Y H00Y 0.9500 . ?
 C3 H3 0.9500 . ?
 C3 C4 1.44(4) . ?
 C4 H4 0.9500 . ?

loop_
  _geom_angle_atom_site_label_1
  _geom_angle_atom_site_label_2
  _geom_angle_atom_site_label_3
  _geom_angle
  _geom_angle_site_symmetry_1
  _geom_angle_site_symmetry_3
  _geom_angle_publ_flag
 O002 Ni01 O003 61.9(3) 1_545 1_545 ?
 O002 Ni01 C00M 31.4(3) 1_545 1_545 ?
 O003 Ni01 C00M 30.6(3) 1_545 1_545 ?
 O004 Ni01 O002 160.4(3) . 1_545 ?
 O004 Ni01 O003 98.5(3) . 1_545 ?
 O004 Ni01 N006 91.7(3) . . ?
 O004 Ni01 N008 92.2(3) . 2_654 ?
 O004 Ni01 C00M 129.1(3) . 1_545 ?
 O005 Ni01 O002 105.8(3) . 1_545 ?
 O005 Ni01 O003 167.3(3) . 1_545 ?
 O005 Ni01 O004 93.8(3) . . ?
 O005 Ni01 N006 89.7(3) . . ?
 O005 Ni01 N008 88.8(3) . 2_654 ?
 O005 Ni01 C00M 136.9(3) . 1_545 ?
 N006 Ni01 O002 87.8(3) . 1_545 ?
 N006 Ni01 O003 92.6(3) . 1_545 ?
 N006 Ni01 N008 175.9(4) . 2_654 ?
 N006 Ni01 C00M 92.4(4) . 1_545 ?
 N008 Ni01 O002 88.9(3) 2_654 1_545 ?
 N008 Ni01 O003 88.1(3) 2_654 1_545 ?
 N008 Ni01 C00M 86.1(3) 2_654 1_545 ?
 C00M O002 Ni01 87.3(6) . 1_565 ?
 C00M O003 Ni01 87.9(6) . 1_565 ?
 Ni01 O004 H00A 109.4 . . ?
 Ni01 O004 H00B 109.4 . . ?
 H00A O004 H00B 104.5 . . ?
 C00B O005 Ni01 124.8(6) . . ?
 C00E N006 Ni01 120.1(8) . . ?
 C00N N006 Ni01 121.4(8) . . ?
 C00N N006 C00E 118.0(10) . . ?
 C00F N008 Ni01 121.3(8) . 2_455 ?
 C00J N008 Ni01 120.7(7) . 2_455 ?
 C00J N008 C00F 117.5(9) . . ?
 N00I N009 C00G 112.3(11) . . ?
 C00H C00A H00C 121.1 . . ?
 C00H C00A C00L 117.9(10) . . ?
 C00L C00A H00C 121.1 . . ?
 O005 C00B C00H 113.7(9) . . ?
 O007 C00B O005 127.7(8) . . ?
 O007 C00B C00H 118.6(8) . . ?
 C00F C00C H00D 119.6 . . ?
 C00F C00C C00G 120.9(10) . . ?
 C00G C00C H00D 119.6 . . ?
 C00G C00D H00E 119.4 . . ?
 C00J C00D H00E 119.4 . . ?
 C00J C00D C00G 121.1(10) . . ?
 N006 C00E H00F 119.0 . . ?
 N006 C00E C00S 122.1(10) . . ?
 C00S C00E H00F 119.0 . . ?
 N008 C00F C00C 121.2(10) . . ?
 N008 C00F H00G 119.4 . . ?
 C00C C00F H00G 119.4 . . ?
 N009 C00G C00C 124.8(11) . . ?
 C00D C00G N009 119.4(11) . . ?
 C00D C00G C00C 115.7(11) . . ?
 C00A C00H C00B 118.3(10) . . ?
 C00O C00H C00A 121.5(9) . . ?
 C00O C00H C00B 120.1(9) . . ?
 N009 N00I C00K 111.8(11) . . ?
 N008 C00J C00D 123.4(9) . . ?
 N008 C00J H00J 118.3 . . ?
 C00D C00J H00J 118.3 . . ?
 N00I C00K C00R 122.6(11) . . ?
 C00S C00K N00I 120.0(11) . . ?
 C00S C00K C00R 117.4(11) . . ?
 C00A C00L C00M 121.0(10) . . ?
 C00U C00L C00A 120.7(10) . . ?
 C00U C00L C00M 118.3(10) . . ?
 O002 C00M Ni01 61.3(5) . 1_565 ?
 O002 C00M C00L 116.5(9) . . ?
 O003 C00M Ni01 61.6(5) . 1_565 ?
 O003 C00M O002 122.5(9) . . ?
 O003 C00M C00L 121.0(9) . . ?
 C00L C00M Ni01 171.2(7) . 1_565 ?
 N006 C00N H00N 118.1 . . ?
 N006 C00N C00R 123.7(11) . . ?
 C00R C00N H00N 118.1 . . ?
 C00H C00O H00O 119.3 . . ?
 C00H C00O C00Q 121.3(11) . . ?
 C00Q C00O H00O 119.3 . . ?
 N00T N00P C00V 112.1(16) . . ?
 C00O C00Q N00T 125.4(11) . . ?
 C00U C00Q C00O 115.7(12) . . ?
 C00U C00Q N00T 118.4(10) . . ?
 C00K C00R H00R 120.9 . . ?
 C00N C00R C00K 118.1(11) . . ?
 C00N C00R H00R 120.9 . . ?
 C00E C00S H00S 119.8 . . ?
 C00K C00S C00E 120.4(11) . . ?
 C00K C00S H00S 119.8 . . ?
 N00P N00T C00Q 114.9(14) . . ?
 C00L C00U C00Q 122.6(11) . . ?
 C00L C00U H00U 118.7 . . ?
 C00Q C00U H00U 118.7 . . ?
 N00P C00V C00W 115.2(18) . . ?
 C3 C00V N00P 125.3(19) . . ?
 C3 C00V C00W 119(2) . . ?
 C00V C00W H00W 121.9 . . ?
 C00Y C00W C00V 116(2) . . ?
 C00Y C00W H00W 121.9 . . ?
 C00Y C00X H00X 119.8 . . ?
 C00Y C00X C4 120(3) . . ?
 C4 C00X H00X 119.8 . . ?
 C00W C00Y H00Y 118.2 . . ?
 C00X C00Y C00W 124(2) . . ?
 C00X C00Y H00Y 118.2 . . ?
 C00V C3 H3 119.4 . . ?
 C00V C3 C4 121(3) . . ?
 C4 C3 H3 119.4 . . ?
 C00X C4 C3 119(3) . . ?
 C00X C4 H4 120.6 . . ?
 C3 C4 H4 120.6 . . ?

loop_
  _geom_torsion_atom_site_label_1
  _geom_torsion_atom_site_label_2
  _geom_torsion_atom_site_label_3
  _geom_torsion_atom_site_label_4
  _geom_torsion
  _geom_torsion_site_symmetry_1
  _geom_torsion_site_symmetry_2
  _geom_torsion_site_symmetry_3
  _geom_torsion_site_symmetry_4
  _geom_torsion_publ_flag
 Ni01 O002 C00M O003 -7.4(10) 1_565 . . . ?
 Ni01 O002 C00M C00L 170.3(8) 1_565 . . . ?
 Ni01 O003 C00M O002 7.4(10) 1_565 . . . ?
 Ni01 O003 C00M C00L -170.3(8) 1_565 . . . ?
 Ni01 O005 C00B O007 -6.6(16) . . . . ?
 Ni01 O005 C00B C00H 173.5(6) . . . . ?
 Ni01 N006 C00E C00S -176.1(8) . . . . ?
 Ni01 N006 C00N C00R 172.7(9) . . . . ?
 Ni01 N008 C00F C00C -170.7(9) 2_455 . . . ?
 Ni01 N008 C00J C00D 168.8(8) 2_455 . . . ?
 O005 C00B C00H C00A 176.5(9) . . . . ?
 O005 C00B C00H C00O -1.3(15) . . . . ?
 N006 C00E C00S C00K 5.9(18) . . . . ?
 N006 C00N C00R C00K 0.7(19) . . . . ?
 O007 C00B C00H C00A -3.4(15) . . . . ?
 O007 C00B C00H C00O 178.8(11) . . . . ?
 N009 N00I C00K C00R 39.9(16) . . . . ?
 N009 N00I C00K C00S -141.2(13) . . . . ?
 C00A C00H C00O C00Q -1(2) . . . . ?
 C00A C00L C00M O002 171.8(9) . . . . ?
 C00A C00L C00M O003 -10.4(15) . . . . ?
 C00A C00L C00U C00Q 4(2) . . . . ?
 C00B C00H C00O C00Q 176.8(12) . . . . ?
 C00E N006 C00N C00R 0.7(17) . . . . ?
 C00F N008 C00J C00D -3.1(17) . . . . ?
 C00F C00C C00G N009 173.9(12) . . . . ?
 C00F C00C C00G C00D -2.1(19) . . . . ?
 C00G N009 N00I C00K -178.4(11) . . . . ?
 C00G C00C C00F N008 1.4(19) . . . . ?
 C00G C00D C00J N008 2.4(18) . . . . ?
 C00H C00A C00L C00M 178.3(9) . . . . ?
 C00H C00A C00L C00U 0.5(15) . . . . ?
 C00H C00O C00Q N00T -167.6(17) . . . . ?
 C00H C00O C00Q C00U 5(2) . . . . ?
 N00I N009 C00G C00C 30.6(18) . . . . ?
 N00I N009 C00G C00D -153.5(12) . . . . ?
 N00I C00K C00R C00N -179.9(12) . . . . ?
 N00I C00K C00S C00E 176.8(11) . . . . ?
 C00J N008 C00F C00C 1.2(18) . . . . ?
 C00J C00D C00G N009 -176.0(11) . . . . ?
 C00J C00D C00G C00C 0.3(18) . . . . ?
 C00L C00A C00H C00B -179.6(8) . . . . ?
 C00L C00A C00H C00O -1.8(16) . . . . ?
 C00M C00L C00U C00Q -174.2(13) . . . . ?
 C00N N006 C00E C00S -4.0(16) . . . . ?
 C00O C00Q N00T N00P -15(3) . . . . ?
 C00O C00Q C00U C00L -6(2) . . . . ?
 N00P C00V C00W C00Y 174(2) . . . . ?
 N00P C00V C3 C4 -174(3) . . . . ?
 C00R C00K C00S C00E -4.3(18) . . . . ?
 C00S C00K C00R C00N 1.1(18) . . . . ?
 N00T N00P C00V C00W 147(2) . . . . ?
 N00T N00P C00V C3 -38(3) . . . . ?
 N00T C00Q C00U C00L 166.8(16) . . . . ?
 C00U C00L C00M O002 -10.4(14) . . . . ?
 C00U C00L C00M O003 167.4(11) . . . . ?
 C00U C00Q N00T N00P 173(2) . . . . ?
 C00V N00P N00T C00Q 174.5(19) . . . . ?
 C00V C00W C00Y C00X 5(4) . . . . ?
 C00V C3 C4 C00X -4(5) . . . . ?
 C00W C00V C3 C4 0(4) . . . . ?
 C00Y C00X C4 C3 8(6) . . . . ?
 C3 C00V C00W C00Y -1(3) . . . . ?
 C4 C00X C00Y C00W -9(6) . . . . ?

_shelx_res_file
;
TITL c_a.res in Pc
REM Old TITL C in Pc
REM SHELXT solution in Pc: R1 0.173, Rweak 0.031, Alpha 0.011
REM <I/s> 0.461 for 129 systematic absences, Orientation as input
REM Flack x = 0.449 ( 0.031 ) from 826 Parsons' quotients
REM Formula found by SHELXT: C21 N4 O8 Ni
CELL 1.54178 10.9088 10.2857 10.9669 90 101.854 90
ZERR 2 0.0011 0.001 0.0011 0 0.006 0
LATT -1
SYMM +X,-Y,0.5+Z
SFAC C H N Ni O
UNIT 48 36 12 2 10
ISOR 0.01 0.02 C3 C00Y
ISOR 0.01 0.02 N00T

L.S. 4 0 0
PLAN  5
SIZE 0.1 0.2 0.2
TEMP -173.15
CONF
BOND
list 4
MORE -1
BOND $H
fmap 2 53
acta
TWIN -1 0 0 0 -1 0 0 0 -1 2
REM <olex2.extras>
REM <HklSrc "%.\\C.hkl">
REM </olex2.extras>

WGHT    0.200000
BASF   0.28283
FVAR       0.62360
NI01  4    0.573800    0.037326    0.244050    11.00000    0.05091    0.03023 =
         0.03781   -0.00012    0.02160   -0.00207
O002  5    0.640434    0.905752    0.395348    11.00000    0.05668    0.03470 =
         0.03229   -0.00138    0.01542    0.00339
O003  5    0.540932    0.832602    0.211917    11.00000    0.05178    0.03464 =
         0.04479    0.00155    0.02153   -0.00241
O004  5    0.485740    0.104539    0.072218    11.00000    0.05389    0.03587 =
         0.04003    0.00003    0.02048    0.00053
AFIX   7
H00A  2    0.470928    0.187328    0.076939    11.00000   -1.50000
H00B  2    0.536750    0.099251    0.020949    11.00000   -1.50000
AFIX   0
O005  5    0.631744    0.217423    0.308829    11.00000    0.04875    0.02443 =
         0.04319    0.00164    0.01889   -0.00572
N006  3    0.410732    0.060250    0.315019    11.00000    0.05553    0.04587 =
         0.04553    0.00350    0.02530    0.00930
O007  5    0.499765    0.339834    0.168013    11.00000    0.06306    0.03656 =
         0.04834   -0.00621    0.01193    0.00469
N008  3   -0.252270   -0.013552    0.685203    11.00000    0.06306    0.03749 =
         0.03110    0.00604    0.02455    0.00263
N009  3    0.065891   -0.017750    0.520509    11.00000    0.04955    0.05761 =
         0.04704   -0.00397    0.01328    0.00396
C00A  1    0.592781    0.567472    0.294541    11.00000    0.05175    0.03292 =
         0.04056   -0.00538    0.02476   -0.00064
AFIX  43
H00C  2    0.532469    0.576349    0.219074    11.00000   -1.20000
AFIX   0
C00B  1    0.582517    0.324358    0.263564    11.00000    0.05027    0.02689 =
         0.04963   -0.00617    0.01894   -0.00251
C00C  1   -0.130084    0.091968    0.556988    11.00000    0.07280    0.03254 =
         0.05599    0.00806    0.03085    0.00702
AFIX  43
H00D  2   -0.118847    0.163649    0.505764    11.00000   -1.20000
AFIX   0
C00D  1   -0.060191   -0.106607    0.657631    11.00000    0.05640    0.04099 =
         0.04727   -0.00021    0.01911    0.00319
AFIX  43
H00E  2   -0.002060   -0.176190    0.676006    11.00000   -1.20000
AFIX   0
C00E  1    0.406607    0.150812    0.404590    11.00000    0.07050    0.03877 =
         0.03243   -0.00763    0.01551   -0.00315
AFIX  43
H00F  2    0.476540    0.206601    0.430337    11.00000   -1.20000
AFIX   0
C00F  1   -0.234210    0.086779    0.608754    11.00000    0.06063    0.03965 =
         0.04578    0.00496    0.03256    0.00566
AFIX  43
H00G  2   -0.294951    0.154055    0.591246    11.00000   -1.20000
AFIX   0
C00G  1   -0.038610   -0.008658    0.579009    11.00000    0.04947    0.05396 =
         0.04272   -0.00043    0.02097   -0.00222
C00H  1    0.635331    0.445095    0.339761    11.00000    0.05279    0.04187 =
         0.03331   -0.01133    0.01865   -0.00689
N00I  3    0.103139    0.088870    0.494898    11.00000    0.06504    0.05807 =
         0.05313   -0.00290    0.01366    0.00163
C00J  1   -0.163190   -0.105427    0.709366    11.00000    0.05554    0.03391 =
         0.04573    0.00612    0.01879    0.00099
AFIX  43
H00J  2   -0.172650   -0.173178    0.765582    11.00000   -1.20000
AFIX   0
C00K  1    0.205641    0.078457    0.433344    11.00000    0.05687    0.05372 =
         0.05374    0.00234    0.01944    0.00199
C00L  1    0.641843    0.676555    0.363965    11.00000    0.05106    0.04840 =
         0.04282    0.00587    0.01947    0.00092
C00M  1    0.602904    0.813182    0.319150    11.00000    0.05614    0.02870 =
         0.04375   -0.00855    0.02425    0.00331
C00N  1    0.315815   -0.021528    0.285802    11.00000    0.04793    0.04810 =
         0.04746   -0.00316    0.01841   -0.00313
AFIX  43
H00N  2    0.319022   -0.085407    0.223969    11.00000   -1.20000
AFIX   0
C00O  1    0.722702    0.431670    0.444182    11.00000    0.07609    0.03140 =
         0.06038   -0.00303    0.01541   -0.00189
AFIX  43
H00O  2    0.748554    0.346924    0.472978    11.00000   -1.20000
AFIX   0
N00P  3    0.919418    0.436483    0.653733    11.00000    0.11503    0.04373 =
         0.09838   -0.00677   -0.00688    0.00166
C00Q  1    0.778173    0.542731    0.513587    11.00000    0.07424    0.03510 =
         0.06990   -0.00562   -0.00934    0.00151
C00R  1    0.211224   -0.019424    0.340537    11.00000    0.04615    0.07152 =
         0.04777    0.00364    0.00363   -0.00639
AFIX  43
H00R  2    0.145471   -0.080775    0.317327    11.00000   -1.20000
AFIX   0
C00S  1    0.302636    0.164316    0.459919    11.00000    0.07809    0.04822 =
         0.04477   -0.00084    0.02979    0.00398
AFIX  43
H00S  2    0.299611    0.233743    0.516354    11.00000   -1.20000
AFIX   0
N00T  3    0.889421    0.540318    0.613676    11.00000    0.10197    0.05710 =
         0.08412    0.00340   -0.01551   -0.00254
C00U  1    0.728234    0.663053    0.470537    11.00000    0.07762    0.03188 =
         0.05035   -0.00236    0.00226   -0.00192
AFIX  43
H00U  2    0.756160    0.738513    0.518148    11.00000   -1.20000
AFIX   0
C00V  1    1.034234    0.439182    0.742291    11.00000    0.11317    0.06275 =
         0.06916    0.00382    0.01476   -0.00277
C00W  1    1.044820    0.343211    0.844374    11.00000    0.16306    0.05645 =
         0.09959    0.00882   -0.01575   -0.00521
AFIX  43
H00W  2    0.976395    0.289758    0.853917    11.00000   -1.20000
AFIX   0
C00X  1    1.258493    0.417657    0.921031    11.00000    0.13804    0.13004 =
         0.10309    0.03357   -0.03380   -0.03586
AFIX  43
H00X  2    1.331002    0.416303    0.986044    11.00000   -1.20000
AFIX   0
C00Y  1    1.161011    0.335692    0.925811    11.00000    0.10056    0.08577 =
         0.10336   -0.00226    0.00771    0.00053
AFIX  43
H00Y  2    1.173044    0.269988    0.988012    11.00000   -1.20000
AFIX   0
C3    1    1.135532    0.514818    0.734311    11.00000    0.11038    0.09420 =
         0.09165    0.00609    0.01379   -0.01185
AFIX  43
H3    2    1.128686    0.576943    0.669159    11.00000   -1.20000
AFIX   0
C4    1    1.252336    0.501983    0.822857    11.00000    0.15046    0.10779 =
         0.11606    0.01514   -0.01536    0.00082
AFIX  43
H4    2    1.323706    0.550894    0.813519    11.00000   -1.20000
AFIX   0
HKLF 4

REM  c_a.res in Pc
REM R1 =  0.1023 for    2907 Fo > 4sig(Fo)  and  0.1236 for all    3341 data
REM    327 parameters refined using     20 restraints

END

WGHT      0.2000      0.0000

REM Highest difference peak  1.340,  deepest hole -0.907,  1-sigma level  0.166
Q1    1   0.4806  0.0388  0.2174  11.00000  0.05    1.30
Q2    1   0.5709 -0.0364  0.2479  11.00000  0.05    1.28
Q3    1   0.6648  0.0377  0.2665  11.00000  0.05    1.19
Q4    1   1.0265  0.5441  0.8508  11.00000  0.05    0.92
Q5    1   0.6569  0.9559  0.4074  11.00000  0.05    0.85
;
_shelx_res_checksum                50739
_shelx_hkl_file
;
   1   0   0 2563.84  182.48
   2   0   0 4006.80  282.17
  -2   0   0 3916.71  285.77
   3   0   0 1217.08   80.89
  -3   0   0  998.70   94.49
  -4   0   0  726.83   73.99
   6   0   0  589.14   42.40
   7   0   0  106.19    8.40
   7   0   0  105.69    8.40
   7   0   0  118.29    8.70
   8   0   0   40.90    5.40
   8   0   0   35.00    3.60
   8   0   0   39.60    4.60
   9   0   0   25.70    2.90
   9   0   0   24.90    3.00
   9   0   0   23.70    4.30
   9   0   0   25.20    4.50
  10   0   0    7.40    1.60
  10   0   0    3.80    2.00
  10   0   0    2.60    5.30
 -10   0   0    3.80    2.60
  11   0   0  108.69    9.00
  11   0   0  135.09    9.60
  12   0   0   40.00    4.00
  13   0   0   20.50    2.40
   0  -1   0 2235.88  148.19
   0   1   0 1882.31  146.29
  -1  -1   0 1269.57   99.09
   1  -1   0 1529.25   96.19
   1  -1   0 1278.97   96.09
   1   1   0 1312.77   96.09
  -2  -1   0  337.77   34.70
   2  -1   0  302.87   21.90
   2  -1   0  298.87   21.90
   2   1   0  304.07   21.90
   3  -1   0  173.38   12.90
  -3   1   0  206.28   32.10
   3   1   0  179.98   13.00
  -4  -1   0  335.27   55.39
   4  -1   0  261.87   19.40
   4   1   0  260.47   19.40
  -4   1   0  374.26   54.89
   5  -1   0  301.47   23.40
   5  -1   0  352.86   23.10
  -5  -1   0  246.08   66.19
   5   1   0  310.27   23.10
  -5   1   0  221.58   72.69
  -6  -1   0  -22.60  103.49
  -6   1   0  -43.50  106.99
   7  -1   0   18.80    2.50
   7  -1   0   16.90    2.20
   7   1   0   25.60    3.80
   7   1   0   19.10    2.80
   7   1   0   19.80    2.40
   8  -1   0  328.47   22.60
   8  -1   0  342.87   24.50
   8  -1   0  280.37   22.10
   8  -1   0  278.57   22.30
   8   1   0  314.57   24.30
   8   1   0  305.77   22.20
   8   1   0  319.67   22.50
   8   1   0  271.07   22.20
   9  -1   0   68.59    5.40
   9  -1   0   52.79    7.10
   9  -1   0   53.39    5.10
   9  -1   0   60.29    6.70
   9   1   0   62.39    6.40
   9   1   0   69.49    5.20
   9   1   0   62.89    5.40
  10  -1   0   28.80    8.00
  10  -1   0   42.30    4.20
  10   1   0   35.20    7.10
  10   1   0   48.80    4.40
  11  -1   0  100.79    8.00
  11   1   0   90.49    7.60
  11   1   0  107.29    8.00
  12  -1   0   16.20    2.60
   0  -2   0 9999.00  714.83
   1  -2   0  537.75   38.20
  -1  -2   0  577.44   46.30
   1  -2   0  520.55   45.30
   1  -2   0  542.05   38.30
  -1  -2   0  507.75   38.20
   2  -2   0   27.40    2.60
  -2  -2   0   29.10    2.60
   2  -2   0   32.00    2.80
   2  -2   0   47.50   16.60
  -2  -2   0   13.10   26.10
   2   2   0   30.90    2.60
  -3  -2   0  153.18   35.40
   3  -2   0  100.29    7.20
   3  -2   0   91.09    7.20
   3   2   0   94.09    7.20
   4  -2   0  116.19    8.60
  -4  -2   0  158.58   50.29
   4  -2   0  113.19    8.50
   4   2   0  104.39    8.50
  -4   2   0  191.28   46.40
   4   2   0  119.69    9.10
  -5  -2   0  336.27   75.59
   5  -2   0  247.18   17.80
   5  -2   0  250.27   17.80
   5   2   0  236.28   18.30
   5   2   0  231.28   17.70
   6  -2   0  594.74   40.20
   6  -2   0  560.94   40.40
   6   2   0  574.54   40.20
   6   2   0  487.45   40.40
  -6   2   0  329.97  132.59
   6   2   0  571.84   42.20
   7  -2   0   45.80    4.60
   7  -2   0   46.60    4.10
   7  -2   0   47.80    4.70
   7  -2   0   55.09    5.60
   7   2   0   49.10    4.50
   7   2   0   53.49    4.20
   7   2   0   38.60    4.10
   8  -2   0  107.49    8.70
   8  -2   0   94.79    8.70
   8   2   0  105.99    8.60
   8   2   0  112.29    8.20
   8   2   0  101.29    8.40
   9  -2   0   36.30    5.20
   9  -2   0   41.00    6.60
   9  -2   0   40.70    3.80
   9   2   0   34.00    3.70
   9   2   0   31.50    3.50
   9   2   0   29.60    5.40
  10  -2   0   27.40    2.90
  11  -2   0   81.69    6.70
  11   2   0   79.59    6.70
  12  -2   0   16.30    2.40
  12   2   0   20.90    2.30
   0  -3   0  210.18   14.80
   0  -3   0  200.78   15.10
   0  -3   0  195.18   28.20
  -1  -3   0   70.49    5.30
   1  -3   0   69.19    5.20
  -1  -3   0   65.79   23.30
   1  -3   0   82.89   20.40
   1  -3   0   64.09    5.30
   2  -3   0  665.03   47.70
   2  -3   0  645.04   47.70
  -2  -3   0  647.94   47.70
  -2  -3   0  777.42   66.19
   2   3   0  724.03   48.30
   2   3   0  609.64   47.70
   3  -3   0    9.30    1.80
   3  -3   0   42.00   24.40
  -3  -3   0  -27.20   46.30
   3   3   0   13.60    2.00
   4  -3   0  178.08   12.80
   4  -3   0  174.28   12.70
  -4  -3   0   46.10   69.89
  -4  -3   0  177.08   12.80
  -4   3   0   98.69   58.39
   4   3   0  164.88   12.90
   4   3   0  169.48   13.40
  -5  -3   0  260.67   18.60
   5  -3   0  238.48   18.30
   5  -3   0  260.77   18.30
  -5   3   0  330.37   84.99
   5   3   0  237.38   18.20
   5   3   0  243.08   19.00
   6  -3   0  159.98   12.70
   6  -3   0  154.38   13.10
   6   3   0  156.48   13.30
   6   3   0  185.88   12.50
   7  -3   0   42.60    4.30
   7  -3   0   37.40    4.80
   7  -3   0   35.90    3.60
  -7  -3   0   31.60    3.90
   7  -3   0   38.60    4.00
   7   3   0   40.00    3.60
   7   3   0   39.80    4.00
   7   3   0   32.90    3.50
   8  -3   0  145.59   13.30
   8  -3   0  151.48   11.60
   8   3   0  153.38   12.00
   8   3   0  158.68   11.70
   8   3   0  151.98   11.50
  -9  -3   0    1.70    1.90
   9  -3   0    0.60    2.00
   9  -3   0   11.60    6.00
   9  -3   0    6.30    1.50
   9  -3   0    2.70    1.10
   9   3   0    4.70    1.40
   9   3   0    2.70    1.40
   9   3   0   -0.60    5.50
  10  -3   0   48.50    4.80
  10   3   0   54.99    4.60
  10   3   0   53.19    4.80
  11  -3   0   35.70    3.70
  11   3   0   38.40    3.60
  12  -3   0   35.80    3.60
  12   3   0   44.00    3.40
   0  -4   0   17.90    2.10
   0  -4   0   11.50    1.90
   0   4   0   14.90    2.20
   1  -4   0   67.59   24.80
   1  -4   0   31.20    2.90
  -1  -4   0   36.20    3.10
  -1  -4   0   34.10   29.00
   1  -4   0   28.70    3.20
   1   4   0   31.50    3.50
   1   4   0   36.90    3.30
   2  -4   0  215.08   15.40
  -2  -4   0  263.37   50.19
  -2  -4   0  196.68   15.30
   2  -4   0  195.28   15.20
   2   4   0  210.98   15.90
  -2   4   0  208.58   15.60
   2   4   0  221.58   15.30
   3  -4   0  252.67   18.30
   3  -4   0  295.47   45.20
   3  -4   0  233.68   18.30
  -3  -4   0  138.19   66.29
  -3  -4   0  264.47   18.40
   3   4   0  249.78   18.40
   4  -4   0   92.29    7.40
  -4  -4   0   13.50   88.29
   4  -4   0   92.49    7.10
  -4  -4   0   90.39    7.40
   4   4   0   94.89    8.00
   4   4   0   82.29    7.20
  -4   4   0   87.59    7.90
   5  -4   0  229.88   16.50
   5  -4   0  238.18   16.40
  -5  -4   0  -79.89  138.99
  -5  -4   0  222.68   16.50
   5   4   0  210.68   16.40
   5   4   0  205.78   17.20
  -5   4   0  119.39  104.69
   6  -4   0  123.39   10.10
  -6  -4   0  106.89    9.20
   6  -4   0  102.69    8.80
   6  -4   0  131.29    9.30
   6   4   0  123.09    9.20
   6   4   0  110.19    8.90
   6   4   0  115.09   10.00
   7  -4   0   31.50    4.60
  -7  -4   0   28.70    4.00
   7  -4   0   26.20    5.10
   7  -4   0   37.60    4.10
   7  -4   0   33.40    3.30
   7   4   0   33.80    3.40
   7   4   0   40.10    3.50
   7   4   0   41.70    4.40
   8  -4   0   26.30    4.60
  -8  -4   0   29.40    3.80
   8  -4   0   36.80    5.60
   8  -4   0   25.60    3.00
   8  -4   0   37.90    6.20
   8   4   0   37.80    3.40
   8   4   0   31.60    4.60
   9  -4   0   19.40    2.80
   9  -4   0   17.90    2.80
   9   4   0   12.00    5.20
   9   4   0   18.10    2.60
 -10  -4   0   11.70    3.20
  10  -4   0   10.70    1.80
  10   4   0   12.80    1.80
  11  -4   0    1.40    1.10
 -11  -4   0    0.70    1.60
  11   4   0    1.00    1.00
 -12  -4   0    5.00    1.90
  12  -4   0    6.40    1.10
   0  -5   0    8.80   32.90
   0  -5   0    4.70    1.10
   0   5   0    3.40    1.60
  -1  -5   0   32.90   41.10
   1  -5   0   77.19   32.00
  -1  -5   0   57.89    5.40
   1  -5   0   69.49    5.40
   1  -5   0   64.19    5.20
  -1  -5   0   66.09    5.30
   1   5   0   70.19    6.00
  -1   5   0   55.69    5.50
   2  -5   0  153.98   37.60
   2  -5   0  175.48   12.60
  -2  -5   0  161.08   12.50
  -2  -5   0   98.79   60.79
   2  -5   0  181.08   12.50
   2   5   0  150.88   13.10
   2   5   0  176.58   12.60
  -2   5   0  156.58   12.90
  -3  -5   0  386.96   94.29
   3  -5   0  410.16   29.20
   3  -5   0  467.45   68.89
  -3  -5   0  398.66   29.30
   3   5   0  415.46   29.30
  -3   5   0  360.26   29.50
   3   5   0  422.96   30.20
   4  -5   0  129.99   10.60
  -4  -5   0   48.80  119.89
   4  -5   0  147.39   49.00
  -4  -5   0  135.69   10.50
   4   5   0  129.39   10.50
  -4   5   0  140.09   10.70
   4   5   0  146.49   11.50
   5  -5   0   73.39    6.30
  -5  -5   0   74.59    7.70
   5  -5   0   87.19    6.30
  -5   5   0 -111.59  133.69
   6  -5   0   86.49    8.00
   6  -5   0   93.99    7.40
   6  -5   0   81.19    7.80
  -6  -5   0   86.09    7.40
   6  -5   0   78.49    6.90
  -6  -5   0   96.29    8.80
   6   5   0   89.09    7.00
   6   5   0   97.79    8.80
  -7  -5   0   28.90    4.60
  -7  -5   0   25.80    3.80
   7  -5   0   31.80    3.20
   7  -5   0   23.00    4.00
   7  -5   0   29.10    4.90
   7   5   0   30.90    4.20
   7   5   0   22.30    3.70
  -8  -5   0   21.70    4.50
  -8  -5   0   21.30    3.70
   8  -5   0   27.00    3.40
   8  -5   0   29.60    2.80
   8  -5   0   22.40    4.20
  -9  -5   0    0.50    2.80
  -9  -5   0    0.80    1.80
   9  -5   0    0.10    1.10
   9  -5   0   -0.30    1.60
   9   5   0    0.80    1.00
 -10  -5   0    0.50    1.60
  10  -5   0    0.40    1.00
  10   5   0   -0.90    1.00
  11  -5   0    2.20    1.00
 -11  -5   0    0.70    1.60
  11   5   0    4.00    1.00
   0  -6   0   36.70    3.30
   0  -6   0   92.89   48.00
   0   6   0   27.60    3.70
   1  -6   0  135.79   48.40
  -1  -6   0  146.89   11.40
  -1  -6   0  157.78   60.59
  -1  -6   0  148.89   11.10
  -1   6   0  142.79   11.60
   1   6   0  141.39   11.70
  -2  -6   0   70.79    6.40
  -2  -6   0  133.29   79.39
   2  -6   0   91.39   46.50
   2   6   0   81.89    7.20
  -2   6   0   78.29    6.80
   3  -6   0   23.70   47.60
  -3  -6   0 -167.38  112.49
   4  -6   0  138.39   11.50
  -4  -6   0  157.18   11.70
   4  -6   0  144.19   12.00
   4  -6   0  167.88   61.69
   4   6   0  158.88   12.70
   4   6   0  151.88   11.90
  -4   6   0  153.18   11.90
   5  -6   0   68.19    5.70
   5  -6   0   73.69    6.00
  -5  -6   0   70.89    7.00
  -5  -6   0   76.09    6.30
   5  -6   0   65.09    7.00
   5  -6   0   67.49    5.60
   5   6   0   65.29    5.60
  -5   6   0   73.39    5.60
   5   6   0   71.39    5.90
  -6  -6   0   16.00    2.80
   6  -6   0   16.00    2.40
   6  -6   0   14.80    2.30
   6   6   0   15.70    3.00
   6   6   0   18.00    2.40
  -7  -6   0   10.30    2.20
   7  -6   0    8.10    2.70
   7  -6   0   10.10    2.50
   7  -6   0   10.20    1.70
   7  -6   0    9.30    1.40
   7   6   0   17.80    7.30
   7   6   0    8.80    2.40
   7   6   0    9.50    1.50
   8  -6   0    8.10    2.50
   8  -6   0    4.60    1.60
  -8  -6   0    6.40    2.20
   8  -6   0   10.30    2.50
  -8  -6   0    8.50    3.30
   8   6   0    8.80    1.70
   9  -6   0   -0.90    1.00
  -9  -6   0    0.70    1.60
  -9  -6   0   -3.30    1.80
   9   6   0   -0.10    1.00
 -10  -6   0    0.70    1.40
  10  -6   0    0.80    0.90
  11  -6   0    4.30    1.00
 -11  -6   0    3.70    1.20
   0  -7   0    0.20    0.90
   0  -7   0    0.00    1.40
   0  -7   0  -26.20   67.39
   0   7   0    2.20    1.30
   0   7   0    1.30    0.90
  -1  -7   0   39.10    3.70
   1  -7   0   66.49   63.59
   1  -7   0   29.00    3.00
  -1  -7   0   31.00    3.20
  -1  -7   0   26.30   87.49
   1   7   0   32.30    3.10
  -1   7   0   29.70    3.00
   1   7   0   36.60    4.30
   2  -7   0   49.10    3.90
  -2  -7   0 -112.59  122.39
   2  -7   0   48.90    4.40
   2  -7   0   44.60    5.80
  -2  -7   0   47.00    4.70
   2  -7   0   73.49   65.49
  -2  -7   0   43.90    4.00
  -2   7   0   39.10    3.80
  -2   7   0   52.49    5.00
   2   7   0   41.20    3.90
   3  -7   0   28.90    5.70
   3  -7   0   40.10    3.90
   3  -7   0   30.40    3.20
  -3  -7   0   37.70    4.00
   3  -7   0  -11.20   64.39
  -3  -7   0   33.30    4.30
   3   7   0   33.60    3.20
  -3   7   0   35.10    3.20
  -3   7   0   33.80    4.20
   4  -7   0   25.10    2.50
   4  -7   0   20.50    2.70
   4  -7   0   19.30    3.20
  -4  -7   0   25.50    3.40
  -4  -7   0   18.70    3.30
   4  -7   0   13.90  133.89
   4   7   0   18.20    2.30
  -4   7   0   24.60    3.90
  -4   7   0   20.30    2.30
   5  -7   0   23.20    2.50
   5  -7   0   17.90    2.40
  -5  -7   0   18.20    3.20
   5  -7   0   19.30    3.40
   5   7   0   15.50    6.00
   5   7   0   17.50    3.50
  -5   7   0   19.50    2.10
   5   7   0   14.60    2.10
   6  -7   0    9.90    2.50
  -6  -7   0    7.40    2.10
   6  -7   0   10.00    1.70
   6  -7   0   13.00    2.00
   6   7   0    9.60    2.60
  -6   7   0   11.80    1.80
   7  -7   0    4.60    1.80
  -7  -7   0    1.00    1.70
  -7  -7   0   -0.50    1.80
   7  -7   0    0.90    1.80
   7   7   0    2.60    2.00
  -8  -7   0    9.40    2.10
  -8  -7   0    6.30    2.50
   8   7   0    8.90    3.60
  -9  -7   0    3.60    2.00
  -9  -7   0    1.10    1.30
   9  -7   0    1.80    1.00
 -10  -7   0   -1.30    0.80
 -10  -7   0    1.40    1.10
  10  -7   0    0.40    0.80
   0  -8   0  293.17   22.40
   0  -8   0  140.59  119.99
   0  -8   0  293.27   22.30
   0   8   0  312.97   22.30
   0   8   0  311.07   23.40
  -1  -8   0  179.48   14.80
   1  -8   0  196.88   14.70
   1  -8   0  144.69  106.69
  -1  -8   0  158.48  141.09
   1   8   0  199.88   14.30
  -1   8   0  219.18   15.80
  -1   8   0  179.78   14.30
   1   8   0  183.18   15.70
   2  -8   0   14.30  139.49
   2  -8   0   97.99    8.10
  -2  -8   0   92.39    7.60
  -2   8   0   85.49    7.40
   2   8   0  103.59    7.50
  -2   8   0   99.59    8.70
  -3  -8   0   47.90    5.50
  -3  -8   0   45.30    4.50
  -3  -8   0   49.90    5.20
   3  -8   0   53.29    4.30
   3  -8   0   20.90   96.19
  -3   8   0   49.60    4.30
  -3   8   0   51.79    5.50
   4  -8   0   52.89    4.00
   4  -8   0   40.00    4.10
  -4  -8   0   40.00    5.10
  -4  -8   0   42.00    4.90
  -4  -8   0   47.80    4.30
   4  -8   0   51.79    4.90
   4   8   0   39.70    3.90
  -4   8   0   51.69    4.00
  -4   8   0   42.00    5.50
   4   8   0   47.80    5.60
  -5  -8   0   21.80    3.70
   5  -8   0   26.60    4.00
   5  -8   0   29.20    2.80
   5  -8   0   27.30    3.00
   5   8   0   29.80    4.40
  -6  -8   0   17.70    3.40
   6  -8   0   23.90    2.70
   6  -8   0   20.80    2.50
  -6   8   0   22.10    2.30
   6   8   0   24.50    4.10
  -7  -8   0    8.40    2.20
  -7  -8   0   11.50    2.80
   7   8   0   12.90    2.70
  -8  -8   0    2.10    1.10
  -8  -8   0    3.50    1.70
   8  -8   0    1.30    1.40
  -8  -8   0    0.20    1.30
  -9  -8   0    2.50    1.00
   9  -8   0    2.30    0.90
 -10  -8   0    4.00    1.10
   0  -9   0  307.07   21.70
   0   9   0  282.37   23.10
   1  -9   0  403.76  164.08
   1  -9   0  206.68   15.90
   1   9   0  206.28   15.30
   1   9   0  193.58   16.90
  -1   9   0  206.48   16.70
  -1   9   0  211.58   15.30
   2  -9   0 -107.79  148.69
   3  -9   0   13.60    2.20
  -3  -9   0   12.10    1.90
   3  -9   0   94.99  202.98
   3  -9   0   12.70    2.60
  -3  -9   0   10.80    2.60
  -3   9   0   12.00    5.00
  -3   9   0   10.40    1.70
   3   9   0   11.30    1.70
   3   9   0   11.70    3.20
   4  -9   0   24.30    3.50
  -4  -9   0   20.10    3.70
   4   9   0   30.60    4.40
   4   9   0   24.00    3.30
  -4   9   0   26.20    3.10
   5  -9   0   28.10    2.80
  -5  -9   0   22.90    3.70
   5   9   0   32.90    4.30
   5   9   0   26.70    2.60
   6  -9   0   29.40    3.00
  -6  -9   0   22.60    3.70
   6   9   0   36.00    4.50
   7  -9   0   83.39    6.60
  -7  -9   0   95.09    6.70
   7   9   0   74.09    7.70
  -8  -9   0   31.40    2.90
  -9  -9   0   27.20    2.60
   0 -10   0   31.00    5.20
   0 -10   0   37.20    3.50
   0  10   0   25.50    4.80
   0  10   0   35.20    3.50
  -1 -10   0   50.49    6.60
   1 -10   0   58.19    6.40
  -1 -10   0   55.49    5.20
   1 -10   0   69.59    5.30
   1  10   0   65.79    5.10
  -1  10   0   68.19    5.30
   1  10   0   51.29    6.50
  -1  10   0   58.29    6.60
   2 -10   0   29.60    4.90
  -2 -10   0   24.30    3.00
  -2 -10   0   22.80    3.50
   2  10   0   26.70    4.20
  -2  10   0   31.10    4.40
  -2  10   0   32.40    3.10
   2  10   0   31.70    2.90
  -3 -10   0   -0.10    2.00
  -3 -10   0    2.60    1.20
   3 -10   0    4.00    2.80
  -3  10   0    0.80    3.50
  -3  10   0    2.40    1.10
   3  10   0    2.50    0.90
   3  10   0    3.70    1.90
  -4 -10   0   21.00    2.50
   4 -10   0   18.50    2.40
   4  10   0   19.50    2.10
   4  10   0   21.60    3.80
  -4  10   0   23.60    2.30
  -5 -10   0   27.20    2.80
   5  10   0   29.80    4.10
   5  10   0   24.60    2.40
  -6 -10   0   40.10    4.00
   6  10   0   31.80    4.40
  -7 -10   0   21.50    2.20
   0  11   0   10.40    2.90
  -1 -11   0   69.99    6.20
   1 -11   0   81.69    6.10
   1  11   0   80.79    7.90
  -1  11   0   73.79    6.10
  -1  11   0   85.39    7.70
   1  11   0   76.29    6.10
  -2 -11   0   38.90    3.70
   2  11   0   39.10    4.80
   2  11   0   39.00    3.50
  -2  11   0   49.30    5.20
  -3 -11   0   20.30    2.30
   3  11   0   17.90    2.60
  -3  11   0   22.00    2.50
   3  11   0   17.20    3.30
  -4 -11   0   10.10    1.60
   4  11   0    8.40    1.30
   4  11   0    7.90    1.90
  -5 -11   0   14.30    1.80
   5  11   0   12.90    1.70
  -5  11   0   15.90    1.50
  -6 -11   0   13.20    1.50
   0 -12   0   22.80    2.20
   0  12   0   21.40    2.20
  -1 -12   0    8.50    1.50
   1  12   0   11.00    1.40
  -2 -12   0    8.00    1.30
   2  12   0    8.30    1.10
  -2  12   0   10.50    1.40
  -3 -12   0   11.10    1.50
  -3  12   0   15.40    1.60
   3  12   0   13.60    1.40
  13   0  -1   -1.00    0.80
 -13   0   1   -0.80    1.10
  12   0  -1   -1.00    0.80
  12   0  -1    0.40    1.00
 -11   0   1    2.50    2.70
  11   0  -1   -1.20    1.20
  11   0  -1    0.40    1.00
  10   0  -1    0.00    1.90
  10   0  -1    0.30    1.20
   9   0  -1    1.90    1.10
   9   0  -1    0.70    1.80
   9   0  -1    0.10    1.10
   9   0  -1    1.30    2.80
   8   0  -1   -0.60    2.20
   8   0  -1   -1.30    1.40
   8   0  -1    0.80    1.00
   8   0  -1   -0.50    0.90
   7   0  -1    0.30    0.90
   7   0  -1   -0.30    1.50
   7   0  -1   -0.80    0.80
   6   0  -1    0.80    1.10
   6   0  -1    1.70    1.30
   5   0  -1   -1.50    0.80
   5   0  -1   -1.80    1.10
   4   0  -1    1.40    1.00
   4   0  -1   -1.10    0.70
   3   0  -1   -0.30    0.70
   2   0  -1    1.10    0.60
   2   0  -1  -10.10   13.80
   1   0  -1    0.10    0.30
   0   0  -1    8.60    5.30
  -1   0  -1   -8.30    9.70
  -2   0  -1   -0.50   16.00
   2   0   1    1.00    0.90
   3   0   1   -1.00    0.90
  -3   0  -1  -28.60   23.20
   4   0   1    0.20    1.20
  -4   0  -1  -23.80   33.70
   5   0   1   -0.20    1.40
  -5   0  -1  -24.00   80.09
  -6   0  -1   77.39   80.59
   7   0   1   -0.80    0.90
   7   0   1    0.30    1.50
   7   0   1    3.00    1.40
   8   0   1   -0.60    1.30
   8   0   1   -3.20    3.80
   9   0   1   -1.00    1.10
  -9   0  -1    1.40    2.20
   9   0   1   -1.10    4.50
  10   0   1    0.20    1.10
  10   0   1   -2.00    1.30
  11   0   1    0.40    1.10
  12   0   1   -1.40    0.80
 -12   0  -1   -0.10    1.30
  13  -1  -1    1.40    0.90
 -13  -1   1    1.30    1.40
  13   1  -1    2.30    0.80
  12  -1  -1    9.10    1.50
  12   1  -1    7.60    1.70
  11  -1  -1    7.00    1.80
 -11  -1   1    5.20    2.70
  11  -1  -1    6.70    1.30
  11   1  -1    8.70    1.30
  11   1  -1    7.10    1.60
  10  -1  -1   23.80    3.10
  10  -1  -1   16.20    3.60
  10  -1  -1   20.50    2.60
  10   1  -1   19.00    2.90
  10   1  -1   23.30    2.70
   9  -1  -1   43.90    4.40
   9  -1  -1   48.20    5.30
   9  -1  -1   53.69    6.20
   9  -1  -1   47.10    4.30
   9   1  -1   47.00    4.50
   9   1  -1   54.19    5.20
   9   1  -1   54.59    6.30
   9   1  -1   44.20    4.30
   8  -1  -1    4.80    2.10
   8  -1  -1    5.30    1.30
   8  -1  -1    5.70    1.40
   8  -1  -1    6.90    2.40
   8   1  -1    4.80    2.30
   8   1  -1    8.40    1.40
   8   1  -1    6.70    1.40
   8   1  -1    5.30    2.40
   7  -1  -1   32.60    3.30
   7  -1  -1   35.00    3.50
   7   1  -1   33.90    3.10
   7   1  -1   35.20    3.60
   6   1  -1    9.20    1.90
   5  -1  -1   11.20    1.80
   5  -1  -1    9.80    1.70
   5   1  -1    7.90    1.50
   4  -1  -1   32.60    3.00
   4  -1  -1   37.40    3.20
   4   1  -1   -6.50   64.19
   4   1  -1   39.50    3.30
   4   1  -1   36.30    3.00
   3  -1  -1   46.10    3.90
   3   1  -1   -1.90   33.30
   3   1  -1   52.69    4.10
   2  -1  -1   24.10    2.40
   2  -1  -1   23.00   12.10
   2   1  -1   31.50    2.60
   2   1  -1   42.00   20.00
   1  -1  -1   45.20    3.90
   0  -1  -1  129.39    9.30
   1  -1   1  432.06   30.80
   1  -1   1  405.36   38.10
  -1  -1  -1  400.66   30.80
   1   1   1  471.25   30.80
   2  -1   1  570.64   45.50
  -2  -1  -1  701.33   55.09
   2   1   1  642.94   45.50
  -2   1  -1  675.83   52.99
   3  -1   1   60.29    4.80
  -3  -1  -1   49.40   25.40
   3   1   1   61.09    4.80
  -3   1  -1   91.99   25.90
  -4  -1  -1  108.89   37.80
   4  -1   1  155.58   10.90
   4  -1   1  140.99   10.90
   4   1   1  147.49   10.90
  -4   1  -1  150.58   39.50
   5  -1   1   22.50    2.70
   5  -1   1   25.60    2.60
   5   1   1   20.70    3.10
  -5   1  -1   77.19   68.89
   5   1   1   21.30    2.70
  -6  -1  -1   47.40   82.79
   6  -1   1   68.69    5.80
   6   1   1   68.79    5.80
  -6   1  -1  -49.30   84.09
   7  -1   1   28.30    3.70
   7  -1   1   22.90    2.60
   7   1   1   24.20    3.10
   7   1   1   26.10    3.50
   7   1   1   25.50    2.70
   8  -1   1   38.60    5.50
   8  -1   1   30.30    3.50
   8  -1   1   38.90    5.90
   8   1   1   31.10    3.40
   8   1   1   34.00    4.80
   8   1   1   38.80    4.20
   9  -1   1   18.00    2.50
   9  -1   1   11.30    6.60
   9  -1   1   14.60    2.60
   9   1   1   13.40    2.30
   9   1   1   21.20    6.20
   9   1   1   19.10    2.70
 -10  -1  -1    1.20    5.00
  10  -1   1    2.40    1.30
  10   1   1    2.70    1.40
  10   1   1    2.90    1.20
  11  -1   1    8.70    1.60
  11   1   1    5.70    1.50
  12  -1   1    7.60    1.40
  12   1   1    7.60    1.40
 -13  -2   1    2.00    1.70
 -13   2   1    0.80    1.10
  12  -2  -1   14.10    2.90
  12   2  -1   18.60    2.30
  11  -2  -1   47.80    4.40
  11  -2  -1   38.80    3.80
  11   2  -1   48.20    3.90
  11   2  -1   42.10    4.20
  10  -2  -1   18.10    2.70
  10  -2  -1   11.50    3.30
  10   2  -1   17.10    2.70
  10   2  -1   13.30    2.10
   9  -2  -1   68.09    6.40
   9  -2  -1   55.39    5.10
   9  -2  -1   65.69    5.50
   9  -2  -1   60.49    7.00
   9   2  -1   53.79    5.30
   9   2  -1   66.89    5.30
   9   2  -1   67.39    6.00
   8  -2  -1   34.30    3.50
   8  -2  -1   39.40    4.80
   8  -2  -1   30.30    3.80
   8  -2  -1   32.40    4.00
   8  -2  -1   28.10    3.00
   8   2  -1   28.60    3.20
   8   2  -1   31.10    3.20
   8   2  -1   37.40    4.90
   7  -2  -1   56.09    4.80
   7  -2  -1   48.50    4.50
   7  -2  -1   58.59    4.90
   7   2  -1   48.90    4.40
   7   2  -1   50.39    4.40
   7   2  -1   54.09    4.70
   6  -2  -1   45.50    4.00
   6   2  -1   34.90    5.70
   5  -2  -1   77.89    6.70
   5  -2  -1   86.09    6.60
   5   2  -1   84.59    6.60
  -5   2   1  183.58   99.19
   5   2  -1   93.99    7.70
   4  -2  -1    0.40    1.10
   4  -2  -1    1.50    0.90
  -4   2   1  -63.39   67.99
   4   2  -1    2.10    1.10
   3  -2  -1  211.88   28.40
   3  -2  -1  169.78   12.80
   3  -2  -1  174.58   12.30
   3   2  -1  154.38   12.20
   2  -2  -1   89.09   16.70
   2  -2  -1  112.19    7.90
   2  -2  -1  106.59    8.00
   2   2  -1  103.89    7.90
   1  -2  -1  508.35   36.90
  -1  -2   1  526.15   36.90
   1  -2  -1  590.24   42.60
   1   2  -1  464.25   36.80
   0  -2  -1 1088.39   77.59
   0  -2  -1  964.30   73.09
   0  -2   1 1000.50   73.09
   0  -2   1 1067.59   79.39
   1  -2   1  161.78   11.70
  -1  -2  -1  166.18   11.70
   1  -2   1  206.68   26.20
   1   2   1  149.19   11.70
   2  -2   1  646.34   62.19
   2   2   1  745.93   51.29
   3  -2   1   73.49    6.00
  -3  -2  -1   84.29    6.10
  -3  -2  -1  109.19   31.30
   3   2   1   80.29    6.10
  -3   2  -1   78.19   30.40
   3   2   1   73.89    6.70
   4  -2   1  151.48   11.60
  -4  -2  -1  173.88   11.60
  -4  -2  -1  206.38   47.00
   4  -2   1  145.99   12.20
   4   2   1  152.58   12.20
   4   2   1  152.18   11.60
  -4   2  -1  251.17   62.19
   5  -2   1  163.18   13.30
  -5  -2  -1  186.38   13.00
  -5  -2  -1  118.99   60.29
   5  -2   1  172.88   13.00
   5   2   1  181.68   13.60
  -5   2  -1  130.19   61.09
  -6  -2  -1   59.39   91.29
  -6  -2  -1  193.98   14.70
   6  -2   1  214.58   14.90
   6  -2   1  184.18   14.70
   6   2   1  193.58   15.10
   6   2   1  205.88   14.80
  -7  -2  -1   37.20    4.30
   7  -2   1   42.10    3.90
   7  -2   1   47.60    4.80
   7   2   1   46.50    4.00
   7   2   1   45.70    3.90
   7   2   1   39.20    4.50
   8  -2   1   76.69    6.50
   8  -2   1   82.79    7.80
   8  -2   1   79.19    8.90
   8   2   1   80.19    6.80
   8   2   1   77.19    7.50
   9  -2   1   72.69    6.20
   9   2   1   76.59    6.20
   9   2   1   69.99    5.90
  10  -2   1    0.70    1.20
 -10  -2  -1    3.80    3.20
  10   2   1    0.00    1.30
 -11  -2  -1    3.70    2.70
  11  -2   1    5.10    1.40
  11   2   1    7.50    1.40
 -12  -2  -1    2.20    1.90
  12  -2   1    4.80    1.20
  12   2   1    7.10    1.10
  12  -3  -1   22.90    2.70
  12   3  -1   23.00    2.40
 -11  -3   1    0.40    4.60
  11  -3  -1    8.40    1.60
  10  -3  -1   25.00    4.40
  10  -3  -1   35.60    3.50
  10  -3  -1   23.20    3.00
  10   3  -1   30.90    3.20
   9  -3  -1   18.00    2.70
   9  -3  -1   14.40    3.20
   9  -3  -1   11.40    1.90
   9   3  -1   18.60    2.40
   9   3  -1   17.80    2.60
   8  -3  -1   69.59    6.60
   8  -3  -1   84.09    6.80
   8  -3  -1   73.19    6.00
  -8  -3   1   80.49    6.90
   8   3  -1   71.39    6.10
   8   3  -1   81.39    6.60
   8   3  -1   65.99    6.30
   7  -3  -1  169.68   13.40
   7  -3  -1  156.68   12.20
   7  -3  -1  158.38   12.40
   7  -3  -1  174.48   12.90
   7   3  -1  164.28   12.30
   7   3  -1  171.28   12.50
   6  -3  -1   99.39    8.40
   6  -3  -1  119.39    8.60
   6   3  -1  103.39    8.30
   6   3  -1  107.09    8.40
   6   3  -1  121.69    9.30
   5  -3  -1   86.19    7.10
   5  -3  -1   92.19    7.10
   5   3  -1   87.89    7.70
   4  -3  -1   79.79    6.30
   4  -3  -1   79.59    6.20
  -4  -3   1   97.69  104.29
   4   3  -1   76.19    6.10
   3  -3  -1   10.80    1.90
  -3  -3   1   54.09   60.99
   3  -3  -1   -8.30   18.30
   3   3  -1   10.00    1.80
   2  -3  -1  119.59    9.90
   2  -3  -1  138.59   23.00
  -2  -3   1  140.79   41.40
   2  -3  -1  130.39   10.00
  -2  -3   1  141.29   10.00
   2   3  -1  147.19   10.60
   2   3  -1  136.39    9.90
   1  -3  -1  411.86   39.80
   1  -3  -1  430.86   30.90
  -1  -3   1  431.06   30.70
   0  -3   1  220.08   16.20
   0  -3  -1  227.68   16.30
   0  -3   1  224.28   32.60
  -1  -3  -1  326.87   22.40
  -1  -3  -1  263.07   34.90
   1  -3   1  294.37   22.30
   1  -3   1  294.87   39.30
  -1   3  -1  321.27   22.70
   2  -3   1  309.17   23.90
   2  -3   1  349.57   24.00
  -2  -3  -1  301.47   50.19
   2   3   1  328.37   24.50
  -2   3  -1  324.87   24.40
   2   3   1  351.66   24.00
   3  -3   1  520.35   41.40
   3  -3   1  593.34   41.50
   3   3   1  595.24   42.10
   3   3   1  601.24   41.50
  -4  -3  -1    5.80   52.69
  -4  -3  -1    8.10    1.50
   4  -3   1    7.80    1.80
  -4   3  -1   40.80   49.40
   4   3   1    8.40    1.80
  -5  -3  -1  129.69   74.99
   5  -3   1  158.18   12.60
   5  -3   1  189.18   13.20
   5   3   1  163.28   13.60
  -5   3  -1   36.60   69.69
   5   3   1  172.48   12.70
  -6  -3  -1  129.99   10.80
   6  -3   1  146.29   10.80
  -6  -3  -1  281.57  113.49
   6   3   1  151.88   10.90
  -6   3  -1   57.19  108.69
   6   3   1  131.09   10.80
   6   3   1  147.19   11.50
   7  -3   1   71.09    6.30
  -7  -3  -1   69.69    6.30
   7  -3   1   68.19    7.00
   7  -3   1   78.49    6.00
   7   3   1   62.49    6.50
   7   3   1   80.89    5.90
   8  -3   1   43.70    4.20
   8  -3   1   35.40    5.50
   8   3   1   43.80    4.10
   8   3   1   50.89    4.10
   9  -3   1   32.10    3.50
   9   3   1   24.70    3.20
  10  -3   1    2.40    1.40
 -10  -3  -1    1.80    2.50
  10   3   1    2.40    1.30
  11  -3   1   11.60    1.70
 -11  -3  -1    7.90    3.20
 -12  -3  -1    3.60    2.00
  12  -3   1    6.00    1.10
  12  -4  -1   96.09    7.90
  12   4  -1  113.29    8.10
  11  -4  -1   76.89    6.30
  11   4  -1   79.29    6.40
  10  -4  -1   80.69    6.10
  10  -4  -1   63.19    5.60
   9  -4  -1   22.90    4.10
   9  -4  -1   29.30    5.30
   9  -4  -1   22.40    2.70
   9   4  -1   26.70    3.00
   9   4  -1   14.50    4.20
   9   4  -1   18.80    2.70
   8  -4  -1  204.48   15.40
   8  -4  -1  167.48   14.30
   8  -4  -1  167.28   13.40
  -8  -4   1  164.88   14.00
   8   4  -1  203.38   13.80
   8   4  -1  170.58   13.50
   8   4  -1  196.08   14.00
   7  -4  -1  149.29   11.60
   7  -4  -1  142.29   11.70
   7  -4  -1  153.48   11.40
  -7  -4   1  149.49   11.60
   7   4  -1  152.98   12.10
   7   4  -1  147.59   11.30
   6  -4  -1  492.75   36.50
   6  -4  -1  521.35   36.70
   6  -4  -1  538.75   36.70
   6   4  -1  488.75   36.60
   6   4  -1  481.25   36.40
   5  -4  -1  865.41   59.99
   5  -4  -1  842.72   59.79
  -5  -4   1  863.61   59.79
   5   4  -1  828.72   60.69
   5   4  -1  758.82   59.69
   4  -4  -1  591.74   43.90
   4  -4  -1  558.74   65.59
   4  -4  -1  596.44   43.80
  -4  -4   1  654.33   44.00
   3  -4  -1  335.77   24.80
  -3  -4   1  365.56   24.80
   3  -4  -1  267.97   43.10
   3  -4  -1  348.97   25.50
  -3  -4   1  367.86   87.39
  -3   4   1  332.37   25.00
   3   4  -1  339.97   24.80
  -2  -4   1  768.92   53.59
  -2  -4   1  750.82   88.19
   2  -4  -1  685.93   65.19
   2  -4  -1  761.12   53.59
   2  -4  -1  701.93   53.59
   2   4  -1  732.23   54.19
   2   4  -1  759.12   53.59
  -2   4   1  795.52   53.99
   1  -4  -1  724.13   54.39
  -1  -4   1  763.52   72.79
  -1  -4   1  713.43   54.39
   1  -4  -1  756.52   54.39
   1  -4  -1  828.32   65.59
   1   4  -1  763.52   54.89
  -1   4   1  800.32   54.89
   0  -4  -1  852.11   65.69
   0  -4   1  927.11   65.69
   0  -4  -1  892.21   65.69
   0  -4   1  861.01   80.69
   0   4  -1  952.90   66.29
   0   4   1 1002.70   66.29
  -1  -4  -1 1191.68  100.09
   1  -4   1 1320.37  102.49
   1   4   1 1228.78   87.79
   1   4   1 1222.08   88.29
  -1   4  -1 1202.08   88.29
   2  -4   1 1839.22  133.89
  -2  -4  -1 1892.41  149.59
   2  -4   1 1691.43  147.29
   2  -4   1 1966.20  133.99
  -2   4  -1 1918.21  134.49
   2   4   1 1817.02  134.49
   2   4   1 1966.90  133.99
   3  -4   1 1466.15  112.79
  -3  -4  -1 1530.95  137.99
  -3  -4  -1 1644.74  112.89
   3  -4   1 1510.05  112.89
  -3   4  -1 1623.74  113.39
   3   4   1 1721.73  113.99
   3   4   1 1542.05  112.89
   4  -4   1  235.88   18.90
   4  -4   1  269.87   19.20
  -4  -4  -1  181.38   74.39
   4   4   1  261.37   19.70
  -4   4  -1  275.97   19.50
  -5  -4  -1  298.67  102.59
   5  -4   1  200.98   14.90
   5  -4   1  190.18   14.60
  -5  -4  -1  203.08   14.80
   5   4   1  192.28   15.50
   5   4   1  200.98   14.90
  -5   4  -1   22.60   84.69
   6  -4   1  289.07   23.20
   6  -4   1  338.47   24.30
  -6   4  -1  557.94  215.18
   6   4   1  329.57   24.10
   6   4   1  337.07   23.50
   6   4   1  290.87   23.10
   7  -4   1  156.68   13.40
   7  -4   1  155.28   12.10
   7   4   1  151.68   13.80
   7   4   1  167.88   11.90
  -8  -4  -1   49.90    5.60
   8  -4   1   63.99    6.60
   8   4   1   50.19   10.00
   9  -4   1  267.27   18.90
   9   4   1  231.18   18.90
 -10  -4  -1   35.10    6.00
  10   4   1   35.50    3.50
  11  -4   1    9.90    1.90
 -12  -4  -1    0.80    1.00
  12  -4   1    0.50    0.70
  12  -5  -1    8.70    1.40
  11   5  -1    7.40    1.20
  10  -5  -1    5.20    1.30
 -10  -5   1    3.80    2.20
  10  -5  -1    1.90    1.50
  10   5  -1    7.60    1.30
   9  -5  -1   13.80    2.10
   9  -5  -1   13.40    2.20
   9  -5  -1   16.50    3.70
  -9  -5   1   13.50    3.60
   9   5  -1   16.50    2.40
   8  -5  -1   41.20    4.80
   8  -5  -1   33.40    3.70
   8  -5  -1   48.00    4.10
   8  -5  -1   38.10    5.00
   8   5  -1   45.90    3.90
   8   5  -1   43.40    4.00
   7  -5  -1  106.69    8.30
  -7  -5   1   88.49    8.20
   7  -5  -1   96.89    7.70
   7  -5  -1   90.49    8.20
   7   5  -1   88.49    8.60
   7   5  -1   93.09    7.80
   7   5  -1  107.49    8.20
   7   5  -1   90.09    7.60
   6  -5  -1  105.49    8.60
   6  -5  -1   96.09    7.90
  -6  -5   1   88.39    7.80
   6   5  -1  105.19    8.90
   6   5  -1   92.19    7.40
   6   5  -1   86.99    7.40
   5  -5  -1  140.29    9.80
   5  -5  -1  120.99   10.20
   5  -5  -1  127.99    9.70
   5   5  -1  114.99    9.40
   5   5  -1  114.99    9.60
   5   5  -1  116.89    9.40
   4  -5  -1  346.97   28.10
  -4  -5   1  401.36   28.20
   4  -5  -1  400.56   28.20
   4  -5  -1  326.87   59.59
   4   5  -1  395.16   28.10
  -4   5   1  362.66   28.30
   4   5  -1  418.16   29.20
  -3  -5   1  -82.79  108.69
   3  -5  -1  125.59   36.90
   3  -5  -1  131.69   10.00
   3  -5  -1  129.49    9.90
   3   5  -1  126.99    9.90
  -2  -5   1  560.04   39.40
  -2  -5   1  400.46   82.09
   2  -5  -1  540.35   39.60
   2  -5  -1  536.25   39.40
  -2   5   1  566.44   39.80
   2   5  -1  492.75   40.00
   2   5  -1  601.04   39.40
  -1  -5   1  557.34   78.69
   1  -5  -1  596.24   57.89
   1  -5  -1  625.44   41.10
   1  -5  -1  543.15   41.00
  -1  -5   1  558.54   41.00
   1   5  -1  546.75   41.60
  -1   5   1  564.74   41.50
   0  -5  -1  518.75   35.80
   0  -5  -1  583.44   58.49
   0  -5   1  505.45   92.69
   0  -5   1  463.75   35.60
   0  -5  -1  497.15   35.70
   0   5  -1  464.15   36.40
   0   5   1  505.25   36.80
   1  -5   1  386.26   56.59
  -1  -5  -1  368.96   26.10
   1  -5   1  355.96   26.00
   1  -5   1  369.96   25.90
  -1   5  -1  353.76   27.10
   1   5   1  334.47   26.60
   2  -5   1  564.54   40.00
  -2  -5  -1  610.24   82.89
   2  -5   1  585.64   39.80
   2  -5   1  433.96   71.99
  -2   5  -1  497.65   40.40
   2   5   1  580.44   40.00
   3  -5   1  129.29   50.39
  -3  -5  -1   69.49   67.59
   3  -5   1  103.79    8.90
   3  -5   1   98.19    8.40
  -3  -5  -1  111.69    8.70
   3   5   1  125.19    9.00
   3   5   1  116.69    9.50
  -3   5  -1  109.09    9.10
  -4  -5  -1   33.40   91.79
   4  -5   1   80.19    6.50
   4  -5   1   72.89    8.10
  -4  -5  -1   75.89    7.40
  -4  -5  -1   86.59    6.80
  -4   5  -1   89.79    7.20
   4   5   1   81.69    7.10
   5  -5   1  129.89   10.70
  -5  -5  -1  137.89  133.59
  -5  -5  -1  141.49   11.00
   5  -5   1  158.08   11.30
   5  -5   1  126.39   10.60
  -5  -5  -1  151.28   12.20
  -5   5  -1   76.89  114.79
   6  -5   1  107.09   10.10
  -6  -5  -1  119.09   10.80
   6  -5   1  109.19    9.30
   6   5   1  119.19    9.00
   6   5   1  130.09   10.30
  -7  -5  -1   38.90    5.40
  -7  -5  -1   32.40    4.30
   7   5   1   36.10    7.20
   7   5   1   37.00    3.70
   7   5   1   40.90    4.70
   8  -5   1    9.00    1.70
  -8  -5  -1    6.70    2.10
  -8  -5  -1    3.80    2.50
   8   5   1   -1.90    5.00
  -9  -5  -1   11.60    3.30
   9   5   1   13.10    1.80
  10  -5   1   47.30    4.20
  11  -5   1   12.30    1.80
 -11  -6   1    1.60    1.50
  11  -6  -1    4.30    1.00
 -10  -6   1   16.50    3.20
  10  -6  -1   23.50    2.50
  10   6  -1   19.30    2.20
   9  -6  -1    9.80    2.80
   9  -6  -1   12.10    2.00
   9  -6  -1   18.10    2.30
  -9  -6   1   14.00    3.20
   9   6  -1   15.20    2.10
  -8  -6   1    5.80    2.00
   8  -6  -1    7.00    3.20
  -8  -6   1    5.80    2.70
   8  -6  -1   10.90    2.50
   8  -6  -1    7.80    2.30
   8  -6  -1   15.10    7.60
   8  -6  -1    8.90    1.60
   8   6  -1    4.10    2.60
   8   6  -1    0.00    4.50
  -7  -6   1   57.39    6.50
  -7  -6   1   48.00    5.30
   7  -6  -1   52.49    4.90
   7  -6  -1   60.39    7.30
   7  -6  -1   53.29    5.90
   7  -6  -1   48.00    4.60
   7  -6  -1   57.99    5.50
   7   6  -1   60.39    6.20
   7   6  -1   59.79    4.80
   7   6  -1   62.09    7.00
  -6  -6   1  223.98   17.30
   6  -6  -1  176.68   15.40
   6  -6  -1  220.48   15.70
   6  -6  -1  202.98   16.10
   6  -6  -1  182.08   15.70
   6   6  -1  189.28   15.10
   6   6  -1  208.08   15.60
   6   6  -1  221.58   16.70
   5  -6  -1  144.09   14.00
  -5  -6   1  161.08   12.50
   5  -6  -1  174.58   13.10
   5  -6  -1  150.18   12.00
   5  -6  -1  177.38   12.20
  -5  -6   1  173.38   13.50
   5  -6  -1  157.18   12.40
  -5   6   1  143.49   11.80
   5   6  -1  168.08   12.10
  -4  -6   1  110.29    8.60
   4  -6  -1   95.39   49.20
   4  -6  -1  105.99    8.60
   4  -6  -1   92.29    8.90
  -4  -6   1  110.49   10.30
   4   6  -1  100.69    8.20
   4   6  -1  106.59    8.60
  -4   6   1  112.79    8.80
  -3  -6   1   47.10    4.40
   3  -6  -1  -15.50   40.50
   3  -6  -1   49.50    4.40
   3  -6  -1   40.70    3.80
   3   6  -1   39.00    3.90
  -3   6   1   46.50    4.50
   3   6  -1   50.59    5.40
   2  -6  -1  292.77   21.80
   2  -6  -1  228.28   48.20
   2  -6  -1  304.27   21.90
  -2  -6   1  252.77  102.89
  -2  -6   1  301.77   21.90
  -2   6   1  296.67   22.30
   2   6  -1  303.37   22.80
   1  -6  -1  563.74   65.89
  -1  -6   1  407.76   88.29
   1  -6  -1  588.54   39.60
   1  -6  -1  526.65   39.40
  -1  -6   1  548.75   39.40
   1   6  -1  521.25   40.20
  -1   6   1  543.65   40.10
   1   6  -1  556.44   39.90
   0  -6  -1  212.78   15.10
   0  -6  -1   69.09   65.59
   0  -6   1  317.87   66.49
   0   6  -1  198.28   15.70
   0   6   1  194.38   15.70
   1  -6   1  400.66   29.70
   1  -6   1  400.16   72.49
  -1  -6  -1  455.15   29.90
  -1  -6  -1  354.86   67.79
   1  -6   1  428.26   29.90
  -1  -6  -1  375.36   29.40
  -1   6  -1  396.96   30.30
   1   6   1  393.06   30.40
   2  -6   1  431.56   76.89
  -2  -6  -1  503.25   34.90
  -2  -6  -1  500.45   35.10
   2  -6   1  445.36   34.90
  -2  -6  -1  434.86   87.59
  -2   6  -1  450.85   35.40
   2   6   1  510.65   35.80
  -3  -6  -1  246.78  156.38
  -3  -6  -1  233.58   17.30
  -3  -6  -1  232.98   18.00
   3  -6   1  154.68   64.79
   3  -6   1  213.48   17.00
  -3   6  -1  243.68   17.70
   4  -6   1   75.09    6.10
  -4  -6  -1   16.70  133.89
  -4  -6  -1   70.09    6.30
   4   6   1   76.19    7.30
  -4   6  -1   67.59    5.70
   4   6   1   83.09    9.60
   5  -6   1   81.29    6.00
  -5  -6  -1   67.49    6.40
   5  -6   1   53.99   10.80
   5  -6   1   68.49    6.30
   5  -6   1   68.69    6.40
  -5   6  -1   71.09    5.70
   5   6   1   83.79    7.90
  -5   6  -1   17.50  145.19
   6  -6   1   67.09    5.70
  -6  -6  -1   69.19    7.20
   6   6   1   68.69    6.90
  -7  -6  -1   17.60    2.90
   7   6   1   20.90    3.60
  -8  -6  -1   12.30    3.20
  -9  -6  -1    7.00    2.50
  -9  -6  -1    2.60    2.50
  11  -6   1    5.30    1.00
  10  -7  -1   35.80    3.20
   9  -7  -1   50.69    4.10
   9   7  -1   45.10    3.90
   8  -7  -1    0.80    1.00
   8  -7  -1    2.30    2.60
  -8  -7   1    2.30    1.80
  -8  -7   1    0.00    1.30
   8   7  -1    4.30    2.60
   8   7  -1    2.00    1.00
   7  -7  -1   39.10    4.00
   7  -7  -1   38.90    4.90
   7  -7  -1   43.20    4.00
   7   7  -1   37.50    5.00
   7   7  -1   41.20    3.90
   7   7  -1   34.40    7.10
   6  -7  -1  128.79   10.00
   6  -7  -1  125.09   10.70
   6  -7  -1  141.69   11.60
  -6  -7   1  116.19   10.70
   6  -7  -1  145.29   10.30
  -6  -7   1  128.19   11.60
   6   7  -1  116.19   14.70
  -6   7   1  147.09   10.00
   6   7  -1  139.99   10.10
   5  -7  -1   90.09    8.50
   5  -7  -1   80.19    7.60
  -5  -7   1   81.29    7.40
  -5  -7   1   83.99    8.50
   5  -7  -1   87.79    7.90
   5  -7  -1   88.89    6.80
  -5   7   1   89.19    6.90
   4  -7  -1   79.99    9.90
  -4  -7   1   86.79    7.80
  -4  -7   1   91.09    7.30
   4  -7  -1   90.59    6.60
   4  -7  -1   79.99    7.10
   4  -7  -1   80.29    7.50
   4  -7  -1  110.29   71.89
   4   7  -1   87.19    6.70
   4   7  -1   74.99    6.50
  -4   7   1   75.79    6.40
  -4   7   1   88.69    7.60
   3  -7  -1   93.79   57.39
   3  -7  -1   87.29    8.70
   3  -7  -1   81.89    9.60
   3  -7  -1   95.99    9.00
   3  -7  -1  108.99    7.70
  -3  -7   1  107.49    8.40
   3  -7  -1  101.79    8.20
  -3   7   1  105.59    8.60
  -3   7   1   95.79    7.60
   3   7  -1  106.29    7.80
   3   7  -1   97.49    7.70
   2  -7  -1   35.20    5.40
   2  -7  -1   50.69   52.39
  -2  -7   1   40.00    4.20
   2  -7  -1   42.70    4.00
   2  -7  -1   43.10    3.50
  -2   7   1   33.40    4.40
   2   7  -1   39.40    3.80
   2   7  -1   36.30    4.90
   2   7  -1   32.40    3.40
  -2   7   1   37.30    3.40
   1  -7  -1  102.19    7.50
   1  -7  -1  106.79    7.90
  -1  -7   1   21.60  112.19
  -1  -7   1   98.59    7.90
   1  -7  -1   71.79   55.79
  -1  -7   1   95.69    7.50
   1  -7  -1   96.29    8.60
   1   7  -1   82.19    8.50
  -1   7   1  103.19    8.60
   1   7  -1  102.69    7.50
   1   7  -1   85.09    7.40
   0  -7   1  112.69  100.09
   0  -7   1  208.28   14.70
   0  -7  -1  213.58   15.20
   0  -7   1  213.28   15.10
   0  -7  -1  113.99   65.39
   0  -7  -1  208.48   14.70
   0   7   1  171.68   15.70
   0   7  -1  183.88   14.60
  -1  -7  -1  488.65   36.20
  -1  -7  -1  476.45   37.00
   1  -7   1  488.15   35.10
  -1  -7  -1  508.55   35.50
   1  -7   1  533.15   35.40
   1  -7   1  434.86   98.99
  -1  -7  -1  461.75   35.10
  -1  -7  -1  400.76   88.39
  -1   7  -1  524.85   36.30
  -1   7  -1  427.36   35.00
  -2  -7  -1  271.97   19.20
   2  -7   1  248.38   18.00
  -2  -7  -1  207.28   97.99
  -2  -7  -1  239.98   18.20
   2  -7   1  216.28   87.49
  -2  -7  -1  226.68   17.80
   2  -7   1  218.58   17.60
  -2   7  -1  278.77   19.00
  -2   7  -1  221.98   17.70
  -3  -7  -1   13.30  132.09
  -3  -7  -1   16.40    3.10
   3  -7   1   85.39   82.59
   3  -7   1   18.30    3.10
   3  -7   1   16.20    2.40
  -3  -7  -1   20.40    3.20
   3   7   1   24.60    3.90
  -3   7  -1   19.80    2.20
  -3   7  -1   13.90    2.90
   4  -7   1   64.59    5.50
  -4  -7  -1   57.59    7.10
  -4   7  -1   66.29    8.00
   4   7   1   53.69    4.80
  -5  -7  -1   51.69    5.50
   5  -7   1   56.19    4.90
  -5  -7  -1   60.79    6.20
   5   7   1   65.89    6.40
  -5   7  -1   56.39    4.60
   5   7   1   52.19    4.60
   6  -7   1   66.99    5.30
  -6  -7  -1   62.29    6.80
  -6   7  -1   60.59    5.00
   6   7   1   58.69    6.60
  -7  -7  -1   54.69    6.20
  -7  -7  -1   60.09    7.00
   7   7   1   72.49    6.60
  -8  -7  -1    5.20    2.20
   8  -7   1    9.60    1.60
  -8  -7  -1    8.00    2.20
   8   7   1    7.90    3.10
  -9  -7  -1    6.60    1.50
   9  -7   1    5.50    1.30
  -9  -7  -1    3.60    1.90
  10  -7   1   32.00    3.00
 -10  -7  -1   36.50    3.10
 -10  -8   1   34.90    3.00
  -9  -8   1   15.50    2.60
   8  -8  -1    3.10    1.20
  -8  -8   1    0.90    1.30
   8   8  -1    1.00    5.80
   7  -8  -1   45.00    4.10
   7  -8  -1   48.10    3.80
  -7  -8   1   35.80    4.80
   7  -8  -1   57.39    8.40
   7   8  -1   43.90    5.30
   6  -8  -1   70.69    9.40
   6  -8  -1   91.19    7.50
   6  -8  -1   87.69    7.10
  -6   8   1   89.29    6.60
   6   8  -1   86.09    6.70
   5  -8  -1   47.30    3.80
  -5  -8   1   38.70    4.60
   5  -8  -1   37.00    3.90
   5  -8  -1   38.70    4.60
   5   8  -1   34.10    3.50
   5   8  -1   37.10    3.60
  -5   8   1   44.90    3.60
   4  -8  -1   50.19   87.59
  -4  -8   1   27.10    4.20
   4  -8  -1   34.10    4.20
   4   8  -1   33.90    3.20
  -4   8   1   36.20    3.20
   4   8  -1   32.00    3.10
   4   8  -1   33.20    4.90
  -4   8   1   26.20    4.80
  -3  -8   1   15.70    2.80
  -3  -8   1   14.30    2.50
   3  -8  -1   86.99   78.09
   3   8  -1   11.40    2.00
  -3   8   1   12.20    2.60
   3   8  -1   18.20    2.30
  -3   8   1   18.60    2.20
   3   8  -1   21.30    4.20
  -2  -8   1   25.20    3.20
   2  -8  -1  110.79   77.59
  -2   8   1   28.60    2.90
   2   8  -1   33.60    3.00
   2   8  -1   24.50    2.90
   2   8  -1   29.00    4.60
  -2   8   1   25.40    4.00
  -1  -8   1   72.89    6.70
   1  -8  -1  -23.40  152.68
   1   8  -1   71.49    5.90
  -1   8   1   73.59    7.40
  -1   8   1   78.69    6.00
   1   8  -1   72.79    6.00
   0  -8  -1   54.49    5.50
   0  -8   1   51.69    5.30
   0  -8  -1  135.89  106.39
   0   8  -1   59.19    4.80
   0   8   1   58.39    4.80
   0   8  -1   59.89    4.80
  -1  -8  -1  143.29   11.40
  -1  -8  -1  154.08  124.29
  -1  -8  -1  164.48   13.30
   1  -8   1  152.28   11.70
   1  -8   1  103.39  129.29
  -1  -8  -1  149.88   12.40
   1   8   1  156.68   11.40
  -1   8  -1  160.18   12.90
  -1   8  -1  149.29   11.30
   1   8   1  134.39   12.60
  -2  -8  -1   62.29    5.80
  -2  -8  -1   73.39    6.90
   2  -8   1  138.39  199.58
  -2  -8  -1   65.19    6.50
   2  -8   1   73.79    6.30
  -2   8  -1   76.79    7.20
  -2   8  -1   63.89    5.70
   2   8   1   82.09    7.50
   2   8   1   74.59    5.70
   3  -8   1    1.90    3.40
   3  -8   1 -151.68  131.19
  -4  -8  -1   43.20    5.10
   4  -8   1   36.30    3.60
  -4  -8  -1   35.80    4.50
   4  -8   1   37.90    3.80
  -4  -8  -1   44.10    4.10
   4  -8   1   33.70    4.60
   4   8   1   36.10    3.40
   4   8   1   48.40    5.30
  -4   8  -1   41.70    5.10
  -5  -8  -1   76.99    8.40
   5  -8   1   91.09    6.80
   5   8   1   76.79    6.50
  -5   8  -1   91.59    6.60
  -6  -8  -1   61.19    7.00
   6  -8   1   75.99    5.80
  -6   8  -1   65.49    5.40
   6   8   1   71.69    7.10
  -7  -8  -1   22.20    3.70
  -7  -8  -1   19.20    3.60
   7  -8   1   29.80    2.80
   7   8   1   24.70    4.00
   8  -8   1   25.60    3.30
  -8  -8  -1   29.60    2.90
  -9  -8  -1    1.50    0.90
   9  -8   1    2.80    0.90
  -9  -8  -1    0.60    1.10
  -9  -9   1   23.90    2.30
  -8  -9   1    2.30    1.00
  -7  -9   1    7.90    1.40
   7   9  -1    6.30    2.20
   6  -9  -1   77.99    6.60
  -6  -9   1   93.79    6.90
   6   9  -1   88.09    8.20
  -6   9   1   82.79    6.80
  -5  -9   1   79.69    6.70
   5  -9  -1   88.29    6.50
   5   9  -1   88.69    8.20
  -5   9   1   86.99    6.40
   5   9  -1   70.99    6.30
  -4  -9   1   81.69    8.20
   4   9  -1  100.59    9.00
  -3  -9   1   94.19    9.20
   3  -9  -1  111.09    9.30
  -3  -9   1  104.49    8.70
   3  -9  -1  -77.59  147.29
   3  -9  -1  125.99    8.60
   3   9  -1  116.59   10.90
  -3   9   1  119.89    8.60
   3   9  -1  102.09    8.40
  -2  -9   1   55.39    6.20
   2  -9  -1   59.49    6.10
  -2  -9   1   72.39    5.60
   2  -9  -1  -58.79  124.09
   2   9  -1   70.39    5.40
   2   9  -1   56.59    6.80
  -2   9   1   63.49    5.30
  -2   9   1   66.09    6.70
  -1  -9   1   66.89    5.80
   1  -9  -1   72.49    6.50
   1  -9  -1  110.79  134.39
   1   9  -1   71.79    5.70
  -1   9   1   59.59    7.10
   0  -9  -1  230.48  153.08
   0  -9  -1  231.78   16.50
   0  -9   1  203.18   16.90
   0  -9  -1  215.08   17.10
   0  -9   1  240.28   16.40
   0   9  -1  196.18   17.80
   0   9  -1  250.27   16.50
   0   9   1  211.78   17.90
  -1  -9  -1  311.57  189.18
  -1  -9  -1  303.27   23.20
  -1  -9  -1  281.57   22.60
   1  -9   1  327.67   23.10
  -1   9  -1  294.37   24.00
   1   9   1  298.27   24.20
  -1   9  -1  300.87   22.60
   1   9   1  354.96   22.70
  -2  -9  -1  114.69   10.80
   2  -9   1  130.39   10.10
  -2  -9  -1  112.49    9.40
  -2  -9  -1  116.79   10.10
   2   9   1  131.59    9.30
   2   9   1  114.29   10.80
  -2   9  -1  133.09    9.40
  -2   9  -1  113.59   10.70
   3  -9   1   20.10    2.80
  -3  -9  -1   15.70    3.20
  -3  -9  -1   15.10    2.60
  -3  -9  -1   19.10    3.10
   3  -9   1   23.20    4.40
   3   9   1   19.30    2.20
  -3   9  -1   23.10    2.50
   3   9   1   16.50    3.40
  -3   9  -1   12.80    2.90
  -4  -9  -1   13.00    3.20
  -4  -9  -1   14.10    2.90
   4  -9   1   12.70    2.20
   4  -9   1   12.90    2.20
   4   9   1   19.00    3.50
   4   9   1   16.50    1.90
  -4   9  -1   17.60    2.00
  -5  -9  -1    8.70    2.30
  -5  -9  -1    8.30    2.20
   5  -9   1    7.10    1.40
   5   9   1    7.10    2.30
  -5   9  -1   10.80    1.60
   5   9   1    8.50    1.20
  -6  -9  -1   12.70    2.80
   6  -9   1   17.30    2.10
  -6  -9  -1   10.70    2.40
   6   9   1   14.20    2.90
  -6   9  -1   16.40    1.90
  -7  -9  -1   29.40    2.80
   7  -9   1   25.30    2.60
   7   9   1   19.30    3.60
   8  -9   1    1.80    1.10
  -8  -9  -1   -0.10    1.20
  -8  -9  -1    2.10    0.80
  -7 -10   1    4.90    1.00
  -6 -10   1   19.50    2.60
   6  10  -1   17.00    3.10
  -5 -10   1   38.20    3.60
   5 -10  -1   39.20    4.40
   5  10  -1   44.20    5.00
   5  10  -1   34.70    3.30
   4 -10  -1   51.09    9.30
  -4 -10   1   61.89    5.10
   4  10  -1   59.59    6.50
   4  10  -1   60.79    4.80
   3 -10  -1   72.79    6.80
   3 -10  -1  -14.80  238.78
  -3 -10   1   64.99    5.60
  -3  10   1   73.69    5.50
   3  10  -1   62.79    5.30
   3  10  -1   58.49    6.80
  -3  10   1   59.99    8.60
  -2 -10   1   83.69    6.60
   2 -10  -1  -98.09  258.87
  -2 -10   1   69.99    7.30
  -2  10   1   83.49    8.30
   2  10  -1   85.49    6.50
  -1 -10   1  258.57   21.10
   1 -10  -1  171.28  245.08
   1 -10  -1  271.67   21.30
  -1 -10   1  272.57   20.40
   1  10  -1  287.27   20.40
  -1  10   1  308.57   20.50
  -1  10   1  266.77   21.90
   0 -10  -1  157.78   11.20
   0 -10  -1  145.29   12.10
   0  10  -1  138.39   12.60
   0  10   1  142.39   12.70
  -1 -10  -1  151.08   13.10
   1 -10   1  169.18   12.90
  -1 -10  -1  139.79   11.90
  -1  10  -1  157.78   13.50
   1  10   1  173.08   11.90
  -2 -10  -1   76.89    6.50
   2 -10   1   75.89    8.70
  -2  10  -1   83.39    8.00
   2  10   1   84.39    6.40
   2  10   1   69.29    7.80
  -2  10  -1   86.89    6.50
  -3 -10  -1   19.50    2.50
   3  10   1   14.30    2.00
   3  10   1   17.90    3.40
  -3  10  -1   17.20    2.10
  -3  10  -1   18.20    3.80
  -4 -10  -1   13.50    2.20
  -4 -10  -1    9.60    2.20
   4  10   1   11.40    2.60
  -4  10  -1   12.90    1.70
   4  10   1   10.30    1.60
  -5 -10  -1   19.50    2.40
  -5  10  -1   22.00    2.00
   5  10   1   18.10    3.30
   5  10   1   17.40    1.90
   6 -10   1    7.90    1.60
  -6 -10  -1    6.50    1.20
   6  10   1    3.60    2.10
  -7 -10  -1    3.60    0.90
  -6 -11   1    8.60    1.30
   5  11  -1    7.50    1.20
   5  11  -1    8.20    1.80
  -4 -11   1   25.20    2.30
   4  11  -1   18.50    3.20
   4  11  -1   19.10    1.90
  -3 -11   1   11.80    2.40
  -3  11   1   17.20    2.10
   3  11  -1   10.30    2.40
   3  11  -1   14.00    2.00
  -2 -11   1   47.00    4.00
   2  11  -1   42.70    5.20
   2  11  -1   42.60    3.80
  -2  11   1   51.69    6.60
  -1 -11   1   38.80    3.50
   1  11  -1   42.40    3.50
  -1  11   1   41.50    5.20
   1  11  -1   32.90    4.70
   0 -11  -1  102.39    7.80
   0 -11  -1  100.29    9.20
   0 -11   1  101.89    8.00
   0  11  -1  102.19    7.70
   0  11   1   99.09    9.30
   0  11  -1   87.29    9.00
   0  11   1  105.69    7.80
  -1 -11  -1   40.90    3.60
  -1 -11  -1   34.30    5.10
  -1  11  -1   34.70    5.00
   1  11   1   30.10    4.70
   1  11   1   42.70    3.40
  -2 -11  -1   11.80    2.00
   2  11   1   12.60    2.70
  -2  11  -1   13.70    4.00
   2  11   1   12.00    1.80
  -2  11  -1   16.80    2.00
  -3 -11  -1   19.90    2.20
   3  11   1   15.70    3.20
   3  11   1   19.20    2.00
  -3  11  -1   18.00    2.30
  -4 -11  -1    9.10    1.60
   4  11   1    8.40    1.20
  -5 -11  -1    8.60    1.40
  -5  11  -1    9.20    1.10
  -3 -12   1    5.90    1.20
  -3  12   1    4.90    0.90
   2 -12  -1    8.10    1.50
  -1 -12   1   23.60    2.50
   1  12  -1   22.90    2.10
   0 -12  -1   20.50    2.20
   0  12   1   21.60    2.10
  -1 -12  -1    3.50    0.80
   1  12   1    2.60    0.80
  -2 -12  -1    8.10    1.10
  -2  12  -1    7.40    1.10
   2  12   1    6.70    1.00
  -3 -12  -1    6.50    1.10
   3  12   1    4.80    0.70
  -3  12  -1    6.50    0.90
  13   0  -2    0.70    0.80
  12   0  -2    5.40    1.30
  12   0  -2    3.20    1.00
  11   0  -2   36.80    3.70
  11   0  -2   29.90    3.40
  10   0  -2   51.49    4.70
  10   0  -2   58.89    5.20
  10   0  -2   47.80    6.60
   9   0  -2   95.99    7.70
   9   0  -2   92.19    7.50
   9   0  -2   86.89    9.50
   9   0  -2  102.79    8.10
   8   0  -2   71.39    5.80
   8   0  -2   64.59    5.60
   8   0  -2   77.09    7.60
   7   0  -2  483.15   35.20
   7   0  -2  455.35   34.10
   5   0  -2 8835.02  629.24
   4   0  -2 5414.06  385.66
   1   0  -2  576.44   41.20
   0   0  -2 2571.14  184.98
  -1   0  -2 9538.15  682.03
  -3   0  -2  183.78   14.30
  -3   0  -2  188.78   33.80
   3   0   2  199.68   14.10
  -4   0  -2  138.19   10.40
  -4   0  -2   72.69   36.00
   4   0   2  136.29   10.10
  -5   0  -2   73.49   48.50
  -6   0  -2   80.89   72.29
   6   0   2   29.50    3.90
   7   0   2  126.09    9.80
   7   0   2  131.19   10.60
  -7   0  -2  149.88  116.89
   9   0   2  110.99    8.80
  10   0   2   76.79    6.40
  11   0   2   63.69    5.30
  13  -1  -2    2.40    1.00
  13   1  -2    3.30    1.00
  12  -1  -2   20.60    2.30
  12  -1  -2   20.90    2.80
  12   1  -2   23.90    2.80
  12   1  -2   25.30    2.50
  11  -1  -2   24.50    4.50
  11  -1  -2   30.80    3.20
  11  -1  -2   38.30    3.80
  11   1  -2   35.00    3.30
  11   1  -2   32.50    3.50
  10  -1  -2  107.49   10.50
  10  -1  -2  101.19    8.20
  10   1  -2  109.59    8.50
  10   1  -2  108.39    8.20
  10   1  -2   94.09   10.20
   9  -1  -2   12.90    1.80
   9  -1  -2    7.60    3.00
   9  -1  -2   16.60    2.60
   9   1  -2   15.60    3.10
   9   1  -2    9.70    3.30
   9   1  -2   10.60    1.70
   9   1  -2   12.00    1.90
   8  -1  -2   24.70    2.80
   8  -1  -2   27.40    4.20
   8  -1  -2   28.20    3.60
   8   1  -2   23.70    2.60
   8   1  -2   28.50    4.30
   8   1  -2   21.90    2.80
   7  -1  -2  301.47   20.20
   7  -1  -2  262.57   20.00
   7   1  -2  252.37   19.90
   6  -1  -2  112.39    8.00
   6  -1  -2   94.19    8.90
   5  -1  -2 2087.79  154.28
   5   1  -2 2221.48  154.28
   5   1  -2 2179.38  172.78
   4  -1  -2 1623.34  116.59
   4   1  -2 1617.34  116.59
   4   1  -2 1666.73  127.19
   3  -1  -2  135.49   10.60
   3   1  -2  130.49   25.90
   2  -1  -2 1191.28   96.09
   2  -1  -2 1444.16   98.89
   2   1  -2 1414.06   99.19
   2   1  -2 1352.46   96.09
   1  -1  -2  575.74   40.90
   1  -1  -2  508.95   38.20
   1   1  -2  473.75   38.40
   1   1  -2  599.24   41.30
   0  -1  -2  567.24   45.80
   0   1  -2  621.14   49.30
  -1  -1  -2 5691.63  391.86
  -1   1  -2 5199.18  391.36
  -2  -1  -2   84.29   21.00
  -2  -1  -2   92.69    6.70
   2  -1   2   91.99    6.70
  -2  -1  -2   84.09    7.10
  -2   1  -2   97.19   19.80
  -3  -1  -2  302.37   39.50
   3  -1   2  240.78   18.60
  -3   1  -2  304.27   38.20
  -4  -1  -2  125.29   37.30
  -4  -1  -2  155.48   11.20
   4  -1   2  148.69   11.20
   4   1   2  155.68   11.30
  -4   1  -2  148.89   11.40
  -4   1  -2   92.49   38.50
  -5  -1  -2  531.85   39.00
   5  -1   2  548.05   39.10
   5   1   2  544.85   39.10
  -6  -1  -2  342.87   25.60
   6  -1   2  397.36   27.40
   6  -1   2  330.77   25.50
   6   1   2  338.97   25.90
  -7  -1  -2  154.88  118.09
   7  -1   2  196.98   15.50
   7  -1   2  221.98   16.30
  -7   1  -2  200.38  122.79
   7   1   2  220.78   16.10
   7   1   2  229.08   15.50
   7   1   2  177.68   15.80
   8  -1   2  150.18   12.40
   8   1   2  180.68   12.50
   8   1   2  163.48   12.30
   9  -1   2   66.29    6.20
   9   1   2   81.49    6.30
  10  -1   2   42.00    4.30
  10   1   2   53.89    4.50
  11  -1   2   17.90    2.50
  11   1   2   21.80    3.00
 -12  -1  -2    8.90    2.70
 -12   1  -2    6.40    2.00
  13  -2  -2    3.00    0.90
 -13  -2   2    1.80    1.60
  13   2  -2    4.00    1.00
  12  -2  -2   28.30    3.20
  12  -2  -2   23.90    2.50
  12   2  -2   26.80    2.60
  11  -2  -2   65.29    5.40
  11  -2  -2   52.09    4.90
  11   2  -2   56.99    5.20
  11   2  -2   62.79    5.00
  10  -2  -2   43.30    4.50
  10  -2  -2   54.79    4.90
  10   2  -2   53.09    4.60
  10   2  -2   48.50    4.60
   9  -2  -2   42.30    3.90
   9  -2  -2   28.50    4.30
   9  -2  -2   34.60    3.50
   9  -2  -2   28.30    4.90
   9  -2  -2   40.90    4.60
   9   2  -2   36.60    4.30
   9   2  -2   30.20    3.40
   9   2  -2   40.00    5.30
   9   2  -2   37.30    3.60
   8  -2  -2   60.79    5.80
   8  -2  -2   64.79    5.20
   8  -2  -2   68.49    6.90
   8   2  -2   60.89    5.20
   7  -2  -2  232.88   16.50
   7  -2  -2  237.68   16.30
   7  -2  -2  199.48   16.20
   7   2  -2  200.38   16.00
   7   2  -2  195.38   16.10
   7   2  -2  244.78   16.40
   6  -2  -2    5.60    1.30
   6   2  -2   10.80    2.90
   6   2  -2   -9.90  116.39
   5  -2  -2  757.42   54.89
   5   2  -2  797.32  104.29
   4  -2  -2   38.60    3.30
   4   2  -2   31.00    3.50
   4   2  -2   10.00   51.09
   3  -2  -2  282.57   20.50
   3  -2  -2  317.07   31.40
   3   2  -2  332.27   45.00
   3   2  -2  262.97   20.70
   2  -2  -2  131.19    9.40
   2  -2  -2  143.49   19.10
   2   2  -2  118.49    9.70
   2   2  -2  103.59   25.00
   1  -2  -2  352.66   27.60
   1  -2  -2  432.06   33.70
   1   2  -2  412.86   53.29
   0  -2  -2  313.87   23.60
   0  -2  -2  358.36   30.40
   0   2  -2  330.17   23.80
  -1  -2  -2 2519.55  170.78
  -1  -2  -2 2216.38  176.28
   1   2   2 2435.66  170.78
  -2  -2  -2  113.99   27.20
   2  -2   2  117.89    9.40
  -2   2  -2  127.59    9.70
   2   2   2  137.09    9.40
  -2   2  -2  106.09   25.10
   3   2   2  301.77   22.30
  -3   2  -2  336.67   45.40
  -4  -2  -2  222.68   46.20
   4  -2   2  286.67   20.80
   4   2   2  283.67   20.80
  -4   2  -2  386.66   56.89
  -4   2  -2  285.17   21.00
  -5  -2  -2   99.69    7.90
   5  -2   2  106.99    8.10
  -5  -2  -2  140.49   53.29
   5   2   2  100.89    8.50
  -5   2  -2   89.99   58.29
   5   2   2  107.59    8.00
  -5   2  -2   89.39    8.40
   6  -2   2  212.58   16.90
  -6  -2  -2  215.58   17.10
  -6  -2  -2   63.29   81.89
  -6   2  -2  138.29   98.89
   6   2   2  256.67   17.70
   6   2   2  244.88   17.20
   7  -2   2  337.07   25.80
  -7  -2  -2  104.79  133.99
   7  -2   2  338.97   25.30
   7   2   2  374.36   25.20
   7   2   2  342.67   25.10
   7   2   2  347.17   25.70
  -7   2  -2  102.99  136.79
   8  -2   2   48.10    4.80
   8   2   2   60.19    4.80
   9  -2   2   63.99    5.90
   9   2   2   72.69    5.90
  10  -2   2    3.70    1.40
 -10  -2  -2    3.10    3.00
  10   2   2    4.40    1.40
  11  -2   2   44.60    4.30
  11   2   2   51.59    4.20
  12  -3  -2   22.90    2.70
  12   3  -2   25.60    2.60
  11  -3  -2   46.60    4.10
  11  -3  -2   37.60    3.70
  11   3  -2   46.60    4.00
  11   3  -2   40.40    3.80
  10  -3  -2   58.99    4.60
  10  -3  -2   43.50    6.30
  10   3  -2   51.29    4.90
  10   3  -2   52.29    4.90
  10   3  -2   41.80    8.10
   9  -3  -2   37.70    4.60
   9  -3  -2   44.10    4.00
   9  -3  -2   29.10    5.10
   9   3  -2   38.40    3.80
   9   3  -2   36.70    3.70
   8  -3  -2    9.40    1.90
   8  -3  -2   12.00    2.20
   8  -3  -2    6.80    2.70
   8   3  -2    8.80    1.60
   8   3  -2    7.60    1.50
   7  -3  -2  122.09   10.00
   7  -3  -2  134.49   10.30
   7  -3  -2  122.89    9.70
   7  -3  -2  141.69   11.20
   7   3  -2  111.29    9.60
   7   3  -2  132.99   11.00
   7   3  -2  119.89    9.50
   6  -3  -2   16.10    2.90
   6  -3  -2   14.50    2.60
   6  -3  -2   16.50    2.50
   6  -3  -2   14.40    2.00
   6  -3  -2   10.30    1.80
   6   3  -2   18.20    2.20
   6   3  -2   11.40    2.20
   6   3  -2   12.70    2.10
   6   3  -2   18.40    2.90
   5  -3  -2  122.99    9.80
   5   3  -2  178.48  110.99
   5   3  -2  136.39   10.50
   4  -3  -2  261.27   18.90
   4  -3  -2  233.78   18.70
   4   3  -2  286.87   77.79
   4   3  -2  279.27   19.50
   3  -3  -2   94.59   21.10
   3  -3  -2   89.59    6.60
   3   3  -2   76.49    7.00
   2  -3  -2   64.69    4.70
  -2  -3   2   57.09    4.60
   2  -3  -2   62.19   17.30
   2   3  -2  -27.60   41.90
   2   3  -2   52.59    5.20
  -1  -3   2  952.40   70.79
   1  -3  -2 1042.50   77.79
   0  -3  -2  209.08   27.40
   0  -3   2  233.88   16.60
   0  -3  -2  232.88   16.80
   1  -3   2 1407.66  116.89
  -1  -3  -2 1243.08  108.79
  -1  -3  -2 1520.15  100.49
  -1   3  -2 1421.46  100.99
   2  -3   2   47.10   39.60
  -2  -3  -2   50.49   29.20
   2  -3   2   39.00    3.80
   2   3   2   47.10    3.80
  -3  -3  -2  358.86   24.00
   3  -3   2  331.47   24.20
  -3   3  -2  302.47   24.30
   3   3   2  325.37   24.00
   3   3   2  330.57   24.60
  -4  -3  -2   24.00   45.90
  -4  -3  -2   77.09    5.60
   4  -3   2   61.39    5.70
   4   3   2   68.29    5.70
  -4   3  -2   84.39   46.00
  -4   3  -2   61.89    5.80
  -5  -3  -2  112.09   65.29
  -5  -3  -2  114.89    9.50
   5  -3   2  113.19    9.20
   5  -3   2  134.39    9.70
   5   3   2  120.99   10.00
   5   3   2  124.59    9.60
  -5   3  -2  128.79   65.49
   6  -3   2  151.08   12.10
  -6  -3  -2  153.38   97.49
   6  -3   2  173.68   12.70
   6  -3   2  161.18   13.40
   6   3   2  169.28   13.00
  -6   3  -2  -16.90   99.19
   6   3   2  148.19   12.00
   6   3   2  170.28   12.50
   7  -3   2   56.59    5.70
   7   3   2   49.99    5.30
   7   3   2   46.10    6.90
  -7   3  -2  -39.70  168.18
   8  -3   2   74.39    6.20
   8   3   2   71.59    6.00
   9  -3   2   72.79    6.40
   9   3   2   76.29    7.30
 -10  -3  -2   46.40    6.80
  10  -3   2   45.80    4.10
  10   3   2   38.20    4.00
  11  -3   2   76.89    6.20
  11   3   2   62.69    5.80
 -12  -4   2    6.80    2.40
  12  -4  -2   11.40    1.80
  12   4  -2   11.70    1.70
 -11  -4   2    8.30    3.30
  11  -4  -2   14.60    2.80
  10  -4  -2   19.10    2.70
  10  -4  -2   17.10    2.50
  10   4  -2   21.10    2.70
  10   4  -2   20.90    2.60
   9  -4  -2   33.10    3.20
   9  -4  -2   33.90    3.50
   9  -4  -2   28.20    4.70
   9  -4  -2   29.30    4.40
   9  -4  -2   24.80    5.00
   9   4  -2   37.50    3.50
   9   4  -2   30.70    3.20
   9   4  -2   23.70    4.50
   8  -4  -2   11.30    3.00
  -8  -4   2   12.70    2.50
   8  -4  -2   12.20    2.60
   8  -4  -2   17.90    3.50
   8   4  -2   15.00    2.40
   8   4  -2    8.60    2.90
   7  -4  -2  134.79   10.70
  -7  -4   2  145.89   11.20
   7  -4  -2  137.79   11.00
   7  -4  -2  139.59   11.40
   7  -4  -2  159.28   11.30
   7   4  -2  143.29   10.80
   7   4  -2  150.78   11.80
   7   4  -2  134.29   10.90
   6  -4  -2   70.69    6.00
   6  -4  -2   74.79    6.60
   6  -4  -2   84.29    7.30
   6   4  -2   80.09    6.10
   6   4  -2   72.39    6.20
   5  -4  -2   20.20    2.70
   5  -4  -2   19.10    2.80
   5   4  -2   16.00    3.30
  -4  -4   2   19.10    2.90
   4  -4  -2   57.49   28.80
   4  -4  -2   21.10    2.80
   4  -4  -2   24.70    2.80
   4   4  -2   23.50    3.70
  -3  -4   2   45.50    4.10
   3  -4  -2   53.79    4.30
   3  -4  -2   44.50    4.00
   3   4  -2   87.29  130.79
  -3   4   2   43.60    4.40
   3   4  -2   46.00    4.00
  -2  -4   2  152.98   11.90
   2  -4  -2  151.38   26.80
   2   4  -2  158.78   12.60
  -2   4   2  169.98   12.30
   1  -4  -2  350.46   24.00
  -1  -4   2  303.17   23.90
  -1  -4   2  407.76   61.39
  -1   4   2  330.47   24.50
   1   4  -2  331.67   24.60
   0  -4  -2  532.55   37.20
   0  -4   2  454.15   71.49
   0   4   2  499.65   37.70
   0   4  -2  526.25   37.80
   1  -4   2  562.14   38.00
   1  -4   2  548.95   77.69
  -1   4  -2  530.15   38.80
   1   4   2  489.55   38.60
   2  -4   2  300.77   21.30
  -2  -4  -2  209.58   44.70
   2  -4   2  340.87   73.19
   3  -4   2  370.86   28.30
  -3  -4  -2  416.56   28.40
   3   4   2  377.16   28.40
  -3   4  -2  400.96   29.00
   3   4   2  387.46   29.10
  -4  -4  -2   44.80   61.19
  -4  -4  -2   73.09    6.10
   4  -4   2   69.39    6.40
   4   4   2   69.49    6.80
  -4   4  -2   74.79    6.40
  -4   4  -2  -27.20   58.89
   4   4   2   79.19    6.40
  -5  -4  -2 -115.39  123.19
  -5  -4  -2   55.19    6.00
  -5   4  -2   93.69   76.59
   5   4   2   61.99    6.10
   5   4   2   52.59    5.70
  -6  -4  -2   44.40    5.80
  -6  -4  -2   42.60    4.50
  -6  -4  -2  -32.50  123.99
   6  -4   2   44.70    3.90
  -6   4  -2  256.77  115.79
   6   4   2   44.70    4.80
   6   4   2   33.60    5.70
   7  -4   2   32.30    3.40
  -7  -4  -2   29.60    5.10
   7   4   2   25.40    4.10
   7   4   2   36.40    3.40
  -8  -4  -2    7.70    3.20
   8   4   2   11.90    1.80
  -9  -4  -2   -1.70    3.10
  -9  -4  -2    1.90    2.70
   9   4   2    1.00    1.40
  10  -4   2    0.20    1.10
 -10  -4  -2   -0.30    1.80
  10   4   2    2.60    2.10
 -11  -4  -2    3.60    2.30
  11  -4   2    6.80    1.20
  12  -5  -2    1.30    0.80
 -12  -5   2    0.60    1.10
  11  -5  -2   24.50    2.70
  11   5  -2   27.20    2.60
  10  -5  -2   16.70    2.40
  10  -5  -2   13.20    2.00
  10   5  -2   15.20    2.20
   9  -5  -2   38.10    5.20
   9  -5  -2   44.50    7.40
   9  -5  -2   46.00    4.30
   9  -5  -2   41.60    4.50
   9   5  -2   46.50    4.50
   9   5  -2   50.29    5.50
   9   5  -2   46.70    7.40
   8  -5  -2    6.70    4.60
  -8  -5   2    6.10    2.00
   8  -5  -2    8.60    1.70
   8  -5  -2    9.20    1.50
   8  -5  -2    6.80    2.20
   8   5  -2   10.30    1.50
   8   5  -2    8.80    1.60
   7  -5  -2   42.60    4.00
  -7  -5   2   37.10    4.80
   7  -5  -2   49.80    5.20
   7   5  -2   45.60    4.10
   7   5  -2   47.30    4.20
   7   5  -2   46.50    5.40
   7   5  -2   44.70    4.80
   6  -5  -2   37.50    4.10
   6  -5  -2   28.50    3.70
   6  -5  -2   38.40    4.40
   6  -5  -2   35.30    3.50
  -6  -5   2   32.20    3.90
   6   5  -2   34.90    3.50
   6   5  -2   40.20    4.00
   6   5  -2   41.80    4.80
   6   5  -2   36.00    3.60
   5  -5  -2   25.00    2.90
  -5  -5   2   27.60    3.30
   5  -5  -2   26.60    3.30
   5   5  -2   29.20    2.90
   5   5  -2   24.10    2.80
   4  -5  -2  -46.10   34.10
   4  -5  -2   14.30    2.00
  -4  -5   2   13.80    2.50
   4  -5  -2   17.80    2.80
  -4   5   2   14.80    2.20
   4   5  -2   11.40    2.20
   4   5  -2   19.30    3.60
   4   5  -2   13.30    1.90
   3  -5  -2   57.79    4.90
  -3  -5   2   53.29    5.60
   3  -5  -2  119.29   33.60
   3  -5  -2   53.39    4.80
   3   5  -2   60.39    5.90
  -3   5   2   51.29    4.90
  -2  -5   2  286.27   20.50
   2  -5  -2  216.28   41.50
   2  -5  -2  270.07   20.60
   2  -5  -2  265.47   20.50
   2   5  -2  302.97   21.50
  -2   5   2  290.87   21.00
   1  -5  -2  355.06   26.40
  -1  -5   2  373.26   82.89
  -1  -5   2  404.06   26.40
   1  -5  -2  320.07   59.79
   1   5  -2  361.06   27.20
  -1   5   2  339.67   27.10
   0  -5   2  529.15   81.59
   0  -5  -2  506.65   56.49
   0  -5  -2  529.35   34.50
   0  -5   2  481.45   34.30
   0   5  -2  433.66   35.00
   0   5   2  443.96   35.00
   1  -5   2  362.16   87.59
   1  -5   2  406.36   26.10
  -1  -5  -2  309.77   53.79
   1   5   2  341.37   26.90
  -1   5  -2  339.97   26.90
   2  -5   2  257.67   18.90
  -2  -5  -2  178.28   52.49
   2  -5   2  246.18   66.59
  -2   5  -2  261.27   19.90
   2   5   2  255.17   19.90
   2   5   2  273.57   19.40
   3  -5   2  191.58   15.30
   3  -5   2  215.58   71.89
  -3  -5  -2  226.88   15.70
  -3   5  -2  214.58   16.20
   3   5   2  201.88   16.40
  -4  -5  -2  -38.70   76.79
  -4  -5  -2   57.69    5.70
  -4  -5  -2   58.79    6.40
  -4   5  -2   73.69   70.09
  -4   5  -2   75.49    6.20
   4   5   2   71.99    6.60
  -4   5  -2   59.79    5.30
   4   5   2   75.19    6.80
  -5  -5  -2   36.30  108.09
  -5  -5  -2   36.50    4.80
  -5  -5  -2   33.20    3.90
   5   5   2   47.20    6.90
  -5   5  -2  117.19   94.79
  -6  -5  -2   66.49  173.88
  -6   5  -2 -207.08  144.29
  -7  -5  -2   17.00    3.80
  -7  -5  -2   12.90    2.50
   7   5   2   12.80    2.90
  -8  -5  -2   22.80    4.70
  -9  -5  -2    3.50    3.20
  -9  -5  -2    2.90    2.30
  10  -5   2    8.00    1.40
 -10  -5  -2    7.50    1.40
 -10  -5  -2    4.40    2.20
  11  -5   2   -0.60    0.70
 -11  -5  -2    0.70    1.10
  11  -6  -2   10.70    1.70
 -11  -6   2    7.30    2.10
 -10  -6   2    3.60    1.90
  10  -6  -2    2.20    1.50
  10  -6  -2    4.90    1.50
 -10  -6   2    1.80    2.20
  10  -6  -2    3.20    1.00
  10   6  -2    5.60    1.40
   9  -6  -2   33.20    3.50
   9  -6  -2   37.10    5.20
   9  -6  -2   39.20    3.30
   9   6  -2   35.00    3.40
   8  -6  -2   11.00    2.50
   8  -6  -2    8.80    4.30
  -8  -6   2    3.70    2.50
   8  -6  -2    9.80    1.70
  -8  -6   2    4.90    1.90
   8  -6  -2    6.80    1.40
   8  -6  -2    4.30    2.10
   8   6  -2    7.90    3.80
   8   6  -2    8.10    1.50
   8   6  -2    0.80    3.80
   7  -6  -2   13.50    4.20
   7  -6  -2    8.30    2.40
  -7  -6   2    8.80    2.60
   7  -6  -2    8.10    1.70
  -7  -6   2    9.50    2.20
   7   6  -2    8.20    2.60
   7   6  -2   10.10    1.60
   6  -6  -2   17.20    2.40
   6  -6  -2   13.90    2.10
  -6  -6   2   10.50    3.00
   6  -6  -2   13.10    3.60
  -6  -6   2   15.00    2.90
   6  -6  -2   21.20    4.00
   6   6  -2   15.30    2.40
   6   6  -2   14.80    3.20
   5  -6  -2   22.70    3.20
   5  -6  -2   18.30    3.20
   5  -6  -2   19.60    3.60
  -5  -6   2   15.10    2.60
  -5  -6   2   18.30    3.50
   5  -6  -2   19.80    3.20
   5  -6  -2   22.30    2.50
   5   6  -2   20.80    4.00
   5   6  -2   20.80    2.50
   5   6  -2   16.80    2.40
  -5   6   2   17.90    2.20
   5   6  -2   16.20    3.40
   4  -6  -2   62.59   46.50
   4  -6  -2   82.29    7.50
   4  -6  -2   82.89    7.00
  -4  -6   2   87.89    7.00
   4  -6  -2   77.99    7.00
  -4   6   2   73.99    6.40
  -4   6   2   84.89    7.10
   4   6  -2   85.39    6.50
  -3  -6   2   86.59    7.20
   3  -6  -2   79.29    7.40
   3  -6  -2   80.59    6.60
   3  -6  -2   75.59   41.70
   3  -6  -2   93.69    7.20
   3  -6  -2   87.89    7.10
  -3   6   2   96.09    7.40
   3   6  -2   80.39    6.80
   3   6  -2   88.49    7.40
   3   6  -2   79.69    6.70
   2  -6  -2  208.38   46.60
   2  -6  -2  265.47   19.20
  -2  -6   2  247.78   19.20
   2  -6  -2  249.88   19.20
   2   6  -2  276.27   20.30
  -2   6   2  265.67   19.80
   1  -6  -2  159.08   42.10
   1  -6  -2  185.18   13.60
   1  -6  -2  199.78   13.60
  -1   6   2  177.08   14.20
   1   6  -2  177.28   14.30
   1   6  -2  156.48   13.10
   0  -6   2  154.78   93.79
   0  -6  -2  154.38   11.10
   0  -6  -2  146.29   44.70
   0   6  -2  131.49   10.50
   0   6   2  142.69   11.50
   0   6  -2  133.19   11.40
   1  -6   2  120.69   83.69
  -1  -6  -2  124.79   53.99
  -1  -6  -2  177.28   14.00
  -1   6  -2  194.58   15.00
   1   6   2  211.08   15.20
  -1   6  -2  182.18   13.90
  -2  -6  -2   94.79    8.20
  -2  -6  -2   13.60   61.09
   2  -6   2  209.48   84.09
   2   6   2  113.09    9.50
  -2   6  -2  117.69    9.40
  -3  -6  -2   77.59   83.49
  -3  -6  -2  129.69   10.00
   3  -6   2  157.58   95.09
  -3   6  -2  105.49    9.30
   3   6   2  137.19   10.90
  -3   6  -2  131.09   10.40
  -4  -6  -2   64.29  114.69
  -4  -6  -2    5.00    2.20
  -4  -6  -2    5.90    2.00
  -4   6  -2    6.70    1.20
  -4   6  -2    8.80    2.20
  -4   6  -2  -42.80   89.79
   4   6   2    8.90    2.40
  -5  -6  -2  277.77  155.18
  -5   6  -2  253.27  134.19
   6  -6   2    2.30    1.20
  -6  -6  -2   -2.50    1.60
  -6  -6  -2    0.50    1.50
  -6   6  -2    2.50    1.20
  -6   6  -2  -47.50  185.38
   6   6   2    2.00    1.90
   7  -6   2    5.50    1.50
  -7  -6  -2    3.10    2.10
  -7  -6  -2    4.80    1.90
   7   6   2    4.00    2.50
  -8  -6  -2    7.10    2.30
  -8  -6  -2    7.90    2.70
  -9  -6  -2    1.50    1.20
   9  -6   2    2.80    1.10
  -9  -6  -2    0.00    1.50
 -10  -6  -2    1.50    1.40
  10  -6   2    1.80    1.00
  10  -7  -2    2.50    1.30
 -10  -7   2    0.10    1.30
  10   7  -2    2.20    0.90
  -9  -7   2    1.70    2.50
   9  -7  -2    9.30    2.10
   9  -7  -2    8.00    2.10
   9  -7  -2    5.60    2.10
  -9  -7   2    3.20    2.00
   8  -7  -2    4.10    1.10
   8  -7  -2    4.70    1.30
  -8  -7   2    1.50    1.80
   8  -7  -2    1.70    1.80
  -8  -7   2    1.70    1.70
   8  -7  -2   -2.60    2.30
   7  -7  -2    0.80    1.90
  -7  -7   2    0.00    1.60
   7  -7  -2   -0.10    1.00
   7  -7  -2    2.90    2.10
   7  -7  -2   -1.00    1.90
  -7  -7   2    0.20    1.70
   7   7  -2   -0.20    0.90
   7   7  -2   -0.40    1.80
   6  -7  -2    2.80    5.70
   6  -7  -2    2.90    1.70
   6  -7  -2    1.60    1.60
  -6  -7   2    5.50    2.20
   6  -7  -2    2.60    1.80
   6  -7  -2    3.70    1.30
  -6  -7   2    4.50    1.80
  -6   7   2    3.00    1.30
   6   7  -2    3.80    2.40
   6   7  -2    3.50    1.20
   5  -7  -2    4.70    1.90
   5  -7  -2    3.00    2.40
   5  -7  -2    4.30    1.80
  -5  -7   2    5.20    2.00
   5  -7  -2    5.90    1.50
   5   7  -2    5.30    1.30
   5   7  -2    5.50    1.20
   5   7  -2   12.00    3.90
   5   7  -2    3.40    2.10
  -5   7   2    5.50    1.00
   4  -7  -2   26.00    3.40
   4  -7  -2   26.80    3.50
   4  -7  -2   25.00   56.29
  -4  -7   2   24.90    3.40
   4   7  -2   28.00    2.90
   4   7  -2   24.80    2.70
  -4   7   2   20.30    3.50
   3  -7  -2   62.69   59.89
   3  -7  -2    7.30    1.40
   3  -7  -2    6.40    1.80
   3  -7  -2    8.20    2.00
  -3  -7   2    9.10    2.10
  -3   7   2    5.40    2.00
  -3   7   2    8.20    1.50
   3   7  -2    6.60    1.40
   3   7  -2    6.60    2.50
   3   7  -2    5.70    1.30
   2  -7  -2   25.10    2.70
   2  -7  -2   26.60    3.50
  -2  -7   2   29.30    3.50
   2  -7  -2   22.60    3.40
   2  -7  -2   42.10   47.30
   2   7  -2   27.40    2.80
   2   7  -2   33.00    4.30
   2   7  -2   25.10    2.80
  -2   7   2   26.20    3.80
   1  -7  -2   35.90    3.90
  -1  -7   2   29.80    4.00
   1  -7  -2  -16.40   47.20
   1  -7  -2   33.20    5.20
   1  -7  -2   37.60    4.10
  -1  -7   2   30.70    3.30
   1  -7  -2   31.10    3.10
   1   7  -2   27.60    3.10
  -1   7   2   38.80    4.50
   1   7  -2   38.90    4.50
   1   7  -2   33.60    3.20
   0  -7   2   27.80    2.90
   0  -7  -2   27.30    3.30
   0  -7  -2   24.90    2.70
   0  -7  -2    0.10   55.49
   0  -7  -2   20.40    3.30
   0  -7   2   23.40    3.00
   0   7  -2   20.10    2.50
   0   7  -2   28.00    2.60
   1  -7   2   34.30    3.60
   1  -7   2  205.88  157.38
  -1  -7  -2   60.79   70.49
  -1  -7  -2   30.40    3.20
  -1  -7  -2   32.50    4.00
  -1  -7  -2   28.90    4.20
  -1  -7  -2   40.90    6.10
   1   7   2   30.00    4.40
  -1   7  -2   37.40    3.10
  -1   7  -2   31.60    3.10
   2  -7   2  -24.40  115.69
  -2  -7  -2    1.40    1.60
  -2  -7  -2  -64.49   86.49
   2   7   2    2.30    2.10
  -2   7  -2    1.80    1.00
  -2   7  -2    2.60    1.70
  -3  -7  -2  -73.49  115.49
  -3  -7  -2   30.40    4.40
   3  -7   2  149.29  126.49
  -3  -7  -2   30.60    3.90
  -3   7  -2   31.00    4.00
  -3   7  -2   35.00    3.20
   3   7   2   37.50    4.90
  -4  -7  -2 -365.76  214.88
  -4   7  -2  -34.40  110.29
  -6  -7  -2    8.30    2.10
  -6  -7  -2    7.80    2.70
   6   7   2    8.30    3.10
  -7  -7  -2   13.10    1.90
  -7  -7  -2    9.20    2.90
   7  -7   2   11.90    1.90
  -7  -7  -2   11.00    2.40
  -8  -7  -2    2.40    1.20
  -8  -7  -2    0.20    1.10
   8  -7   2    1.10    1.10
   9  -7   2    1.50    1.00
  -9  -7  -2    0.30    1.30
  -9  -7  -2    2.20    0.90
  10  -7   2    5.10    1.00
 -10  -8   2    4.40    0.90
  -8  -8   2   12.60    4.60
   8  -8  -2   19.80    2.80
   8   8  -2   19.30    2.00
   7  -8  -2    6.20    2.60
   7  -8  -2    4.20    1.20
  -7  -8   2    3.70    1.80
   7   8  -2    4.60    1.10
   7   8  -2    3.30    2.00
   6  -8  -2   34.70    5.10
   6  -8  -2   41.90    7.00
   6  -8  -2   45.40    4.50
  -6  -8   2   42.40    4.70
   6   8  -2   42.00    3.90
   6   8  -2   51.99    5.70
  -6   8   2   42.10    3.60
   5  -8  -2   52.49    8.50
   5  -8  -2   42.30    5.10
   5  -8  -2   37.60    5.00
   5   8  -2   42.00    3.80
   5   8  -2   48.40    4.00
  -5   8   2   50.69    3.90
   4  -8  -2   81.79    7.80
   4  -8  -2   99.89   81.69
   4  -8  -2   96.39    7.30
  -4  -8   2   87.29    7.90
   4  -8  -2  102.19   10.20
   4  -8  -2   92.39    8.30
   4   8  -2  106.79    9.30
  -4   8   2   94.69    7.20
   4   8  -2   91.09    7.20
   4   8  -2   80.29    7.10
   3  -8  -2  155.08   12.10
   3  -8  -2  114.69   71.89
   3  -8  -2  148.79   12.60
   3  -8  -2  168.68   13.10
  -3  -8   2  162.88   12.20
  -3  -8   2  147.29   12.60
   3  -8  -2  144.39   13.60
   3   8  -2  163.68   12.10
  -3   8   2  168.48   12.10
  -3   8   2  164.98   13.20
   3   8  -2  176.28   12.10
   2  -8  -2  315.67   85.09
  -2  -8   2  448.36   32.20
   2  -8  -2  437.66   33.20
   2  -8  -2  480.85   33.20
  -2   8   2  469.55   33.40
   2   8  -2  451.05   32.10
  -2   8   2  387.76   32.10
   1  -8  -2  193.18   15.00
   1  -8  -2  168.88   13.90
   1  -8  -2  186.78   16.30
   1  -8  -2  153.58   76.29
   1   8  -2  202.78   14.00
  -1   8   2  191.68   15.30
   1   8  -2  167.68   15.20
   1   8  -2  198.18   14.20
   0  -8  -2  109.59    9.30
   0  -8   2  137.89    9.70
   0  -8  -2  122.79   10.50
   0  -8  -2   75.19   80.59
   0   8  -2  124.09    9.30
   0   8   2  112.49   10.60
   0   8  -2  122.39   10.80
  -1  -8  -2   67.69    6.50
  -1  -8  -2   61.29    5.80
  -1  -8  -2 -126.89   99.99
  -1  -8  -2   76.09    7.80
   1   8   2   69.79    7.20
  -1   8  -2   72.49    5.80
  -1   8  -2   78.89    7.30
  -2  -8  -2   91.29    7.90
  -2  -8  -2   97.39    8.60
  -2  -8  -2 -139.79  124.89
  -2  -8  -2   85.79    7.20
   2  -8   2   84.59    7.60
  -2   8  -2   99.39    8.50
  -2   8  -2   83.89    7.00
  -3  -8  -2 -160.98  160.98
  -4   8  -2 -124.69  155.38
  -5  -8  -2   17.50    4.40
  -5  -8  -2   14.20    2.80
   5  -8   2   24.50    3.20
   5   8   2   17.20    2.50
   5   8   2   21.20    3.70
   6  -8   2    1.20    1.00
  -6  -8  -2    1.10    1.80
  -6  -8  -2    1.80    1.20
  -6  -8  -2    0.30    1.40
  -6   8  -2   -0.30    0.90
   6   8   2    0.60    1.50
   6   8   2    1.90    1.10
  -7  -8  -2    0.40    1.40
  -7  -8  -2    1.60    1.00
   7  -8   2    1.00    1.00
  -7  -8  -2    0.70    2.40
   7   8   2    1.40    1.80
   8  -8   2    1.50    0.80
  -8  -8  -2    1.60    1.00
  -8  -8  -2    1.00    1.20
  -9  -8  -2    0.40    1.20
  -9  -8  -2    0.80    1.20
   9  -8   2    0.90    0.80
  -9  -9   2   29.50    2.70
  -8  -9   2    3.30    1.10
  -7  -9   2    7.90    2.30
  -7  -9   2   12.10    1.90
   7  -9  -2    9.30    1.40
   7   9  -2    7.80    2.40
  -6  -9   2   33.20    3.50
   6  -9  -2   35.60    6.40
   6  -9  -2   35.20    3.30
  -6   9   2   39.10    4.10
   6   9  -2   37.20    4.90
   5  -9  -2    7.40    2.30
   5  -9  -2   10.80    1.70
  -5  -9   2   10.00    2.30
  -5  -9   2    9.00    1.70
   5   9  -2    7.30    1.20
   5   9  -2    8.30    2.40
  -5   9   2    9.80    1.50
   5   9  -2    9.30    1.50
   4  -9  -2   13.00    2.90
   4  -9  -2   10.70    2.80
  -4  -9   2   11.90    2.40
  -4   9   2   10.20    1.80
   4   9  -2   10.20    1.40
   4   9  -2    7.40    1.50
   4   9  -2    8.20    2.90
   3  -9  -2   26.50  106.09
   3  -9  -2   64.59    6.30
  -3  -9   2   70.69    5.50
  -3   9   2   65.29    5.30
   3   9  -2   60.49    8.30
   3   9  -2   55.99    5.10
  -3   9   2   66.29    7.20
   3   9  -2   53.79    5.10
   2  -9  -2   94.49    8.60
   2  -9  -2   86.79    8.20
   2  -9  -2  103.59  136.39
  -2  -9   2  109.29    7.60
  -2  -9   2   90.99    8.20
   2  -9  -2   86.99    7.40
   2   9  -2   90.99    9.30
  -2   9   2   89.19    7.40
  -2   9   2   93.29    8.90
   2   9  -2  102.39    7.50
  -1  -9   2   24.40    3.90
   1  -9  -2   22.10    4.00
   1  -9  -2   25.00    2.90
   1  -9  -2   -9.30  114.99
  -1  -9   2   28.10    3.00
   1   9  -2   24.20    2.80
  -1   9   2   24.40    3.00
   1   9  -2   26.20    4.40
  -1   9   2   22.80    4.00
   0  -9  -2   65.89  131.49
   0  -9  -2   21.50    3.90
   0  -9  -2   19.80    3.80
   0  -9   2   21.40    4.00
   0  -9  -2   29.30    2.90
   0   9   2   20.30    4.10
   0   9  -2   21.30    4.00
   1  -9   2   49.40    4.00
  -1  -9  -2  244.78  162.68
  -1  -9  -2   50.69    4.30
  -1  -9  -2   36.70    5.30
   1  -9   2   41.80    5.30
  -1   9  -2   48.50    4.10
   1   9   2   36.60    5.60
   2  -9   2  223.98   15.80
  -2  -9  -2  450.65  208.28
  -2  -9  -2  207.98   16.70
   2  -9   2  217.88   17.90
  -2   9  -2  197.18   19.40
  -2   9  -2  221.58   15.90
  -3  -9  -2   38.00    5.20
  -3  -9  -2   28.10    4.40
  -3   9  -2   39.20    3.60
   3   9   2   39.30    4.10
   3   9   2   33.90    4.70
  -3   9  -2   32.00    4.70
  -4  -9  -2   25.30    4.10
  -4  -9  -2   37.50    3.50
   4   9   2   25.90    4.30
   4   9   2   30.40    2.90
  -4   9  -2   35.10    3.00
   5  -9   2   67.79    5.40
  -5   9  -2   67.69    5.10
   5   9   2   60.29    6.70
   5   9   2   63.59    5.10
   6  -9   2   17.90    2.10
  -6  -9  -2   11.60    2.80
   6   9   2   13.60    2.90
  -6   9  -2   13.10    1.60
   7  -9   2   22.80    2.40
  -7  -9  -2   23.50    2.50
  -8  -9  -2    0.40    0.70
   8  -9   2    0.70    0.90
  -8  -9  -2   -0.20    0.90
  -8 -10   2    4.40    1.00
  -7 -10   2    6.60    1.10
   6 -10  -2   16.10    1.90
   6  10  -2   14.80    2.90
   5 -10  -2    2.70    1.10
  -5 -10   2    3.30    1.10
  -5 -10   2    6.30    2.30
   5  10  -2    2.60    0.80
   5  10  -2    3.80    1.60
  -4 -10   2   16.40    2.20
  -4 -10   2    9.30    2.70
   4 -10  -2   12.10    5.20
   4  10  -2   14.20    3.10
   4  10  -2   15.10    1.80
  -4  10   2   13.50    2.10
  -3 -10   2   42.00    4.40
   3 -10  -2   30.40  191.08
   3 -10  -2   36.40    5.20
  -3  10   2   45.20    4.00
   3  10  -2   41.50    3.70
   3  10  -2   47.10    5.50
   2 -10  -2 -284.07  331.17
  -1 -10   2   41.60    4.10
   1 -10  -2   49.90    4.20
   1 -10  -2   36.40    5.10
   1 -10  -2  -66.49  286.17
   1  10  -2   37.10    5.40
   1  10  -2   49.60    4.10
  -1  10   2   50.99    4.20
  -1  10   2   48.30    5.70
   0 -10   2   46.80    3.90
   0 -10  -2   43.70    4.10
   0 -10   2   40.10    6.10
   0  10   2   34.40    5.40
   0  10   2   52.39    4.10
   0  10  -2   38.70    5.30
   1 -10   2   50.59    4.20
  -1 -10  -2   39.40    4.30
  -1  10  -2   44.70    4.20
   1  10   2   52.49    4.30
  -2 -10  -2  220.48   15.10
  -2 -10  -2  209.58   16.90
  -2  10  -2  211.48   16.40
   2  10   2  184.28   14.90
  -2  10  -2  197.38   14.90
   2  10   2  188.98   16.40
   3 -10   2   59.79    4.90
   3  10   2   61.39    4.80
   3  10   2   53.89    6.20
  -3  10  -2   60.29    4.80
  -3  10  -2   53.29    6.50
  -4 -10  -2   28.00    2.80
   4 -10   2   22.00    3.20
  -4  10  -2   22.50    2.30
   4  10   2   24.50    4.20
   4  10   2   24.70    2.40
  -5 -10  -2    3.90    1.10
   5 -10   2    4.00    1.10
  -5 -10  -2    1.90    1.60
   5  10   2    1.60    1.60
   5  10   2    3.00    0.80
   6 -10   2    2.80    1.20
  -6 -10  -2    3.90    1.00
   6  10   2    3.00    2.60
  -7 -10  -2    1.10    0.70
  -6 -11   2   10.00    1.60
   5 -11  -2    3.60    1.80
  -5 -11   2    3.20    0.80
   5  11  -2    0.50    1.70
  -5  11   2    4.00    0.80
  -4 -11   2   17.80    2.00
   4  11  -2   20.00    3.10
   4  11  -2   16.40    1.70
  -3  11   2   10.50    2.10
   3  11  -2    8.80    1.40
   3  11  -2    7.30    2.20
  -2 -11   2   24.80    2.50
   2  11  -2   20.60    3.70
   2  11  -2   21.10    2.30
  -2  11   2   27.00    5.30
  -1 -11   2   70.49    5.50
  -1  11   2   73.99    7.20
   1  11  -2   63.99    5.40
   0 -11  -2   95.79    7.90
   0  11  -2  112.09    9.30
   0  11   2  106.79    9.40
   0  11  -2  103.39    7.80
   0  11   2   95.29    7.80
  -1 -11  -2    7.10    1.40
  -1  11  -2    2.70    2.10
   1  11   2    5.20    1.10
   1  11   2    2.30    1.90
  -2 -11  -2   60.39    5.30
   2  11   2   68.79    5.10
  -2  11  -2   69.29    5.20
   2  11   2   57.79    6.40
  -2  11  -2   64.79    7.90
  -3 -11  -2   29.40    3.80
   3  11   2   28.20    3.90
  -3  11  -2   36.40    2.90
   3  11   2   34.80    2.80
  -4 -11  -2   28.50    2.70
   4  11   2   27.60    2.40
  -5 -11  -2   16.50    1.80
   3 -12  -2   12.80    1.50
   3  12  -2    9.40    1.10
   2  12  -2    3.00    0.70
  -2  12   2    4.60    0.90
   1 -12  -2   28.90    2.50
  -1  12   2   24.50    2.50
   0 -12  -2   34.10    3.10
   0  12   2   38.10    3.00
   0  12  -2   34.80    3.00
  -1 -12  -2    5.90    1.00
   1  12   2    5.20    1.00
  -2 -12  -2   21.40    2.20
  -2  12  -2   26.70    2.20
   2  12   2   25.40    2.10
  13   0  -3   -0.30    0.70
  13   0  -3   -0.30    0.60
  12   0  -3   -0.40    1.00
  12   0  -3    0.30    1.60
  11   0  -3    0.20    1.90
  11   0  -3    0.60    1.10
  11   0  -3   -0.40    1.10
  10   0  -3    0.60    1.10
  10   0  -3    6.20    3.10
  10   0  -3    0.90    2.10
   9   0  -3   -1.20    1.00
   9   0  -3   -0.10    1.30
   9   0  -3    0.20    1.90
   8   0  -3    0.20    1.10
   8   0  -3   -0.40    0.90
   8   0  -3   -2.10    1.20
   7   0  -3   -1.60    0.90
   7   0  -3   -0.30    1.30
   6   0  -3   -2.20    1.10
   5   0  -3    0.10    1.20
   4   0  -3   -0.80    0.90
   3   0  -3    0.10    0.80
   2   0  -3    1.30    0.70
   1   0  -3    0.30    0.50
   0   0  -3    0.50   11.40
  -1   0  -3    3.10   14.80
  -1   0  -3    2.70    1.30
  -1   0  -3    1.40    1.00
  -2   0  -3   -1.20   19.30
  -2   0  -3    0.30    0.80
  -3   0  -3    6.10   25.00
  -3   0  -3    3.00    1.20
  -4   0  -3  -17.60   33.80
  -4   0  -3    1.60    1.10
  -5   0  -3  -42.90   76.69
  -6   0  -3  -17.00   69.49
   6   0   3    1.10    1.10
   6   0   3   -3.90    4.50
  -7   0  -3  124.19  112.79
   8   0   3   -0.70    1.10
   9   0   3   -2.00    1.10
 -10   0  -3    0.30    1.90
  10   0   3   -0.10    1.00
 -11   0  -3   -0.40    1.20
 -12   0  -3   -0.30    1.20
  13  -1  -3    1.30    0.80
  13  -1  -3    2.00    0.60
  13   1  -3    0.10    0.80
  12  -1  -3    0.10    0.90
  12  -1  -3    0.50    0.90
  12   1  -3    0.70    1.60
  11  -1  -3    3.50    1.40
  11  -1  -3    3.50    2.30
  11  -1  -3    4.70    1.50
  11   1  -3    3.20    1.40
  11   1  -3    4.30    1.60
  10  -1  -3   10.70    3.50
  10  -1  -3    8.70    1.60
  10  -1  -3   11.70    3.20
  10  -1  -3    9.00    2.00
  10   1  -3    7.50    3.00
  10   1  -3    9.80    1.80
  10   1  -3    8.10    1.60
   9  -1  -3    1.60    2.20
   9  -1  -3    3.10    1.40
   9  -1  -3    2.90    1.20
   9   1  -3    3.50    1.10
   9   1  -3    3.70    2.40
   9   1  -3    1.40    1.20
   8  -1  -3   34.80    4.10
   8  -1  -3   34.00    3.40
   8  -1  -3   38.30    3.70
   8  -1  -3   41.30    5.00
   8   1  -3   38.60    4.90
   8   1  -3   36.60    3.40
   8   1  -3   31.90    3.50
   7  -1  -3    1.10    1.40
   7  -1  -3    2.10    2.00
   7  -1  -3    2.60    1.10
   7  -1  -3    2.70    1.00
   7   1  -3    1.70    1.00
   7   1  -3    1.30    1.00
   7   1  -3    1.40    1.40
   6  -1  -3    1.50    1.20
   6   1  -3    1.80    1.40
   5  -1  -3   35.90    3.60
   5   1  -3   32.70    3.50
   4  -1  -3  512.15   36.20
   4   1  -3  489.75   36.10
   3  -1  -3  378.26   28.30
   3   1  -3  405.76   28.30
   2   1  -3  531.25   38.10
   1  -1  -3  168.28   13.60
   1   1  -3  207.98   13.60
   0  -1  -3  135.29   10.30
   0   1  -3  154.28   18.40
   0   1  -3  198.78   30.80
  -1  -1  -3  950.80   66.69
  -1  -1  -3 1023.00   72.99
  -1   1  -3  897.11   66.59
  -1   1  -3  765.52   90.89
  -1   1  -3  921.01   71.39
  -2  -1  -3  143.19   11.50
  -2  -1  -3  153.78   11.00
  -2  -1  -3  165.58   27.70
  -2   1  -3  170.78   25.40
  -3  -1  -3   37.00   26.90
  -3  -1  -3   49.90    4.60
  -3   1  -3   64.69   27.30
  -3   1  -3   47.70    4.40
   4  -1   3   59.09    5.80
  -4  -1  -3   27.50   35.60
  -4  -1  -3   71.49    5.40
  -4   1  -3   24.40   37.50
  -4   1  -3   73.09    5.90
  -5  -1  -3  160.08   12.50
   5  -1   3  160.48   12.80
  -5   1  -3   79.89   76.89
  -5   1  -3  187.68   13.10
  -6  -1  -3    7.50   68.99
  -6  -1  -3   30.60    3.70
  -6   1  -3  -28.60   72.09
   6   1   3   40.70    4.30
  -7  -1  -3   84.69  112.69
  -7   1  -3  316.07  119.79
   8  -1   3    6.90    1.60
   8   1   3    8.70    1.50
   9  -1   3    6.00    2.00
  -9  -1  -3    2.40    2.80
   9   1   3    9.30    2.50
  10  -1   3   19.10    2.50
  10   1   3   16.10    2.30
  11  -1   3    6.30    1.20
 -11  -1  -3    4.40    2.20
  11   1   3    8.00    1.30
 -12  -1  -3    1.30    1.10
  13  -2  -3    1.40    0.80
 -13  -2   3    2.70    1.50
  13   2  -3    1.80    0.80
  12  -2  -3    0.60    0.80
  12   2  -3    2.00    1.40
  12   2  -3    1.60    1.10
  11  -2  -3   11.80    1.70
  11  -2  -3   10.40    1.80
  11  -2  -3    8.80    2.80
  11   2  -3   12.00    1.90
  11   2  -3   13.10    2.10
  10  -2  -3   27.40    4.50
  10  -2  -3   28.80    3.10
  10   2  -3   24.90    3.00
  10   2  -3   22.40    3.10
   9  -2  -3   12.60    1.90
   9  -2  -3   15.90    2.30
   9  -2  -3   15.50    3.60
   9  -2  -3   11.20    3.10
   9  -2  -3   11.30    2.60
   9   2  -3   12.80    2.00
   9   2  -3   14.20    3.50
   9   2  -3   13.90    2.00
   8  -2  -3   54.09    4.80
   8  -2  -3   50.29    5.00
   8   2  -3   40.70    5.60
   7  -2  -3   38.50    4.50
   7  -2  -3   31.60    3.10
   7  -2  -3   32.10    3.50
   7   2  -3   32.90    3.30
   7   2  -3   35.70    4.40
   6  -2  -3    4.00    0.90
   6  -2  -3    2.10    1.60
   6   2  -3    4.50    1.10
   6   2  -3    4.80    1.50
   5   2  -3  127.39   48.10
   5   2  -3  122.99    9.70
   4  -2  -3  230.38   17.00
   4   2  -3  232.68   43.40
   3  -2  -3  313.47   23.90
   3  -2  -3  354.06   33.10
   3   2  -3  378.46   43.20
   2  -2  -3  167.98   12.30
   2  -2  -3  171.58   21.40
   2   2  -3  164.08   12.70
   2   2  -3  157.08   26.40
   1  -2  -3  320.57   29.40
   1   2  -3  349.27   24.70
   1   2  -3  316.67   39.90
   0  -2  -3   81.79    7.00
   0  -2  -3   92.49    6.60
   0  -2  -3   87.19   16.70
   0   2  -3  101.69   46.60
  -1  -2  -3 3164.48  234.98
  -1  -2  -3 3160.78  228.98
  -1   2  -3 3452.65  234.78
  -1   2  -3 3068.19  228.98
  -2  -2  -3  464.55   45.90
  -2   2  -3  391.66   30.20
  -2   2  -3  427.46   43.90
  -3  -2  -3   61.09    4.90
  -3  -2  -3   71.69   29.90
  -3   2  -3   37.40   30.40
  -3   2  -3   57.29    5.30
  -4  -2  -3  416.46   30.40
  -4  -2  -3  357.86   60.09
  -4   2  -3  436.16   30.80
  -4   2  -3  406.86   62.59
  -5  -2  -3   -5.00   51.09
   5  -2   3   15.50    2.20
  -5  -2  -3   16.40    2.50
  -5   2  -3   10.40   57.39
   6  -2   3  100.39    7.60
  -6  -2  -3  -21.40   73.59
   6   2   3   97.29    7.60
   6   2   3   91.39    8.50
  -6   2  -3   25.00   82.39
  -7  -2  -3  -44.90  121.09
   7   2   3   -3.30    1.90
  -7   2  -3   10.20  129.69
  -8  -2  -3   11.60    4.20
   8  -2   3   12.10    2.00
   8   2   3    8.80    1.70
  -9  -2  -3    4.40    3.30
   9  -2   3    4.70    1.70
   9   2   3    5.30    1.50
  10  -2   3    1.10    1.00
 -10  -2  -3    0.40    2.00
 -10   2  -3    0.10    1.70
  10   2   3    3.40    1.30
  11  -2   3    2.80    1.00
 -11  -2  -3   -0.10    1.70
  11   2   3    4.60    1.50
 -11   2  -3    4.00    2.30
  12  -3  -3    4.50    1.00
  12  -3  -3    7.10    1.20
  12   3  -3    6.60    1.20
  12   3  -3    6.00    1.10
  11  -3  -3   19.00    2.60
  11  -3  -3   15.10    2.30
  11  -3  -3   14.90    3.10
  11   3  -3   17.00    2.40
  11   3  -3   18.60    2.30
  10  -3  -3   54.69    6.70
  10  -3  -3   59.09    5.50
  10  -3  -3   64.49    5.30
  10   3  -3   62.59    5.40
  10   3  -3   62.39    5.40
   9  -3  -3   25.80    4.20
   9  -3  -3   33.30    3.20
  -9  -3   3   25.40    3.80
   9  -3  -3   27.30    4.30
   9   3  -3   28.30    3.20
   9   3  -3   34.10    3.30
   8  -3  -3   15.20    2.30
   8  -3  -3   17.40    3.50
   8   3  -3   16.00    2.40
   8   3  -3   17.30    2.40
   7  -3  -3   81.99    7.20
   7  -3  -3   88.79    7.60
   7   3  -3   91.89    7.00
   7   3  -3   96.59    8.30
   7   3  -3   85.19    7.10
   6  -3  -3   59.99    5.70
   6  -3  -3   73.09    5.80
   6   3  -3   75.39    5.40
   6   3  -3   57.79    6.40
   6   3  -3   54.99    6.30
   6   3  -3   62.49    5.40
   5   3  -3   62.39   67.89
   5   3  -3  108.99    9.00
   4   3  -3  330.17   76.69
   3  -3  -3  322.07   22.20
  -3   3   3  288.87   22.40
   3   3  -3  278.47   48.70
   2  -3  -3  203.38   27.90
   2  -3  -3  223.38   15.80
   2   3  -3  207.78   16.30
  -1  -3   3  120.49    9.00
   1  -3  -3  127.39    9.20
   1  -3  -3  140.89   21.90
   1   3  -3  113.29    9.70
   1   3  -3  191.18   46.60
   0  -3  -3  216.18   15.90
   0  -3  -3  217.68   28.30
   0   3  -3  218.08   16.60
   0   3  -3  231.58   65.49
  -1  -3  -3  673.43   60.79
   1  -3   3  744.93   97.89
  -1  -3  -3  723.03   48.00
  -1   3  -3  597.74   48.50
  -2  -3  -3  120.89   32.90
  -2   3  -3  170.78   34.50
  -3  -3  -3  202.18   14.10
  -3   3  -3  193.48   14.50
  -3   3  -3  171.08   43.00
   3   3   3  170.38   14.00
  -4  -3  -3  235.38   18.80
  -4  -3  -3  144.79   68.49
  -4   3  -3  281.97   19.30
  -5  -3  -3   43.90    4.70
  -5  -3  -3   86.99   59.69
  -5  -3  -3   55.09    6.10
  -5   3  -3   30.10   66.29
   5   3   3   51.09    5.50
  -5   3  -3   60.29    5.20
  -6  -3  -3  -23.80   88.39
  -6   3  -3  -68.89   99.79
   7  -3   3   39.40    3.90
  -7  -3  -3  176.08  245.98
  -7  -3  -3   48.10    6.60
  -7   3  -3 -144.29  210.88
   7   3   3   31.40    4.60
   7   3   3   43.00    3.90
   8  -3   3   65.69    5.70
  -8  -3  -3   68.29    8.60
   8   3   3   63.19    5.60
  -9  -3  -3    8.40    3.40
   9   3   3    1.40    1.40
 -10  -3  -3    6.40    3.10
  10  -3   3   10.20    1.70
  11  -3   3    1.60    0.90
 -11  -3  -3    1.90    1.80
  12  -4  -3   42.00    3.50
 -12  -4   3   32.00    4.50
  12   4  -3   42.00    3.40
  11  -4  -3   82.09    6.70
  11   4  -3   87.69    6.60
  11   4  -3   79.09    6.60
  10  -4  -3   99.49    8.10
  10  -4  -3  104.99    7.90
  10   4  -3   97.09    7.90
  10   4  -3  101.49    7.90
   9  -4  -3   64.19    6.90
   9  -4  -3   75.89    7.60
   9  -4  -3   77.19    6.40
   9  -4  -3   81.69    6.10
   9   4  -3   69.99    6.00
   9   4  -3   69.99    6.10
   8  -4  -3   45.00    5.70
   8  -4  -3   49.60    4.20
  -8  -4   3   46.20    4.80
   8  -4  -3   45.70    5.20
   8  -4  -3   48.20    4.60
   8   4  -3   41.90    4.20
   8   4  -3   44.90    4.20
  -7  -4   3  335.67   23.90
   7  -4  -3  343.27   25.00
   7  -4  -3  331.87   24.20
   7  -4  -3  344.87   23.80
   7   4  -3  295.27   23.90
   7   4  -3  289.87   23.60
   6  -4  -3  288.97   21.60
  -6  -4   3  275.57   20.60
   6  -4  -3  289.47   21.60
   6   4  -3  294.27   21.50
   6   4  -3  276.67   20.30
   6   4  -3  247.98   20.30
   5  -4  -3  216.58   17.00
   5  -4  -3  227.48   18.00
  -5  -4   3  250.17   17.20
   5   4  -3  143.99  120.29
   5   4  -3  222.58   16.90
   5   4  -3  210.78   17.00
   5   4  -3  263.47   18.40
   4  -4  -3  400.06   43.20
  -4  -4   3  293.87   23.00
  -4   4   3  291.07   22.50
  -3  -4   3  420.06   32.00
   3  -4  -3  464.45   46.20
   3   4  -3  467.55   33.00
  -3   4   3  447.06   32.40
   3   4  -3  318.27   79.49
   2  -4  -3  519.35   37.10
  -2  -4   3  502.25   36.90
   2  -4  -3  493.65   51.29
  -2   4   3  571.94   37.70
   2   4  -3  461.65   37.70
   2   4  -3  551.34   83.69
   1  -4  -3 1305.07  101.09
   1  -4  -3 1282.77   90.89
  -1  -4   3 1174.88   90.69
   1   4  -3 1376.76  144.49
  -1   4   3 1297.97   91.49
   0  -4  -3 2604.54  175.68
   0  -4   3 2333.67  175.48
   0   4   3 2446.76  176.28
  -1  -4  -3 1523.65  114.89
   1  -4   3 1534.35  150.38
  -1   4  -3 1336.47  103.69
   1   4   3 1357.76  101.49
  -2  -4  -3  381.66   66.99
  -2   4  -3  457.65   34.60
   2   4   3  489.55   34.50
  -3  -4  -3  137.09   12.00
  -3  -4  -3   63.89   44.80
  -3   4  -3   96.49   46.70
  -3   4  -3  159.88   11.80
  -4  -4  -3  269.77   22.80
  -4   4  -3  313.17   22.10
  -5  -4  -3   20.40   76.69
  -5  -4  -3  110.09    8.80
  -5  -4  -3  125.29    9.30
  -5   4  -3  -12.80   78.49
  -5   4  -3  115.79    8.70
   6  -4   3  142.59   11.00
  -6  -4  -3  112.49  117.79
  -6  -4  -3  129.19   13.00
  -6   4  -3  164.18  126.79
   6   4   3  148.59   12.00
  -7  -4  -3  184.18  252.67
  -7  -4  -3  122.09   10.10
  -7   4  -3 -186.88  183.18
   8  -4   3    4.10    1.60
  -8  -4  -3    0.70    2.80
  -8  -4  -3    3.50    2.90
   9  -4   3    2.20    1.30
  -9  -4  -3    1.40    2.40
 -10  -4  -3   -0.20    1.50
  10  -4   3    0.60    0.90
  11  -4   3    1.00    0.80
 -11  -4  -3   -0.50    1.00
 -12  -5   3    3.80    1.30
  12  -5  -3    3.30    0.90
 -11  -5   3   17.60    3.40
  11  -5  -3   24.00    2.40
  11  -5  -3   23.70    2.50
  11   5  -3   26.10    2.50
  10  -5  -3   14.80    4.90
  10  -5  -3   19.50    2.40
  10  -5  -3   19.60    3.40
 -10  -5   3   13.90    3.30
  10  -5  -3   19.40    2.50
  10   5  -3   23.50    2.50
   9  -5  -3   35.60    3.50
   9  -5  -3   30.50    3.50
   9  -5  -3   25.20    5.70
   9  -5  -3   28.90    4.40
  -9  -5   3   30.20    4.40
   9   5  -3   35.00    3.50
   8  -5  -3    8.90    1.60
  -8  -5   3    6.90    2.10
   8  -5  -3    6.20    1.60
   8  -5  -3    9.30    2.40
   8  -5  -3    8.70    2.50
   8   5  -3    9.40    3.40
   8   5  -3    8.60    1.70
   7  -5  -3   64.39    6.60
   7  -5  -3   59.79    5.60
   7  -5  -3   80.59    7.20
   7  -5  -3   65.39    6.30
  -7  -5   3   70.79    6.30
   7   5  -3   72.89    7.00
   7   5  -3   66.79    5.70
   6  -5  -3  278.67   19.80
   6  -5  -3  288.27   20.60
  -6  -5   3  263.27   19.50
   6  -5  -3  229.38   19.30
   6   5  -3  260.97   19.20
   6   5  -3  249.28   19.20
  -5  -5   3  322.97   24.50
   5  -5  -3  349.47   24.70
   5  -5  -3  366.56   25.50
   5   5  -3  350.06   26.00
   5   5  -3  285.37   24.30
   5   5  -3  332.47   24.30
   4  -5  -3  200.48   16.60
   4  -5  -3  208.98   15.80
  -4  -5   3  219.48   16.00
   4  -5  -3  235.98   16.10
   4  -5  -3  178.58   41.40
   4   5  -3  212.38   15.80
  -4   5   3  206.28   16.00
  -3  -5   3  337.37   22.10
   3  -5  -3  243.58   43.60
   3  -5  -3  280.17   21.80
  -3   5   3  288.07   23.00
  -2  -5   3  105.19    8.30
   2  -5  -3   58.99   25.30
   2   5  -3  109.59    9.40
  -2   5   3  113.99    9.10
  -1  -5   3  578.44   40.20
   1  -5  -3  491.95   56.99
   1   5  -3  599.44   41.30
  -1   5   3  524.05   41.00
   0  -5   3  191.48   14.30
   0  -5  -3  192.98   39.50
   0   5   3  197.78   15.30
   0   5  -3  196.58   15.40
  -1  -5  -3  442.76   60.59
   1  -5   3  588.24  119.19
  -1  -5  -3  524.05   35.30
   1   5   3  472.35   36.00
  -1   5  -3  464.25   36.00
  -2  -5  -3  234.68   16.50
  -2  -5  -3  189.18   15.60
  -2  -5  -3  118.39   46.40
   2  -5   3  306.67  118.79
  -2   5  -3  197.98   15.30
  -2   5  -3  210.28   15.10
  -3  -5  -3   74.99    6.40
  -3  -5  -3   17.60   53.29
  -3  -5  -3   61.09    5.60
  -3  -5  -3   59.09    5.10
  -3   5  -3   58.89    5.10
  -3   5  -3   -6.50   54.69
  -4  -5  -3   -7.70   70.59
  -4  -5  -3   63.69    5.30
  -4  -5  -3   61.99    6.70
  -4   5  -3  -43.60   68.39
  -4   5  -3   67.69    5.20
  -5  -5  -3   22.30    4.00
  -5  -5  -3   22.10    3.60
  -5  -5  -3  100.79   99.79
  -5   5  -3   24.90    2.50
  -5   5  -3   23.00    4.20
   5   5   3   24.00    3.80
  -5   5  -3  -22.30   96.19
  -6  -5  -3    6.30    2.40
   6  -5   3   10.80    1.80
  -6  -5  -3    9.30    2.90
  -6  -5  -3  -27.20  144.09
  -6   5  -3   65.19  138.09
   6   5   3    9.40    2.50
  -7  -5  -3  118.29   11.20
   7   5   3  107.19   10.00
  -8  -5  -3   69.79    8.30
   9  -5   3   19.40    2.70
 -10  -5  -3    3.60    2.20
 -11  -6   3    5.40    1.60
  11  -6  -3    4.60    1.10
 -10  -6   3    9.10    2.40
  10  -6  -3   12.10    1.90
  10  -6  -3   13.40    2.00
  10  -6  -3    8.90    2.40
  10   6  -3   11.90    1.90
   9  -6  -3   62.09    5.10
   9  -6  -3   49.99    6.10
   9  -6  -3   57.39    6.10
   9  -6  -3   61.79    5.00
   8  -6  -3   13.40    2.70
   8  -6  -3   11.80    4.00
   8  -6  -3   13.70    2.40
   8  -6  -3    8.00    3.60
   8  -6  -3   15.10    2.80
  -8  -6   3   10.20    2.30
   8   6  -3   15.10    3.50
   8   6  -3   12.80    2.30
  -7  -6   3    5.80    2.50
  -7  -6   3   12.90    2.40
   7  -6  -3    7.80    1.90
   7  -6  -3   10.00    2.60
   7  -6  -3   11.70    2.60
   7  -6  -3    8.10    4.20
   7   6  -3   10.00    2.70
  -6  -6   3  129.69   10.40
  -6  -6   3  109.49   12.10
   6  -6  -3  120.19    9.80
   6  -6  -3  136.29   11.10
   6  -6  -3  123.19   10.50
   6   6  -3  135.89   10.30
   6   6  -3  141.29    9.90
   5  -6  -3  134.59   11.40
   5  -6  -3  151.78   12.00
   5  -6  -3  168.28   12.60
  -5  -6   3  147.19   11.80
   5   6  -3  156.28   11.50
   5   6  -3  151.48   11.70
   4  -6  -3  265.47   53.29
   4  -6  -3  275.57   19.60
   4  -6  -3  225.48   18.40
   4  -6  -3  266.87   18.90
  -4  -6   3  264.57   18.80
   4   6  -3  240.38   18.50
   4   6  -3  227.38   18.40
  -4   6   3  264.07   19.00
   4   6  -3  245.58   21.30
   3  -6  -3  151.18   11.50
   3  -6  -3  146.59   11.30
   3  -6  -3  162.68   12.10
  -3  -6   3  160.58   11.50
   3  -6  -3   90.49   35.60
  -3   6   3  144.69   11.70
   3   6  -3  163.58   12.80
   3   6  -3  125.49   11.00
   3   6  -3  130.29   11.00
   2  -6  -3  149.59   12.80
  -2  -6   3  174.08   12.70
   2  -6  -3  185.78   13.70
   2  -6  -3  101.09   36.50
   2  -6  -3  151.98   12.40
   2   6  -3  191.18   14.10
   1  -6  -3  435.16   30.30
  -1  -6   3  393.96   29.60
   1  -6  -3  375.76   29.00
   1  -6  -3  408.26   29.40
   1  -6  -3  420.66   58.59
   1   6  -3  421.16   30.40
   1   6  -3  396.56   29.20
   1   6  -3  379.86   29.10
   0  -6  -3  381.16   27.60
   0  -6  -3  408.26   26.90
   0  -6   3  364.46   26.40
   0  -6  -3  333.77   26.50
   0  -6  -3  406.96   61.49
   0   6   3  356.46   27.50
   0   6  -3  336.47   26.40
   0   6  -3  366.36   27.70
  -1  -6  -3  227.38   17.10
   1  -6   3  223.08   15.20
  -1  -6  -3  183.18   52.89
  -1   6  -3  210.08   16.60
  -1   6  -3  188.78   15.20
  -1   6  -3  191.58   15.20
  -2  -6  -3  135.09   61.19
  -2  -6  -3  230.78   17.10
  -2  -6  -3  260.17   18.30
  -2  -6  -3  212.58   16.70
  -2   6  -3  218.18   16.70
  -2   6  -3  224.68   16.70
  -3  -6  -3   35.10    3.70
  -3  -6  -3  -21.70   69.99
  -3  -6  -3   42.20    4.80
  -3   6  -3   42.90    3.70
  -4  -6  -3  -23.90  102.69
  -4   6  -3  -22.20  121.69
  -5  -6  -3   31.70    4.30
  -5  -6  -3  168.48  130.79
  -5  -6  -3   30.10    4.90
  -5   6  -3   41.30    3.40
   5   6   3   40.10    4.90
  -5   6  -3   99.79  113.69
  -6  -6  -3   73.29    5.60
  -6  -6  -3  -88.69  295.37
  -6  -6  -3   51.39    7.00
  -6   6  -3  143.39  173.68
  -6   6  -3   63.99    5.10
   6   6   3   67.49    7.20
  -7  -6  -3   40.30    6.40
  -7  -6  -3   38.60    6.30
   7   6   3   53.39    5.60
   8  -6   3    9.80    1.70
  -8  -6  -3    7.50    1.60
  -9  -6  -3    5.20    2.30
  10  -7  -3   17.30    1.90
  10   7  -3   12.30    1.60
   9  -7  -3   47.20    5.90
   8  -7  -3   20.70    3.50
   8  -7  -3   19.20    3.00
  -8  -7   3   15.10    2.70
   7  -7  -3    5.60    2.40
   7  -7  -3   -1.50    4.20
  -7  -7   3    7.10    1.90
   7  -7  -3    5.10    2.20
   7   7  -3    5.20    2.10
   7   7  -3    7.60    1.90
   7   7  -3   -0.70    4.20
   6  -7  -3   56.99    5.90
   6  -7  -3   59.29    4.90
   6  -7  -3   50.59    5.60
  -6  -7   3   48.30    5.50
   6   7  -3   57.29    4.90
   6   7  -3   65.29    6.90
   6   7  -3   58.99    7.10
   5  -7  -3   98.79    7.80
   5  -7  -3  104.49    9.00
   5  -7  -3  101.19    8.50
  -5  -7   3   97.19    8.30
  -5   7   3   89.19    7.50
   5   7  -3  114.19    7.90
   5   7  -3   91.09    7.60
   4  -7  -3   50.59    7.50
   4  -7  -3   49.90    4.60
  -4  -7   3   54.39    5.50
   4  -7  -3   58.89    6.40
   4  -7  -3   60.69    5.90
   4  -7  -3   48.40   52.39
   4   7  -3   54.49    6.60
   4   7  -3   58.49    5.80
   4   7  -3   49.99    4.90
   3  -7  -3   69.89   49.10
   3  -7  -3   69.89    5.60
   3  -7  -3   59.99    6.30
   3  -7  -3   62.19    6.30
   3  -7  -3   74.19    6.30
   3   7  -3   69.09    7.40
   3   7  -3   67.79    5.50
   3   7  -3   56.79    5.40
   2  -7  -3  270.67   20.20
   2  -7  -3  246.98   19.40
   2  -7  -3  243.38   19.00
  -2  -7   3  251.07   19.30
   2   7  -3  281.87   20.80
  -2   7   3  250.67   21.10
   2   7  -3  278.97   19.10
   2   7  -3  254.47   19.10
   1  -7  -3  339.17   27.50
   1  -7  -3  352.76   26.10
  -1  -7   3  336.27   25.80
  -1  -7   3  343.87   25.60
   1   7  -3  319.37   25.60
   1   7  -3  383.76   27.30
  -1   7   3  402.66   27.20
   0  -7  -3   64.79    6.70
   0  -7  -3   36.20   57.39
   0  -7  -3   59.69    5.30
   0  -7  -3   68.39    6.60
   0  -7   3   67.89    5.60
   0  -7  -3   65.49    6.00
   0   7  -3   61.99    6.60
   0   7  -3   73.99    5.40
   0   7   3   58.59    6.50
  -1  -7  -3  154.18   12.50
  -1  -7  -3  143.29   11.40
   1  -7   3  145.19   11.40
  -1  -7  -3  154.38   11.90
  -1  -7  -3   51.99   67.79
   1   7   3  166.08   13.00
  -1   7  -3  152.88   11.40
  -1   7  -3  158.48   12.80
  -1   7  -3  139.09   11.30
  -2  -7  -3  175.58  128.99
  -2  -7  -3  302.67   22.40
  -2   7  -3  281.07   21.90
   2   7   3  301.67   22.30
  -2   7  -3  251.67   20.80
  -3  -7  -3   99.79    7.70
  -3  -7  -3    2.30  100.19
  -3  -7  -3   84.29    8.90
  -3   7  -3  105.59    8.90
  -4  -7  -3   36.10  133.49
  -4  -7  -3    8.80    1.70
  -4  -7  -3    7.40    2.40
   4   7   3    4.00    2.10
  -4   7  -3   20.80  103.39
  -4   7  -3    7.40    1.30
  -4   7  -3    3.80    2.20
  -5  -7  -3  263.77  204.98
  -5  -7  -3   85.89    7.00
   5  -7   3   97.39    7.10
  -5   7  -3   80.49    6.50
  -5   7  -3   94.09  152.28
   5   7   3   74.99    8.20
  -6  -7  -3   22.10    3.60
  -6  -7  -3   19.30    4.00
  -6   7  -3  -69.09  265.77
  -7  -7  -3   39.50    5.40
   7   7   3   46.50    5.40
   8  -7   3   64.69    5.40
 -10  -8   3   20.30    2.10
   9  -8  -3   86.69    6.00
   9   8  -3   70.89    6.00
   8  -8  -3   21.10    2.20
  -8  -8   3   15.30    4.10
   8  -8  -3   17.10    3.30
   8   8  -3   24.80    2.70
   7  -8  -3    1.00    2.20
  -7  -8   3    1.90    1.80
   7  -8  -3    4.10    2.10
   7  -8  -3    7.70    1.40
   7   8  -3    4.90    2.30
   7   8  -3    4.80    1.10
   6  -8  -3   10.80    4.90
  -6  -8   3   10.30    3.60
   6  -8  -3   12.20    2.00
  -6   8   3    9.60    1.50
   6   8  -3    9.10    1.50
   6   8  -3    9.10    2.70
  -5  -8   3   22.40    3.80
   5  -8  -3   28.30    3.00
   5  -8  -3   21.60    3.70
   5  -8  -3   21.20    4.00
   5   8  -3   25.00    2.70
   5   8  -3   18.60    2.40
   5   8  -3   23.60    5.40
  -5   8   3   24.50    2.60
  -4  -8   3   55.69    5.70
   4  -8  -3   62.99    4.90
   4  -8  -3   64.59    5.80
   4  -8  -3   45.80   70.29
   4  -8  -3   49.10    5.70
  -4   8   3   55.99    4.80
   4   8  -3   57.49    5.00
   4   8  -3   53.09    4.80
   4   8  -3   52.29    6.70
   3  -8  -3   39.20    4.80
   3  -8  -3   32.90    6.60
   3  -8  -3   45.70    4.00
   3  -8  -3   49.30   62.29
   3  -8  -3   41.00    5.10
  -3  -8   3   43.50    4.20
   3   8  -3   48.30    4.10
  -3   8   3   41.90    4.10
   3   8  -3   43.70    4.00
   2  -8  -3   63.39    6.00
   2  -8  -3   53.59   66.59
  -2  -8   3   62.29    5.10
   2  -8  -3   56.89    7.80
   2  -8  -3   62.09    5.10
   2  -8  -3   54.69    5.80
  -2  -8   3   52.89    5.60
   2   8  -3   63.99    5.10
   2   8  -3   58.69    6.90
  -2   8   3   51.59    6.10
   1  -8  -3   26.30    2.80
   1  -8  -3   23.30    3.60
  -1  -8   3   25.50    2.90
   1  -8  -3   76.49   66.39
  -1  -8   3   23.10    4.10
   1  -8  -3   26.60    3.80
   1  -8  -3   36.30    6.50
  -1   8   3   22.90    4.20
   1   8  -3   21.10    4.20
   0  -8   3    8.60    2.10
   0  -8  -3    3.80    2.00
   0  -8  -3   30.70   75.29
   0   8  -3    6.00    1.60
   0   8  -3    8.40    1.50
  -1  -8  -3   78.79    7.70
  -1  -8  -3   76.39   89.79
  -1  -8  -3   84.69    8.40
  -1  -8  -3  102.39    7.20
  -1   8  -3   93.29    8.50
  -1   8  -3   83.39    6.90
   1   8   3   80.19    8.60
  -2  -8  -3  175.88   14.70
  -2  -8  -3   92.79  115.19
  -2   8  -3  194.78   15.40
   2   8   3  203.38   15.90
  -2   8  -3  180.68   14.00
  -3  -8  -3  -22.30  141.99
  -3  -8  -3  148.09   12.00
   3   8   3  142.19   12.00
  -3   8  -3  120.19   11.20
  -3   8  -3  130.59   10.10
  -3   8  -3  -23.50  105.69
  -4  -8  -3    5.90    2.60
  -4  -8  -3    5.30    2.20
  -4  -8  -3    8.50    1.60
  -4  -8  -3  199.28  187.68
  -4   8  -3 -163.98  128.99
  -4   8  -3    5.20    2.40
   4   8   3    7.20    2.80
  -5  -8  -3   48.40    4.40
   5  -8   3   50.79    4.40
   5   8   3   44.20    4.00
  -5   8  -3  -45.60  205.48
   5   8   3   49.50    5.70
  -5   8  -3   48.50    4.00
  -6  -8  -3   75.19    5.50
  -6  -8  -3   59.39    6.90
  -6   8  -3   63.99    5.10
   6   8   3   60.19    6.80
   7  -8   3   50.99    4.40
  -7  -8  -3   51.19    4.50
  -8  -8  -3   27.70    2.70
   8  -8   3   28.60    2.70
  -9  -9   3   40.50    3.40
  -8  -9   3   52.29    4.30
   8  -9  -3   52.29    4.10
  -7  -9   3   14.80    2.10
   7  -9  -3   14.80    2.60
   7   9  -3    8.90    2.30
   7   9  -3   10.50    1.50
  -6  -9   3   37.60    3.40
   6  -9  -3   30.90    5.90
   6   9  -3   32.80    3.00
   5  -9  -3   57.29    6.30
  -5  -9   3   74.79    5.70
   5  -9  -3   69.69    5.40
  -5  -9   3   57.19    6.10
   5   9  -3   69.09    7.10
   5   9  -3   64.89    5.10
   5   9  -3   55.49    5.00
   4  -9  -3   73.09    7.30
  -4  -9   3   75.59    8.10
   4  -9  -3   73.49    6.30
  -4  -9   3   81.99    6.40
   4   9  -3   73.79    6.10
   4   9  -3   75.09    8.00
  -4   9   3   82.99    6.20
   4   9  -3   74.39    6.00
   3  -9  -3   50.59    5.50
  -3  -9   3   49.60    5.30
   3  -9  -3   91.39   94.69
   3  -9  -3   38.30    7.10
  -3   9   3   50.19    6.00
   3   9  -3   47.70    4.20
   3   9  -3   36.60    5.00
   3   9  -3   47.00    5.90
   2  -9  -3  155.58   13.30
  -2  -9   3  155.08   12.90
  -2  -9   3  161.78   12.20
   2  -9  -3   20.30   94.59
   2  -9  -3  177.28   12.30
   2  -9  -3  148.59   12.90
   2   9  -3  172.48   12.20
  -2   9   3  148.39   14.10
   2   9  -3  173.88   12.20
  -2   9   3  156.68   12.20
  -1  -9   3  100.09    7.00
   1  -9  -3   80.59    7.90
   1  -9  -3   85.49    7.10
   1  -9  -3   79.39    8.10
   1  -9  -3   28.70  148.59
  -1   9   3   98.39    7.20
   1   9  -3   83.09    9.40
   0  -9  -3   11.90    2.80
   0  -9  -3  -26.60  144.79
   0  -9  -3   12.80    2.60
   0  -9   3   11.30    3.00
   0   9   3   10.60    3.50
   0   9  -3    8.50    2.90
  -1  -9  -3    7.20  135.09
  -1  -9  -3   32.00    4.80
  -1   9  -3   26.10    4.50
  -1   9  -3   35.50    3.30
   1   9   3   41.30    3.70
   1   9   3   29.10    5.10
  -2  -9  -3   21.60  154.68
  -2  -9  -3   50.49    5.80
  -2  -9  -3   48.10    7.30
   2   9   3   57.09    6.40
  -2   9  -3   60.29    5.00
  -2   9  -3   58.79    6.10
  -3  -9  -3  -28.80  204.28
  -3   9  -3  -39.60  144.49
  -4  -9  -3   -0.10    1.40
   4  -9   3    2.40    1.30
  -4  -9  -3    1.80    1.90
  -4  -9  -3    3.10    1.30
   4   9   3    0.60    0.90
   4   9   3    0.60    1.50
  -4   9  -3    0.90    0.90
  -5  -9  -3    9.80    2.50
  -5  -9  -3   17.90    2.20
  -5   9  -3   16.00    1.60
   5   9   3   13.40    1.70
   5   9   3   12.50    2.70
  -6  -9  -3    5.70    1.90
  -6  -9  -3    6.30    1.70
   6   9   3    6.00    2.00
  -7  -9  -3   20.50    2.20
   7  -9   3   21.90    2.20
  -7 -10   3   15.80    1.80
  -6 -10   3   30.50    2.90
   6 -10  -3   30.40    2.80
   5  10  -3   34.90    3.00
   5  10  -3   42.20    4.90
   5  10  -3   33.80    3.00
   4 -10  -3   79.19    9.60
  -4 -10   3   80.49    6.10
   4  10  -3   70.19    5.80
   4  10  -3   74.29    7.50
   4  10  -3   72.19    6.00
  -3 -10   3  143.99    9.70
   3 -10  -3  123.79   10.50
   3  10  -3  110.99   11.20
   3  10  -3  124.09    9.50
   2 -10  -3   44.50    6.40
   2 -10  -3   54.99    6.10
   2 -10  -3  115.49  147.59
  -2 -10   3   61.89    4.90
  -2  10   3   53.39    6.40
  -2  10   3   64.19    4.90
   2  10  -3   55.29    4.70
  -1 -10   3   73.29    5.70
   1 -10  -3   70.59    5.80
   1 -10  -3   20.80  176.48
  -1  10   3   66.49    7.20
   1  10  -3   55.99    7.00
  -1  10   3   77.19    5.80
   0 -10  -3  -56.09  186.58
   0 -10  -3   42.20    5.20
   0 -10  -3   49.30    5.40
   0  10   3   44.40    5.80
   0  10  -3   47.80    5.60
  -1 -10  -3   54.19    6.20
  -1 -10  -3   68.39    5.20
  -1  10  -3   52.99    6.20
   1  10   3   50.29    6.30
   1  10   3   67.29    5.10
  -2 -10  -3   32.30    3.20
  -2 -10  -3   23.80    3.90
   2  10   3   23.50    4.20
  -2  10  -3   27.10    5.50
  -2  10  -3   27.40    2.80
   3 -10   3   25.30    2.70
  -3 -10  -3   26.10    2.70
   3  10   3   20.90    2.30
  -3  10  -3   25.40    5.20
  -3  10  -3   21.60    2.30
   3  10   3   18.10    3.60
  -4 -10  -3    1.90    1.50
   4 -10   3    1.80    1.00
  -4 -10  -3    1.00    1.00
  -4  10  -3    1.80    1.00
   4  10   3    2.30    1.60
   4  10   3    2.90    0.90
   5 -10   3   10.30    1.40
  -5 -10  -3   12.30    1.60
   5  10   3    7.70    1.20
  -5  10  -3   10.00    1.20
  -6 -10  -3    4.30    0.80
   6 -10   3    5.00    1.00
  -6 -10  -3    2.30    1.40
   6 -11  -3   10.90    1.60
  -6 -11   3    7.40    1.20
   5 -11  -3   33.30    3.10
  -5 -11   3   37.30    3.70
  -5  11   3   38.50    3.20
   4  11  -3    6.00    0.80
   4  11  -3    2.80    1.70
  -3 -11   3   10.40    1.40
   3  11  -3    7.90    2.10
   3  11  -3   10.90    1.40
  -3  11   3   13.90    1.80
   2 -11  -3   26.00    2.80
   2  11  -3   19.80    2.40
  -2  11   3   22.70    2.60
  -1  11   3   10.00    2.70
  -1  11   3   12.00    1.90
   1  11  -3   11.80    1.70
   0 -11  -3   34.70    3.20
   0  11   3   35.30    3.10
   0  11  -3   29.40    3.00
  -1 -11  -3   29.00    3.10
   1 -11   3   34.70    3.40
  -1  11  -3   34.70    3.00
   1  11   3   30.90    2.90
   2 -11   3   27.80    3.20
  -2 -11  -3   25.00    3.40
  -2  11  -3   29.50    2.70
   2  11   3   21.80    3.60
   2  11   3   29.10    2.60
  -3 -11  -3    8.60    1.50
   3 -11   3    7.60    1.20
  -3  11  -3    6.70    1.10
   3  11   3    8.90    1.30
  -4 -11  -3   24.50    2.30
   4  11   3   22.00    2.10
  -4  11  -3   28.40    2.30
  -2  12   3    8.60    1.30
   1 -12  -3   21.40    2.10
  -1  12   3   20.70    2.00
   0 -12  -3   25.80    2.40
   0  12  -3   27.20    2.30
   0  12   3   24.70    2.30
  -1 -12  -3    2.90    0.80
   1  12   3    2.50    0.70
  13   0  -4    1.20    0.80
  13   0  -4    0.70    1.10
  12   0  -4    7.20    1.70
  12   0  -4   10.50    1.60
  11   0  -4  204.88   17.80
  11   0  -4  221.68   16.10
  10   0  -4  153.68   13.20
  10   0  -4  196.68   13.60
  10   0  -4  181.68   15.40
   9   0  -4  275.07   21.30
   9   0  -4  300.47   23.00
   8   0  -4 1024.60   73.89
   8   0  -4 1064.59   72.59
   8   0  -4  936.51   72.59
   7   0  -4 1985.30  133.49
   7   0  -4 1714.93  131.99
   6   0  -4 1617.14  121.09
   6   0  -4 1777.42  122.29
   5   0  -4 2942.31  209.98
   4   0  -4 6300.67  491.25
   4   0  -4 7489.75  491.25
   3   0  -4 1129.59   77.99
   3   0  -4 1049.00   78.49
   2   0  -4  600.84   41.70
   2   0  -4  552.54   41.40
   0   0  -4  572.44   44.00
   0   0  -4  538.25   52.59
   0   0  -4  499.05   38.40
  -1   0  -4  278.97   31.10
  -1   0  -4  271.07   20.20
  -2   0  -4 1201.78   87.79
  -2   0  -4 1250.07   96.29
  -3   0  -4  166.58   12.80
  -3   0  -4  100.49   51.79
  -4   0  -4  534.55   68.69
  -4   0  -4  630.74   44.50
  -5   0  -4  120.69   53.39
   5   0   4  156.28   11.80
  -6   0  -4   62.69   71.19
   6   0   4   64.09    5.30
   7   0   4  140.99   10.40
  -7   0  -4   34.70  112.59
  -7   0  -4  131.39   12.80
   8   0   4   92.09    6.90
  -8   0  -4   75.09    9.00
  -8   0  -4   66.29  188.68
  -9   0  -4   50.99    7.10
   9   0   4   65.99    5.10
  10   0   4    8.40    1.80
 -10   0  -4    6.20    2.40
  11   0   4    0.50    1.00
 -11   0  -4    0.90    1.20
  13  -1  -4    1.80    0.70
  13  -1  -4    0.80    0.70
  13   1  -4   -0.50    0.80
  13   1  -4    0.30    0.70
  12  -1  -4   14.60    2.70
  12  -1  -4   13.80    2.10
  12   1  -4   19.60    3.30
  12   1  -4   16.50    2.20
  11  -1  -4   68.69    6.00
  11  -1  -4   74.89    6.30
  11  -1  -4   75.09    8.20
  11   1  -4   70.69    7.80
  11   1  -4   75.09    6.00
  10  -1  -4  100.99    8.10
  10  -1  -4   95.59    9.60
  10   1  -4   90.19    7.70
  10   1  -4   96.09    9.70
  10   1  -4   97.89    7.90
   9   1  -4   99.39    8.50
   9   1  -4  121.39    8.80
   8  -1  -4  378.96   28.50
   8   1  -4  394.46   29.70
   7  -1  -4  252.87   18.00
   7  -1  -4  204.68   16.50
   7   1  -4  238.68   16.60
   7   1  -4  209.08   16.70
   6  -1  -4   94.59    7.40
   6   1  -4   92.39    9.80
   6   1  -4  102.39    7.40
   6   1  -4   94.99    7.60
   5  -1  -4  204.88   16.60
   5   1  -4  216.08   15.80
   4  -1  -4 2119.89  146.79
   4   1  -4 1913.71  146.89
   4   1  -4 2129.39  146.69
   3  -1  -4  487.95   36.40
   3  -1  -4  476.45   36.60
   3   1  -4  511.45   36.40
   3   1  -4  547.35   36.80
   2  -1  -4   90.29    7.20
   2  -1  -4   93.29    6.90
   2   1  -4   87.29    6.80
   1  -1  -4   30.10    2.80
   1   1  -4   37.70    3.40
   0  -1  -4  455.25   32.60
   0   1  -4  447.66   38.70
   0   1  -4  421.96   49.70
   0   1  -4  446.66   32.60
  -1  -1  -4  514.65   36.90
  -1  -1  -4  545.05   46.60
  -1   1  -4  424.66   77.19
  -1   1  -4  537.45   45.30
  -1   1  -4  475.85   36.80
  -2  -1  -4 1072.79   88.69
  -2  -1  -4 1164.58   80.39
  -2   1  -4 1080.39   80.29
  -2   1  -4 1140.49   89.99
  -3  -1  -4  861.01   98.09
  -3  -1  -4  898.21   67.29
  -3   1  -4  985.60   91.59
  -3   1  -4  960.90   67.19
  -4  -1  -4  552.44   68.39
  -4   1  -4  672.93   45.30
  -4   1  -4  512.85   70.69
  -5  -1  -4  126.49   13.40
  -5   1  -4   85.09   55.39
  -5   1  -4  138.39   10.90
  -6  -1  -4  153.28   13.40
   6  -1   4  149.79   11.30
  -6  -1  -4   38.70   70.19
  -7  -1  -4  -24.50  110.49
   7  -1   4   69.99    5.70
  -7   1  -4   19.40  114.59
   7   1   4   63.69    5.50
  -8  -1  -4 -149.29  219.68
  -8   1  -4  -95.49  238.28
   9  -1   4    4.50    1.40
  -9  -1  -4    5.10    2.90
  -9   1  -4    3.60    2.10
   9   1   4    5.00    1.40
  10  -1   4    1.80    1.00
 -10  -1  -4   -0.10    1.60
  10   1   4    1.30    1.10
 -10   1  -4    1.10    1.50
  11  -1   4    6.30    1.20
  13  -2  -4    1.20    0.80
  13  -2  -4    1.00    0.60
  13   2  -4    0.50    0.70
  12  -2  -4   11.50    1.90
  12  -2  -4   14.40    2.10
  12   2  -4   12.60    2.20
  12   2  -4   11.20    2.00
  11  -2  -4   72.79    6.50
  11  -2  -4   84.19    6.80
  11  -2  -4   86.09    8.50
  11   2  -4   85.29    6.60
  10  -2  -4   58.79    6.80
  10   2  -4   60.99    8.10
   9  -2  -4   41.20    4.10
   9  -2  -4   42.70    5.20
   9   2  -4   52.89    4.30
   8  -2  -4   32.90    3.60
   8  -2  -4   29.90    4.30
   8  -2  -4   46.50    5.40
   8  -2  -4   44.40    5.50
   8   2  -4   37.70    3.70
   8   2  -4   37.80    3.60
   7  -2  -4   40.50    4.40
   7  -2  -4   55.79    5.70
   7  -2  -4   50.59    5.00
   7  -2  -4   45.20    4.20
   7   2  -4   54.89    4.20
   7   2  -4   55.99    5.50
   7   2  -4   43.40    4.30
   6  -2  -4   92.29    8.40
   6  -2  -4  119.19   10.00
   6   2  -4  105.49    8.60
   6   2  -4  112.09    9.20
   5   2  -4   38.90    3.90
   3   2  -4   17.00    2.50
   2  -2  -4  121.79   10.40
   2  -2  -4  130.99   10.10
   2   2  -4  151.58   10.70
   1  -2  -4   27.30   11.50
   1  -2  -4   30.10    2.90
   1   2  -4   56.89   30.00
   0  -2  -4  358.46   27.10
   0  -2  -4  322.07   35.20
   0  -2  -4  394.36   26.60
   0   2  -4  387.76   56.59
   0   2  -4  376.46   36.20
  -1  -2  -4  915.41   64.29
  -1  -2  -4  884.71   74.29
  -1  -2  -4  826.42   64.69
  -1   2  -4  889.01   64.79
  -1   2  -4 1001.20   73.89
  -1   2  -4  905.01  148.99
  -2  -2  -4 1601.04  104.89
  -2  -2  -4 1491.35  119.49
  -2   2  -4 1318.37  105.39
  -3  -2  -4   14.20    2.60
  -3  -2  -4   37.70   31.00
  -3   2  -4   18.60   32.40
  -3   2  -4   18.50    3.00
  -4  -2  -4  637.54   47.00
  -4  -2  -4  671.33   48.60
  -4   2  -4  649.54   47.60
  -5  -2  -4   88.49    8.70
  -5  -2  -4    0.50   52.59
  -5   2  -4   88.69    7.60
  -5   2  -4    5.70   60.89
  -6  -2  -4    0.20   75.59
   6  -2   4   76.19    5.90
  -6   2  -4   90.79   85.69
   6   2   4   68.19    5.90
   6   2   4   65.29    7.40
  -7  -2  -4   95.79  115.99
  -7   2  -4   52.89    6.60
  -7   2  -4  -50.19  132.59
  -8  -2  -4   61.59    8.40
  -8   2  -4  -13.20  290.87
   8   2   4   61.19    5.30
  -9  -2  -4   20.30    5.00
   9   2   4   29.20    3.20
 -10  -2  -4    3.00    2.20
  10  -2   4    5.10    1.30
  11  -2   4    1.80    0.80
 -11  -2  -4    0.40    1.40
  12  -3  -4   12.60    1.90
  12  -3  -4    9.80    1.70
  12   3  -4   12.10    1.80
  12   3  -4   10.70    1.80
  11  -3  -4   22.60    2.80
  11  -3  -4   26.90    3.10
  11   3  -4   26.40    2.90
  11   3  -4   26.60    2.90
  10  -3  -4   47.00    4.30
  10  -3  -4   31.10    3.70
  10  -3  -4   35.10    5.10
  10  -3  -4   30.60    4.70
  10   3  -4   46.10    3.90
  10   3  -4   41.20    3.90
   9  -3  -4   34.30    4.00
   9  -3  -4   27.10    4.40
   9  -3  -4   33.90    4.80
   9  -3  -4   31.00    3.40
   9   3  -4   39.20    3.60
   8  -3  -4   28.80    3.30
   8  -3  -4   35.50    3.70
   8  -3  -4   31.90    4.50
   8   3  -4   37.70    3.50
   8   3  -4   31.50    3.40
   8   3  -4   37.10    4.60
   7  -3  -4    6.80    1.90
   7  -3  -4    6.60    1.30
   7  -3  -4    6.40    2.40
   7  -3  -4    2.60    1.50
   7   3  -4    6.60    1.40
   7   3  -4    5.20    1.40
   7   3  -4    4.30    1.90
   6  -3  -4  238.68   17.40
   6  -3  -4  200.68   15.80
   6   3  -4  193.98   16.50
   6   3  -4  199.68   16.00
   6   3  -4  233.18   17.10
   6   3  -4  234.78   15.90
   5  -3  -4   76.09    6.60
   5  -3  -4   92.49    7.90
   5   3  -4   91.99   45.70
   5   3  -4   88.69    7.40
   5   3  -4   87.69    6.70
   4   3  -4  306.87   24.00
   4   3  -4  319.87   52.89
  -4   3   4  331.07   24.10
   3  -3  -4  387.06   28.40
   3  -3  -4  433.16   39.10
   3   3  -4  334.37   49.50
   2  -3  -4   46.80    4.20
   2  -3  -4   42.90   19.20
   2   3  -4   52.09   36.90
   1  -3  -4  538.05   40.10
   1  -3  -4  560.94   61.39
   1   3  -4  556.64   68.39
   1   3  -4  574.44   40.80
   0  -3  -4  252.17   18.00
   0   3  -4  239.88   18.80
   0   3  -4  208.18   69.79
  -1  -3  -4  907.31   83.39
  -1   3  -4  673.93  121.79
  -1   3  -4  693.83   67.59
  -2   3  -4  448.76   53.89
  -2   3  -4  444.76   33.00
  -3  -3  -4   58.49   36.00
  -3  -3  -4   31.50    3.60
  -3   3  -4   12.10   38.90
  -3   3  -4   36.40    3.90
  -4  -3  -4  128.39   10.70
  -4  -3  -4   44.50   46.30
  -4  -3  -4  141.59   11.80
  -4   3  -4   93.29   61.09
  -4   3  -4  136.79   10.90
  -5  -3  -4   29.40    3.10
  -5  -3  -4    5.10   59.39
  -5  -3  -4   35.90    4.90
  -5  -3  -4   28.80    3.90
   5   3   4   38.40    4.70
  -5   3  -4   31.40    4.10
  -5   3  -4   24.10    2.90
  -5   3  -4  -18.80   69.99
   6  -3   4  185.08   13.60
   6   3   4  177.48   14.90
  -6   3  -4   49.80  166.88
  -7  -3  -4  -95.89  138.89
  -7   3  -4 -148.99  143.99
   8  -3   4  193.28   14.50
  -8  -3  -4  179.48   17.70
  -9  -3  -4   32.20    5.90
   9  -3   4   44.50    3.90
 -10  -3  -4   13.40    3.80
 -11  -3  -4    0.40    1.20
  11  -3   4    1.20    0.80
 -12  -4   4    1.90    1.40
  12  -4  -4    3.10    1.00
  12  -4  -4    1.30    1.20
  12  -4  -4    1.80    1.20
  12   4  -4    3.40    0.90
  11  -4  -4    7.70    2.00
  11  -4  -4   14.70    2.20
  11   4  -4   12.60    2.00
  11   4  -4   11.80    2.00
  10  -4  -4   21.50    3.00
  10  -4  -4   18.70    3.80
  10  -4  -4   18.80    2.70
  10  -4  -4   18.20    3.20
  10   4  -4   23.20    2.60
   9  -4  -4   40.70    5.00
   9  -4  -4   41.80    4.10
   9  -4  -4   42.00    5.50
   9   4  -4   48.50    4.20
   8  -4  -4   30.70    4.40
  -8  -4   4   31.40    3.80
   8  -4  -4   25.40    4.40
   8  -4  -4   21.00    3.50
   8  -4  -4   27.20    3.10
   8   4  -4   30.30    3.20
   7  -4  -4  103.69    9.00
   7  -4  -4   98.59    9.10
  -7  -4   4   94.39    8.10
   7  -4  -4   85.79    7.80
   6  -4  -4  114.09    9.00
   6  -4  -4  118.89    9.80
   6  -4  -4  104.09    8.30
  -6  -4   4  109.59    8.60
   6   4  -4  177.88   82.39
   6   4  -4  106.79    9.40
   6   4  -4   97.49    8.40
   6   4  -4  105.39    8.30
   5  -4  -4   89.29    7.20
  -5  -4   4   91.19    7.60
   5  -4  -4   98.99    8.60
   5   4  -4   83.99    7.20
   5   4  -4   65.19   78.69
   5   4  -4  107.99    7.60
   5   4  -4   92.29    8.50
   4  -4  -4  130.99   11.20
   4  -4  -4  160.08   32.50
  -4  -4   4  153.08   10.50
   4  -4  -4  126.69   10.10
  -4   4   4  138.19   10.60
   4   4  -4  200.28   64.59
   4   4  -4  125.79   10.20
  -3  -4   4  232.58   17.30
   3  -4  -4  227.58   32.90
   3  -4  -4  249.88   17.50
  -3   4   4  234.78   18.00
   3   4  -4  193.98   59.19
   3   4  -4  226.48   18.30
   2  -4  -4  268.77   19.40
  -2  -4   4  236.28   18.90
   2  -4  -4  281.07   35.50
   2   4  -4  163.58   80.09
   2   4  -4  277.57   20.20
   1  -4  -4  122.79   26.60
   1  -4  -4  150.48   11.30
   1   4  -4  300.47   85.29
   0  -4  -4  641.54   46.00
   0   4  -4  698.03  199.88
   0   4  -4  630.24   46.80
  -2  -4  -4   16.30   32.70
  -2  -4  -4   73.49    6.80
  -2   4  -4   68.09    5.70
  -2   4  -4   73.19   42.80
  -3  -4  -4  112.29    8.90
  -3  -4  -4   44.50   42.10
  -3  -4  -4  109.89    9.90
  -3   4  -4  111.59   50.39
  -4  -4  -4   13.90    3.10
  -4  -4  -4  -49.30   53.29
  -4  -4  -4   14.90    2.20
  -4  -4  -4   12.70    2.30
  -4   4  -4   55.79   60.49
  -4   4  -4   19.70    3.20
   4   4   4   13.40    3.10
  -5  -4  -4    6.70    1.30
  -5  -4  -4    1.70    1.90
  -5  -4  -4  -61.19   73.79
  -5  -4  -4    5.00    2.30
  -5   4  -4    4.40    1.20
  -5   4  -4   60.99   95.09
   5   4   4    6.00    2.40
  -5   4  -4    9.70    2.50
  -6  -4  -4  -14.30  110.99
  -6  -4  -4    3.20    2.60
  -6   4  -4 -102.59  120.79
  -7  -4  -4  101.69  207.58
   7  -4   4   10.70    1.80
  -7  -4  -4   15.20    3.80
   7   4   4    9.10    2.70
  -7   4  -4    4.10  180.88
  -8  -4  -4   13.20    3.60
   8  -4   4    8.50    1.70
  -9  -4  -4    5.10    2.40
   9  -4   4    7.20    1.40
  10  -4   4   24.00    2.50
  12   5  -4    0.80    0.60
  11  -5  -4    1.90    0.90
  11  -5  -4    1.00    1.30
  11  -5  -4    3.20    1.10
 -11  -5   4   -0.50    1.30
  11   5  -4    2.10    0.90
  10  -5  -4    9.00    4.50
  10  -5  -4    2.40    1.90
 -10  -5   4    2.40    1.80
  10  -5  -4    6.60    1.30
  10  -5  -4    5.60    1.40
  10   5  -4    8.50    1.60
  10   5  -4    4.60    1.20
   9  -5  -4    6.50    1.70
   9  -5  -4    5.20    1.50
   9  -5  -4    3.20    1.70
   9  -5  -4    4.40    2.40
  -9  -5   4    3.80    2.80
   8  -5  -4   63.79    5.80
   8  -5  -4   74.29    7.00
   8  -5  -4   66.79    7.30
  -8  -5   4   63.79    6.50
   8  -5  -4   80.39    6.20
   8   5  -4   73.49    5.90
   7  -5  -4   85.49    7.40
   7  -5  -4   78.39    7.90
   7  -5  -4   82.29    7.00
   7  -5  -4  102.99    8.70
  -7  -5   4   96.39    7.70
   7   5  -4   90.89    8.20
   7   5  -4   86.49    7.10
   6  -5  -4   98.59    8.10
  -6  -5   4   85.39    7.70
   6  -5  -4  103.79    9.80
   6  -5  -4   81.39    8.40
   6   5  -4   95.09    9.00
   6   5  -4   47.90  169.08
   5  -5  -4  113.19    9.70
   5  -5  -4  106.69    8.90
   5  -5  -4   95.49    8.30
  -5  -5   4  112.09    8.80
   5   5  -4  121.39   10.40
   5   5  -4  107.19    8.30
   4  -5  -4  284.97   21.10
   4  -5  -4  288.87   22.30
   4  -5  -4  281.17   48.90
  -4   5   4  296.57   21.80
   3  -5  -4  247.38   18.90
  -3  -5   4  278.07   19.00
   3  -5  -4  244.98   18.90
   3   5  -4  256.97   19.10
   3   5  -4   44.00  106.49
   3   5  -4  246.58   18.80
  -3   5   4  259.47   19.60
   3   5  -4  265.77   20.30
   2  -5  -4  235.28   40.10
  -2  -5   4  288.47   19.40
   2  -5  -4  234.48   19.30
   2  -5  -4  257.47   20.40
  -2   5   4  287.47   20.40
   2   5  -4  270.27   19.30
   2   5  -4  252.07   19.20
   1  -5  -4  264.97   17.60
  -1  -5   4  230.88   17.40
   1  -5  -4  214.88   17.50
   1  -5  -4  253.97   42.70
   1  -5  -4  231.48   18.50
   1   5  -4  242.48   18.80
   1   5  -4  222.98   17.50
  -1   5   4  269.87   18.80
   0  -5  -4  152.48   10.80
   0  -5  -4  138.09   11.90
   0  -5  -4  119.49   34.00
   0   5  -4  139.89   10.70
   0   5   4  147.99   12.00
  -1  -5  -4  109.29    8.30
  -1  -5  -4   54.49   34.30
  -1  -5  -4   93.79    8.00
  -1  -5  -4  119.89    8.60
  -1  -5  -4   97.69    9.20
  -1   5  -4   96.39    8.30
   1   5   4  113.59    9.40
  -1   5  -4  104.19    9.30
  -2  -5  -4   24.30    2.80
  -2  -5  -4   27.40    3.70
  -2  -5  -4   43.10   41.10
  -2  -5  -4   28.50    3.60
  -2   5  -4   24.00    2.70
  -2   5  -4   25.10    2.60
  -2   5  -4   59.09   48.20
  -3  -5  -4  108.29    9.70
  -3  -5  -4  109.99    8.90
  -3  -5  -4  108.99    8.30
  -3  -5  -4  101.09   53.79
  -3  -5  -4  105.09    8.40
  -3   5  -4  110.39    8.30
  -3   5  -4   55.89   59.79
  -4  -5  -4   12.90    3.00
  -4  -5  -4   13.70    1.80
  -4  -5  -4  -13.70   67.59
  -4  -5  -4   10.70    2.50
  -4  -5  -4   14.40    1.90
  -4   5  -4   17.10    3.40
  -4   5  -4   14.50    2.10
  -4   5  -4   -0.40   87.89
   4   5   4   15.40    3.00
  -5  -5  -4   36.80    5.00
  -5  -5  -4   12.70   91.69
  -5  -5  -4   33.30    4.10
  -5   5  -4   32.90    4.80
   5   5   4   34.70    4.90
  -5   5  -4   33.00    4.00
  -5   5  -4  -16.60   97.99
  -6  -5  -4  171.28  133.39
  -6   5  -4  212.28  145.29
  -7  -5  -4    7.30    3.90
  -7  -5  -4    0.20    2.30
   7  -5   4    2.10    1.50
  -7  -5  -4    1.20    1.80
   7   5   4    0.60    2.10
  -7   5  -4 -164.98  203.48
  -8  -5  -4    0.60    2.00
   8  -5   4    0.80    1.20
  -9  -5  -4    5.40    2.40
   9  -5   4    6.60    1.30
  10  -5   4   15.30    1.80
  11  -6  -4   -0.60    1.10
  11  -6  -4   -0.10    1.40
  11   6  -4    0.10    0.60
 -10  -6   4    0.30    1.50
  10  -6  -4    0.20    1.30
  10  -6  -4    1.20    1.60
  10  -6  -4    0.00    1.70
  10   6  -4    0.20    0.80
  -9  -6   4    4.90    2.20
   9  -6  -4    8.70    2.60
  -9  -6   4    2.80    1.90
  -8  -6   4   77.09    7.00
  -8  -6   4   65.59    7.50
   8  -6  -4   71.49    6.30
   8  -6  -4   81.99    9.60
   8   6  -4   80.39    6.30
  -7  -6   4   29.40    4.20
   7  -6  -4   34.90    3.60
   7  -6  -4   34.70    4.80
   7  -6  -4   45.60    5.20
   7   6  -4   36.20    3.50
   7   6  -4   40.00    5.20
  -6  -6   4   15.40    2.70
   6  -6  -4   13.00    2.70
   6  -6  -4   16.80    2.60
   6   6  -4   23.60    4.50
   6   6  -4   17.40    2.40
   5  -6  -4   84.09    7.60
   5  -6  -4   88.29    9.60
   5  -6  -4  105.29    8.30
   5  -6  -4  103.99    9.20
  -5  -6   4  105.29    8.20
   5   6  -4  110.89   10.00
   5   6  -4   91.19    7.70
   4  -6  -4   43.90    4.30
  -4  -6   4   50.69    4.90
   4  -6  -4   57.39    5.00
   4  -6  -4   46.30    5.20
   4  -6  -4   54.39   40.70
   4   6  -4   48.60    4.30
   4   6  -4   55.19    6.50
   4   6  -4   50.19    4.30
  -4   6   4   41.00    5.10
   3  -6  -4  233.28   17.80
   3  -6  -4  203.08   47.30
   3  -6  -4  222.38   17.00
   3   6  -4  199.08   16.50
   3   6  -4  227.58   16.60
  -3   6   4  230.08   17.60
   3   6  -4  241.48   18.50
   2  -6  -4   69.29    5.30
  -2  -6   4   63.99    5.50
   2  -6  -4   46.20   32.40
   2  -6  -4   69.89    6.50
   2   6  -4   61.99    5.30
  -2   6   4   69.79    6.70
   2   6  -4   58.69    5.30
   1  -6  -4  455.05   30.40
   1  -6  -4  394.46   30.50
  -1  -6   4  458.95   30.70
   1  -6  -4  396.96   31.50
  -1   6   4  454.25   31.70
   1   6  -4  389.86   30.30
   1   6  -4  381.86   30.20
   0  -6  -4   52.99   42.40
   0  -6  -4   69.79    6.20
   0  -6  -4   80.89    6.40
   0  -6  -4   85.69    6.90
   0   6  -4   84.29    7.80
   0   6   4   64.49    7.40
   0   6  -4   87.69    6.20
  -1  -6  -4   46.80   48.90
  -1  -6  -4  105.49    8.60
  -1  -6  -4  105.79    9.90
  -1  -6  -4  116.89    9.10
  -1  -6  -4  115.49    8.60
   1   6   4  117.29   10.00
  -1   6  -4  110.69    8.60
  -1   6  -4  116.29   11.50
  -1   6  -4  106.89    8.50
  -2  -6  -4   13.30    2.00
  -2  -6  -4   10.40    1.80
  -2  -6  -4   11.50    2.80
  -2  -6  -4  -32.30   49.80
  -2  -6  -4   10.60    2.50
  -2   6  -4   12.80    1.90
  -2   6  -4   11.10    2.70
  -2   6  -4   11.40    1.60
   2   6   4   16.30    3.30
  -3  -6  -4   40.70   96.39
  -3  -6  -4   53.29    5.10
  -3  -6  -4   62.09    5.10
  -3   6  -4   58.99    5.00
  -3   6  -4   37.00   69.79
  -3   6  -4   65.29    6.40
  -4  -6  -4    3.50    2.60
  -4  -6  -4    4.40    2.20
  -4  -6  -4    6.00    1.40
  -4  -6  -4  -14.70   87.39
  -4   6  -4   45.00   84.69
   4   6   4    5.70    2.40
  -4   6  -4    3.20    1.10
  -4   6  -4    4.30    2.00
  -5  -6  -4  198.08  125.29
  -6  -6  -4    7.80    2.90
  -6  -6  -4   13.00    2.00
  -6  -6  -4  274.47  183.88
  -6   6  -4  -44.40  164.78
   6   6   4    9.10    2.80
  -6   6  -4   11.40    2.40
   7  -6   4    4.80    1.50
  -7  -6  -4    6.10    3.10
  -7  -6  -4    6.80    1.50
  -7  -6  -4    3.70    2.10
   7   6   4    4.70    2.20
   8  -6   4   10.00    1.60
   9  -6   4    1.10    0.90
  -9  -6  -4    0.30    1.30
  10  -7  -4   10.70    1.50
  10   7  -4    7.90    1.30
   9  -7  -4    1.50    1.70
   9  -7  -4    3.10    1.00
  -9  -7   4    1.50    2.00
   9   7  -4    2.30    0.90
   8  -7  -4   32.70    4.50
   8  -7  -4   27.40    4.60
   8  -7  -4   33.40    3.20
   7  -7  -4   39.10    4.70
  -7  -7   4   30.70    5.20
   7  -7  -4   37.00    6.20
   7   7  -4   37.50    3.60
   7   7  -4   36.40    5.10
   6  -7  -4   17.70    3.50
   6  -7  -4   14.80    2.80
   6  -7  -4    9.60    3.80
   6  -7  -4   12.60    2.00
  -6  -7   4   14.00    2.60
   6   7  -4   14.90    2.30
  -6   7   4   14.10    1.90
   6   7  -4   19.00    3.80
   5  -7  -4    3.10    2.00
   5  -7  -4    3.20    1.30
   5  -7  -4    6.60    2.20
  -5  -7   4    3.60    1.90
   5   7  -4    4.60    1.50
   5   7  -4    3.50    1.10
   5   7  -4    3.40    2.30
   4  -7  -4   29.30    4.10
  -4  -7   4   30.00    4.20
   4  -7  -4   26.90    3.00
   4  -7  -4   -8.70   49.30
   4  -7  -4   21.80    3.70
   4   7  -4   30.30    5.10
  -4   7   4   22.00    3.90
   4   7  -4   22.90    2.80
   4   7  -4   25.00    2.80
   3  -7  -4   50.19   46.70
   3  -7  -4   27.20    3.90
  -3  -7   4   28.70    3.70
   3  -7  -4   25.90    2.90
   3  -7  -4   17.90    5.10
   3   7  -4   28.70    5.00
  -3   7   4   22.30    4.10
   3   7  -4   27.20    3.10
   2  -7  -4   21.70    3.60
   2  -7  -4   18.30   40.90
   2  -7  -4   27.40    4.40
   2  -7  -4   25.20    3.80
  -2  -7   4   22.80    3.40
   2  -7  -4   22.10    3.60
  -2   7   4   24.90    4.10
   2   7  -4   25.10    4.40
  -1  -7   4   15.00    2.40
   1  -7  -4   50.59   44.10
   1  -7  -4   26.00    3.70
  -1  -7   4   20.60    3.30
   1  -7  -4   23.60    3.40
   1   7  -4   18.90    3.00
  -1   7   4   17.00    3.50
   1   7  -4   20.10    2.40
   1   7  -4   21.70    4.00
   0  -7  -4   17.10    3.20
   0  -7  -4  119.39   55.89
   0   7   4   17.60    3.50
   0   7  -4   19.10    2.90
   0   7  -4   20.00    3.70
  -1  -7  -4  -35.90   64.49
  -1  -7  -4   28.30    5.20
  -1  -7  -4   28.20    4.50
  -1  -7  -4   39.70    3.60
  -1  -7  -4   34.30    4.60
  -1   7  -4   29.30    4.50
   1   7   4   29.20    4.60
  -1   7  -4   38.40    3.30
  -2  -7  -4  -85.09   76.09
  -3  -7  -4   13.50    2.90
  -3  -7  -4   36.90   87.59
  -3  -7  -4    8.40    2.50
  -3   7  -4   10.40    2.50
   3   7   4   12.50    3.00
  -3   7  -4   16.40   81.59
  -4  -7  -4  -52.19  121.79
  -4   7  -4 -116.79  105.09
  -5  -7  -4  -34.80  164.98
  -5  -7  -4    2.00    2.20
  -5   7  -4  -41.00  135.89
   6   7   4    0.20    1.10
  -6   7  -4 -299.97  256.67
  -7  -7  -4   -0.40    1.60
   7  -7   4    4.20    1.30
  -7  -7  -4    2.00    1.20
   7   7   4    2.90    2.10
   8  -7   4    1.90    1.20
  -8  -7  -4    2.50    1.70
  -9  -7  -4    0.60    1.10
   9  -7   4    1.90    0.80
 -10  -8   4    3.90    1.00
   9  -8  -4   14.70    1.70
   9  -8  -4    9.80    2.20
   9   8  -4   14.50    1.60
   8  -8  -4   18.70    3.30
   8  -8  -4   24.60    2.40
   8   8  -4   20.00    2.60
   7  -8  -4   25.30    4.30
  -7  -8   4   20.60    3.80
   7  -8  -4   26.20    2.90
   7  -8  -4   29.00    3.90
   7   8  -4   32.60    2.80
   7   8  -4   29.80    5.10
   6  -8  -4   76.09    6.70
   6  -8  -4   87.99    8.00
   6  -8  -4   75.09    7.40
  -6  -8   4   88.39    7.40
   6   8  -4   92.39    8.60
   6   8  -4   83.99    6.60
   5  -8  -4  119.99   10.60
   5  -8  -4  149.39   11.90
  -5  -8   4  132.79   10.70
   5  -8  -4  121.99   10.10
   5   8  -4  125.99   10.10
   4  -8  -4  -34.90   95.59
   4  -8  -4  148.89   12.60
   4  -8  -4  171.38   13.90
  -4  -8   4  179.28   13.30
   4   8  -4  175.68   12.70
   4   8  -4  164.78   14.80
  -4   8   4  168.48   12.60
  -3  -8   4   35.90    4.40
  -3  -8   4   25.80    3.40
   3  -8  -4   71.19   57.59
   3  -8  -4   31.90    4.40
   3  -8  -4   33.50    4.50
   3   8  -4   33.30    3.30
  -3   8   4   24.90    4.50
   3   8  -4   24.30    4.80
   3   8  -4   29.30    3.30
   2  -8  -4   37.50    4.60
   2  -8  -4   14.00   56.89
  -2  -8   4   29.20    4.50
  -2  -8   4   31.40    3.40
   2  -8  -4   34.10    4.50
   2  -8  -4   37.00    7.60
  -2   8   4   25.60    4.50
   2   8  -4   31.00    5.00
   2   8  -4   38.60    3.40
   2   8  -4   35.80    3.50
   1  -8  -4   99.29    7.10
  -1  -8   4   75.49    6.90
   1  -8  -4   78.09    7.60
  -1  -8   4   77.79    8.40
   1  -8  -4   56.59   63.79
   1  -8  -4  103.09    9.50
   1   8  -4   89.59    7.00
  -1   8   4   81.49    8.40
   1   8  -4   74.29    8.40
   1   8  -4   98.59    7.10
   0  -8  -4   19.80    2.80
   0  -8  -4   23.50   70.79
   0  -8  -4   25.20    5.90
   0   8  -4   19.50    2.60
   0   8  -4   20.10    2.60
  -1  -8  -4  -49.99   83.69
  -1  -8  -4   15.10    8.00
  -1  -8  -4   10.80    2.80
  -1  -8  -4    8.70    2.50
  -1  -8  -4   15.20    2.50
   1   8   4   11.00    3.00
  -1   8  -4   13.70    2.10
  -1   8  -4    7.60    2.60
  -2  -8  -4   40.00  109.69
  -2  -8  -4    9.30    2.80
  -2  -8  -4   10.10    2.50
  -2  -8  -4   12.30    1.90
  -2   8  -4    7.40    1.50
   2   8   4    7.70    2.70
  -2   8  -4    7.80    2.20
  -2   8  -4  -40.00   90.69
  -3  -8  -4   34.00  131.39
  -3   8  -4  -67.49   98.59
  -4  -8  -4  -38.50  157.18
  -4   8  -4    4.30    2.40
  -4   8  -4   19.30  123.59
  -5  -8  -4    2.70    2.20
  -5  -8  -4    3.60    1.20
   5  -8   4    4.10    1.30
  -5  -8  -4    0.80    1.70
   5   8   4    2.70    2.10
  -5   8  -4    2.60    0.80
   5   8   4    2.00    0.90
   6  -8   4    0.80    1.00
  -6  -8  -4    1.10    1.00
  -6  -8  -4    0.80    1.30
   6   8   4    1.20    1.70
  -6   8  -4   -0.10    0.80
  -7  -8  -4    1.80    0.90
  -7  -8  -4    0.10    1.30
   7  -8   4    3.10    1.20
   7   8   4    2.00    2.50
   8  -8   4    7.90    1.20
  -8  -9   4    3.30    0.90
   8  -9  -4    2.30    0.80
   8   9  -4    2.60    0.70
  -7  -9   4    7.50    1.70
   7  -9  -4    5.50    2.00
   7   9  -4    7.30    1.10
   7   9  -4    5.60    2.70
   6  -9  -4    3.30    2.00
   6  -9  -4    7.80    1.40
  -6  -9   4    5.70    1.40
  -6  -9   4    6.40    3.10
   6  -9  -4    1.70    3.10
  -6   9   4    7.50    1.60
   6   9  -4    6.90    1.10
   6   9  -4    5.60    2.20
   5  -9  -4    2.00    2.10
   5  -9  -4    5.20    2.00
  -5  -9   4    5.60    1.50
   5  -9  -4    5.00    1.40
  -5   9   4    8.00    1.30
   5   9  -4    5.00    1.10
   5   9  -4    2.10    2.00
   5   9  -4    3.70    1.00
  -4  -9   4   22.70    3.90
   4  -9  -4   27.50    4.20
   4  -9  -4   31.50    4.50
  -4  -9   4   31.20    3.40
   4   9  -4   29.40    2.90
  -4   9   4   32.00    3.10
   4   9  -4   29.00    4.70
   4   9  -4   27.30    2.80
  -3  -9   4   77.49    6.60
   3  -9  -4   77.79    7.80
  -3  -9   4   76.89    8.10
   3  -9  -4   69.39   10.00
   3  -9  -4   65.19   86.69
   3   9  -4   80.19    6.50
   3   9  -4   79.29    8.30
   3   9  -4   83.99    6.50
  -3   9   4   94.09    6.70
   2  -9  -4   71.69    6.80
   2  -9  -4   77.39    7.10
  -2  -9   4   61.29    5.50
   2  -9  -4  113.59   86.59
   2   9  -4   70.39    6.30
  -2   9   4   69.69    7.10
   2   9  -4   54.79    7.00
   1  -9  -4   68.49    6.80
   1  -9  -4  -15.60   87.39
   1  -9  -4   83.09    6.80
   1   9  -4   65.19    7.40
  -1   9   4   64.79    7.30
   1   9  -4   78.09    7.00
   0  -9  -4   40.60    6.70
   0  -9  -4   43.00    5.00
   0  -9  -4  -11.40  100.79
   0   9  -4   38.10    5.30
   0   9   4   44.10    5.30
  -1  -9  -4    5.50    2.40
  -1  -9  -4    8.70    2.10
  -1  -9  -4   18.90  112.99
  -1  -9  -4    5.60    2.40
  -1   9  -4    6.60    2.10
  -1   9  -4    9.50    1.60
   1   9   4    5.20    2.40
  -2  -9  -4   71.49    5.50
  -2  -9  -4  -14.10  145.69
  -2  -9  -4   63.09    6.80
  -2  -9  -4   53.19    7.00
  -2   9  -4   62.29    6.40
  -2   9  -4   58.29    5.00
  -2   9  -4  150.88  109.89
   2   9   4   56.39    6.60
  -3  -9  -4  115.39    9.70
  -3  -9  -4  105.39    8.20
  -3  -9  -4  -79.09  212.28
  -3   9  -4  103.59    8.10
   3   9   4  106.59    8.10
  -3   9  -4  102.89    9.30
  -3   9  -4  174.08  150.18
   3   9   4   99.49    9.70
  -4  -9  -4    5.70    1.20
   4  -9   4    4.10    1.40
  -4  -9  -4    6.00    2.20
  -4  -9  -4    3.60    1.90
   4   9   4    3.90    1.90
   4   9   4    3.90    1.00
  -4   9  -4    3.10    0.90
  -5  -9  -4   10.20    1.70
  -5  -9  -4    5.40    1.90
  -5   9  -4    9.50    1.20
   5   9   4    5.30    2.10
   5   9   4    7.10    1.00
  -6  -9  -4    4.00    1.00
  -6  -9  -4    2.00    1.30
   6   9   4    0.80    1.70
   7  -9   4    1.70    0.80
  -7 -10   4    3.60    1.30
   7 -10  -4    2.80    0.90
   6  10  -4   11.30    1.50
   6  10  -4   12.80    2.50
   5 -10  -4   61.69    5.30
   5  10  -4   57.29    4.60
   5  10  -4   58.39    6.10
  -4 -10   4   37.00    3.80
   4 -10  -4   29.70    4.30
   4 -10  -4   29.90    5.30
   4  10  -4   38.70    4.80
   4  10  -4   38.20    3.30
  -4  10   4   40.90    3.40
   3 -10  -4   69.19    6.60
   3  10  -4   60.59    5.00
   3  10  -4   61.49    6.60
   3  10  -4   62.89    5.00
   2 -10  -4   75.19    7.30
   2 -10  -4   76.59    7.40
   2  10  -4   77.89    6.10
   2  10  -4   75.89    6.10
  -2  10   4   85.09    8.10
  -1  10   4  118.89   11.10
   1  10  -4  132.09    9.70
  -1  10   4  130.09    9.80
   0 -10  -4   47.20    5.20
   0 -10  -4   49.60    4.40
   0  10   4   54.69    4.30
   0  10  -4   39.10    5.40
  -1 -10  -4   15.70    2.90
  -1 -10  -4   14.30    2.80
  -1  10  -4   17.90    3.80
   1  10   4   16.10    3.10
  -2 -10  -4    2.40    1.70
  -2 -10  -4    4.80    1.20
  -2 -10  -4    3.20    3.10
   2  10   4    3.10    1.00
  -2  10  -4    2.10    1.00
  -2  10  -4    2.20    1.90
   2  10   4    2.20    1.80
  -3 -10  -4    6.00    1.20
  -3 -10  -4    3.20    1.60
   3 -10   4    5.10    2.00
   3  10   4    2.20    1.60
  -3  10  -4    4.90    1.00
   3  10   4    5.40    1.00
   4 -10   4    3.80    1.00
  -4 -10  -4    3.00    1.50
  -4 -10  -4    4.60    1.00
   4  10   4    3.90    0.80
  -4  10  -4    5.50    0.80
   4  10   4    4.20    1.60
  -5 -10  -4    3.40    1.60
  -5 -10  -4    5.40    1.00
   5 -10   4    6.80    1.10
  -5  10  -4    5.60    0.70
   5  10   4    4.60    1.10
   6 -10   4    4.00    0.90
   5 -11  -4   29.30    2.60
   4  11  -4    7.60    2.10
   4  11  -4    7.40    1.00
   3  11  -4   58.89    6.10
   3  11  -4   59.99    4.60
  -2  11   4   75.19    5.90
   1  11  -4   53.49    4.50
  -1  11   4   56.39    4.70
   0 -11  -4   34.60    4.30
   0  11   4   44.30    3.80
   0  11  -4   39.50    3.50
  -1 -11  -4   49.40    4.10
  -1  11  -4   53.19    4.10
   1  11   4   46.60    4.00
  -2 -11  -4    7.00    1.20
   2  11   4    7.60    1.10
  -2  11  -4    7.70    1.20
  -3 -11  -4   19.10    2.00
   3 -11   4   19.10    2.00
   3  11   4   19.30    1.80
  -3  11  -4   20.50    1.80
  -4  11  -4    2.30    0.60
  13   0  -5   -1.10    0.80
  13   0  -5   -1.20    0.70
  12   0  -5    0.20    1.00
  12   0  -5   -0.70    1.80
  11   0  -5   -0.80    1.10
  11   0  -5   -2.00    1.30
  11   0  -5    0.50    1.10
  10   0  -5    2.30    2.40
  10   0  -5   -0.10    2.30
  10   0  -5   -0.30    1.90
   9   0  -5    1.90    1.30
   9   0  -5   -0.40    1.30
   9   0  -5    0.70    1.60
   8   0  -5    2.70    3.70
   8   0  -5    0.20    1.10
   8   0  -5   -0.90    1.40
   8   0  -5   -1.10    1.20
   7   0  -5   -0.60    1.00
   7   0  -5   -1.90    1.30
   7   0  -5    1.20    1.50
   7   0  -5    1.00    0.90
   6   0  -5    0.10    1.00
   6   0  -5    1.20    0.90
   6   0  -5   -1.20    1.70
   6   0  -5    1.00    1.30
   5   0  -5    0.20    1.30
   5   0  -5   -0.20    1.30
   4   0  -5   -0.50    0.90
   4   0  -5   -0.40    1.00
   3   0  -5    1.90    1.00
   3   0  -5    0.80    0.80
   2   0  -5    0.40    0.70
   2   0  -5    0.00    0.70
   1   0  -5    1.30    1.00
   0   0  -5    3.80   17.80
   0   0  -5   49.50   34.30
  -1   0  -5  -16.10   61.59
  -1   0  -5    0.40    1.00
  -1   0  -5    5.20   19.40
  -2   0  -5  240.08  239.78
  -3   0  -5    4.90   30.60
  -4   0  -5   26.70   41.00
  -5   0  -5   -9.10   53.49
  -5   0  -5    1.20    2.40
  -6   0  -5    1.80    2.10
  -6   0  -5   -3.70   74.49
   6   0   5   -1.90    1.10
   7   0   5    0.30    1.10
  -7   0  -5  -37.80  111.79
  -7   0  -5   -1.20    1.70
  -8   0  -5 -296.37  181.48
   8   0   5   -0.80    1.10
  -8   0  -5    0.50    1.90
  -9   0  -5    1.20    1.60
 -10   0  -5   -1.40    1.20
  10   0   5   -1.10    1.80
  13  -1  -5    4.80    1.00
  13  -1  -5    4.00    0.90
  13   1  -5    4.30    1.20
  13   1  -5    6.10    1.00
  12  -1  -5    2.80    0.90
  12  -1  -5    0.40    1.00
  12  -1  -5    1.00    1.60
  12   1  -5    1.50    1.10
  12   1  -5    1.40    1.40
  11  -1  -5    3.00    1.30
  11  -1  -5    3.70    1.30
  11  -1  -5    3.10    2.30
  11   1  -5    3.30    1.30
  11   1  -5    2.20    1.90
  11   1  -5    4.90    1.40
  10  -1  -5   15.00    2.60
  10  -1  -5   19.30    3.20
  10  -1  -5   14.80    3.70
  10   1  -5   13.00    3.50
  10   1  -5   20.60    3.30
  10   1  -5   19.90    2.80
   9  -1  -5    2.10    1.30
   9  -1  -5    3.50    1.70
   9  -1  -5    5.80    2.30
   9  -1  -5    2.30    2.10
   9   1  -5    1.50    2.00
   9   1  -5    5.50    1.60
   9   1  -5    2.40    1.40
   8  -1  -5   37.20    5.20
   8  -1  -5   31.20    3.40
   8  -1  -5   33.30    3.90
   8  -1  -5   29.60    4.80
   8   1  -5   34.00    3.50
   8   1  -5   35.80    3.70
   8   1  -5   40.80    4.90
   7  -1  -5   50.59    5.00
   7  -1  -5   63.99    5.60
   7  -1  -5   59.89    6.30
   7  -1  -5   61.19    4.80
   7   1  -5   63.39    4.80
   7   1  -5   49.40    5.90
   7   1  -5   49.30    4.90
   6  -1  -5  148.19   10.60
   6  -1  -5  130.99   10.70
   6  -1  -5  147.19   12.10
   6   1  -5  131.49   11.70
   6   1  -5  156.58   10.60
   6   1  -5  135.19   10.70
   5  -1  -5  235.18   17.10
   5   1  -5  221.08   16.90
   4  -1  -5  305.37   22.80
   4  -1  -5  322.07   22.60
   4   1  -5  294.07   22.50
   4   1  -5  312.07   22.80
   3  -1  -5  185.78   14.10
   3  -1  -5  179.78   13.80
   3   1  -5  193.58   14.20
   2  -1  -5  123.99    9.30
   1  -1  -5  121.69    9.80
   1   1  -5  128.49    9.90
   0  -1  -5   88.59    7.60
   0   1  -5   83.49    8.50
   0   1  -5   62.89   36.00
  -1  -1  -5  126.69   10.10
  -1  -1  -5  166.38   26.80
  -1   1  -5   84.09   25.10
  -1   1  -5  214.28   67.99
  -1   1  -5  124.39   10.10
  -2  -1  -5  219.38   16.50
  -2  -1  -5  186.78   33.10
  -2   1  -5  224.78   37.50
  -2   1  -5  212.78   16.50
  -3  -1  -5   56.09   30.70
  -3  -1  -5   71.89    6.90
  -3   1  -5   79.59    6.90
  -3   1  -5   54.29   34.70
  -4  -1  -5    2.50    2.30
  -4  -1  -5    2.60    1.00
  -4  -1  -5   15.90   38.40
  -4   1  -5    1.80    0.90
  -4   1  -5    3.80    1.70
  -4   1  -5    8.60   43.30
   5  -1   5    5.10    1.30
  -5  -1  -5    8.70    1.50
  -5  -1  -5   23.30   53.29
  -5  -1  -5    7.60    2.50
  -5   1  -5    2.90    3.80
  -5   1  -5    7.20    1.20
  -5   1  -5   -6.60   60.39
  -6  -1  -5    1.30    1.90
   6  -1   5    1.90    1.10
  -6  -1  -5  -10.90   74.69
  -6   1  -5    0.30   81.59
  -6   1  -5   -0.40    2.40
   7  -1   5    5.60    1.50
  -7  -1  -5    4.50    2.60
  -7  -1  -5  164.48  114.49
  -7   1  -5 -122.79  119.39
   7   1   5    4.50    1.40
  -7   1  -5    7.20    2.60
   7   1   5    1.90    3.10
  -8  -1  -5  -82.29  184.18
  -8   1  -5 -106.29  182.08
  -9  -1  -5   11.30    3.20
   9   1   5   16.80    2.60
  10  -1   5    7.60    1.20
  12  -2  -5    1.20    0.90
  12  -2  -5   -0.20    1.40
  12  -2  -5    0.90    1.00
  12   2  -5    0.60    0.90
  12   2  -5    0.40    0.80
  11  -2  -5    4.40    1.40
  11  -2  -5    2.70    2.30
  11  -2  -5    7.70    1.60
  11   2  -5    6.50    1.50
  11   2  -5    9.10    1.50
  10  -2  -5   51.99    5.00
  10   2  -5   48.80    4.70
  10   2  -5   51.49    4.70
   9  -2  -5    8.60    1.90
   9  -2  -5   10.30    1.80
   9   2  -5    5.10    2.50
   9   2  -5    9.80    1.90
   9   2  -5    9.90    1.80
   8  -2  -5   65.39    5.80
   8  -2  -5   58.09    5.20
   8  -2  -5   53.39    6.40
   8  -2  -5   51.79    4.80
   8   2  -5   50.69    6.10
   7  -2  -5   67.49    6.10
   7  -2  -5   59.49    5.10
   7  -2  -5   61.69    6.60
   7   2  -5   60.39    5.30
   6  -2  -5   39.30    4.80
   6  -2  -5   28.30    3.60
   6   2  -5   28.50    3.90
   6   2  -5   35.90    3.20
   5  -2  -5   85.09    6.50
   4  -2  -5   92.89    8.60
   4   2  -5   99.09    8.00
   3  -2  -5  125.79    9.80
   3  -2  -5  120.99    9.40
   2  -2  -5  252.17   18.10
   2  -2  -5  227.18   17.50
   1  -2  -5  804.82   63.09
   0  -2  -5  269.07   20.10
   0  -2  -5  315.27   32.00
   0  -2  -5  249.18   19.40
   0   2  -5  260.07   32.00
   0   2  -5  401.86   80.09
  -1  -2  -5  223.08   34.70
  -1  -2  -5  191.38   15.60
  -1  -2  -5  199.78   14.80
  -1   2  -5  202.58   15.60
  -1   2  -5  306.77   82.49
  -1   2  -5  263.37   34.20
  -2  -2  -5  408.36   28.70
  -2  -2  -5  309.87   45.30
  -2   2  -5  385.96   28.60
  -2   2  -5  355.96   48.40
  -3  -2  -5   40.40   33.00
  -3   2  -5    9.80   38.00
  -4  -2  -5   15.30   43.10
  -4  -2  -5   92.29    7.10
  -4   2  -5   95.29   53.89
  -5  -2  -5   38.30   60.39
   5  -2   5   20.90    2.70
  -5  -2  -5   26.20    2.40
  -5  -2  -5   20.70    4.20
  -5   2  -5   24.40    3.90
  -5   2  -5   31.30   76.89
  -5   2  -5   18.70    2.40
  -6  -2  -5  -81.39   78.09
   6  -2   5   21.80    2.60
   6   2   5   14.40    3.30
  -6   2  -5   98.59   92.79
   7  -2   5    6.80    1.50
  -7  -2  -5   13.40  126.59
   7   2   5    2.80    2.50
  -7   2  -5 -155.88  140.89
  -8  -2  -5  205.78  259.17
   8  -2   5    0.20    1.20
  -8  -2  -5    0.10    1.80
  -8   2  -5 -202.68  215.98
   9  -2   5    1.80    1.00
  -9  -2  -5   -0.20    2.00
 -10  -2  -5    0.50    1.30
  10  -2   5    1.30    0.80
  12  -3  -5    6.60    1.10
  12  -3  -5    5.70    2.00
  12  -3  -5    6.20    1.10
  12   3  -5    6.70    1.10
  12   3  -5    6.50    1.10
  11  -3  -5    8.40    1.60
 -11  -3   5    7.10    2.90
  11  -3  -5    2.90    2.00
  11  -3  -5    7.30    1.40
  11   3  -5    6.00    1.40
  11   3  -5    5.90    1.30
  10  -3  -5   40.80    4.20
  10  -3  -5   37.50    5.20
  10  -3  -5   42.90    4.50
  10  -3  -5   48.30    5.80
  10   3  -5   45.50    4.30
  10   3  -5   52.69    4.30
   9  -3  -5   28.70    4.00
   9  -3  -5   27.60    4.60
   9  -3  -5   39.90    3.70
   9   3  -5   33.90    3.60
   9   3  -5   38.20    3.70
   8  -3  -5   75.59    6.40
   8  -3  -5   75.89    7.40
   8  -3  -5   75.59    6.70
   8  -3  -5   81.19    8.20
   8   3  -5   84.29    6.60
   7  -3  -5    6.20    1.80
   7  -3  -5   11.90    2.90
   7   3  -5   10.90    2.00
   7   3  -5    6.20    2.40
   6  -3  -5   79.09    5.80
   6   3  -5   60.29    7.20
   6   3  -5   72.89    5.70
   6   3  -5   70.69    5.90
   5  -3  -5  111.29    8.50
   5  -3  -5  122.19   10.00
   5   3  -5  108.39    8.50
   5   3  -5  107.09    8.60
   4  -3  -5  117.99    9.30
   4  -3  -5  137.59   10.60
   4   3  -5  118.39    9.30
   3  -3  -5   77.69    7.10
   3   3  -5   77.79    7.20
   2  -3  -5   26.30    2.80
   2  -3  -5   23.40   15.70
  -2  -3   5   18.00    2.30
   2   3  -5   23.80    3.40
   1  -3  -5   18.00   18.50
   1  -3  -5   15.70    2.50
   1   3  -5   16.50    2.90
   1   3  -5   63.29   44.70
   1   3  -5   -5.50   19.40
   0  -3  -5  172.88   13.50
   0   3  -5  168.08   30.20
   0   3  -5  193.58   14.40
   0   3  -5   51.59   98.99
  -1  -3  -5  418.66   29.00
  -1   3  -5  389.76   29.80
  -1   3  -5  450.85  121.99
  -1   3  -5  350.06   46.20
  -2  -3  -5  212.28   16.50
  -2   3  -5  234.68   16.60
  -2   3  -5  276.47   47.10
  -3  -3  -5   36.00   40.20
  -3  -3  -5   84.49    8.10
  -3   3  -5   53.49   45.10
  -3   3  -5   83.49    7.60
  -4  -3  -5   71.39    5.40
  -4  -3  -5   68.29    7.30
  -4  -3  -5   31.00   48.30
  -4   3  -5   58.79    5.20
  -4   3  -5   -5.40   57.19
  -4   3  -5   67.19    6.60
  -5  -3  -5  180.38   16.20
  -5  -3  -5  160.78   12.30
   5   3   5  150.28   13.90
  -5   3  -5  182.28   14.50
  -5   3  -5   52.39   79.79
  -6  -3  -5   21.70    4.40
  -6  -3  -5  -89.19   89.49
  -6   3  -5   13.80    2.10
   6   3   5   15.60    3.40
  -6   3  -5   96.39  105.39
  -7  -3  -5  -98.39  148.09
  -7  -3  -5   11.70    3.80
  -7   3  -5   10.60  169.08
   7   3   5    8.20    3.40
   8  -3   5   26.50    3.00
  -8  -3  -5   18.80    4.50
  -8   3  -5  100.99  267.77
  -9  -3  -5    6.40    2.80
   9  -3   5    7.40    1.40
  10  -3   5    2.00    0.80
 -10  -3  -5    0.50    1.30
  12  -4  -5   16.60    2.80
  12  -4  -5   20.50    2.00
  11  -4  -5   37.80    3.70
  11  -4  -5   39.90    4.90
  11  -4  -5   33.00    4.20
  11   4  -5   44.50    3.70
  11   4  -5   47.20    3.70
  10  -4  -5   84.39    7.10
  10  -4  -5   95.19    7.30
  -9  -4   5   97.99    9.00
   9  -4  -5  103.89    8.30
   9  -4  -5  113.39    8.80
   9  -4  -5   86.79    9.00
   8  -4  -5   57.29    5.10
  -8  -4   5   58.59    5.60
   8  -4  -5   59.89    6.90
   8  -4  -5   50.49    5.50
   8  -4  -5   66.69    6.20
   8   4  -5   55.89    5.10
   7  -4  -5    3.00    1.30
   7  -4  -5    3.10    2.20
  -7  -4   5    2.90    1.80
   7  -4  -5    5.50    1.90
   7  -4  -5    5.70    2.20
   7   4  -5    3.20    1.80
   7   4  -5    4.80    1.40
   7   4  -5    3.70    1.20
   6  -4  -5  233.68   17.40
   6  -4  -5  223.38   16.20
  -6  -4   5  204.58   15.80
   6  -4  -5  208.98   15.60
   6   4  -5  211.48   15.50
   6   4  -5  183.68   15.50
   6   4  -5  203.68   17.10
   5  -4  -5  479.05   33.60
  -5  -4   5  505.65   33.90
   5  -4  -5  473.85   35.10
   5   4  -5  415.56   34.80
   5   4  -5  447.36   33.60
  -4  -4   5  854.51   55.29
   4  -4  -5  766.12   56.39
   4  -4  -5  748.73   55.09
   4   4  -5  681.23   55.09
  -4   4   5  849.81   56.19
   4   4  -5  792.32   56.49
   4   4  -5  683.83   55.09
   3  -4  -5  865.81   62.59
   3  -4  -5  855.11   71.99
  -3  -4   5  859.31   61.29
   3  -4  -5  913.41   61.59
   3   4  -5  822.82   62.49
   3   4  -5  720.73   88.19
   2  -4  -5  836.52   65.89
  -2  -4   5  676.93   54.49
   2  -4  -5  817.92   54.89
   2  -4  -5  745.43   55.79
   1  -4  -5  110.79    8.80
   1  -4  -5  125.29    9.20
   1  -4  -5  119.49   28.40
   1  -4  -5  111.39    9.70
   1   4  -5   61.39   77.99
   1   4  -5  115.59    8.80
   0  -4  -5  214.68   17.20
   0  -4  -5  212.18   16.00
   0   4  -5  167.88   36.70
   0   4  -5  292.97  124.39
   0   4  -5  234.78   16.10
  -1  -4  -5  211.68   16.60
  -1  -4  -5  231.88   18.00
  -1   4  -5  214.48   16.60
  -1   4  -5  241.28   18.00
  -1   4  -5  302.87   48.60
  -1   4  -5  230.08   16.70
  -2  -4  -5  485.65   34.60
  -2  -4  -5  380.76   59.99
  -2  -4  -5  457.15   32.90
  -2   4  -5  447.86   32.90
  -2   4  -5  434.86   64.39
  -3  -4  -5  104.29    8.50
  -3  -4  -5  109.29    7.80
  -3  -4  -5   95.99    9.30
  -3  -4  -5   97.09    8.20
  -3   4  -5   97.19    7.70
  -3   4  -5   20.30   53.39
  -4  -4  -5   12.20    2.30
  -4  -4  -5   16.10    3.50
  -4  -4  -5   14.30    2.70
  -4  -4  -5   16.60    2.30
   4   4   5   11.20    3.20
  -4   4  -5   19.60    3.80
  -4   4  -5  -31.40   72.29
  -4   4  -5   16.40    2.20
  -5  -4  -5   11.70   74.69
  -5  -4  -5  155.48   11.70
  -5  -4  -5  169.18   14.20
  -5   4  -5  155.88   11.50
  -5   4  -5  -39.00   92.29
   5   4   5  143.39   13.30
   6  -4   5    2.40    1.30
  -6  -4  -5  -39.00  108.39
  -6  -4  -5    4.10    2.60
   6   4   5    1.90    2.10
  -6   4  -5  -36.50  125.99
  -7  -4  -5  103.49  167.88
  -7   4  -5   10.50  171.58
  -8  -4  -5    2.50    2.00
   8  -4   5    4.50    1.30
   9  -4   5    4.80    1.40
  -9  -4  -5    2.40    2.30
  10  -4   5   -0.40    0.60
 -10  -4  -5    0.70    1.30
  11  -5  -5   10.40    1.70
  11   5  -5    9.30    1.40
 -10  -5   5   36.80    5.60
  10  -5  -5   33.50    5.20
  10  -5  -5   32.00    4.80
  10  -5  -5   42.30    3.60
  10   5  -5   43.00    3.60
   9  -5  -5   63.19    6.50
   9  -5  -5   53.89    6.70
   9  -5  -5   72.09    5.50
   8  -5  -5   98.79    9.20
  -8  -5   5   96.69    8.60
   8  -5  -5  108.59    8.10
   8   5  -5  105.19    8.20
   7  -5  -5    5.00    2.10
  -7  -5   5    4.60    2.10
   7  -5  -5    3.80    2.30
   7  -5  -5    8.30    1.60
   7   5  -5    5.50    1.50
   7   5  -5    3.90    2.00
   7   5  -5    5.20    1.40
   6  -5  -5  129.29   11.60
   6  -5  -5  124.19    9.90
   6  -5  -5  134.49   10.70
   6   5  -5  114.29    9.90
   6   5  -5  140.79    9.90
   6   5  -5  132.39   11.60
  -5  -5   5  322.07   23.40
   5  -5  -5  305.97   23.30
   5  -5  -5  322.97   24.80
   5  -5  -5  336.77   23.60
   5   5  -5  288.67   23.20
   5   5  -5  307.17   23.00
   5   5  -5  333.47   25.00
   4  -5  -5  184.58   14.80
   4  -5  -5  191.48   14.00
   4  -5  -5  177.18   13.40
   4   5  -5  179.18   13.40
   4   5  -5  164.18   13.40
  -4   5   5  188.78   14.30
   4   5  -5  176.18   15.50
   4   5  -5  294.17   79.19
   4   5  -5  181.08   13.50
   3  -5  -5  207.48   16.60
   3  -5  -5  188.88   15.30
   3  -5  -5  188.68   15.30
   3  -5  -5  167.48   37.10
  -3  -5   5  225.38   15.50
   3  -5  -5  223.08   15.80
   3   5  -5  197.48   15.30
   3   5  -5  210.98  144.19
   3   5  -5  229.98   17.10
   2  -5  -5   68.29    5.80
   2  -5  -5   55.49    5.00
   2  -5  -5   61.19    5.10
   2  -5  -5   73.09    6.40
  -2  -5   5   61.39    5.10
   2  -5  -5   49.70   26.20
   2   5  -5   57.89    4.90
   2   5  -5  -77.29   98.29
   2   5  -5   58.69    5.00
   1  -5  -5   89.79    8.00
   1  -5  -5   84.19    6.80
   1  -5  -5   93.29   31.50
   1  -5  -5   83.69    7.30
   1   5  -5   81.79    6.70
  -1   5   5   94.99    8.30
   1   5  -5   85.59    6.60
   0  -5  -5   95.89   37.10
   0  -5  -5  121.49    9.60
   0  -5  -5  127.99    9.50
   0  -5  -5  136.99   10.00
   0  -5  -5  116.39   10.70
   0   5  -5  116.59    9.30
   0   5  -5  130.59    9.50
   0   5   5  124.29   10.80
  -1  -5  -5   94.29    7.60
  -1  -5  -5   87.89    7.70
  -1  -5  -5  110.69    9.20
  -1   5  -5  106.09    9.30
  -1   5  -5   98.59    7.60
  -1   5  -5   20.30   41.80
  -1   5  -5   96.89    7.50
   1   5   5   99.49    9.40
  -2  -5  -5  218.08   16.50
  -2  -5  -5  216.28   18.00
  -2  -5  -5  236.18   17.20
  -2  -5  -5  223.98   16.60
  -2   5  -5  212.38   16.40
  -2   5  -5  224.38   16.50
  -2   5  -5  232.38   19.20
  -3  -5  -5  162.88   11.60
  -3  -5  -5  143.49   11.80
  -3  -5  -5  145.19   13.40
  -3   5  -5  163.98   13.10
  -3   5  -5  156.68   11.60
  -4  -5  -5   27.90   65.59
  -4  -5  -5   80.89    9.20
  -4  -5  -5  107.49    7.80
  -4   5  -5  104.29    9.20
  -4   5  -5   95.49    7.60
   4   5   5  101.99    9.60
  -4   5  -5  108.59   80.89
  -5  -5  -5  242.68   17.30
  -5  -5  -5  253.77   19.80
  -5   5  -5  225.08   17.20
   5   5   5  222.98   18.90
  -5   5  -5    6.70  107.39
  -5   5  -5  234.98   18.70
  -6  -5  -5   44.50    6.20
  -6  -5  -5  -19.60  129.99
   6   5   5   40.00    5.60
  -6   5  -5   42.70    4.30
  -6   5  -5  189.28  145.59
   7  -5   5   41.60    3.90
  -7  -5  -5  -22.20  261.47
  -7   5  -5  180.88  334.47
   8  -5   5   21.10    2.50
  -8  -5  -5   15.60    3.50
  -9  -5  -5    2.60    1.80
   9  -5   5    4.20    1.00
  11  -6  -5   14.90    1.80
  11   6  -5   11.50    1.40
  10  -6  -5   14.60    2.10
  10   6  -5   15.10    2.20
   9  -6  -5   34.60    4.90
  -9  -6   5   27.40    4.50
   9  -6  -5   40.30    3.50
   9   6  -5   37.80    3.40
  -8  -6   5   35.20    4.30
   8  -6  -5   29.50    4.60
   8  -6  -5   37.50    5.00
   8  -6  -5   36.00    3.60
   8   6  -5   39.10    3.50
   7  -6  -5    6.50    2.20
  -7  -6   5    6.10    2.20
   7  -6  -5    5.40    2.40
   7   6  -5    4.60    2.20
   7   6  -5    6.50    1.50
   6  -6  -5  121.89    9.20
  -6  -6   5  120.59    9.70
   6  -6  -5  115.19    9.90
   6  -6  -5  114.39   10.70
   5  -6  -5  204.68   14.90
   5  -6  -5  182.58   14.30
   5  -6  -5  206.28   16.10
  -5  -6   5  203.18   14.90
   5   6  -5  141.59  174.58
   5   6  -5  165.98   14.30
   4  -6  -5  206.28   15.90
  -4  -6   5  227.78   16.30
   4  -6  -5  217.08   17.40
   4  -6  -5  239.48   18.30
  -4   6   5  209.58   17.00
   4   6  -5  191.88   15.90
   4   6  -5  218.68   18.00
  -3  -6   5  320.47   22.30
   3  -6  -5  318.47   22.60
   3  -6  -5  321.67   23.60
   3  -6  -5  267.87   22.00
   3   6  -5  277.07   22.00
   3   6  -5  302.57   22.00
  -3   6   5  300.07   26.10
   2  -6  -5  211.38   15.80
   2  -6  -5  202.18   14.40
   2  -6  -5  183.48   14.80
   2  -6  -5  124.79   42.20
  -2  -6   5  172.68   14.20
  -2   6   5  209.38   16.00
   2   6  -5  205.68   14.30
   2   6  -5  169.08   14.10
   1  -6  -5   60.69    5.70
   1  -6  -5   70.49    5.80
   1  -6  -5   33.10   49.00
   1  -6  -5   65.89    6.30
   1  -6  -5   72.09    6.40
   1  -6  -5   70.79    6.90
   1   6  -5   65.29    5.60
   1   6  -5   79.19    7.40
  -1   6   5   77.49    7.40
   1   6  -5   69.99    5.60
   0  -6  -5   91.09    8.60
   0  -6  -5   84.29    7.40
   0  -6  -5  101.29    7.50
   0  -6  -5  101.99    8.20
   0  -6  -5   56.89   56.79
   0   6  -5   86.89    7.30
   0   6  -5  100.29    9.10
   0   6   5   90.59    8.80
   0   6  -5  100.59    7.40
  -1  -6  -5   19.00    3.50
  -1  -6  -5   14.90    2.40
  -1  -6  -5   19.10    2.60
  -1  -6  -5   11.70   49.80
  -1  -6  -5   18.00    3.00
   1   6   5   12.30    2.90
  -1   6  -5   16.20    2.20
  -1   6  -5   15.00   49.80
  -1   6  -5   16.30    2.30
  -1   6  -5   14.30    3.10
  -2  -6  -5  134.59   10.40
  -2  -6  -5  126.59   11.10
  -2  -6  -5  130.19   11.90
  -2   6  -5  129.09   10.20
  -2   6  -5   18.50   61.69
  -2   6  -5  129.29   10.30
  -2   6  -5  156.48   12.20
   2   6   5  148.49   12.20
  -3  -6  -5  153.58   10.80
  -3  -6  -5  127.19   10.70
  -3  -6  -5   16.30   64.39
  -3  -6  -5  124.79   12.40
  -3   6  -5  137.09   10.70
  -3   6  -5    8.50   71.89
   3   6   5  155.98   12.60
  -3   6  -5  149.29   12.20
  -4  -6  -5   40.00   86.39
  -4  -6  -5   43.90    5.60
  -4  -6  -5   36.30    4.00
   4   6   5   37.40    5.60
  -4   6  -5   39.90    5.30
  -5  -6  -5    0.70  121.89
  -5  -6  -5   44.90    4.40
  -5  -6  -5   44.20    6.00
  -5   6  -5   63.59  123.89
  -5   6  -5   48.10    4.00
  -6  -6  -5   24.50    3.00
  -6  -6  -5   16.30    4.60
  -6  -6  -5   28.10    4.80
  -6  -6  -5  206.58  259.77
   6   6   5   19.20    3.70
  -6   6  -5  154.08  196.48
  -6   6  -5   23.40    2.30
  -7  -6  -5   34.20    5.40
   7   6   5   29.20    4.40
   8  -6   5   45.50    4.50
   9  -6   5    5.00    1.00
  10  -7  -5    2.70    1.40
  10  -7  -5    4.70    0.90
  10   7  -5    4.70    0.80
   9  -7  -5    4.40    2.00
   9  -7  -5    6.90    1.40
   9   7  -5    9.80    1.50
   8  -7  -5   16.50    2.80
   8  -7  -5   13.60    3.10
  -8  -7   5   14.30    3.10
   7  -7  -5   13.00    3.00
  -7  -7   5   21.20    3.60
   7  -7  -5   15.40    2.80
   7  -7  -5   17.60    2.50
   7   7  -5   11.70    3.00
   7   7  -5   18.40    2.20
   6  -7  -5   50.19    5.50
   6  -7  -5   56.99    6.10
   6  -7  -5   52.39    6.30
  -6  -7   5   46.10    5.40
   6  -7  -5   47.80    4.80
   6   7  -5   43.60    4.40
   6   7  -5   56.19    6.50
   5  -7  -5  116.59    9.70
   5  -7  -5   99.69    8.60
   5  -7  -5   97.89    7.90
   5   7  -5   86.69    7.80
   4  -7  -5  232.88   17.80
   4  -7  -5  216.68   16.70
   4  -7  -5  107.29   56.89
  -4  -7   5  231.08   16.60
  -4   7   5  209.58   17.60
   4   7  -5  232.68   18.50
   4   7  -5  197.08   16.10
   4   7  -5  207.08   16.10
   3  -7  -5  141.89   12.90
   3  -7  -5   62.99   45.40
   3  -7  -5  140.89   12.10
   3  -7  -5  158.38   11.60
   3   7  -5  152.48   13.40
   3   7  -5  167.18   11.70
  -3   7   5  153.28   13.10
   2  -7  -5  103.69    9.10
   2  -7  -5  104.39    9.50
   2  -7  -5   96.89    8.80
   2  -7  -5   22.10   41.10
   2  -7  -5  110.09    8.10
   2   7  -5   89.19    7.90
  -2   7   5   98.19    9.60
   2   7  -5  112.19    8.20
   2   7  -5  106.99    9.90
   1  -7  -5   56.99   44.50
   1  -7  -5  134.79   10.10
   1  -7  -5  110.99    9.80
   1  -7  -5  108.89   10.50
   1  -7  -5  123.39    9.20
   1   7  -5  123.59   10.90
   1   7  -5  104.99    9.00
  -1   7   5  121.09   10.80
   0  -7  -5  153.88   10.60
   0  -7  -5  138.69   12.00
   0  -7  -5  130.79   11.20
   0   7  -5  133.79   10.40
   0   7  -5  138.29   12.20
   0   7   5  127.09   11.90
   0   7  -5  135.39   10.50
  -1  -7  -5    9.50    4.00
  -1  -7  -5   10.50    2.00
  -1  -7  -5   12.30    2.70
  -1  -7  -5   12.20    2.90
  -1  -7  -5    7.30   63.59
  -1   7  -5    8.50    2.60
  -1   7  -5   12.50    1.90
  -1   7  -5  -42.30   59.19
  -1   7  -5   13.70    2.10
   1   7   5    7.20    2.70
  -2  -7  -5  124.49   10.70
  -2  -7  -5  -11.30   75.59
  -2  -7  -5  137.49   10.00
  -2   7  -5   64.49   72.79
  -2   7  -5  129.79    9.80
  -2   7  -5  130.69   11.30
   2   7   5  116.39   11.30
  -3  -7  -5  180.48   16.00
  -3  -7  -5  159.38  102.59
  -3  -7  -5  191.88   14.20
   3   7   5  182.18   15.70
  -3   7  -5  180.58  102.69
  -3   7  -5  195.28   15.50
  -3   7  -5  193.38   14.10
  -4  -7  -5   38.70    4.80
  -4  -7  -5    6.60  106.19
  -4  -7  -5   32.60    5.10
  -4   7  -5   33.70    5.30
   4   7   5   34.10    5.20
  -4   7  -5   41.80    3.60
  -5  -7  -5   38.90  209.38
  -5  -7  -5   35.30    5.50
  -5  -7  -5   41.30    3.90
   5   7   5   38.30    5.40
  -5   7  -5   44.90    3.60
  -5   7  -5  -31.80  184.88
  -6  -7  -5  101.59    7.60
   6   7   5   86.29    9.20
  -6   7  -5   96.29    7.30
  -7  -7  -5   30.00    4.50
   7   7   5   28.10    5.30
   8  -7   5   60.99    4.90
   9  -8  -5    1.00    1.50
   9   8  -5    1.80    0.70
   8  -8  -5   10.40    2.40
   8   8  -5    6.90    1.10
  -7  -8   5    5.80    3.40
   7  -8  -5    4.40    1.20
   7  -8  -5    3.90    1.80
   7   8  -5    4.30    2.30
   7   8  -5    3.00    1.00
  -6  -8   5    7.20    2.70
   6  -8  -5    6.10    2.20
   6  -8  -5    5.60    2.20
   6  -8  -5    4.60    1.40
  -6   8   5    7.20    1.40
   6   8  -5    3.60    2.30
   6   8  -5    5.20    1.30
   5  -8  -5   21.50    7.30
   5  -8  -5    8.20    3.20
   5  -8  -5   17.10    2.60
   5  -8  -5   11.40    2.90
  -5  -8   5   12.10    2.90
   5   8  -5   14.50    2.20
  -5   8   5   15.10    2.30
   4  -8  -5   12.80    5.00
   4  -8  -5   10.70    2.70
  -4  -8   5   17.30    3.40
   4  -8  -5   11.20    3.00
   4   8  -5   13.60    3.40
   4   8  -5   13.60    2.50
   4   8  -5   15.10    2.20
   3  -8  -5   13.40   67.49
   3  -8  -5   16.80    3.60
  -3  -8   5   18.50    3.60
   3  -8  -5   10.30    2.80
  -3  -8   5   14.70    2.10
   3   8  -5   14.10    2.30
   3   8  -5   16.40    4.50
   3   8  -5   16.20    2.20
   2  -8  -5   43.30    5.10
   2  -8  -5   31.90    4.80
   2  -8  -5   10.00   63.69
   2   8  -5   33.30    5.00
  -2   8   5   30.20    5.10
   2   8  -5   37.00    3.50
   1  -8  -5   84.39    8.10
   1  -8  -5  103.59    9.10
   1  -8  -5   17.40   66.49
   1  -8  -5  104.59    7.40
   1  -8  -5   88.79    9.50
   1   8  -5   81.09    7.10
   1   8  -5   82.99    8.70
  -1   8   5   79.59    8.70
   0  -8  -5  133.49    9.70
   0  -8  -5    7.00   75.19
   0  -8  -5  133.39   11.40
   0  -8  -5  105.69   10.30
   0  -8  -5  136.59   11.70
   0   8  -5  108.59   11.00
   0   8   5  109.79   11.00
   0   8  -5  139.69    9.60
   0   8  -5  118.69    9.40
  -1  -8  -5  -20.10  103.49
  -1   8  -5  -54.49   76.69
  -2  -8  -5   -3.30   96.69
  -2  -8  -5   72.69    7.70
   2   8   5   65.59    7.60
  -2   8  -5   76.79    7.40
  -2   8  -5  122.79   87.09
  -2   8  -5   71.69    5.90
  -3  -8  -5  101.79   11.50
  -3  -8  -5   13.80  115.49
  -3  -8  -5  130.99    9.50
  -3   8  -5  -22.40   99.79
  -3   8  -5  129.19    9.30
   3   8   5  116.69   11.20
  -3   8  -5  126.09   10.60
  -4  -8  -5 -187.18  168.78
  -4  -8  -5   69.49    7.10
  -4  -8  -5   53.59    6.40
  -4   8  -5  116.09  149.79
  -5  -8  -5   29.20    3.00
  -5   8  -5   32.60    2.60
   5   8   5   26.10    2.70
   5   8   5   24.90    4.40
  -6  -8  -5   25.40    4.30
  -6  -8  -5   36.60    3.10
   7  -8   5   39.00    3.40
   8  -9  -5   20.30    2.00
   8   9  -5   18.10    1.70
   7  -9  -5   32.20    2.90
   7  -9  -5   27.40    3.90
  -7  -9   5   34.60    2.90
   7   9  -5   27.90    2.60
   6  -9  -5    9.60    2.50
   6   9  -5    9.70    2.30
   6   9  -5   10.50    1.50
   5  -9  -5   10.80    2.80
  -5  -9   5   14.60    2.40
   5  -9  -5   18.90    3.20
  -5   9   5   17.40    2.20
   5   9  -5   16.30    3.30
   5   9  -5   17.90    2.00
   4  -9  -5   36.70    4.90
  -4  -9   5   42.30    3.90
   4   9  -5   35.30    5.30
   4   9  -5   32.20    3.40
  -4   9   5   43.30    3.80
   4   9  -5   44.30    3.60
   3  -9  -5   29.10    4.20
   3  -9  -5   32.20    4.40
   3  -9  -5  112.29   88.99
   3   9  -5   30.60    3.00
  -3   9   5   29.00    3.30
   3   9  -5   24.40    2.90
   3   9  -5   22.80    4.40
   2  -9  -5   17.80    3.20
   2  -9  -5   28.10   75.99
   2  -9  -5   22.60    3.70
   2   9  -5   14.80    3.10
   2   9  -5   19.60    2.50
   2   9  -5   20.30    2.50
  -2   9   5   17.40    3.40
   1  -9  -5   22.20    3.90
   1  -9  -5   46.80   84.39
   1  -9  -5   18.10    3.40
   1   9  -5   26.90    2.80
   1   9  -5   24.80    2.70
   1   9  -5   19.40    3.80
  -1   9   5   23.90    4.10
   0  -9  -5   42.90    5.10
   0  -9  -5   32.80    4.80
   0  -9  -5  -49.90   87.69
   0   9  -5   34.30    4.80
   0   9  -5    0.30   78.79
   0   9   5   31.20    5.00
  -1  -9  -5   14.50  121.69
  -1  -9  -5    7.50    2.60
  -1  -9  -5    6.20    1.50
  -1   9  -5   56.89  106.99
  -1   9  -5    8.90    1.60
   1   9   5    3.00    2.30
  -2  -9  -5  -31.00  151.08
  -2  -9  -5   18.90    3.30
  -2   9  -5  -35.80  123.19
  -3  -9  -5   25.70    2.70
  -3  -9  -5   17.80    3.60
  -3   9  -5   20.50    3.90
   3   9   5   19.40    3.80
  -3   9  -5   25.60    2.40
  -4  -9  -5   14.00    3.20
   4  -9   5   22.40    2.60
  -4  -9  -5   24.60    2.80
   4   9   5   20.10    2.60
  -4   9  -5   20.20    2.10
  -5  -9  -5    5.90    2.00
  -5  -9  -5    9.90    1.60
   5   9   5    9.70    1.40
   5   9   5    7.90    2.00
   6  -9   5   23.00    2.30
   6 -10  -5   50.59    3.90
   6  10  -5   43.40    3.80
   5 -10  -5   42.80    3.60
  -5  10   5   42.30    3.40
   5  10  -5   35.10    3.10
   5  10  -5   30.60    4.30
   4 -10  -5   35.70    4.40
   4  10  -5   33.40    2.80
   4  10  -5   31.00    2.90
   3 -10  -5   44.60    4.90
   3 -10  -5   48.10    6.90
   3  10  -5   40.30    3.50
   3  10  -5   40.00    3.70
   3  10  -5   41.10    5.00
   2  10  -5   55.59    7.70
  -2  10   5   60.19    6.90
   2  10  -5   55.99    5.00
  -2  10   5   72.19    5.20
   2  10  -5   61.99    5.00
   1 -10  -5   34.60    5.20
   1 -10  -5   42.80    3.70
   1 -10  -5   36.10    4.50
  -1  10   5   40.70    3.70
   0 -10  -5   17.20    3.60
   0 -10  -5   24.30    2.60
   0 -10  -5   21.20    3.40
   0  10  -5   17.20    3.50
   0  10   5   24.40    2.50
   0  10   5   19.70    3.80
  -1 -10  -5    6.00    2.40
  -1 -10  -5   11.40    3.60
   1  10   5    5.10    2.10
  -1  10  -5    8.60    1.30
  -1  10  -5    6.20    2.10
  -2 -10  -5    7.30    1.90
  -2 -10  -5    8.50    1.60
  -2  10  -5   12.60    3.20
   2  10   5   10.30    1.40
  -2  10  -5    9.80    1.30
   2  10   5    5.60    2.10
  -3 -10  -5    3.80    1.60
  -3 -10  -5    4.60    1.00
   3 -10   5    8.30    1.30
   3  10   5    3.00    1.60
   3  10   5    6.40    1.00
  -3  10  -5    5.70    0.80
  -4 -10  -5    1.10    1.20
   4 -10   5    2.00    0.90
  -4 -10  -5    4.60    0.90
  -4  10  -5    3.20    0.70
   4  10   5    3.30    1.50
   4  10   5    3.30    0.70
   5 -10   5    2.30    0.80
  -5 -10  -5    1.30    0.80
  -5 -10  -5    0.20    0.60
   4 -11  -5   19.50    2.00
  -4  11   5   15.70    1.90
   3  11  -5    7.80    3.70
   3  11  -5   10.70    1.20
   2  11  -5   27.80    3.80
   2  11  -5   29.70    2.50
   1 -11  -5   27.90    2.80
  -1  11   5   29.70    2.70
   1  11  -5   30.70    2.60
   0 -11  -5   10.00    2.20
   0 -11  -5   13.40    1.80
   0  11   5   16.00    1.80
   0  11  -5   14.80    1.60
  -1 -11  -5   12.90    1.70
   1  11   5   13.70    1.60
  -1  11  -5   12.70    1.50
   2 -11   5   20.20    2.00
  -2 -11  -5   21.60    2.00
  -2  11  -5   21.60    1.90
   2  11   5   19.60    1.90
  12   0  -6   75.79    5.90
  12   0  -6   74.89    6.00
  11   0  -6  179.18   13.30
  11   0  -6  174.58   13.20
  11   0  -6  175.58   14.80
  10   0  -6  577.34   46.80
  10   0  -6  632.34   44.90
  10   0  -6  654.23   45.10
   9   0  -6  436.66   30.40
   9   0  -6  390.76   28.50
   9   0  -6  351.06   28.60
   8   0  -6  368.16   25.70
   8   0  -6  327.27   26.20
   8   0  -6  367.66   27.30
   8   0  -6  342.77   25.80
   7   0  -6  790.02   57.09
   7   0  -6  758.22   55.69
   6   0  -6  433.16   30.70
   6   0  -6  402.56   31.80
   6   0  -6  431.36   30.50
   5   0  -6  151.08   12.90
   5   0  -6  171.38   12.20
   5   0  -6  152.28   11.70
   5   0  -6  158.98   12.40
   4   0  -6  323.17   24.00
   1   0  -6  211.38   16.20
   0   0  -6   -0.10   39.20
  -1   0  -6  446.76   88.99
  -1   0  -6  521.55   37.70
  -1   0  -6  507.35   50.39
  -2   0  -6  114.99    8.60
  -2   0  -6  123.99   29.20
  -3   0  -6   58.29    4.50
  -3   0  -6   -5.90   31.50
  -4   0  -6   35.60    3.10
  -4   0  -6   64.59   55.99
  -4   0  -6   32.70    5.30
   5   0   6  144.29   10.40
  -5   0  -6  124.79   12.30
  -5   0  -6  140.19   10.30
  -6   0  -6  -35.50   82.29
  -6   0  -6    2.70    2.30
  -7   0  -6   25.80    5.40
  -7   0  -6   19.30  120.19
  -8   0  -6    4.50    2.10
   8   0   6    7.50    1.50
  -9   0  -6    0.00    1.80
  12  -1  -6   19.00    2.30
  12  -1  -6   18.00    2.20
  12  -1  -6   18.20    3.20
  12   1  -6   19.90    2.20
  12   1  -6   20.40    2.30
  11  -1  -6   69.19    6.70
  11  -1  -6   53.79    5.20
  11  -1  -6   63.39    5.40
  11   1  -6   61.19    6.20
  11   1  -6   61.59    5.30
  11   1  -6   65.29    5.20
  10  -1  -6  209.88   16.40
  10  -1  -6  231.18   18.10
  10  -1  -6  204.78   16.20
  10   1  -6  228.88   16.20
  10   1  -6  188.38   17.50
  10   1  -6  244.08   16.40
   9  -1  -6   10.00    3.40
   9  -1  -6   10.40    1.90
   9  -1  -6    7.80    1.90
   9  -1  -6    6.60    2.40
   9   1  -6    7.90    1.80
   9   1  -6   10.70    1.90
   9   1  -6    9.00    2.70
   8  -1  -6   38.50    4.50
   8  -1  -6   30.30    5.00
   8  -1  -6   36.30    3.60
   8  -1  -6   27.60    3.60
   8   1  -6   35.00    3.70
   8   1  -6   29.60    4.50
   7  -1  -6   68.79    8.80
   7  -1  -6   77.89    6.60
   7   1  -6   59.69    6.90
   7   1  -6   75.49    6.10
   6  -1  -6  186.28   13.10
   6  -1  -6  157.18   13.80
   6  -1  -6  164.38   12.50
   6   1  -6  141.79   13.50
   6   1  -6  176.28   12.50
   6   1  -6  177.08   13.00
   6   1  -6  170.08   12.60
   5  -1  -6  133.69   11.20
   5  -1  -6  130.99   12.40
   5  -1  -6  160.18   11.20
   5   1  -6  140.79   11.00
   5   1  -6  137.29   11.30
   5   1  -6  140.29   10.60
   5   1  -6  151.78   11.00
   4  -1  -6   96.49    7.50
   4  -1  -6   90.69    7.70
   4   1  -6   95.29    7.80
   4   1  -6   85.49    7.70
   3  -1  -6 1122.79   85.89
   3  -1  -6 1305.67   86.39
   3   1  -6 1171.38   85.79
   2  -1  -6  255.87   19.30
   1  -1  -6  695.53   52.29
   1   1  -6  745.63   52.49
   0  -1  -6  888.81   86.99
   0  -1  -6  959.20   72.99
   0   1  -6  879.01   83.09
   0   1  -6  894.81   72.19
  -1  -1  -6 1386.96   98.49
  -1   1  -6 1324.67   98.49
  -1   1  -6 1390.66  107.19
  -2  -1  -6  139.59   10.30
  -2  -1  -6  125.59   33.20
  -2   1  -6  160.68   35.30
  -2   1  -6  138.29   10.30
  -3  -1  -6  138.09    9.90
  -3  -1  -6   66.39   39.20
  -3   1  -6  131.69    9.90
  -4  -1  -6   30.50   76.09
   4  -1   6   65.89    5.90
  -4  -1  -6   80.79    7.90
  -4  -1  -6   71.79    5.80
  -4   1  -6   82.59    7.70
  -4   1  -6   30.70   79.89
  -5  -1  -6   35.30    6.20
  -5  -1  -6  -12.00   60.09
  -5  -1  -6   38.20    3.30
   5  -1   6   40.20    4.50
  -5   1  -6   30.70    3.10
  -5   1  -6   38.20    4.90
  -5   1  -6  -25.00   63.49
  -6  -1  -6   19.50    4.10
  -6  -1  -6   25.60    2.80
   6  -1   6   19.90    2.60
  -6   1  -6   14.60   88.89
  -6   1  -6   24.20    2.50
   7  -1   6    2.30    1.60
  -7  -1  -6   -1.40  115.59
  -7  -1  -6    1.70    2.20
  -7   1  -6   24.40  123.89
  -7   1  -6    1.00    2.40
   7   1   6    0.50    3.80
  -8  -1  -6   12.70    3.60
  -9  -1  -6    8.70    2.40
  12  -2  -6    7.90    2.20
  12  -2  -6    7.30    1.10
  12  -2  -6    9.90    1.60
  12   2  -6    6.30    1.20
  11  -2  -6   31.40    3.60
  11  -2  -6   26.70    4.20
  11  -2  -6   22.50    2.90
  11   2  -6   29.90    2.90
  11   2  -6   30.00    3.00
  10  -2  -6   99.59    9.50
  10  -2  -6   88.19    7.80
  10   2  -6   85.49    8.70
  10   2  -6  101.99    7.70
  10   2  -6  105.79    7.80
   9  -2  -6   35.40    3.80
   9  -2  -6   36.80    4.00
   9  -2  -6   39.60    5.40
   9   2  -6   38.90    3.80
   9   2  -6   40.80    3.80
   9   2  -6   30.90    4.50
   8  -2  -6   24.40    3.00
   8  -2  -6   19.20    3.80
   8  -2  -6   25.90    4.50
   8   2  -6   26.10    3.00
   8   2  -6   24.60    3.00
   8   2  -6   21.90    3.70
   7  -2  -6   45.40    4.00
   7  -2  -6   43.00    5.50
   7   2  -6   34.90    3.90
   7   2  -6   43.50    4.00
   6  -2  -6    2.00    1.60
   6  -2  -6    3.00    1.10
   6  -2  -6    1.50    1.90
   6  -2  -6    1.10    1.60
   6   2  -6    2.40    1.00
   6   2  -6    4.30    1.10
   6   2  -6    2.20    1.80
   5  -2  -6   26.90    2.60
   5  -2  -6   33.40    4.20
   5   2  -6   21.20    3.30
   4  -2  -6  160.58   13.00
   4   2  -6  145.09   12.50
   4   2  -6  168.38   11.80
   3  -2  -6  461.45   35.30
   3  -2  -6  492.65   35.20
   2  -2  -6  301.57   22.50
   2   2  -6  295.87   22.60
   1  -2  -6  187.58   14.60
   0  -2  -6  139.19   11.00
   0  -2  -6  189.38   27.60
   0   2  -6  231.48   52.79
   0   2  -6  207.98   32.60
   0   2  -6  144.39   11.10
  -1  -2  -6  520.75   52.39
  -1  -2  -6  500.35   37.10
  -1   2  -6  491.35   53.99
  -1   2  -6  500.45   37.10
  -1   2  -6  448.46   97.29
  -2  -2  -6  469.25   32.00
  -2  -2  -6  402.96   30.70
  -2   2  -6  420.26   31.90
  -2   2  -6  360.66   56.69
  -3  -2  -6  196.48   14.20
  -3   2  -6  127.89   49.00
  -4  -2  -6   59.19    4.60
  -4  -2  -6   19.00   47.40
  -4  -2  -6   61.49    6.90
  -4   2  -6   47.90    4.50
  -4   2  -6  -54.79   55.89
  -4   2  -6   60.49    6.20
   5  -2   6   60.69    5.20
  -5  -2  -6   72.49   60.89
  -5  -2  -6   63.89    7.40
  -5  -2  -6   64.09    5.20
  -5   2  -6   63.89    6.90
  -5   2  -6   11.10   75.79
  -5   2  -6   59.09    5.00
   6  -2   6    1.80    1.20
  -6  -2  -6  -95.39   85.29
  -6  -2  -6    3.70    1.60
  -6  -2  -6    1.60    2.20
   6   2   6    0.90    2.20
  -6   2  -6    2.90    1.30
  -6   2  -6  -42.30   97.49
  -7  -2  -6    6.90  134.49
   7  -2   6   56.39    4.90
  -7   2  -6  234.98  136.99
  -8  -2  -6   12.40    3.20
   8  -2   6   18.50    2.30
  -9  -2  -6    7.00    2.50
   9  -2   6   11.10    1.70
 -10  -2  -6    0.30    1.20
  12  -3  -6    1.90    0.80
  12  -3  -6    1.20    1.30
  12  -3  -6    1.40    1.30
  12   3  -6    3.30    0.80
  12   3  -6    2.80    0.80
  11  -3  -6    9.40    1.60
  11  -3  -6    8.00    2.60
  11  -3  -6    6.90    1.40
  11   3  -6    9.90    1.40
  11   3  -6    8.60    1.40
  10  -3  -6   43.00    4.50
  10  -3  -6   49.90    4.40
  10  -3  -6   43.60    6.10
  10   3  -6   52.19    4.50
  10   3  -6   52.09    4.40
   9  -3  -6   30.40    4.40
   9  -3  -6   33.20    6.50
   9  -3  -6   34.70    3.80
   9   3  -6   29.20    4.90
   8  -3  -6   73.29    7.40
   8  -3  -6   82.79    6.60
   8   3  -6   90.69    6.70
   8   3  -6   69.89    7.50
   7  -3  -6   38.40    5.60
   7  -3  -6   39.30    5.00
   7  -3  -6   48.70    4.10
   7   3  -6   38.20    4.10
   7   3  -6   50.19    4.10
   6  -3  -6  131.29   12.10
   6  -3  -6  142.69   10.40
   6  -3  -6  135.89   11.00
   6   3  -6  139.99   10.40
   6   3  -6  129.39   10.20
   5  -3  -6  176.28   14.70
   5  -3  -6  176.78   13.20
   5   3  -6  172.58   13.20
   5   3  -6  187.68   13.30
   4  -3  -6  228.48   16.20
   4  -3  -6  185.08   14.60
   4  -3  -6  204.08   14.70
   4   3  -6  205.08   14.70
   4   3  -6  179.78   14.50
   4   3  -6  197.48   15.80
   3  -3  -6  480.85   35.20
   3  -3  -6  522.25   35.50
   3  -3  -6  494.55   35.10
   3   3  -6  471.85   35.10
   3   3  -6  471.25   35.60
   2  -3  -6   82.29    6.50
   2  -3  -6   91.79    7.00
   2  -3  -6   96.79    7.90
   2   3  -6   78.59    6.40
   2   3  -6   78.99    6.40
   1  -3  -6   23.50    4.20
   1  -3  -6   29.70    2.70
   1  -3  -6   27.90    3.70
   1  -3  -6   41.90   21.50
   1   3  -6   47.00   43.80
   1   3  -6   30.10    2.60
   1   3  -6   29.00    2.60
   0  -3  -6   42.40   22.60
   0   3  -6 -103.69   75.89
   0   3  -6   15.30   26.40
  -1  -3  -6  168.18   12.40
  -1  -3  -6  174.78   14.10
  -1   3  -6  131.39   36.20
  -1   3  -6   23.20  147.09
  -1   3  -6  154.38   12.90
  -1   3  -6  177.38   13.90
  -1   3  -6  170.88   12.40
  -2  -3  -6  137.99   10.10
  -2   3  -6   93.29   41.80
  -2   3  -6  140.59   10.20
  -2   3  -6  129.09   10.20
  -3  -3  -6  480.15   36.10
  -3  -3  -6  513.05   38.30
  -3   3  -6  479.95   36.20
  -3   3  -6  538.05   37.80
  -4  -3  -6  143.29   10.60
  -4   3  -6  129.29   10.50
  -4   3  -6    8.90   67.39
  -4   3  -6  153.38   12.20
   5  -3   6  255.77   17.30
  -5  -3  -6  239.08   19.60
  -5  -3  -6  236.38   17.10
  -5   3  -6  239.48   18.80
   5   3   6  216.08   18.90
  -5   3  -6  211.98   17.00
  -5   3  -6   51.69   89.69
  -6  -3  -6   46.60    4.60
  -6  -3  -6   61.09    7.00
  -6  -3  -6  140.99  153.18
  -6   3  -6   48.60    4.30
  -6   3  -6  -61.49  193.08
  -7  -3  -6 -133.39  152.68
  -7   3  -6  -47.90  172.68
   8  -3   6   43.90    3.90
   9  -3   6   27.40    2.60
  12  -4  -6    1.60    1.20
  12  -4  -6    1.40    1.10
  12   4  -6    2.40    0.70
  11  -4  -6    7.20    2.10
 -11  -4   6    5.10    1.80
  11  -4  -6    7.30    1.40
  11   4  -6    7.10    1.30
  11   4  -6    6.60    1.20
  10  -4  -6    7.10    2.40
  10  -4  -6    5.80    3.00
  -9  -4   6   27.80    4.00
   9  -4  -6   29.10    3.40
   9  -4  -6   24.80    3.80
   9  -4  -6   36.00    5.30
   9   4  -6   34.50    3.30
  -8  -4   6   76.09    7.00
   8  -4  -6   81.39    6.60
   7  -4  -6   31.60    4.70
  -7  -4   6   30.70    4.10
   7  -4  -6   43.60    3.80
   7  -4  -6   41.70    5.50
   7   4  -6   39.70    3.70
  -6  -4   6  122.09    9.50
   6  -4  -6  114.09   10.10
   6  -4  -6  123.69   10.80
   6   4  -6  103.79   10.00
   6   4  -6  110.49    8.90
   6   4  -6  117.69    8.90
   5  -4  -6  221.88   15.50
  -5  -4   6  211.68   15.80
   5  -4  -6  188.78   17.00
   5  -4  -6  211.98   16.00
   5   4  -6  212.98   15.40
   5   4  -6  202.78   15.50
   4  -4  -6  209.18   16.10
   4  -4  -6  205.58   14.60
   4  -4  -6  191.68   14.50
   4  -4  -6  203.28   15.00
   4   4  -6  187.38   14.60
   4   4  -6  185.48   14.40
  -3  -4   6  148.79   10.60
   3  -4  -6  120.69   10.00
   3  -4  -6  137.69   10.60
   3  -4  -6  142.59   11.50
   3  -4  -6  120.59   10.00
   3   4  -6  140.89   11.80
   3   4  -6  130.29   10.00
   3   4  -6  132.79   10.00
   2  -4  -6   36.50   21.90
   2  -4  -6   61.49    5.50
   2  -4  -6   63.79    6.50
   2  -4  -6   67.59    5.80
   2  -4  -6   64.99    5.20
   2   4  -6   65.79    5.10
   2   4  -6   61.49    5.10
   1  -4  -6   17.90   25.00
   1   4  -6 -131.19   87.99
   1   4  -6   -1.80   27.20
   0  -4  -6   23.90   22.30
   0   4  -6    2.70   31.00
   0   4  -6   98.39  113.59
  -1  -4  -6   21.70    2.80
  -1  -4  -6   24.80    2.70
  -1  -4  -6   24.60    3.90
  -1  -4  -6    6.60   30.20
  -1  -4  -6   30.70    3.70
  -1   4  -6   24.10    5.30
  -1   4  -6   26.10    2.60
  -1   4  -6   28.80    2.70
  -1   4  -6   14.70   38.10
  -2  -4  -6  181.08   13.70
  -2  -4  -6  190.18   15.10
  -2  -4  -6  177.28   13.10
  -2   4  -6  198.78   15.00
  -2   4  -6  161.98   13.10
  -2   4  -6  159.58   13.00
  -2   4  -6   81.39   64.89
  -3  -4  -6   34.00   45.80
  -3  -4  -6   79.19    9.90
  -3  -4  -6   86.49    6.50
  -3   4  -6   74.29    6.50
  -3   4  -6   78.49    8.00
  -3   4  -6   49.10   60.09
  -4  -4  -6   29.60   57.89
  -4   4  -6 -137.99   76.49
  -5  -4  -6  103.19   10.10
   5  -4   6   92.59    7.60
  -5  -4  -6  -64.69   74.99
  -5  -4  -6  105.89    7.60
  -5   4  -6   80.69  103.19
  -5   4  -6   85.29    9.10
  -5   4  -6   98.79    7.30
   5   4   6   82.79    9.20
  -6  -4  -6   21.20    5.70
  -6  -4  -6  -50.69  105.49
  -6  -4  -6   17.60    2.60
  -6   4  -6   19.30    2.40
  -6   4  -6   76.49  128.39
   6   4   6   14.60    3.40
  -7   4  -6  -23.00  210.58
   7   4   6   21.30    4.10
   8  -4   6   23.20    2.50
   9  -4   6    9.00    1.40
  -9  -4  -6    5.60    2.10
  11  -5  -6    0.90    1.20
  11  -5  -6    1.50    0.90
  11   5  -6    1.00    0.70
  10  -5  -6    2.90    2.00
  10  -5  -6    4.90    1.20
  10   5  -6    4.40    1.10
   9  -5  -6   27.00    4.50
   9  -5  -6   28.00    4.50
   9  -5  -6   32.70    3.40
   9   5  -6   38.50    3.50
   9   5  -6   36.10    3.30
  -8  -5   6   73.79    8.10
   8  -5  -6   64.89    5.90
   8  -5  -6   71.89    7.50
   8   5  -6   62.99    5.80
   8   5  -6   71.19    5.70
   7  -5  -6  136.99   10.40
  -7  -5   6  138.49   10.90
   7   5  -6  133.69   10.30
   7   5  -6  132.09   10.50
   6  -5  -6  162.48   14.00
   6  -5  -6  141.99   12.60
  -6  -5   6  171.58   12.40
   6   5  -6  159.98   11.90
   6   5  -6  167.58   12.10
   6   5  -6  141.79   13.40
   5  -5  -6   97.99    9.40
   5  -5  -6  103.39    8.50
  -5  -5   6  103.09    8.20
   5   5  -6   90.99    7.70
   4  -5  -6  175.98   13.40
  -4  -5   6  184.88   13.20
   4  -5  -6  165.68   15.10
   4   5  -6  159.38   12.60
   4   5  -6  186.18   13.40
  -4   5   6  165.88   14.00
   4   5  -6  153.48   14.50
   3  -5  -6   56.79    6.00
   3  -5  -6   26.40   27.90
   3  -5  -6   54.99    4.70
  -3  -5   6   52.69    4.90
   3  -5  -6   57.09    5.40
   3   5  -6   52.59    4.50
   3   5  -6   66.59    6.80
   3   5  -6   54.89    4.70
  -3   5   6   47.20    6.70
   2  -5  -6    1.70   41.70
   2  -5  -6   41.30    4.00
   2  -5  -6   49.00    5.30
   2  -5  -6   41.00    4.00
   2  -5  -6   48.70    4.80
   2   5  -6   47.10    4.00
  -2   5   6   36.40    7.30
   2   5  -6   45.30    3.80
   2   5  -6  116.69   75.49
   2   5  -6   12.00   47.00
   1  -5  -6   54.79    4.60
   1  -5  -6   47.30    4.60
   1  -5  -6   58.79    5.90
   1   5  -6  -89.39  170.48
   1   5  -6   55.39    4.60
  -1   5   6   53.99    6.30
   1   5  -6   10.90   53.09
   1   5  -6   51.39    4.30
   0  -5  -6   18.30    2.40
   0  -5  -6  -37.40   43.90
   0  -5  -6   14.50    2.60
   0  -5  -6   16.90    3.30
   0   5  -6   21.00    2.30
   0   5  -6   15.10    3.30
   0   5  -6   -9.30   40.00
   0   5   6   19.30    3.60
   0   5  -6   16.70    2.00
  -1  -5  -6   28.90    3.30
  -1  -5  -6   29.10    4.20
  -1  -5  -6   30.40    4.30
  -1  -5  -6  -10.30   32.70
  -1  -5  -6   30.80    3.00
  -1   5  -6   27.80    2.90
  -1   5  -6   10.30   44.80
   1   5   6   35.10    5.00
  -1   5  -6   25.40    4.40
  -1   5  -6   24.00    2.70
  -2  -5  -6   24.40    4.30
  -2  -5  -6   24.40    3.30
  -2  -5  -6  -10.20   41.50
  -2  -5  -6   22.00    2.90
  -2  -5  -6   30.20    4.40
   2   5   6   30.40    5.00
  -2   5  -6   22.00    2.70
  -2   5  -6   31.10    4.50
  -2   5  -6   13.00   54.19
  -3  -5  -6   29.30    4.90
  -3  -5  -6  -27.60   51.69
  -3  -5  -6   25.70    3.20
  -3  -5  -6   21.50    3.90
  -3   5  -6   30.30    4.60
  -3   5  -6   27.00    3.00
  -3   5  -6   45.10   68.29
   3   5   6   25.80    4.80
  -4  -5  -6  -41.50   66.19
  -4  -5  -6    9.60    3.40
   4   5   6   13.80    3.60
  -4   5  -6   28.60   87.89
  -4   5  -6    9.80    2.60
  -5  -5  -6   46.60    6.60
  -5  -5  -6  -55.19   89.49
   5  -5   6   46.10    4.40
   5   5   6   38.40    5.70
  -5   5  -6   52.79    4.10
  -5   5  -6  143.69  118.59
  -6  -5  -6  -25.70  178.98
  -6   5  -6  -70.79  158.18
  -7  -5  -6   18.60    4.20
   7   5   6   20.50    4.10
   8  -5   6    6.20    1.20
  -8  -5  -6    3.30    2.20
   9  -5   6    0.40    0.70
  -9  -5  -6    1.10    1.40
  11  -6  -6   -0.60    0.90
  11  -6  -6    0.70    0.90
  11   6  -6    0.80    0.60
  10  -6  -6    0.90    0.90
  10  -6  -6    0.80    1.30
  10   6  -6    1.20    0.80
   9  -6  -6    6.10    2.50
   9  -6  -6    5.90    2.40
   9  -6  -6    8.10    1.50
   9   6  -6    9.00    1.40
  -8  -6   6   37.40    4.80
   8  -6  -6   48.30    5.30
   8  -6  -6   36.30    5.10
   8   6  -6   44.50    3.90
   7  -6  -6  124.89   12.00
   7  -6  -6  138.09   11.90
   7   6  -6  129.69   10.00
   7   6  -6  122.69   11.30
   6  -6  -6  160.98   11.00
   6  -6  -6  132.19   12.40
   6  -6  -6  130.79   11.60
   6   6  -6  146.49   13.50
   6   6  -6  135.69   10.80
  -5  -6   6   90.39    7.80
   5  -6  -6   89.89    7.00
   5  -6  -6   79.19    7.60
   5   6  -6   83.09    6.90
   4  -6  -6   64.99    7.10
   4   6  -6   64.59    5.40
   4   6  -6   64.39    7.80
   4   6  -6   69.29    5.50
   3  -6  -6   32.60    4.20
   3  -6  -6   29.40    3.40
   3  -6  -6   12.20   35.20
   3  -6  -6   30.50    3.50
   3   6  -6   36.90    3.50
   3   6  -6   30.80    3.20
   2  -6  -6    3.10    1.30
   2  -6  -6    3.40    1.60
   2  -6  -6    2.70    1.80
   2  -6  -6    8.40   30.80
   2   6  -6    6.20    1.40
  -2   6   6    4.60    2.50
   2   6  -6    3.40    1.20
   2   6  -6    4.90    2.30
   1  -6  -6   24.10   37.20
   1  -6  -6    8.40    2.60
   1  -6  -6   13.50    1.90
   1  -6  -6    6.70    2.80
   1   6  -6   11.40    1.70
   1   6  -6   11.30    3.10
   1   6  -6   11.30    1.70
  -1   6   6    7.20    3.00
   1   6  -6   46.70   42.40
   0  -6  -6   17.70    3.50
   0  -6  -6   22.10    2.70
   0  -6  -6   -8.60   43.70
   0  -6  -6   18.20    2.80
   0   6  -6   19.30   48.90
   0   6  -6   20.20    2.20
   0   6  -6   16.10    3.30
   0   6   6   14.60    3.30
   0   6  -6   22.40    2.50
  -1  -6  -6    4.30    2.30
  -1  -6  -6    6.80    1.60
  -1  -6  -6    5.80    1.60
  -1  -6  -6   14.60   51.29
  -1   6  -6    7.50    1.40
  -1   6  -6   -3.80   52.89
  -1   6  -6    5.60    1.30
   1   6   6    4.40    2.40
  -1   6  -6    8.90    2.70
  -2  -6  -6   84.19    8.10
  -2  -6  -6   71.89    6.40
  -2  -6  -6   85.09    6.30
  -2  -6  -6   70.69    7.40
  -2  -6  -6   15.30   48.10
  -2   6  -6   75.79    6.10
   2   6   6   71.49    8.00
  -2   6  -6   69.49    7.90
  -2   6  -6   67.79   63.89
  -3  -6  -6   -9.00   61.29
  -3   6  -6  -74.79   74.99
   3   6   6    5.20    2.70
  -4  -6  -6   94.39    9.50
  -4  -6  -6  166.58   81.69
   4   6   6   76.09    8.90
  -4   6  -6   87.29    8.40
  -4   6  -6   -3.40   99.79
  -4   6  -6  101.09    7.20
  -5  -6  -6   42.50    6.40
   5  -6   6   46.90    4.30
  -5  -6  -6   53.99  118.19
  -5   6  -6   45.20    3.80
  -5   6  -6  -84.29  129.79
   6  -6   6    0.10    1.00
  -6  -6  -6    0.30    1.80
   6   6   6    2.30    2.10
  -6   6  -6    1.00    1.30
  -7  -6  -6    4.70    2.20
   7  -6   6    6.80    1.30
   7   6   6    1.60    2.60
  -8  -6  -6    2.60    1.70
   8  -6   6    2.60    0.80
  10  -7  -6   -0.50    0.70
  10  -7  -6    0.90    1.20
  10   7  -6    0.30    0.50
   9  -7  -6    0.60    0.90
   9  -7  -6    1.00    1.20
   9   7  -6    0.90    0.70
   8  -7  -6    3.90    2.00
   8  -7  -6    4.60    1.20
   8  -7  -6    3.00    2.30
   8   7  -6    3.70    1.10
   7  -7  -6   39.60    5.50
   7  -7  -6   55.09    4.30
   7  -7  -6   43.70    5.60
  -7  -7   6   47.40    5.70
   7   7  -6   46.80    6.50
   7   7  -6   47.00    4.10
   6  -7  -6    8.70    2.60
  -6  -7   6   11.00    2.90
   6  -7  -6    9.10    1.80
   6  -7  -6    8.00    2.50
   6   7  -6    9.00    2.70
   6   7  -6    8.30    1.50
   5  -7  -6   13.60    3.10
   5   7  -6   17.60    3.70
   5   7  -6   17.20    2.40
   5   7  -6   16.10    2.60
   4  -7  -6    9.20    2.40
  -4  -7   6    3.60    3.30
   4  -7  -6    6.60    2.50
   4  -7  -6   12.90    4.40
   4  -7  -6    7.30    1.70
   4   7  -6    3.90    2.60
   4   7  -6    5.20    1.30
   4   7  -6    7.30    1.60
   3  -7  -6    3.50   42.80
   3  -7  -6    3.20    1.70
   3  -7  -6    0.50    2.00
  -3   7   6    2.30    2.50
   3   7  -6    3.30    1.20
   3   7  -6    3.40    1.30
   3   7  -6    0.10    1.90
   2  -7  -6   12.80    2.80
   2  -7  -6    2.30   42.10
   2  -7  -6    8.50    2.20
   2   7  -6   10.60    2.80
  -2   7   6    5.70    2.80
   1  -7  -6    4.60    2.20
   1  -7  -6   26.00   44.50
   1  -7  -6    8.00    1.70
  -1   7   6    6.80    2.80
   1   7  -6    4.20    2.00
   1   7  -6    9.50    1.70
   1   7  -6    6.00    1.30
   1   7  -6   -7.20   50.89
   0  -7  -6    4.70    1.70
   0  -7  -6    7.40    2.60
   0  -7  -6    3.40    2.10
   0  -7  -6   42.40   52.59
   0   7  -6    7.30    1.40
   0   7  -6    5.30    1.40
   0   7  -6   18.00   57.89
   0   7  -6    3.40    2.00
   0   7   6    3.80    2.40
  -1  -7  -6  -57.39   68.99
  -1   7  -6  -30.80   74.39
  -2  -7  -6  -44.80   92.59
  -2   7  -6  -20.20   75.09
  -3  -7  -6   25.10    5.30
  -3  -7  -6 -128.59   88.09
  -3  -7  -6   31.60    3.50
  -3   7  -6   27.10    4.30
  -3   7  -6   30.10    3.30
   3   7   6   28.90    4.70
  -3   7  -6  132.29   88.89
  -4  -7  -6   41.40  120.59
  -4   7  -6 -162.08  140.69
  -5  -7  -6    1.30    1.80
   5  -7   6    1.80    1.20
  -5   7  -6    0.00    0.70
   5   7   6   -1.00    1.50
   6  -7   6    2.30    1.00
  -6  -7  -6    1.50    1.80
   6   7   6    0.00    1.70
  -6   7  -6    2.80    1.00
   7  -7   6    0.70    0.80
  -7  -7  -6   -0.30    1.10
   9  -8  -6   14.00    2.50
  -9  -8   6   20.70    1.90
   9  -8  -6   19.50    1.90
   9   8  -6   17.80    1.70
   8  -8  -6   27.50    3.70
   8  -8  -6   31.90    2.90
   8   8  -6   29.10    2.60
   7  -8  -6   11.70    2.70
   7  -8  -6   15.80    2.10
   7   8  -6   10.90    3.00
   7   8  -6   15.60    1.90
   6  -8  -6   88.89    7.80
   6   8  -6   70.39    6.20
   6   8  -6   88.99    9.10
  -6   8   6   72.89    6.40
   5  -8  -6   20.30    3.60
  -5  -8   6   17.20    2.80
  -5   8   6   18.80    2.60
   5   8  -6   19.10    2.30
   5   8  -6   10.80    3.30
   5   8  -6   13.60    1.90
   4  -8  -6   22.30    3.80
   4  -8  -6   16.70    3.20
   4   8  -6   20.20    2.40
   4   8  -6   21.40    2.50
   4   8  -6   16.00    3.70
   3  -8  -6    3.40    1.60
   3  -8  -6   19.30   64.19
   3  -8  -6    7.20    3.10
   3  -8  -6    2.00    2.10
   3   8  -6    2.40    1.80
   3   8  -6    0.40    1.10
  -3   8   6   -0.20    2.50
   2  -8  -6   22.20    3.70
   2  -8  -6   36.10   58.19
   2  -8  -6   16.00    4.30
  -2   8   6   21.50    4.30
   2   8  -6   24.10    4.20
   2   8  -6   45.40   62.29
   2   8  -6   20.80    3.20
   1  -8  -6    3.10    2.50
   1  -8  -6    0.50    2.00
   1  -8  -6   12.30   58.09
   1  -8  -6    5.80    2.40
   1  -8  -6   10.70    5.70
   1   8  -6    0.20    1.30
   1   8  -6   -5.20   64.89
   1   8  -6   -0.10    1.70
   1   8  -6    1.10    1.60
  -1   8   6    1.70    2.00
   0  -8  -6   33.70   64.49
   0  -8  -6   23.10    3.70
   0  -8  -6   21.50    4.50
   0   8  -6   21.20    3.80
   0   8  -6   24.80    3.70
   0   8  -6   23.80    3.30
   0   8  -6  -21.50   69.09
   0   8   6   17.00    3.60
  -1  -8  -6   94.49   78.79
  -1   8  -6   17.20   72.99
  -2  -8  -6    1.20    2.50
  -2  -8  -6    2.40    2.00
  -2  -8  -6  -76.29   92.39
  -2  -8  -6    3.40    1.40
   2   8   6    0.60    1.90
  -2   8  -6 -147.09   92.49
  -2   8  -6    3.30    1.10
  -2   8  -6    4.00    2.00
  -3  -8  -6    5.70    3.10
  -3  -8  -6   68.49  133.29
  -3  -8  -6    8.00    2.60
  -3  -8  -6   11.00    1.70
  -3   8  -6   11.50    1.60
  -3   8  -6    7.00  119.49
   3   8   6    7.30    2.50
  -3   8  -6    8.20    2.50
  -4  -8  -6   13.30    3.20
  -4  -8  -6   18.30    2.70
   4   8   6   16.30    3.50
  -4   8  -6   14.60    1.80
  -5  -8  -6    2.20    1.60
   5   8   6   -0.30    1.60
   5   8   6    1.80    0.80
  -6  -8  -6    4.20    1.80
   6  -8   6    7.20    1.10
   8  -9  -6    1.00    1.70
   8  -9  -6    2.60    0.80
   8   9  -6    1.70    0.50
   7  -9  -6    5.00    1.00
   7  -9  -6    2.30    1.50
   7   9  -6    3.30    0.70
   6  -9  -6   18.40    3.00
   6  -9  -6   14.30    2.60
   6   9  -6   19.20    1.90
   6   9  -6   14.60    3.40
   5  -9  -6   32.90    4.30
   5  -9  -6   32.90    6.10
   5   9  -6   36.20    3.10
   5   9  -6   29.90    2.80
   5   9  -6   36.70    4.70
   4  -9  -6    8.30    3.10
   4  -9  -6    8.00    2.40
   4   9  -6    8.00    2.20
   4   9  -6    6.80    1.20
   4   9  -6    6.50    1.10
   3  -9  -6   17.10    3.30
   3  -9  -6   14.10    2.80
   3   9  -6   11.50    1.70
   3   9  -6   15.30    2.00
   3   9  -6   10.10    3.10
   2  -9  -6   55.09    5.70
   2  -9  -6   75.39  104.79
   2  -9  -6   41.90    5.40
   2   9  -6   36.60    5.30
   2   9  -6  -48.30  107.09
   2   9  -6   47.60    4.10
   2   9  -6   48.80    4.00
  -2   9   6   39.50    7.30
   1  -9  -6   15.70   99.69
   1  -9  -6   13.90    3.20
  -1   9   6   20.40    4.00
   1   9  -6  -94.89   90.19
   0  -9  -6   37.10    4.80
   0  -9  -6  154.48  109.79
   0  -9  -6   34.50    3.50
   0   9  -6    0.80  110.49
   0   9  -6   39.10    3.30
   0   9   6   31.30    4.70
   0   9  -6   27.90    4.40
  -1  -9  -6    6.70    3.80
  -1  -9  -6    9.90    2.70
  -1  -9  -6   12.80    1.80
  -1   9  -6    9.50    2.30
   1   9   6    6.40    2.20
  -2  -9  -6    3.40    4.00
  -2  -9  -6   12.60    2.90
  -2   9  -6   10.40    1.50
   2   9   6    8.20    2.80
  -2   9  -6    9.50    2.30
  -3  -9  -6    4.40    1.40
  -3  -9  -6    2.90    2.00
   3   9   6    4.30    1.80
  -3   9  -6    6.20    3.30
   4  -9   6    4.20    1.20
  -4  -9  -6    1.80    1.40
  -4  -9  -6    3.40    1.00
   4   9   6    2.80    0.80
  -4   9  -6    4.40    0.70
   4   9   6    1.60    1.40
  -5  -9  -6    7.10    1.90
  -5   9  -6    7.50    0.90
   6  10  -6   27.50    2.20
   5 -10  -6   22.20    3.20
   5  10  -6   24.00    2.10
   4 -10  -6   38.50    4.10
   4  10  -6   31.30    4.10
   4  10  -6   32.30    2.80
   4  10  -6   30.10    2.70
   3 -10  -6    9.20    2.30
   3  10  -6    9.00    1.40
   3  10  -6    9.20    1.30
   3  10  -6    6.50    1.90
   2 -10  -6   25.90    3.50
   2  10  -6   21.00    3.70
  -2  10   6   30.80    3.40
   1 -10  -6    8.30    1.50
   1 -10  -6    9.50    2.10
   1  10  -6    5.70    2.00
  -1  10   6    2.80    2.80
  -1  10   6    8.10    1.40
   0 -10  -6    1.90    1.50
   0  10   6    1.90    1.60
   0  10   6    4.50    1.10
   0  10  -6    2.70    1.70
  -1 -10  -6    2.10    1.40
  -1 -10  -6    3.00    0.90
  -1  10  -6    2.40    0.80
   1  10   6    2.80    1.00
   1  10   6    5.60    1.70
  -1  10  -6    0.70    1.80
  -2 -10  -6   11.30    1.50
   2  10   6    9.10    1.40
  -2  10  -6    8.20    1.30
   2  10   6    7.00    2.30
  -3 -10  -6    6.20    1.40
  -3 -10  -6    4.10    1.50
  -3  10  -6    7.20    1.00
   3  10   6    5.40    0.80
   4 -10   6    4.20    1.10
  -4 -10  -6    1.70    1.00
   4  10   6    1.50    0.70
  -4  10  -6    1.80    0.50
   3  11  -6    5.30    0.80
   2 -11  -6   32.60    2.80
  -2  11   6   31.20    2.70
   1 -11  -6   21.90    2.30
  -1  11   6   26.40    2.30
   1  11  -6   25.10    2.10
   0 -11  -6   14.30    1.70
   0  11   6   14.90    1.60
   0  11  -6   16.30    1.60
   1 -11   6    3.80    0.90
  12   0  -7   -0.30    0.70
  12   0  -7   -0.90    0.70
  11   0  -7   -1.20    1.00
  11   0  -7    0.00    1.20
  10   0  -7    0.00    1.20
  10   0  -7    0.30    1.40
  10   0  -7   -1.00    1.10
   9   0  -7    2.10    1.60
   9   0  -7   -0.30    1.80
   8   0  -7   -0.70    1.10
   8   0  -7   -0.70    1.00
   8   0  -7    0.60    1.80
   7   0  -7   -0.70    1.60
   7   0  -7   -2.50    1.60
   7   0  -7    1.80    1.10
   6   0  -7   -1.50    1.10
   6   0  -7    1.70    1.40
   6   0  -7    0.60    1.50
   6   0  -7    1.50    1.00
   5   0  -7    0.30    1.30
   5   0  -7    1.50    1.50
   5   0  -7    0.80    1.60
   5   0  -7   -1.50    1.30
   5   0  -7   -0.60    1.00
   4   0  -7    0.60    1.10
   4   0  -7   -1.80    1.60
   4   0  -7    0.10    0.90
   4   0  -7   -4.60    2.10
   4   0  -7    1.00    1.20
   3   0  -7    1.40    0.80
   3   0  -7    1.10    1.30
   2   0  -7   -1.20    0.70
   2   0  -7   -1.80    0.90
   1   0  -7   -0.90    1.10
   0   0  -7   -0.40    1.20
   0   0  -7    0.60    0.60
  -1   0  -7   -0.30    0.70
  -1   0  -7   71.19   93.99
  -1   0  -7    0.20    1.30
  -1   0  -7   -0.60   27.30
  -2   0  -7    2.20    3.20
  -2   0  -7    1.90    1.50
  -2   0  -7  -16.50   36.50
  -2   0  -7   -0.10    0.70
  -3   0  -7   19.90   41.50
  -4   0  -7   70.09   53.19
  -5   0  -7   93.99   70.29
  -6   0  -7   -3.90    1.80
  -6   0  -7    0.30    2.20
  -6   0  -7  -87.59   93.99
  -7   0  -7    0.00    2.00
  -7   0  -7 -103.79  175.08
  12  -1  -7   12.00    1.70
  12  -1  -7    8.90    1.50
  12   1  -7   10.40    1.50
  12   1  -7   12.30    1.60
  11  -1  -7   12.20    2.00
  11  -1  -7   10.70    1.60
  11   1  -7   13.60    2.00
  11   1  -7    9.40    1.90
  10  -1  -7   13.30    3.10
  10  -1  -7   22.90    2.70
  10  -1  -7   20.40    2.70
  10   1  -7   16.00    2.30
  10   1  -7   20.80    2.60
  10   1  -7   12.80    3.20
   9  -1  -7   36.00    3.70
   9  -1  -7   40.80    5.70
   9  -1  -7   30.80    5.00
   9   1  -7   38.50    4.10
   9   1  -7   32.10    4.60
   9   1  -7   30.90    5.00
   8  -1  -7   22.10    4.40
   8  -1  -7   27.30    3.90
   8  -1  -7   15.50    2.70
   8   1  -7   22.70    2.80
   8   1  -7   20.30    3.70
   7  -1  -7   72.09    7.40
   7   1  -7   65.09    5.70
   6  -1  -7  108.59    8.40
   6  -1  -7   97.69    7.80
   6  -1  -7   89.09    9.10
   6   1  -7   99.19    7.70
   6   1  -7  103.39    7.80
   5  -1  -7   82.69    6.90
   5  -1  -7   99.09    7.60
   5  -1  -7   96.49    7.70
   5  -1  -7   93.49    8.30
   5  -1  -7   81.89    7.00
   5  -1  -7   76.39    7.40
   5   1  -7   98.59    7.80
   5   1  -7   78.99    7.00
   5   1  -7   98.99    7.00
   4  -1  -7   32.00    3.30
   4  -1  -7   34.10    3.60
   4  -1  -7   33.90    4.20
   4  -1  -7   36.20    3.90
   4   1  -7   30.20    3.10
   4   1  -7   32.00    3.90
   3  -1  -7  157.68   12.20
   3  -1  -7  140.29   11.50
   3  -1  -7  167.28   11.40
   3   1  -7  141.29   11.30
   2  -1  -7   53.19    4.50
   2  -1  -7   44.90    6.40
   1  -1  -7   40.10    3.30
   1   1  -7   38.80    3.30
   0  -1  -7   57.69    4.90
   0   1  -7   67.69    5.10
  -1  -1  -7   11.60  100.69
  -1  -1  -7   18.10    3.50
  -1  -1  -7   12.80    1.80
  -1  -1  -7   27.10   27.70
  -1   1  -7   32.70   29.20
  -1   1  -7   91.49  105.19
  -1   1  -7   16.00    1.90
  -2  -1  -7   23.20   42.90
  -2   1  -7   11.20   43.10
  -3  -1  -7    0.60    1.60
  -3  -1  -7   -1.20    2.20
  -3  -1  -7    1.90    0.90
  -3  -1  -7   17.30   38.90
  -3   1  -7   -1.70    1.40
  -3   1  -7    1.40    0.90
  -3   1  -7  -16.40   39.60
  -4  -1  -7  -61.49   49.30
  -4  -1  -7    8.10    3.00
  -4  -1  -7   13.10    1.70
  -4   1  -7   10.90    1.40
  -4   1  -7   11.60    2.90
  -4   1  -7   21.50   50.99
  -5  -1  -7  -12.60   63.59
  -5  -1  -7   15.00    2.10
   5  -1   7   13.00    1.80
  -5  -1  -7    9.20    3.40
  -5   1  -7    5.20   73.69
  -5   1  -7   13.30    2.00
  -6  -1  -7   57.89    5.30
  -6  -1  -7    6.20   89.79
   6  -1   7   62.89    5.40
  -6   1  -7   62.79    5.10
  -6   1  -7  -58.29   98.69
  -7  -1  -7   76.49  159.48
  -7   1  -7   84.29  161.28
  -8  -1  -7    8.00    2.30
   8  -1   7    9.60    1.90
  12  -2  -7    7.50    1.20
  12   2  -7    9.30    1.50
  12   2  -7   10.50    1.40
  11  -2  -7   16.00    2.50
  11  -2  -7   13.00    2.10
  11   2  -7   15.10    2.50
  10  -2  -7    9.10    1.60
  10  -2  -7    7.20    2.40
  10   2  -7    7.60    2.10
   9  -2  -7   32.40    3.20
   9  -2  -7   25.30    4.60
   9  -2  -7   24.50    3.10
   9   2  -7   24.80    3.00
   9   2  -7   31.10    3.20
   9   2  -7   25.20    3.90
   8  -2  -7   11.40    1.90
   8  -2  -7   12.40    3.40
   8  -2  -7    9.80    2.50
   8  -2  -7    8.10    1.70
   8   2  -7    8.50    2.50
   8   2  -7   10.60    1.80
   8   2  -7   13.10    1.90
   7  -2  -7   10.90    3.10
   7  -2  -7   10.40    1.90
   7  -2  -7   10.70    1.80
   7   2  -7   10.70    1.80
   7   2  -7   10.90    1.60
   7   2  -7    6.00    2.40
   6  -2  -7  205.98   15.20
   6  -2  -7  181.08   14.50
   6  -2  -7  183.08   16.10
   6   2  -7  190.68   14.60
   6   2  -7  210.28   14.70
   5  -2  -7   50.79    5.00
   5  -2  -7   51.59    4.30
   5  -2  -7   51.69    5.70
   5   2  -7   47.60    5.10
   5   2  -7   52.09    4.40
   4  -2  -7   68.29    5.90
   4  -2  -7   80.09    6.60
   4  -2  -7   75.59    5.90
   4   2  -7   67.79    5.80
   4   2  -7   71.59    6.40
   4   2  -7   84.29    6.00
   4   2  -7   88.79    7.30
   3  -2  -7  422.66   29.20
   3  -2  -7  363.86   28.00
   3  -2  -7  403.16   28.40
   3   2  -7  399.46   28.10
   3   2  -7  355.56   28.00
   2  -2  -7   68.89    5.80
   2  -2  -7   76.09    7.00
   2  -2  -7   61.19    5.40
   2   2  -7   73.19    5.60
   1  -2  -7    9.00    4.20
   1  -2  -7   10.60    1.60
   1  -2  -7   11.60    2.30
   1   2  -7   13.00    1.50
   1   2  -7    8.00    1.30
   0  -2  -7    5.30    1.00
   0  -2  -7    5.40    1.80
   0  -2  -7    4.20   20.40
   0  -2  -7    2.70    1.70
   0   2  -7    4.20    1.20
   0   2  -7    5.30    2.10
   0   2  -7    3.70    0.90
  -1  -2  -7   67.79   29.30
  -1  -2  -7   89.39    7.60
  -1  -2  -7  114.99    9.60
  -1   2  -7  100.69    7.70
  -1   2  -7   73.89   33.30
  -1   2  -7  116.19   10.30
  -1   2  -7   95.99    7.60
  -2  -2  -7   14.00   44.20
  -2  -2  -7   48.10    4.30
  -2   2  -7   51.49    4.30
  -2   2  -7   12.30   42.80
  -2   2  -7   57.49    5.90
  -3  -2  -7  -25.70   43.10
  -3  -2  -7    4.20    2.60
  -3   2  -7    2.30    1.90
  -3   2  -7    3.40    1.70
  -3   2  -7    0.30   47.30
  -4  -2  -7   19.20    2.30
  -4  -2  -7   21.60    4.30
   4  -2   7   19.90    2.70
  -4  -2  -7   36.00   54.49
  -4   2  -7    6.50   60.89
  -4   2  -7   19.70    3.80
  -4   2  -7   20.90    2.40
  -5  -2  -7    5.10    3.00
  -5  -2  -7  -21.00   74.79
  -5   2  -7    4.70    2.40
  -5   2  -7  -54.59   88.99
  -6  -2  -7    2.50    2.20
  -6  -2  -7  111.79   97.99
  -6  -2  -7    3.10    1.40
   6  -2   7    1.40    1.10
  -6   2  -7    0.40    1.10
   6   2   7    1.70    2.40
  -6   2  -7  -32.40  107.39
  -7   2  -7  305.97  233.58
  -8  -2  -7    9.00    2.30
   8  -2   7   10.80    1.80
  -9  -2  -7    2.60    1.80
  12  -3  -7    2.10    0.80
  12  -3  -7    1.10    1.20
  12   3  -7    1.80    0.80
  12   3  -7    2.10    0.70
  11  -3  -7   13.60    2.00
  11   3  -7   13.80    1.90
  11   3  -7   13.80    1.90
  10  -3  -7   19.20    3.90
  10  -3  -7   21.90    2.60
  10   3  -7   19.40    2.40
  10   3  -7   21.50    2.50
   9  -3  -7   34.90    5.20
   9  -3  -7   21.20    4.20
   9  -3  -7   29.50    3.40
   9   3  -7   32.10    3.30
   9   3  -7   28.60    3.10
   8  -3  -7   12.00    3.60
   8  -3  -7   13.90    2.10
   8  -3  -7   11.40    2.60
   8   3  -7   14.00    2.10
   8   3  -7    8.70    1.70
   7  -3  -7   67.69    5.20
   7  -3  -7   57.29    6.90
   7  -3  -7   54.39    6.00
   7   3  -7   59.39    5.10
   7   3  -7   52.49    4.90
   6  -3  -7   73.79    7.40
   6  -3  -7   76.59    5.70
   6  -3  -7   65.29    6.60
   6   3  -7   59.19    5.50
   6   3  -7   71.59    5.70
   5  -3  -7   35.90    4.10
   5   3  -7   29.30    3.30
   4  -3  -7  133.49   10.40
   4  -3  -7  127.69   10.40
   4  -3  -7  150.08   11.00
   4  -3  -7  156.98   12.10
   4   3  -7  133.09   10.30
   4   3  -7  149.09   10.40
   4   3  -7  122.49   11.60
   3  -3  -7  210.58   16.60
   3  -3  -7  222.98   16.60
   3  -3  -7  252.47   18.20
   3   3  -7  219.58   16.50
   3   3  -7  229.78   16.60
   2  -3  -7   96.69    8.00
   2  -3  -7   99.19    7.60
   2  -3  -7   97.89    8.90
   2   3  -7  100.29    7.60
   2   3  -7  101.09    7.60
   1  -3  -7   58.69    5.30
   1  -3  -7   51.79    5.90
   1  -3  -7   56.39    4.80
   1   3  -7   60.89    4.70
   1   3  -7   61.19    4.80
   1   3  -7   69.49    7.30
   0  -3  -7   24.80   22.90
   0  -3  -7   45.10    3.80
   0  -3  -7   44.60    4.30
   0  -3  -7   38.00    4.90
   0   3  -7   41.00    3.70
   0   3  -7   42.40   33.40
   0   3  -7   50.89    3.90
   0   3  -7  -27.00   68.69
  -1  -3  -7   36.10   39.20
  -1   3  -7 -107.59  196.68
  -1   3  -7   56.09   50.39
  -2  -3  -7   23.40   36.00
  -2  -3  -7   96.89    7.40
  -2   3  -7  100.69    9.10
  -2   3  -7   88.99    7.40
  -2   3  -7   41.50   47.70
  -3  -3  -7  168.88   12.60
  -3   3  -7  158.58   12.60
  -3   3  -7   76.69   59.19
  -3   3  -7  187.18   14.60
  -4  -3  -7    8.90   54.29
  -4   3  -7  -67.79   73.59
  -5  -3  -7  -73.29   98.59
  -5  -3  -7    7.40    3.30
  -5  -3  -7    9.60    1.70
   5  -3   7   10.20    1.70
  -5   3  -7    8.20    1.40
   5   3   7    7.80    3.80
  -5   3  -7   71.69  104.49
  -5   3  -7    3.20    3.00
  -6  -3  -7   52.19    6.20
  -6  -3  -7   -3.00   99.99
  -6  -3  -7   37.40    4.10
  -6   3  -7  -16.00  120.69
  -6   3  -7   44.20    3.80
  -7  -3  -7    4.40    2.50
   7  -3   7    6.90    1.30
   7   3   7    1.00    3.10
   8  -3   7   26.70    2.60
  -9  -3  -7   10.40    2.20
  11  -4  -7   20.10    2.30
  11   4  -7   20.40    2.20
  11   4  -7   23.00    2.20
  10  -4  -7   24.20    2.70
  10  -4  -7   21.00    3.70
  10   4  -7   25.10    2.50
  10   4  -7   23.30    2.60
   9  -4  -7   58.99    5.10
   9  -4  -7   63.39    6.90
   9   4  -7   54.59    4.80
   9   4  -7   58.79    5.10
  -8  -4   7   92.19    9.20
   8  -4  -7  109.29    8.00
   8   4  -7   92.19    7.70
   8   4  -7   98.49    7.90
  -7  -4   7  230.18   17.00
   7  -4  -7  235.18   18.90
   7  -4  -7  197.48   17.30
   7  -4  -7  244.68   16.60
   7   4  -7  225.08   16.70
   7   4  -7  207.88   16.40
  -6  -4   7   70.29    6.10
   6  -4  -7   64.39    6.30
   6  -4  -7   63.89    7.60
   6   4  -7   65.09    5.50
   6   4  -7   56.59    5.30
   5  -4  -7  218.08   18.20
   5  -4  -7  241.78   16.30
  -5  -4   7  192.38   16.60
   5  -4  -7  210.68   17.00
   5   4  -7  234.18   16.30
   4  -4  -7  288.77   23.10
   4  -4  -7  293.37   21.90
   4  -4  -7  262.57   21.30
  -4  -4   7  328.07   21.70
   4   4  -7  290.67   21.30
   3  -4  -7  280.97   21.40
   3  -4  -7  285.77   21.90
   3  -4  -7  276.67   21.40
   3  -4  -7  308.47   23.00
   3   4  -7  314.07   23.20
   3   4  -7  296.37   21.40
   2  -4  -7  196.18   13.50
   2  -4  -7  158.48   14.80
   2  -4  -7  160.48   13.90
   2   4  -7  187.18   15.30
   2   4  -7  197.28   13.50
   2   4  -7  186.28   13.40
   1  -4  -7   60.99    4.90
   1  -4  -7   50.49    5.10
   1  -4  -7   53.79    6.30
   1  -4  -7   40.70   28.70
   1  -4  -7   60.49    5.70
   1   4  -7   64.09    4.80
   1   4  -7   72.39    7.00
   1   4  -7   60.19    4.90
   0  -4  -7  -33.70   31.40
   0   4  -7   10.40   36.30
   0   4  -7 -131.59   99.89
  -1  -4  -7   18.40    2.60
  -1  -4  -7  -16.40   31.20
  -1  -4  -7   27.70    4.00
  -1  -4  -7   18.40    4.90
  -1   4  -7   17.50    3.20
  -1   4  -7   22.00    4.20
  -1   4  -7   23.60    2.60
  -1   4  -7   11.40   45.10
  -2  -4  -7   24.90   40.20
  -2  -4  -7   56.89    4.90
  -2   4  -7   57.69    6.70
  -2   4  -7   59.89    5.00
  -2   4  -7    4.10   52.69
  -3  -4  -7   48.50    4.50
  -3  -4  -7   11.20   49.80
  -3  -4  -7   51.09    6.70
  -3   4  -7  -26.20   68.69
  -3   4  -7   42.60    5.90
  -3   4  -7   50.99    4.50
  -4  -4  -7   62.09    7.60
  -4  -4  -7  -31.10   66.39
  -4  -4  -7   66.79    5.20
  -4   4  -7   62.59  107.69
  -4   4  -7   62.69    5.00
  -4   4  -7   50.19    6.50
   4   4   7   48.00    6.70
  -5  -4  -7  -25.70   78.79
  -5  -4  -7    5.30    3.00
  -5   4  -7    3.30    2.70
  -5   4  -7  -47.30  104.69
  -6  -4  -7   28.90  142.09
  -6   4  -7  -98.89  163.58
   7  -4   7   12.70    1.80
  -7  -4  -7    8.00    2.90
   7   4   7    9.50    4.00
   8  -4   7    9.50    1.50
  11  -5  -7   12.00    1.60
  11   5  -7    9.40    1.30
  10  -5  -7   27.40    4.20
  10  -5  -7   35.10    3.20
  10   5  -7   31.60    3.00
   9  -5  -7   56.69    4.80
   9  -5  -7   55.59    6.40
  -9  -5   7   47.70    7.20
   9   5  -7   56.19    4.80
   9   5  -7   59.29    4.70
   8  -5  -7   96.69    7.40
   8  -5  -7  105.59    9.40
  -8  -5   7   85.59    8.00
   8   5  -7   95.59    7.40
   8   5  -7   80.99    7.10
   7  -5  -7   71.89    6.80
   7  -5  -7   57.69    6.40
   7  -5  -7   51.89    7.60
   7   5  -7   58.89    6.00
   7   5  -7   64.99    5.50
   6  -5  -7    3.00    1.40
   6  -5  -7    3.10    2.50
   6  -5  -7    2.60    2.00
  -6  -5   7   -1.80    2.30
   6   5  -7    1.80    1.30
   6   5  -7    1.00    1.20
   6   5  -7   -0.60    1.80
   5  -5  -7   78.99    8.00
   5  -5  -7   68.59    7.00
   5  -5  -7   76.19    6.20
  -5  -5   7   70.19    7.00
   5   5  -7   74.19    6.10
   4  -5  -7   81.49    8.70
   4  -5  -7  100.89    8.10
   4  -5  -7  104.79    7.50
   4   5  -7   87.49    7.20
   4   5  -7   78.09    9.00
  -4   5   7   97.09    9.30
   3  -5  -7  259.67   19.50
   3  -5  -7  267.77   21.60
   3  -5  -7  261.77   19.40
  -3   5   7  246.58   21.30
   3   5  -7  272.97   19.40
   3   5  -7  273.27   19.40
   2  -5  -7  129.09   12.90
   2  -5  -7  147.39   12.70
   2  -5  -7  157.08   11.50
   2   5  -7  170.48   13.70
   2   5  -7  157.98   11.40
   2   5  -7  168.58   11.50
  -2   5   7  128.29   13.30
   1  -5  -7   56.49    6.40
   1  -5  -7   69.99   33.70
   1  -5  -7   68.49    5.60
   1   5  -7   71.49    7.60
   1   5  -7   73.19    5.50
   1   5  -7   63.49    5.30
   0  -5  -7   68.89    6.80
   0  -5  -7   13.50   39.70
   0  -5  -7   67.79    6.40
   0  -5  -7   49.50    5.00
   0   5  -7   63.79    4.90
   0   5  -7   58.79    6.90
   0   5  -7   57.99    5.00
   0   5   7   51.49    6.80
  -1  -5  -7   25.50   46.40
  -1  -5  -7  100.69    9.20
  -1  -5  -7   86.69    7.00
  -1   5  -7   84.19    8.90
  -1   5  -7   93.39    6.90
  -1   5  -7   81.69    6.90
  -1   5  -7   15.30   51.29
   1   5   7   76.39    8.80
  -2  -5  -7   85.39    8.90
  -2  -5  -7    0.10   43.30
  -2  -5  -7  102.79    7.80
  -2   5  -7  101.39    7.70
  -2   5  -7  102.29    9.70
  -2   5  -7   83.99   62.19
   2   5   7   90.89    9.80
  -3  -5  -7  433.46   29.30
  -3  -5  -7  413.36   32.00
  -3   5  -7  338.77   30.70
  -3   5  -7  419.46   29.30
  -4  -5  -7   -4.50   67.29
  -4   5  -7  -39.80   98.09
   5  -5   7   16.90    2.30
  -5  -5  -7   18.20    4.10
  -5  -5  -7   17.80    2.50
  -5  -5  -7  -25.90   99.59
  -5   5  -7   98.69  131.99
  -5   5  -7   18.50    2.10
   5   5   7   14.70    3.20
  -5   5  -7   14.50    3.50
   6  -5   7    8.80    1.40
  -6  -5  -7    7.50    2.70
   6   5   7    7.70    2.40
  -6   5  -7    7.90    1.30
  -7  -5  -7    2.00    2.00
   8  -5   7    7.90    1.30
  -8  -5  -7    5.20    1.90
  10  -6  -7   12.30    1.70
  10   6  -7   12.70    1.50
   9  -6  -7   50.39    4.40
   9   6  -7   50.09    4.30
   8  -6  -7   90.69    6.90
   8  -6  -7   80.19    8.30
   8  -6  -7   75.39    8.40
   8   6  -7   90.99    6.80
   7  -6  -7   40.20    5.90
   7  -6  -7   54.39    4.60
  -7  -6   7   48.00    6.00
   7   6  -7   52.69    4.60
   6  -6  -7   39.60    6.90
  -6  -6   7   35.00    6.10
   6  -6  -7   50.29    4.40
   6  -6  -7   44.70    5.70
   6   6  -7   38.40    4.10
   5  -6  -7  150.18   14.60
   5  -6  -7  176.38   13.80
   5   6  -7  164.78   16.10
   5   6  -7  191.08   13.10
   4  -6  -7   89.69    8.90
   4  -6  -7   93.19    8.20
   4   6  -7   86.69    9.50
   4   6  -7   92.69    7.20
  -4   6   7   96.69    9.50
   3  -6  -7   91.39    6.80
   3  -6  -7   87.09    6.70
   3  -6  -7   74.89    7.90
  -3   6   7   68.49    8.40
   3   6  -7   71.79    8.30
   3   6  -7   77.59    6.50
   2  -6  -7   67.09   46.20
   2  -6  -7   93.89    8.40
   2  -6  -7   95.99    9.90
   2  -6  -7  108.79    9.40
   2  -6  -7  114.79    8.50
   2   6  -7  116.09    8.30
   2   6  -7  118.79    8.40
   2   6  -7   92.39   10.00
   1  -6  -7   39.80    5.60
   1  -6  -7   26.50   39.90
   1  -6  -7   38.80    4.20
   1   6  -7   39.10    5.70
  -1   6   7   37.70    5.80
   1   6  -7   50.29    3.90
   0  -6  -7   50.49    5.10
   0  -6  -7   62.49    7.10
   0  -6  -7   43.90   49.20
   0   6  -7   62.69    4.80
   0   6  -7   30.50   53.49
   0   6   7   47.50    6.70
   0   6  -7   46.00    6.40
   0   6  -7   65.29    5.00
  -1  -6  -7   70.39    7.70
  -1  -6  -7  -26.50   54.79
  -1  -6  -7   66.39    5.60
  -1  -6  -7   68.09    5.80
  -1   6  -7   37.90   61.49
   1   6   7   54.19    7.30
  -1   6  -7   56.99    7.40
  -1   6  -7   72.99    5.60
  -2  -6  -7   70.69    6.10
  -2  -6  -7   71.59    6.00
  -2  -6  -7   61.29   88.49
  -2   6  -7   71.79    5.90
  -2   6  -7   64.79   84.09
  -3  -6  -7   60.59    8.20
  -3  -6  -7  -64.99   57.49
  -3  -6  -7   67.69    5.80
   3   6   7   55.49    7.10
  -3   6  -7   41.80   86.79
  -4  -6  -7   62.69   82.39
  -4   6  -7 -245.48  118.69
   5  -6   7   14.20    2.10
  -5  -6  -7   16.20    3.40
  -5   6  -7   13.60    1.80
  -6  -6  -7    4.90    2.10
   6  -6   7    6.20    1.30
   6   6   7    5.30    2.00
  -7  -6  -7    4.00    2.00
   7  -6   7    6.70    1.10
   9  -7  -7   23.70    3.60
   9  -7  -7   31.00    2.80
   9   7  -7   31.70    2.60
   8  -7  -7   43.90    4.20
   8   7  -7   44.40    3.90
   7  -7  -7    8.90    5.50
   7  -7  -7   21.70    2.60
   7  -7  -7   19.10    3.50
   7   7  -7   19.10    2.30
   6  -7  -7   61.89    6.90
   6  -7  -7   73.89    5.60
   6   7  -7   58.79    6.90
  -6   7   7   60.09    5.90
   5  -7  -7  147.99   12.10
   5  -7  -7  140.39   12.80
   5   7  -7  149.99   13.50
   4  -7  -7   22.70    4.60
   4  -7  -7   26.50    4.20
   4   7  -7   25.60    4.90
   4   7  -7   26.10    2.80
   3  -7  -7   67.29    7.70
   3  -7  -7   83.99    7.60
   3   7  -7   86.89    6.40
   3   7  -7   73.49    8.10
   3   7  -7   79.59    6.40
  -3   7   7   65.99    8.30
   2  -7  -7  106.49    9.70
   2  -7  -7   93.19    9.00
   2  -7  -7   99.39    8.00
   2  -7  -7   15.00   50.59
   2  -7  -7   90.59    9.30
   2   7  -7   95.59    9.80
   2   7  -7  110.89    7.90
   1  -7  -7   91.69   50.89
   1  -7  -7   60.09    7.30
   1  -7  -7   63.59    7.30
   1  -7  -7   73.69    5.90
   1   7  -7   61.19    7.20
   0  -7  -7   93.69    9.00
   0  -7  -7   91.79    8.80
   0  -7  -7   98.69    8.40
   0  -7  -7  100.89    9.60
   0  -7  -7   14.60   51.59
   0   7  -7   16.10   65.09
   0   7  -7   91.09    9.30
  -1  -7  -7   77.99    6.20
  -1  -7  -7   72.19    9.40
  -1  -7  -7   19.30   65.09
  -1   7  -7   84.09    6.70
   1   7   7   62.29    7.60
  -1   7  -7   62.29   70.99
  -1   7  -7   66.39    7.60
  -2  -7  -7   63.09    7.00
  -2  -7  -7   55.79    4.90
  -2  -7  -7   79.29   75.29
  -2   7  -7   56.69    4.70
   2   7   7   48.90    6.40
  -2   7  -7  -20.10   78.89
  -3  -7  -7  137.69   12.60
  -3  -7  -7  132.49   10.20
  -3  -7  -7 -128.59  157.58
  -3   7  -7  147.09   10.20
  -3   7  -7    3.50  135.29
  -3   7  -7  136.19   11.70
   3   7   7  115.99   11.90
  -4  -7  -7   57.99    6.40
  -4   7  -7   46.00    5.90
   4   7   7   47.10    5.80
  -4   7  -7   51.59    4.20
   5  -7   7   18.50    2.10
  -5  -7  -7   13.00    3.10
  -5   7  -7   19.90    1.80
   6  -7   7   38.00    3.20
   8  -8  -7    1.10    0.80
   8  -8  -7    0.50    1.10
   8   8  -7    1.60    0.60
   7  -8  -7    9.50    1.60
   7  -8  -7    6.80    2.10
   7   8  -7    8.40    1.20
   6  -8  -7   14.60    3.00
   6   8  -7   14.90    2.00
   5  -8  -7   64.19    6.90
   5   8  -7   66.39    5.40
   5   8  -7   69.99    8.60
   4  -8  -7   21.50    3.70
   4  -8  -7   27.40    3.00
   4  -8  -7   22.60    4.20
   4   8  -7   19.00    2.40
   4   8  -7   19.60    4.10
   4   8  -7   20.90    2.50
   3  -8  -7   31.20    4.90
   3  -8  -7   32.50    4.50
   3   8  -7   35.00    3.10
   3   8  -7   33.60    3.20
  -3   8   7   23.60    6.10
   3   8  -7   30.40    4.80
   2  -8  -7   22.00  101.29
   2  -8  -7   56.49    6.40
   2  -8  -7   50.49    6.50
   2   8  -7   63.39    4.90
  -2   8   7   63.89    7.20
   2   8  -7   53.89    6.50
   1  -8  -7   45.50    6.30
   1  -8  -7   53.69    6.10
   1  -8  -7   26.50   83.89
   1   8  -7   51.69    6.00
  -1   8   7   47.70    6.30
   0  -8  -7   63.19    6.90
   0  -8  -7   51.79    6.70
   0  -8  -7   27.00   74.69
   0   8  -7   57.79    6.40
   0   8   7   53.09    6.60
  -1  -8  -7  -14.00   83.19
  -1  -8  -7  115.39   10.20
  -1   8  -7   98.19    9.50
  -1   8  -7    8.30   96.69
   1   8   7   99.29    9.80
  -2  -8  -7   62.39    5.20
  -2  -8  -7   65.29    7.00
  -2   8  -7   64.79    5.10
  -2   8  -7   58.29    7.20
  -3  -8  -7   73.09    5.40
  -3  -8  -7   65.19    7.00
   3   8   7   55.49    6.80
  -3   8  -7   73.29    5.30
  -3   8  -7   59.99    6.50
  -4  -8  -7    3.00    2.10
   4   8   7    4.50    1.80
  -5   8  -7   19.80    1.70
   7  -9  -7    1.60    1.20
   7  -9  -7    1.80    0.80
   7   9  -7    1.00    0.50
   6  -9  -7   13.00    1.80
   6  -9  -7   11.50    2.40
   6   9  -7   12.40    1.50
   5  -9  -7   23.10    3.50
   5  -9  -7   31.70    3.10
   5   9  -7   21.30    3.90
   5   9  -7   24.40    2.40
   4  -9  -7    3.60    2.20
  -4   9   7    7.00    1.40
   4   9  -7    3.00    1.80
   4   9  -7    6.50    1.20
   4   9  -7    4.40    0.90
   3  -9  -7   12.00    2.80
   3   9  -7   15.90    2.00
   3   9  -7   15.60    1.90
   3   9  -7    9.90    2.60
   2  -9  -7   18.60    2.40
   2  -9  -7   14.70    4.00
   2   9  -7   18.20    2.10
   2   9  -7   14.30    2.00
   1  -9  -7   11.90    2.60
   1   9  -7    9.30    2.40
  -1   9   7   14.00    2.80
   0  -9  -7   31.00    2.90
   0  -9  -7   26.00    4.00
   0   9   7   20.70    4.00
   0   9  -7   30.60    2.70
   0   9  -7   23.70    3.90
  -1  -9  -7   16.60    3.30
  -1  -9  -7   16.20    2.20
  -1   9  -7   18.20    2.00
  -1   9  -7   11.40    2.40
  -2  -9  -7    9.20    2.40
  -2  -9  -7   12.90    1.70
  -2   9  -7   13.00    1.60
  -2   9  -7    7.70    2.40
  -3  -9  -7   10.60    2.50
   3   9   7   14.80    1.60
  -3   9  -7   16.00    1.60
  -4  -9  -7    1.70    1.40
   4  -9   7    3.70    0.90
  -4   9  -7    1.50    0.50
   5  10  -7   37.60    3.00
   4 -10  -7   17.90    3.10
   4  10  -7   18.70    1.70
   4  10  -7   13.10    1.50
  -3  10   7   38.80    3.20
   3  10  -7   33.40    2.90
   2 -10  -7   15.00    1.80
   2  10  -7   10.90    1.50
  -2  10   7   13.90    1.80
   1 -10  -7   18.30    1.90
   1 -10  -7   13.20    2.50
   1  10  -7   17.40    1.80
  -1  10   7   15.90    1.90
   0 -10  -7    4.80    1.50
   0 -10  -7    7.00    1.10
   0  10  -7    6.20    1.00
   0  10   7    8.00    1.10
  -1 -10  -7    4.90    1.10
  -1 -10  -7    3.80    1.50
   1  10   7    5.40    0.90
  -1  10  -7    4.60    0.80
   2 -10   7    2.00    0.90
  -2  10  -7    2.20    0.60
   2  10   7    1.30    0.60
  12   0  -8   36.00    3.60
  12   0  -8   44.00    3.40
  11   0  -8   64.39    5.10
  11   0  -8   56.59    5.80
  11   0  -8   68.19    5.10
  10   0  -8  117.89    8.30
  10   0  -8   90.49    9.10
  10   0  -8  106.69    8.20
   9   0  -8  290.87   21.40
   8   0  -8   52.49    6.00
   8   0  -8   41.20    5.00
   7   0  -8   89.39    7.10
   6   0  -8  229.98   17.30
   6   0  -8  211.38   16.60
   6   0  -8  237.58   16.70
   5   0  -8  170.58   12.70
   5   0  -8  172.88   13.20
   4   0  -8  699.43   54.49
   4   0  -8  803.12   55.39
   4   0  -8  721.33   54.19
   4   0  -8  765.32   55.49
   4   0  -8  791.82   54.29
   3   0  -8  152.98   11.50
   3   0  -8  136.19   11.40
   3   0  -8  122.19   10.10
   2   0  -8  152.28   11.80
   2   0  -8  168.98   13.40
   1   0  -8   68.19    8.80
   1   0  -8   72.39    5.60
   0   0  -8   37.30    3.40
   0   0  -8   47.40    5.10
  -1   0  -8   16.20    2.40
  -1   0  -8   19.40    3.70
  -2   0  -8  168.48   12.80
  -2   0  -8  101.99   43.30
  -2   0  -8  185.38   14.70
  -3   0  -8   37.50   45.90
  -4   0  -8  -65.69   65.19
  -5   0  -8    7.00   73.29
  -6   0  -8   63.09  167.28
  11  -1  -8    5.10    1.60
  11  -1  -8    8.10    1.30
  11   1  -8    7.80    1.30
  11   1  -8    7.40    1.20
  10  -1  -8   29.20    3.10
  10  -1  -8   29.90    3.20
  10  -1  -8   25.50    3.90
  10   1  -8   31.00    3.20
  10   1  -8   33.70    3.00
  10   1  -8   25.30    4.00
   9  -1  -8   82.89    8.60
   9  -1  -8   87.49    7.30
   9  -1  -8   93.09    7.30
   9   1  -8   99.29    7.40
   8  -1  -8   35.80    4.90
   8  -1  -8   33.60    4.60
   8  -1  -8   31.50    5.50
   8   1  -8   28.50    5.60
   7   1  -8   95.29    7.50
   6  -1  -8  137.89   10.40
   6  -1  -8  127.79   10.10
   6  -1  -8  136.99   10.70
   6   1  -8  138.99   10.20
   6   1  -8  128.79   10.10
   5  -1  -8  157.78   12.20
   5  -1  -8  180.88   13.40
   5  -1  -8  179.08   12.90
   5  -1  -8  142.99   14.60
   5   1  -8  165.38   12.40
   4  -1  -8  652.53   45.80
   4  -1  -8  652.23   46.10
   4  -1  -8  585.44   44.60
   4  -1  -8  597.94   45.00
   4   1  -8  641.54   44.70
   4   1  -8  567.64   44.50
   4   1  -8  654.03   45.80
   3  -1  -8  641.14   47.70
   3  -1  -8  705.73   49.00
   3  -1  -8  632.44   47.90
   3   1  -8  679.03   47.70
   2  -1  -8  588.14   41.90
   2  -1  -8  542.55   40.50
   2   1  -8  597.84   40.60
   2   1  -8  527.75   40.50
   1  -1  -8  117.59   10.00
   1   1  -8  108.39    8.90
   0  -1  -8    9.60    2.60
   0   1  -8   14.20    1.80
   0   1  -8   11.30    1.90
  -1  -1  -8   19.80   30.50
  -1  -1  -8   78.79    7.30
  -1  -1  -8   96.19    8.60
  -1   1  -8   83.59    7.30
  -2  -1  -8   46.80   38.60
  -2  -1  -8   80.09    7.90
  -2  -1  -8   80.59    6.20
  -2  -1  -8   77.99    8.00
  -2   1  -8   69.39    6.10
  -2   1  -8   85.89    8.00
  -2   1  -8   38.70   43.00
  -3  -1  -8   12.70    3.50
  -3  -1  -8   20.20    2.30
   3  -1   8   17.90    2.60
  -3  -1  -8    1.00   47.50
  -3   1  -8   13.00    3.30
  -3   1  -8   23.90   52.59
  -3   1  -8   16.80    2.20
   4  -1   8   14.90    1.90
  -4  -1  -8   60.29   72.99
  -4  -1  -8   19.00    2.30
  -4   1  -8   10.70    3.00
  -4   1  -8   16.00    2.20
  -4   1  -8   -2.50   73.89
  -5  -1  -8   20.90    4.30
  -5  -1  -8   35.20   76.19
   5  -1   8   25.10    3.10
  -5   1  -8  -21.70   82.59
  -6  -1  -8   10.50  114.69
  -6   1  -8  256.77  167.38
   6   1   8    9.90    3.40
  11  -2  -8    2.90    1.00
  11  -2  -8    3.10    1.60
  11   2  -8    3.90    0.90
  11   2  -8    1.70    0.90
  10  -2  -8   15.40    3.30
  10  -2  -8   18.20    2.30
  10   2  -8   17.20    2.20
  10   2  -8   16.30    2.30
   9  -2  -8   39.40    4.80
   9   2  -8   37.40    4.60
   8  -2  -8    1.20    3.20
   8  -2  -8    7.70    2.60
   8  -2  -8    7.40    1.80
   8   2  -8    5.30    1.40
   8   2  -8    7.60    1.50
   7  -2  -8   66.69    6.10
   7  -2  -8   48.60    6.80
   7  -2  -8   60.39    5.20
   7   2  -8   60.69    5.20
   7   2  -8   62.79    5.10
   6  -2  -8   39.50    5.10
   6  -2  -8   32.80    3.40
   6  -2  -8   37.00    4.60
   6   2  -8   33.50    3.40
   6   2  -8   36.70    3.50
   5  -2  -8   51.09    5.30
   5  -2  -8   67.59    6.60
   5  -2  -8   57.29    4.70
   5   2  -8   48.90    5.70
   5   2  -8   59.19    5.10
   4  -2  -8  265.47   19.60
   4  -2  -8  287.87   22.30
   4  -2  -8  243.58   19.60
   4  -2  -8  280.27   20.20
   4   2  -8  294.47   19.70
   4   2  -8  268.27   20.90
   4   2  -8  249.28   19.50
   3  -2  -8  254.57   19.40
   3  -2  -8  265.57   20.20
   3  -2  -8  273.57   20.60
   3  -2  -8  255.17   19.00
   3   2  -8  268.97   19.00
   3   2  -8  243.28   18.90
   2  -2  -8  438.66   31.00
   2  -2  -8  392.56   32.10
   2   2  -8  423.76   31.00
   2   2  -8  456.75   31.00
   1  -2  -8  101.29    7.80
   1   2  -8  101.99    7.80
   1   2  -8  102.49    7.80
   0  -2  -8   58.09    6.90
   0  -2  -8   71.29    5.90
   0  -2  -8   76.79    7.10
   0   2  -8   67.49    5.40
   0   2  -8   65.59    6.00
  -1  -2  -8 -146.79  119.79
  -1  -2  -8   33.80   30.80
  -2  -2  -8  133.09    9.90
  -2  -2  -8  148.39   12.40
  -2  -2  -8   61.59   39.40
  -2   2  -8  122.99    9.90
  -2   2  -8   58.69   47.60
  -2   2  -8  133.19   11.80
  -3  -2  -8   16.00    4.10
  -3  -2  -8   56.69   47.00
  -3  -2  -8   23.40    2.60
  -3   2  -8   17.70   55.49
  -3   2  -8   17.30    3.70
  -3   2  -8   23.00    2.60
  -4  -2  -8  118.09   12.10
   4  -2   8  127.49    9.70
  -4  -2  -8  133.09    9.70
  -4  -2  -8  -23.60   97.19
  -4   2  -8  131.69    9.80
  -4   2  -8   56.39   98.99
  -5  -2  -8   26.90    3.00
  -5  -2  -8   28.80   74.99
  -5   2  -8   27.30    2.80
  -5   2  -8   35.50   88.59
  -6  -2  -8   62.29  126.09
  -6   2  -8   70.99  164.48
   7  -2   8   -0.60    1.50
  -7  -2  -8   -0.30    1.40
  11  -3  -8    2.00    1.60
  11  -3  -8    2.80    0.90
  11   3  -8    2.90    0.80
  11   3  -8    4.90    1.00
  10  -3  -8   20.50    3.80
  10  -3  -8   28.30    2.80
  10   3  -8   28.30    2.90
   9  -3  -8   32.90    3.40
   9  -3  -8   25.20    4.50
   9   3  -8   37.50    3.30
   9   3  -8   35.50    3.40
   8  -3  -8   26.30    4.30
  -8  -3   8   32.20    4.10
   8  -3  -8   33.00    3.40
   8  -3  -8   32.30    5.00
   8   3  -8   33.40    3.10
   8   3  -8   26.30    3.20
   7  -3  -8   72.09    7.60
  -7  -3   8   86.09    7.40
   7  -3  -8   76.49    8.60
   7   3  -8   98.79    6.80
   7   3  -8   79.49    6.60
   6  -3  -8   59.89    7.60
   6  -3  -8   77.39    6.90
  -6  -3   8   74.09    6.50
   6  -3  -8   74.69    5.80
   6   3  -8   61.49    5.70
   5  -3  -8  123.99    8.90
   5  -3  -8  115.79    8.70
   5  -3  -8  131.39    9.80
   5   3  -8  107.09    8.60
   5   3  -8   98.19   10.10
   4  -3  -8  104.49    7.90
   4  -3  -8   97.29    7.90
   4  -3  -8  108.69   10.00
   4   3  -8   98.19    9.40
   4   3  -8  102.49    7.70
   3  -3  -8  163.68   12.00
   3  -3  -8  156.98   12.50
   3  -3  -8  149.79   11.80
   3   3  -8  159.08   13.50
   3   3  -8  173.28   12.00
   3   3  -8  151.18   12.30
   2  -3  -8  225.18   17.80
   2   3  -8  238.68   17.60
   2   3  -8  247.88   17.60
   1  -3  -8  102.89    7.90
   1   3  -8  102.79    7.90
   1   3  -8  112.09    9.90
   1   3  -8   94.69    7.90
   0  -3  -8   76.49    6.30
   0  -3  -8   75.89    8.40
   0   3  -8   84.99    6.30
  -1  -3  -8  275.07   20.70
  -1  -3  -8  231.88   18.30
  -1   3  -8  260.27   20.40
  -1   3  -8  236.88   18.30
  -2  -3  -8  147.19   11.30
  -2  -3  -8  169.38   14.20
  -2   3  -8  147.69   11.30
  -2   3  -8   65.79   52.39
  -2   3  -8  144.09   13.40
  -3  -3  -8  170.88   12.30
  -3  -3  -8   60.89   51.59
  -3  -3  -8  168.28   15.10
  -3   3  -8  112.59   70.69
  -3   3  -8  170.28   12.30
  -3   3  -8  146.29   14.10
  -4  -3  -8  115.09   13.50
   4  -3   8  136.79   11.20
  -4   3  -8   71.99   74.69
  -4   3  -8  152.08   11.00
  -5  -3  -8   25.20    2.80
  -5  -3  -8   18.00    4.10
   5  -3   8   24.60    2.70
  -5  -3  -8  -43.10   80.49
  -5   3  -8   18.00    3.90
  -5   3  -8   68.99   96.19
  -5   3  -8   25.90    2.50
   6  -3   8   21.10    2.20
  -6  -3  -8   18.60    3.70
  -6  -3  -8   17.10    2.50
  -6   3  -8   17.60    2.20
   6   3   8   13.30    3.40
  -7  -3  -8    1.90    1.50
   7  -3   8    2.70    1.00
  -8  -3  -8    3.60    1.80
  11  -4  -8    7.10    1.10
  11   4  -8    9.00    1.30
  10  -4  -8   15.10    3.10
  10  -4  -8   18.70    2.30
  10   4  -8   20.50    2.20
  10   4  -8   19.80    2.10
   9  -4  -8   25.00    4.80
   9  -4  -8   32.10    3.20
   9  -4  -8   28.20    4.50
   9   4  -8   31.70    2.90
   9   4  -8   31.00    3.10
   8  -4  -8   27.60    4.60
   8  -4  -8   31.90    3.20
  -8  -4   8   31.30    4.90
   8   4  -8   30.50    3.10
   8   4  -8   23.90    2.80
  -7  -4   8   67.89    7.00
   7  -4  -8   65.09    7.60
   7   4  -8   58.79    5.20
   7   4  -8   66.39    5.50
  -6  -4   8   10.90    3.10
   6  -4  -8    4.50    2.50
   6  -4  -8   12.10    3.20
   6   4  -8    8.00    1.50
   5  -4  -8   29.30    4.80
   5  -4  -8   27.70    3.20
   5  -4  -8   24.30    4.30
   5   4  -8   30.40    3.00
   4  -4  -8   64.89    5.80
   4  -4  -8   71.29    5.70
   4  -4  -8   80.69    7.60
   4  -4  -8   64.09    6.70
   4   4  -8   74.09    5.60
   4   4  -8   66.29    7.30
   3  -4  -8   46.90    4.00
   3  -4  -8   35.30    4.90
   3  -4  -8   42.90    5.40
   3   4  -8   44.50    3.90
   3   4  -8   40.00    3.80
   2  -4  -8   56.09    4.50
   2  -4  -8   47.80    5.80
   2  -4  -8   43.90    4.50
   2   4  -8   49.20    6.20
   2   4  -8   54.59    4.30
   1  -4  -8   29.00    3.10
   1  -4  -8   21.10    4.30
   1   4  -8   29.80    2.80
   1   4  -8   23.50    4.80
   1   4  -8   31.30    3.00
   0  -4  -8   21.30    4.20
   0  -4  -8   15.40    2.40
   0   4  -8   15.60    3.70
   0   4  -8   19.20    2.50
  -1  -4  -8   18.80    4.10
  -1  -4  -8   33.50   45.60
  -1  -4  -8   12.90    1.90
  -1   4  -8   12.60    1.90
  -1   4  -8   10.40    3.50
  -1   4  -8    9.20    1.70
  -1   4  -8   50.89   51.69
  -2  -4  -8   46.30    4.30
  -2  -4  -8   55.89    7.00
  -2  -4  -8    9.00   40.70
  -2   4  -8   46.10    6.20
  -2   4  -8  -15.20   59.79
  -2   4  -8   47.10    4.30
  -3  -4  -8  154.68   11.80
  -3  -4  -8  153.48   14.40
  -3   4  -8  158.18   11.80
  -4  -4  -8   57.29    4.80
  -4  -4  -8  -31.20   61.09
  -4  -4  -8   50.19    6.90
  -4   4  -8   40.50    6.20
  -4   4  -8   60.99    4.70
  -4   4  -8  -34.80   81.79
  -5  -4  -8   50.79  100.89
  -5   4  -8   87.39  105.69
  -6  -4  -8   18.90    3.50
  -6   4  -8   14.00    1.90
   6   4   8   10.60    2.80
   7  -4   8    0.70    0.70
  -7  -4  -8    0.10    1.20
  10  -5  -8   14.70    1.80
  10  -5  -8    9.40    2.40
  10   5  -8   13.50    1.70
   9  -5  -8   19.80    2.80
   9  -5  -8   19.90    3.70
   9   5  -8   22.30    2.40
   8  -5  -8   20.50    3.90
   8  -5  -8   22.90    2.70
   8   5  -8   22.00    2.60
   7  -5  -8   27.50    3.10
   7  -5  -8   27.00    4.40
   7  -5  -8   21.10    3.50
   7   5  -8   30.30    3.10
   6  -5  -8   48.90    4.70
   6  -5  -8   54.99    6.40
   6   5  -8   54.69    4.70
   5  -5  -8   23.60    3.00
   5  -5  -8   28.00    4.50
   5   5  -8   19.90    2.40
   4  -5  -8   35.30    3.40
   4  -5  -8   26.90    4.60
   4  -5  -8   36.90    4.80
   4  -5  -8   26.60    3.10
  -4   5   8   30.20    5.30
   4   5  -8   24.00    4.60
   4   5  -8   27.20    2.90
   3  -5  -8    4.90    2.10
   3  -5  -8    1.00    1.20
   3  -5  -8    2.50    1.50
   3  -5  -8    3.20    2.30
   3   5  -8    3.10    2.00
   3   5  -8    1.50    1.10
  -3   5   8    1.30    2.40
   3   5  -8    1.80    1.10
   2  -5  -8    9.70    2.80
   2  -5  -8    9.20    2.60
   2  -5  -8   15.00    2.00
   2   5  -8   15.10    1.90
  -2   5   8    6.90    3.40
   2   5  -8   13.60    2.00
   2   5  -8   12.80    3.10
   1  -5  -8    8.90    1.80
   1  -5  -8   13.50    3.40
   1  -5  -8   14.00    2.00
   1  -5  -8    9.30    2.80
   1   5  -8   11.30    1.70
   1   5  -8   12.40    3.10
  -1   5   8    7.80    3.30
   0  -5  -8    7.80    1.70
   0  -5  -8    4.70    2.80
   0  -5  -8    6.90    3.00
   0  -5  -8    4.80   43.90
   0  -5  -8    1.30    1.60
   0   5   8    4.70    2.80
   0   5  -8    8.20    1.70
   0   5  -8    3.80    2.50
  -1  -5  -8   50.99    6.60
  -1  -5  -8   17.20   69.29
  -1  -5  -8   47.10    4.50
  -1   5  -8   21.90   96.09
  -1   5  -8   49.90    4.50
  -2  -5  -8   81.19    8.60
  -2  -5  -8   55.39   60.49
  -2  -5  -8   71.59    5.90
   2   5   8   57.79    7.80
  -2   5  -8   72.99    5.90
  -2   5  -8  -10.90   69.79
  -2   5  -8   70.59    7.80
  -3  -5  -8   16.90   54.69
  -3  -5  -8  103.09   10.70
  -3  -5  -8  112.69    8.30
  -3   5  -8  109.49    8.20
  -3   5  -8   11.70   82.69
  -3   5  -8   91.79    9.80
  -4  -5  -8    1.80    1.40
  -4  -5  -8 -100.79  101.49
  -4  -5  -8    0.60    1.90
   4  -5   8    1.20    1.20
  -4   5  -8   -0.10    1.10
  -4   5  -8    0.20    2.10
   4   5   8   -2.10    1.90
  -4   5  -8  -19.00  133.29
  -5  -5  -8    1.90    2.30
   5  -5   8    4.70    1.10
  -5   5  -8    7.60    1.30
   5   5   8    2.20    1.90
   6  -5   8   14.40    1.70
  -6  -5  -8    8.80    2.90
   6   5   8   10.90    2.50
   7  -5   8   -0.10    0.80
  -7  -5  -8   -0.50    1.10
  10   6  -8    7.50    1.20
   9  -6  -8    4.30    1.10
   9  -6  -8    2.90    1.80
   9   6  -8    3.40    0.90
   8  -6  -8    5.50    2.20
   8  -6  -8    8.30    1.50
   8   6  -8    9.50    1.40
   7  -6  -8    8.60    1.60
   7  -6  -8    9.30    3.20
   7  -6  -8    5.90    2.50
   7   6  -8   12.60    1.90
   6  -6  -8    4.70    2.50
   6  -6  -8    3.10    2.30
   6  -6  -8    4.40    1.40
   6   6  -8    7.00    2.40
   5  -6  -8   40.70    5.60
   5  -6  -8   34.50    5.30
   5   6  -8   43.30    3.80
   4  -6  -8   10.10    2.00
   4  -6  -8   10.00    3.30
   4  -6  -8   10.40    3.40
   4   6  -8    7.90    1.50
  -4   6   8    8.70    5.10
   3  -6  -8   37.30    3.90
   3  -6  -8   46.00    4.60
   3  -6  -8   41.20    5.50
   3  -6  -8   33.40    5.30
  -3   6   8   31.00    6.20
   3   6  -8   35.70    5.60
   3   6  -8   42.40    3.90
   3   6  -8   43.00    3.70
   2  -6  -8    6.00    1.60
   2  -6  -8    8.00    1.90
   2  -6  -8    3.40    2.80
   2  -6  -8    4.20    2.30
  -2   6   8    4.70    2.90
   2   6  -8    4.70    2.40
   2   6  -8    7.30    1.30
   2   6  -8    7.50    1.60
   1  -6  -8    0.90    2.30
   1  -6  -8   -1.00    2.80
   1  -6  -8    3.30    1.70
   1   6  -8    1.90    1.10
  -1   6   8    3.90    2.50
   1   6  -8    1.30    2.00
   1   6  -8    1.60    1.40
   0  -6  -8    3.30    3.60
   0  -6  -8    8.50    3.20
   0  -6  -8   -8.80   50.09
   0  -6  -8    9.50    1.90
   0   6  -8   10.40    1.80
   0   6  -8   10.00    1.60
   0   6  -8    6.20    2.80
   0   6   8    7.60    2.80
  -1  -6  -8   14.30    3.70
  -1  -6  -8   17.40    2.60
  -1  -6  -8   39.40   58.89
  -1   6  -8   19.90    2.40
   1   6   8   11.80    3.40
  -2  -6  -8    5.00    2.70
  -2  -6  -8    0.90   68.59
   2   6   8    4.30    2.60
  -2   6  -8  -50.59   81.09
  -3  -6  -8   33.10  101.29
  -3  -6  -8   46.20    4.20
  -3  -6  -8   53.09    6.40
  -3   6  -8   40.40    5.40
  -3   6  -8   45.40    4.00
  -3   6  -8   38.50  107.89
  -4  -6  -8   13.20    3.00
   4  -6   8   12.10    2.00
   4   6   8    8.50    3.40
  -4   6  -8   11.40    1.60
  -4   6  -8    8.10    2.70
   5  -6   8    2.20    1.00
   5   6   8    2.50    1.80
  -5   6  -8    2.20    0.70
  -6  -6  -8    4.60    1.90
   6  -6   8    5.00    0.90
   9  -7  -8    2.10    0.80
   9  -7  -8    0.50    1.00
   9   7  -8    0.90    0.50
   8  -7  -8    6.90    1.20
   8  -7  -8    4.40    1.80
   8   7  -8    6.00    1.00
   7  -7  -8    3.70    1.30
   7  -7  -8    2.00    1.70
   7   7  -8    2.70    1.00
   6  -7  -8   34.10    4.70
   6  -7  -8   37.10    3.50
   6   7  -8   34.10    3.30
   5  -7  -8   22.70    2.80
   5  -7  -8   21.90    3.90
   5  -7  -8   14.60    3.30
   5   7  -8   16.10    3.60
   5   7  -8   21.10    2.50
   4  -7  -8    1.50    2.10
   4  -7  -8    1.00    1.30
   4  -7  -8    5.40    2.50
   4   7  -8    2.30    1.00
   4   7  -8    1.40    1.90
   4   7  -8    2.40    1.10
   3  -7  -8    8.10    1.70
   3  -7  -8    8.20    2.90
   3  -7  -8    9.80    3.10
   3   7  -8    9.90    1.60
   3   7  -8    7.20    2.60
   3   7  -8    9.50    1.70
  -3   7   8   10.20    3.40
   2  -7  -8    1.60    1.70
   2  -7  -8    3.30    3.00
   2  -7  -8    4.70    1.50
   2   7  -8    3.30    1.20
   2   7  -8    0.90    1.80
   2   7  -8    2.90    1.30
  -2   7   8    0.00    2.30
   1  -7  -8    2.00    1.30
   1  -7  -8    0.40    3.10
   1  -7  -8    4.30    2.90
   1   7  -8    2.40    1.90
   1   7  -8    5.10    1.50
  -1   7   8   -0.70    1.90
   0  -7  -8    0.80    2.10
   0  -7  -8   -0.40    1.20
   0   7  -8   -0.70    1.50
   0   7   8    0.10    1.70
   0   7  -8    1.00    1.20
   0   7  -8    1.20    1.00
  -1  -7  -8   -7.60   87.19
  -1  -7  -8   14.80    3.30
  -1   7  -8    9.80    2.40
   1   7   8    6.90    2.70
  -2  -7  -8   13.60    3.40
  -2   7  -8   12.00    3.20
  -2   7  -8   10.40    1.60
  -3  -7  -8    7.10    2.50
  -3   7  -8    3.90    2.30
  -3   7  -8    8.00    1.20
   3   7   8    5.50    2.30
  -4  -7  -8    3.80    2.20
   4  -7   8    6.70    1.30
  -4   7  -8    6.00    0.90
   4   7   8    3.10    1.70
  -5  -7  -8   15.50    3.10
   5  -7   8   18.90    1.90
  -5   7  -8   17.80    1.60
   7  -8  -8    1.00    1.20
   7  -8  -8    2.30    0.90
   7   8  -8    0.80    0.60
   6  -8  -8    2.10    1.00
   6  -8  -8    1.10    1.50
   6   8  -8    1.10    0.80
   5  -8  -8    6.10    2.20
   5  -8  -8    7.90    1.80
  -5   8   8    7.60    1.50
   5   8  -8    7.80    1.30
   5   8  -8    6.10    2.20
   5   8  -8    5.80    1.00
   4  -8  -8    2.60    2.00
   4  -8  -8    6.70    1.40
   4   8  -8    4.80    1.10
   4   8  -8    2.90    2.10
   3  -8  -8    4.90    1.40
   3  -8  -8    1.60    3.20
   3   8  -8    7.80    1.30
   3   8  -8    6.80    1.40
   2  -8  -8   -3.50    3.80
   2  -8  -8    0.90    1.50
   2  -8  -8    2.80    1.20
   2   8  -8    1.70    1.00
  -2   8   8    1.30    2.60
   2   8  -8    1.90    1.70
   2   8  -8    2.10    1.00
   1  -8  -8   21.30    3.70
   1  -8  -8   25.10    2.80
   1   8  -8   27.30    2.70
   0  -8  -8    3.60    2.00
   0   8  -8    4.10    1.20
   0   8   8    4.40    2.00
   0   8  -8    3.00    1.80
  -1  -8  -8    1.20    1.00
  -1  -8  -8    0.70    1.50
   1   8   8   -0.50    1.40
  -1   8  -8    0.20    1.50
  -1   8  -8    0.60    0.80
  -2  -8  -8    1.50    1.70
  -2   8  -8    2.10    1.10
   2   8   8    0.60    1.70
  -2   8  -8    3.10    1.80
   3  -8   8   14.00    1.90
  -3  -8  -8   11.70    2.60
  -3   8  -8   13.10    1.50
  -4  -8  -8    2.90    1.60
   4  -8   8    6.00    0.90
  -4   8  -8    5.50    0.80
   4   8   8    4.00    0.80
   6  -9  -8    1.00    1.10
   6  -9  -8    2.10    0.80
   5  -9  -8   22.20    2.20
   5  -9  -8   20.00    2.80
   5   9  -8   16.90    1.90
   4  -9  -8    3.50    1.70
   4   9  -8    5.60    1.00
   4   9  -8    4.20    1.70
   4   9  -8    3.20    0.80
   3  -9  -8   16.40    2.00
   3  -9  -8   11.50    2.50
   3   9  -8   14.00    1.70
   3   9  -8   12.60    1.60
  -3   9   8   17.30    2.00
   2  -9  -8   16.70    2.90
   2   9  -8   15.60    1.80
   2   9  -8   11.00    2.50
   1  -9  -8   30.40    4.00
   1  -9  -8   31.00    2.90
   0  -9  -8   10.20    1.60
   0  -9  -8    9.20    2.30
   0   9   8    8.80    2.30
   0   9  -8    6.10    2.30
   0   9  -8    9.90    1.50
  -1  -9  -8    2.50    1.40
  -1   9  -8    2.00    0.70
   1   9   8    1.90    2.00
  -2  -9  -8    3.30    1.60
  -2   9  -8    3.70    0.70
   3  -9   8   23.40    2.20
   2 -10  -8    0.40    1.00
   2 -10  -8    1.90    0.70
   2  10  -8    0.90    0.50
  -2  10   8    0.00    0.80
   1 -10  -8    5.70    1.50
   1 -10  -8    5.20    0.90
  -1  10   8    8.40    1.30
  11   0  -9   -0.50    0.70
  10   0  -9   -0.10    1.20
  10   0  -9   -0.40    0.90
  10   0  -9    0.50    0.90
   9   0  -9   -0.80    1.00
   9   0  -9   -0.10    1.30
   9   0  -9   -1.10    1.90
   8   0  -9    1.70    1.10
   8   0  -9   -0.20    1.10
   8   0  -9   -0.40    1.40
   7   0  -9    1.50    1.30
   7   0  -9   -1.30    1.50
   7   0  -9   -2.50    1.10
   6   0  -9   -0.70    1.10
   6   0  -9   -1.00    1.50
   6   0  -9    1.10    1.20
   5   0  -9   -0.90    0.90
   5   0  -9   -0.30    1.50
   5   0  -9    0.70    1.80
   5   0  -9    0.70    1.70
   4   0  -9    2.70    2.10
   4   0  -9    2.00    1.70
   3   0  -9    0.70    1.00
   3   0  -9   -0.10    1.70
   3   0  -9    0.60    2.30
   2   0  -9   -0.40    1.00
   2   0  -9    0.20    1.50
   1   0  -9    0.40    1.60
   1   0  -9    1.30    1.00
   0   0  -9    0.70    1.00
   0   0  -9    1.60    2.00
  -1   0  -9    0.30    1.80
  -1   0  -9    1.30    1.00
  -2   0  -9    1.10    2.10
  -2   0  -9    0.00    0.90
  -3   0  -9   39.90   56.29
  -4   0  -9   -1.60    1.00
  -4   0  -9   -9.70   69.39
  -5   0  -9   60.69  101.69
   6   0   9    9.70    5.80
  11  -1  -9    6.40    1.00
  11   1  -9    5.20    1.00
  11   1  -9    4.30    0.80
  10  -1  -9   13.40    2.00
  10  -1  -9   14.80    2.50
  10   1  -9   15.90    2.00
  10   1  -9   15.30    2.00
   9  -1  -9   23.40    3.60
   9   1  -9   16.20    3.10
   8  -1  -9   21.40    3.90
   8   1  -9   25.50    2.80
   8   1  -9   30.20    2.90
   7  -1  -9   17.90    2.70
   7   1  -9   24.80    2.60
   7   1  -9   19.40    2.40
   6  -1  -9   21.40    2.50
   6  -1  -9   23.50    4.00
   6  -1  -9   14.10    3.30
   6   1  -9   18.80    2.40
   6   1  -9   16.10    2.60
   5  -1  -9   49.10    4.40
   5  -1  -9   52.39    4.60
   5  -1  -9   57.89    6.00
   5   1  -9   54.09    5.90
   5   1  -9   49.10    4.40
   5   1  -9   62.89    4.60
   4  -1  -9   10.40    2.40
   4  -1  -9   11.20    1.80
   4  -1  -9    7.50    2.50
   4   1  -9   10.50    1.70
   4   1  -9    9.90    1.70
   4   1  -9   10.70    2.60
   3  -1  -9    6.90    1.20
   3  -1  -9    4.50    2.10
   3  -1  -9    3.50    2.10
   3   1  -9    7.50    1.20
   3   1  -9    4.70    2.00
   2  -1  -9   28.90    4.30
   2  -1  -9   30.90    3.00
   2   1  -9   24.20    3.50
   2   1  -9   32.70    4.50
   2   1  -9   33.00    2.90
   1  -1  -9    6.70    2.30
   1   1  -9    6.50    2.50
   1   1  -9    8.20    1.30
   0  -1  -9    5.80    1.30
   0  -1  -9    3.40    2.20
   0  -1  -9    7.30    2.30
   0   1  -9    3.40    2.30
   0   1  -9    5.40    1.30
  -1  -1  -9    6.50    1.20
  -1  -1  -9    7.10    2.90
  -1  -1  -9    4.20    2.40
  -1   1  -9    8.10    1.40
  -1   1  -9    2.90    2.30
  -2  -1  -9   40.80    3.70
  -2   1  -9   36.00    5.70
  -2   1  -9   40.90    3.70
  -3  -1  -9    8.00   53.39
  -3  -1  -9   58.59    5.00
  -3   1  -9   10.10   59.69
  -3   1  -9   61.49    5.10
  -4  -1  -9   19.50   64.69
  -4   1  -9   28.10   71.09
  -5  -1  -9   21.50  110.39
  -5   1  -9  -37.20  127.19
   6   1   9    1.80    3.60
  -6   1  -9    3.30    2.00
  11  -2  -9    0.60    1.20
  11  -2  -9    0.80    0.70
  11   2  -9    0.70    0.70
  11   2  -9    0.30    0.60
  10  -2  -9    2.20    1.40
  10   2  -9    2.20    1.00
  10   2  -9    2.60    0.90
   9  -2  -9   13.20    2.20
   9  -2  -9    8.70    2.60
   9   2  -9   13.60    1.80
   9   2  -9   15.70    2.30
   8  -2  -9    8.50    2.80
   8  -2  -9   10.50    2.70
   8  -2  -9   13.50    2.20
   8   2  -9   12.00    1.60
   8   2  -9    9.30    1.60
   7  -2  -9    7.70    3.00
   7  -2  -9    7.90    2.60
   7  -2  -9    7.80    1.50
   7   2  -9   10.50    1.50
   7   2  -9    7.40    1.50
   6  -2  -9   63.29    5.30
   6  -2  -9   60.19    6.30
   6   2  -9   66.99    5.20
   5  -2  -9   73.89    6.00
   5  -2  -9   86.39    6.20
   5  -2  -9   83.19    7.80
   5   2  -9   68.59    7.30
   5   2  -9   71.39    5.90
   4  -2  -9   27.00    3.50
   4  -2  -9   21.60    2.90
   4  -2  -9   30.30    4.20
   4  -2  -9   26.80    2.70
   4   2  -9   26.80    2.60
   4   2  -9   25.30    4.00
   3  -2  -9  128.09    9.10
   3  -2  -9  101.59   10.30
   3   2  -9  118.69    9.10
   3   2  -9  115.89   10.40
   3   2  -9  125.89    9.00
   2  -2  -9   48.10    3.70
   2   2  -9   34.80    4.90
   2   2  -9   36.30    3.60
   1  -2  -9   29.80    3.10
   1   2  -9   32.10    3.10
   1   2  -9   29.80    4.70
   0  -2  -9    4.20    1.30
   0  -2  -9    3.70    2.20
   0   2  -9    5.60    1.30
   0   2  -9    4.20    2.30
  -1  -2  -9    5.20    1.30
  -1  -2  -9    7.70    2.70
  -1   2  -9    4.10    1.30
  -1   2  -9    4.60    2.60
  -2  -2  -9   19.40    2.40
  -2  -2  -9   17.40    4.00
  -2   2  -9   12.80    3.60
  -2   2  -9   18.70    2.40
   3  -2   9    5.40    1.50
  -3  -2  -9   17.10   53.39
  -3  -2  -9    6.00    2.60
  -3  -2  -9   10.00    2.10
  -3   2  -9    9.10    2.00
  -3   2  -9    5.00    2.60
  -4  -2  -9  -12.40   70.19
  -4  -2  -9   10.90    3.20
   4  -2   9   16.10    2.50
  -4   2  -9   -2.70   81.99
  -4   2  -9   18.80    3.60
  -5  -2  -9   14.50    2.20
  -5   2  -9   19.60    2.10
  -6  -2  -9   -3.50    2.20
   6   2   9   -5.30    3.00
  10  -3  -9    9.50    2.20
  10  -3  -9   13.80    1.90
  10   3  -9   13.00    1.60
  10   3  -9   11.80    1.70
   9  -3  -9   14.20    2.10
   9  -3  -9    9.20    2.10
   9   3  -9    9.80    1.60
   9   3  -9   12.70    1.80
   8  -3  -9    4.70    2.30
   8  -3  -9    8.40    1.60
   8  -3  -9    5.20    2.80
   8   3  -9    8.40    1.40
   8   3  -9    9.30    1.50
   7  -3  -9   20.40    4.00
   7  -3  -9   23.30    4.50
   7  -3  -9   27.30    2.90
   7   3  -9   24.20    2.60
   6  -3  -9   43.90    6.40
   6   3  -9   38.70    5.10
   5  -3  -9    3.00    1.20
   5  -3  -9    6.70    2.50
   5  -3  -9   -0.20    1.60
   5  -3  -9    3.40    1.20
   5   3  -9    2.20    1.00
   5   3  -9    1.10    1.00
   5   3  -9   -0.60    1.90
   4  -3  -9   61.59    4.70
   4  -3  -9   52.89    6.30
   4  -3  -9   51.89    6.20
   4  -3  -9   56.19    4.80
   4   3  -9   58.29    4.70
   4   3  -9   57.39    4.60
   4   3  -9   45.30    6.10
   3  -3  -9  161.28   15.00
   3  -3  -9  164.58   14.20
   3  -3  -9  167.48   13.40
   3  -3  -9  199.78   13.50
   3   3  -9  188.48   13.50
   3   3  -9  186.48   15.40
   3   3  -9  196.28   13.50
   2  -3  -9   85.69    6.30
   2   3  -9   67.29    7.90
   2   3  -9   71.89    6.20
   2   3  -9   86.09    6.30
   1  -3  -9  123.29    8.70
   1   3  -9  123.49    8.70
   1   3  -9  103.69   10.50
   1   3  -9   98.49    8.60
   0  -3  -9   56.29    7.50
   0  -3  -9   79.49    5.60
   0   3  -9   60.29    5.40
   0   3  -9   67.49    7.50
  -1  -3  -9   85.89    9.60
  -1  -3  -9  102.69    7.40
  -1   3  -9   96.49    7.50
  -1   3  -9   85.29    9.60
  -2  -3  -9   71.19    5.80
  -2  -3  -9   66.89    8.70
  -2   3  -9   71.29    5.80
  -2   3  -9   70.79    8.00
  -3  -3  -9   27.40   54.99
  -3  -3  -9   57.29    5.00
   3  -3   9   55.09    4.90
  -3   3  -9   58.39    4.90
  -4  -3  -9   70.79    8.40
  -4  -3  -9   95.69    6.90
   4  -3   9   87.39    6.80
  -4  -3  -9  -68.99  124.39
  -4   3  -9  138.09  121.59
   5  -3   9   21.40    2.30
  -5  -3  -9   14.20    3.40
   5   3   9   12.60    3.20
  -6  -3  -9    1.20    1.50
  10  -4  -9   23.10    2.40
  10   4  -9   22.20    2.20
   9  -4  -9   46.80    5.60
   9  -4  -9   59.19    4.60
   9   4  -9   52.29    4.40
   8  -4  -9   36.90    5.00
   8   4  -9   43.40    3.70
   7  -4  -9   81.29    6.10
   7  -4  -9   58.59    7.40
   7   4  -9   75.09    5.90
   6  -4  -9  100.09   10.30
   6  -4  -9  113.49    8.60
   6  -4  -9  100.29    9.70
   6   4  -9  119.49    8.50
   5  -4  -9    6.30    4.60
   5  -4  -9   -0.90    1.90
   5  -4  -9    3.60    2.80
   5  -4  -9    1.70    1.20
   5   4  -9    2.40    1.40
   5   4  -9    0.60    1.60
   5   4  -9    0.40    0.90
   4  -4  -9   43.30    4.20
   4  -4  -9   55.79    6.00
   4  -4  -9   46.10    4.10
   4   4  -9   48.20    4.00
   4   4  -9   46.60    4.10
  -4   4   9   47.90    7.10
   4   4  -9   37.50    5.80
   3  -4  -9   61.09    5.10
   3  -4  -9   60.79    6.80
   3  -4  -9   48.20    6.80
   3  -4  -9   55.89    5.10
   3   4  -9   65.49    5.10
   3   4  -9   65.69    5.00
   3   4  -9   60.69    7.10
   2  -4  -9  115.79    8.20
   2   4  -9   97.49   10.00
   2   4  -9   98.29    8.00
   1  -4  -9   33.00    3.20
   1  -4  -9   23.90    4.60
   1   4  -9   28.00    2.80
   1   4  -9   23.20    4.80
   0  -4  -9    0.30    2.10
   0  -4  -9    2.60    1.40
   0   4  -9    3.30    1.40
   0   4  -9    2.00    1.10
  -1  -4  -9    3.80    2.80
  -1  -4  -9   -1.10    1.30
  -1   4  -9    1.10    2.10
  -1   4  -9    0.20    1.20
  -2  -4  -9   29.50    5.10
  -2  -4  -9   24.20    2.90
  -2   4  -9   24.20    2.80
  -2   4  -9   20.70    4.30
  -3  -4  -9   16.60    4.10
  -3  -4  -9  -13.90   94.79
  -3  -4  -9   18.90    2.50
   3   4   9   16.60    3.70
  -3   4  -9   20.40    2.40
  -3   4  -9   12.00    3.40
  -4  -4  -9   28.20    3.10
   4  -4   9   34.70    3.00
  -4  -4  -9   26.30    4.70
  -4   4  -9   29.50    2.90
   5  -4   9   32.80    3.10
  -5  -4  -9   30.70    3.20
  -5   4  -9   37.90    3.00
   6  -4   9    0.50    0.80
  -6  -4  -9    0.50    1.40
   9  -5  -9    7.40    2.10
   9  -5  -9   11.50    1.80
   9   5  -9    9.30    1.50
   8  -5  -9   20.50    3.50
   8   5  -9   25.50    2.70
   7  -5  -9   14.10    2.40
   7  -5  -9   16.50    3.40
   7   5  -9   15.70    2.10
   6  -5  -9   56.09    4.90
   6  -5  -9   51.19    6.30
   6   5  -9   54.59    4.60
   5  -5  -9   16.00    3.60
   5  -5  -9   26.30    4.20
   5  -5  -9   22.90    2.80
   5   5  -9   14.80    3.60
   5   5  -9   22.60    2.50
   5   5  -9   18.00    2.20
   4  -5  -9   39.60    6.10
   4  -5  -9   39.70    3.90
   4  -5  -9   42.10    5.70
   4  -5  -9   43.50    4.00
   4   5  -9   42.90    3.70
   4   5  -9   39.20    3.70
   3  -5  -9   35.90    6.10
   3  -5  -9   41.30    4.10
  -3   5   9   31.80    6.50
   3   5  -9   50.69    4.40
   3   5  -9   48.00    4.20
   2  -5  -9  115.39   13.00
   2  -5  -9  126.89    9.70
   2   5  -9  124.39   11.50
  -2   5   9  118.39   11.70
   1  -5  -9  132.89   14.90
   1  -5  -9  133.89   11.70
   1   5  -9  141.39   10.90
   1   5  -9  155.48   11.40
   1   5  -9  132.89   12.70
   0  -5  -9  186.68   13.20
   0  -5  -9  179.68   15.80
   0   5  -9  159.88   12.90
  -1  -5  -9   60.39    7.40
  -1   5  -9   52.79    6.80
  -2  -5  -9   14.70    2.30
  -2  -5  -9   11.20    3.70
  -2   5  -9   10.80    3.00
   2   5   9   11.10    3.30
  -2   5  -9   14.30    2.10
  -3  -5  -9    7.70    1.60
  -3  -5  -9    5.90    2.90
  -3   5  -9    9.80    1.50
   3   5   9    6.80    2.50
  -3   5  -9    8.10    3.00
  -4  -5  -9   33.10    3.30
   4  -5   9   30.30    3.30
  -4  -5  -9   25.70    4.40
  -4   5  -9   25.50    5.10
  -5  -5  -9    3.50    1.90
   5  -5   9    6.00    1.00
  -5   5  -9    4.20    0.90
   6  -5   9    7.20    1.20
   9  -6  -9   27.20    2.60
   9   6  -9   27.40    2.40
   8  -6  -9   50.19    4.00
   8  -6  -9   41.00    4.90
   8   6  -9   48.90    3.90
   7  -6  -9   28.20    4.10
   7   6  -9   32.20    3.00
   6  -6  -9   10.30    2.80
   6  -6  -9   12.90    1.90
   6   6  -9   12.90    1.90
   5  -6  -9   31.10    4.70
   5  -6  -9   33.20    3.40
   5   6  -9   26.80    2.90
   4  -6  -9   86.79    8.20
   4  -6  -9   66.79    8.30
   4  -6  -9   81.69    6.60
   4   6  -9   75.99    6.20
   4   6  -9   81.99    6.30
   3  -6  -9   34.20    3.60
   3  -6  -9   34.70    3.50
   3  -6  -9   25.70    4.80
   3  -6  -9   36.70    5.30
   3   6  -9   39.40    3.40
   3   6  -9   25.90    5.00
   3   6  -9   40.80    3.30
  -3   6   9   25.70    5.10
   2  -6  -9   83.49    7.40
   2  -6  -9   97.79    9.60
   2  -6  -9   98.99    7.50
   2   6  -9   99.99    7.40
   2   6  -9  101.89    7.50
   2   6  -9   81.09    9.10
   1   6  -9   58.99    7.00
  -1   6   9   51.79    6.90
   0  -6  -9   13.30    2.00
   0  -6  -9   11.80    3.50
   0   6  -9   12.00    1.90
   0   6  -9   10.60    3.10
  -1  -6  -9    2.60    1.40
  -1  -6  -9    1.40    2.10
  -1   6  -9    5.00    1.20
  -1   6  -9    2.60    2.00
   1   6   9    0.30    1.80
  -2  -6  -9   16.60    2.20
  -2  -6  -9   15.70    3.60
   2   6   9   12.00    3.10
  -2   6  -9   14.10    2.00
  -3  -6  -9   14.50    3.20
  -3   6  -9   11.90    2.70
   3   6   9    8.60    2.70
  -4  -6  -9   10.30    2.80
   4  -6   9   13.50    1.60
   4   6   9    7.70    2.30
  -5  -6  -9    1.70    1.40
   5  -6   9    2.60    0.90
   8  -7  -9   50.79    4.30
   8   7  -9   46.70    3.80
   7  -7  -9   19.10    3.10
   7  -7  -9   24.50    2.40
   7   7  -9   22.40    2.10
   6  -7  -9   -0.80    1.00
   6  -7  -9    1.70    1.60
   6   7  -9    1.10    0.80
   5   7  -9   35.70    5.20
   5   7  -9   39.40    3.20
   4  -7  -9  124.69    8.70
   4  -7  -9  104.19   10.00
   4   7  -9   93.69   10.10
   4   7  -9  112.99    8.50
   4   7  -9  113.89    8.80
   3  -7  -9   49.30    6.10
   3  -7  -9   56.79    4.90
   3   7  -9   61.49    4.80
   3   7  -9   56.29    4.70
   2  -7  -9   66.39    7.40
   2  -7  -9   55.59    5.70
   2   7  -9   52.79    6.80
   2   7  -9   73.29    5.30
   2   7  -9   72.29    5.40
   1  -7  -9   66.49    6.90
   1  -7  -9   46.60    5.20
   1   7  -9   63.09    4.90
  -1   7   9   46.20    6.40
   1   7  -9   62.19    4.70
   0  -7  -9   38.60    5.10
   0   7  -9   38.40    3.50
  -1  -7  -9   23.70    4.00
  -1   7  -9   24.10    2.50
  -2   7  -9    8.40    2.50
   2   7   9   11.10    2.70
  -3  -7  -9   27.60    4.30
   3  -7   9   35.00    3.00
  -3   7  -9   32.40    2.80
   4  -7   9   37.40    3.00
  -4  -7  -9   36.10    4.20
  -4   7  -9   35.30    2.90
   6  -8  -9    2.50    1.20
   6  -8  -9    1.10    0.80
   6   8  -9    1.80    0.70
   5  -8  -9   22.30    3.60
   5   8  -9   26.80    2.40
  -5   8   9   24.50    2.50
   4  -8  -9   80.79    7.80
   4   8  -9   81.89    6.30
   4   8  -9   93.29    6.50
   4   8  -9   72.59    8.30
   3  -8  -9   46.00    4.10
   3   8  -9   51.89    4.10
   3   8  -9   48.10    4.00
   2  -8  -9   63.19    5.00
   2   8  -9   67.49    5.00
   2   8  -9   50.99    6.30
   2   8  -9   64.09    5.20
   1  -8  -9   57.49    4.50
   1  -8  -9   59.79    6.20
   1   8  -9   42.30    5.70
   0  -8  -9   32.60    4.30
   0   8  -9   33.80    3.00
  -1  -8  -9    6.60    2.20
   1   8   9    5.00    1.80
  -2  -8  -9    8.00    2.20
  -2   8  -9   10.30    1.30
  -3  -8  -9    9.70    2.20
   3  -8   9   14.40    1.60
  -3   8  -9   12.50    1.30
   4  -9  -9   34.20    2.60
   4  -9  -9   24.50    3.60
  -4   9   9   27.30    2.80
   3  -9  -9    8.10    1.30
   3  -9  -9    5.20    1.80
  -3   9   9   11.00    1.60
   3   9  -9    8.10    1.10
   2   9  -9   12.40    1.40
  -2   9   9   12.30    1.60
   1  -9  -9    2.20    1.40
   1   9  -9    4.10    0.80
   0  -9  -9    5.80    1.50
   0   9  -9    5.20    0.80
  10   0 -10   41.80    4.10
   9   0 -10  129.49    9.70
   8   0 -10  103.09    9.10
   7   0 -10   41.00    4.60
   6   0 -10    0.80    1.80
   5   0 -10   41.90    3.70
   5   0 -10   40.30    5.00
   4   0 -10   11.70    1.80
   4   0 -10    7.80    2.60
   3   0 -10  256.77   19.10
   3   0 -10  267.37   20.90
   2   0 -10   27.30    3.00
   1   0 -10    8.80    1.50
   1   0 -10    4.40    2.40
   0   0 -10   31.10    3.30
  -1   0 -10    2.20    1.90
  -1   0 -10   -1.60    1.10
  -2   0 -10   99.39    7.80
  -3   0 -10   28.80    3.00
  -4   0 -10   35.90    3.40
  -5   0 -10   71.89    5.60
  10  -1 -10   40.80    4.10
  10   1 -10   41.00    3.40
   9  -1 -10  120.79    8.90
   9   1 -10  116.09    8.80
   8  -1 -10  181.28   13.50
   8   1 -10  160.48   12.50
   7  -1 -10  117.09    8.20
   7   1 -10   94.19    8.00
   6  -1 -10  147.09   10.30
   6  -1 -10  123.09   11.80
   5  -1 -10   12.00    3.20
   5   1 -10   15.20    3.00
   4  -1 -10   55.89    4.40
   4  -1 -10   43.70    5.90
   4   1 -10   52.39    5.90
   4   1 -10   54.19    4.40
   3  -1 -10  305.27   26.70
   3  -1 -10  372.06   24.40
   3  -1 -10  301.87   25.60
   3   1 -10  311.87   27.60
   3   1 -10  368.16   24.40
   2  -1 -10   54.59    4.50
   2   1 -10   39.50    5.90
   2   1 -10   54.89    4.40
   1  -1 -10   28.50    5.50
   0  -1 -10   -1.10    3.80
   0  -1 -10    3.10    1.30
   0  -1 -10    1.30    2.00
   0   1 -10    4.40    1.30
   0   1 -10    1.10    2.00
  -1   1 -10   32.50    3.70
  -1   1 -10   22.10    4.40
  -2  -1 -10   42.70    3.80
  -2   1 -10   34.40    5.80
  -2   1 -10   45.00    3.90
  -3  -1 -10   69.09    5.70
  -3   1 -10   71.99    5.80
  -4  -1 -10   20.10    2.40
  -4   1 -10   18.90    2.40
  -5  -1 -10   53.89    4.40
  -5   1 -10   53.99    4.40
  10  -2 -10    1.80    1.90
  10  -2 -10    1.10    1.10
  10   2 -10    1.00    0.80
   9  -2 -10   37.90    3.20
   9   2 -10   28.20    3.00
   8  -2 -10   29.50    4.60
   8   2 -10   39.90    3.40
   7  -2 -10   31.00    3.10
   7   2 -10   26.70    2.80
   6  -2 -10   43.60    5.70
   5  -2 -10   12.20    2.90
   5  -2 -10   12.40    1.90
   5   2 -10    9.00    2.50
   5   2 -10    7.80    1.40
   4  -2 -10   42.10    4.60
   4  -2 -10   33.90    5.40
   4   2 -10   42.10    3.80
   4   2 -10   32.90    5.10
   4   2 -10   44.40    4.30
   3  -2 -10  187.78   13.50
   3   2 -10  176.68   15.30
   3   2 -10  185.48   13.50
   3   2 -10  173.38   13.70
   2  -2 -10   93.19    6.90
   2   2 -10   76.39    8.50
   2   2 -10   84.89    6.80
   1  -2 -10   72.39    5.80
   1   2 -10   73.79    5.80
   1   2 -10   59.09    7.50
   0  -2 -10   43.70    4.10
   0   2 -10   29.80    5.50
   0   2 -10   41.40    4.10
  -1  -2 -10   12.10    1.90
  -1   2 -10   14.40    2.20
  -2  -2 -10   61.69    5.20
  -2   2 -10   64.09    5.30
  -3   2 -10    5.10    2.90
  -4  -2 -10    1.20    1.10
  -4   2 -10    2.20    1.00
  -5  -2 -10   16.30    2.20
  -5   2 -10   20.00    2.00
  10  -3 -10   10.00    1.60
  10   3 -10    8.60    1.30
   9  -3 -10   19.70    2.40
   9   3 -10   19.90    2.20
   8   3 -10   41.80    3.60
   7  -3 -10    7.60    2.70
   7  -3 -10   14.00    2.20
   7   3 -10   11.60    1.80
   6  -3 -10  115.09    8.50
   6   3 -10  104.19    8.30
   5  -3 -10   23.70    2.80
   5  -3 -10   22.60    2.50
   5  -3 -10   21.90    3.80
   5   3 -10   23.30    2.50
   5   3 -10   22.00    2.30
   4  -3 -10   45.40    6.20
   4  -3 -10   60.59    4.80
   4   3 -10   60.39    4.60
   4   3 -10   53.49    4.60
   3  -3 -10  161.58   11.80
   3   3 -10  162.48   11.70
   3   3 -10  128.59   13.10
   3   3 -10  163.28   11.60
   2  -3 -10  148.49   12.00
   2   3 -10  142.69   13.20
   2   3 -10  159.18   11.30
   1  -3 -10  278.07   20.70
   0  -3 -10  111.19    8.60
   0   3 -10  109.59    8.60
  -1  -3 -10   50.59    4.30
  -1  -3 -10   39.70    5.90
  -1   3 -10   48.80    4.20
   2  -3  10   25.10    3.10
  -2  -3 -10   26.50    2.80
  -2  -3 -10   18.30    4.00
  -2   3 -10   27.30    2.80
  -3  -3 -10   15.70    2.20
   3  -3  10   15.70    2.40
  -3  -3 -10    9.70    3.90
  -3   3 -10   10.70    3.60
  -3   3 -10   19.90    2.20
  -4  -3 -10    6.50    2.30
   4   3  10    5.20    2.30
  -5  -3 -10   29.10    2.90
  -5   3 -10   32.80    2.80
   9  -4 -10    1.00    1.40
   9  -4 -10    2.70    1.10
   9   4 -10    3.00    0.80
   8  -4 -10   -0.20    1.00
   8  -4 -10    1.00    1.50
   8   4 -10    2.20    0.90
   7  -4 -10   27.30    3.90
   7   4 -10   22.70    2.60
   6  -4 -10    5.20    2.30
   6  -4 -10    8.30    1.50
   6   4 -10    9.00    3.00
   6   4 -10    8.70    1.40
   5  -4 -10    8.50    1.60
   5  -4 -10    5.20    2.50
   5  -4 -10    7.00    1.40
   5   4 -10    7.60    1.30
   5   4 -10    9.80    1.40
   4  -4 -10   14.00    3.40
   4  -4 -10   22.10    2.40
   4  -4 -10   13.10    2.00
   4   4 -10   20.70    2.20
   4   4 -10   14.10    3.30
  -4   4  10   13.70    4.60
   3  -4 -10   15.20    2.40
   3   4 -10   19.10    2.20
   3   4 -10   16.80    3.40
   3   4 -10   16.80    2.30
   2  -4 -10   90.09    7.30
   2   4 -10   95.59    7.30
   2   4 -10   87.99    7.00
   1  -4 -10   38.50    3.80
   1   4 -10   32.00    3.30
   1   4 -10   40.30    3.70
   0  -4 -10   24.90    3.10
   0   4 -10   23.80    2.90
  -1  -4 -10   16.40    4.10
  -1   4 -10   13.70    3.30
   1   4  10   12.00    3.40
  -2  -4 -10   14.80    2.30
  -2  -4 -10   12.30    3.40
  -2   4 -10   16.60    3.60
  -2   4 -10   14.30    2.10
   3  -4  10    7.20    1.20
  -3  -4 -10    5.40    1.40
  -3  -4 -10    4.90    2.30
  -3   4 -10    5.40    1.20
  -3   4 -10    5.30    2.40
   3   4  10    2.80    2.40
  -4  -4 -10    5.20    2.00
   4  -4  10    8.10    1.40
  -5  -4 -10    9.10    2.00
  -5   4 -10   14.20    1.60
   8  -5 -10    0.50    1.00
   8  -5 -10   -0.40    1.10
   8   5 -10    0.90    0.70
   7  -5 -10    7.70    2.30
   7   5 -10   10.90    1.60
   6  -5 -10    1.20    1.20
   6  -5 -10    1.50    1.60
   6   5 -10   -0.20    0.70
   5  -5 -10    3.60    2.00
   5   5 -10    2.00    2.00
   5   5 -10    3.10    1.20
   5   5 -10    2.00    0.90
   4  -5 -10    4.60    1.20
   4  -5 -10    3.50    2.10
   4  -5 -10    4.80    1.50
   4   5 -10    4.60    2.30
   4   5 -10    3.60    1.00
   4   5 -10    4.20    1.10
   3  -5 -10    7.00    1.50
   3   5 -10    6.50    1.40
   3   5 -10    6.70    1.20
  -3   5  10    4.20    4.00
   2  -5 -10   71.19    8.20
   2   5 -10   82.99    6.00
   2   5 -10   67.59    8.00
   1  -5 -10   21.70    4.30
  -1   5  10   12.60    3.80
   0  -5 -10    4.10    2.60
   0   5  10    2.80    2.50
   0   5 -10    4.80    2.50
  -1  -5 -10   15.70    2.20
  -1  -5 -10   14.10    3.30
  -1   5 -10   14.30    2.10
   1   5  10    8.70    3.60
  -2  -5 -10   11.70    1.70
  -2  -5 -10   10.90    3.60
  -2   5 -10   13.00    1.90
  -2   5 -10    8.30    2.60
  -3  -5 -10    4.70    1.20
  -3  -5 -10    4.60    2.10
  -3   5 -10    6.90    1.00
   3   5  10    4.00    1.70
  -3   5 -10    6.00    2.30
  -4  -5 -10    1.30    1.30
   4  -5  10    2.10    0.80
  -4   5 -10    2.80    0.70
   8  -6 -10    0.20    1.20
   8   6 -10    1.00    0.70
   7  -6 -10    1.80    1.00
   7  -6 -10    0.40    1.20
   7   6 -10    0.50    0.60
   6  -6 -10    8.90    2.40
   6  -6 -10   15.10    2.10
   6   6 -10   12.20    1.60
   5  -6 -10    1.40    1.20
   5  -6 -10    1.70    1.70
   5   6 -10    2.00    0.90
   5   6 -10   -1.30    2.00
   4  -6 -10   10.90    2.90
   4  -6 -10   16.00    2.30
   4   6 -10   10.90    1.50
   4   6 -10    8.00    2.80
   3   6 -10   21.50    2.20
   3   6 -10   19.10    2.40
   2  -6 -10   70.79    5.70
   2  -6 -10   66.49    7.30
   2   6 -10   62.09    7.40
   2   6 -10   73.69    5.50
   1  -6 -10   14.90    3.40
   1  -6 -10   13.80    2.20
   1   6 -10   13.10    2.10
   0  -6 -10    6.40    1.40
   0  -6 -10    6.60    2.40
   0   6 -10    5.10    1.20
   0   6  10    5.20    2.10
  -1  -6 -10    1.90    1.10
  -1  -6 -10   -0.20    1.90
  -1   6 -10    0.40    1.70
   1   6  10    1.80    1.80
  -1   6 -10    1.60    1.00
  -2  -6 -10    2.00    1.60
  -2   6 -10    1.20    1.70
   2   6  10    1.30    1.60
  -2   6 -10    1.00    0.70
  -3  -6 -10    0.80    1.20
   3  -6  10    0.30    0.80
  -3   6 -10    1.00    0.60
   6  -7 -10    2.30    1.40
   6  -7 -10    2.80    0.90
   6   7 -10    2.60    0.70
   5  -7 -10    4.20    1.60
   5  -7 -10    2.00    1.50
  -5   7  10    4.70    1.80
   5   7 -10    1.80    0.70
   4  -7 -10    1.90    1.60
   4   7 -10    2.90    0.80
   4   7 -10    2.10    2.00
   4   7 -10    3.90    0.90
   3  -7 -10    0.90    1.50
   3   7 -10    4.00    1.00
   3   7 -10    1.70    1.70
   3   7 -10    2.60    0.80
   2  -7 -10   10.90    2.50
   1  -7 -10    0.30    1.60
   1   7 -10    2.00    1.00
  -1   7  10    2.70    2.30
   1   7 -10   -0.60    1.60
   0  -7 -10    1.20    1.60
   0   7 -10    0.60    2.10
   0   7 -10    1.20    0.80
   0   7  10   -1.10    1.80
  -1  -7 -10    0.30    1.30
  -1   7 -10   -0.30    0.60
   2  -7  10   -0.20    0.70
  -2  -7 -10    0.50    1.20
  -2   7 -10    0.90    0.60
   4  -8 -10    3.50    1.50
  -4   8  10    5.60    1.10
   3  -8 -10    1.80    1.40
   3   8 -10    1.70    0.70
   2  -8 -10    0.90    1.30
   1  -8 -10    3.00    1.60
   1   8 -10    4.40    0.80
   0  -8 -10    5.80    1.60
   0   8 -10    6.70    1.10
   5   0 -11    1.00    1.00
   4   0 -11    1.30    0.90
   3   0 -11    0.40    1.00
   3   0 -11   -1.20    1.50
   2   0 -11   -1.00    1.50
   2   0 -11   -0.40    1.00
   1   0 -11   -1.70    1.70
   1   0 -11    1.00    1.00
   0   0 -11    0.20    1.10
  -1   0 -11    1.20    1.00
  -2   0 -11   -0.90    1.00
  -3   0 -11    1.50    1.20
  -4   0 -11    0.70    0.90
   8  -1 -11    0.30    1.90
   7  -1 -11    1.50    1.80
   6  -1 -11   -0.70    1.80
   5  -1 -11    7.80    1.30
   5   1 -11    5.30    2.50
   5   1 -11    8.00    1.20
   4  -1 -11   43.90    3.70
   4   1 -11   37.60    5.30
   4   1 -11   45.00    3.70
   3  -1 -11   23.30    2.60
   3   1 -11   24.60    2.50
   3   1 -11   20.70    4.20
   2  -1 -11   12.80    1.90
   2   1 -11   16.30    2.20
   1  -1 -11   42.90    3.80
   1   1 -11   40.10    3.90
   0  -1 -11   17.10    2.40
   0   1 -11   16.30    2.50
  -1  -1 -11   33.80    3.50
  -1   1 -11   41.20    3.60
  -2  -1 -11    9.70    1.60
  -2   1 -11   11.10    1.70
  -3  -1 -11    8.00    1.40
  -3   1 -11    8.20    1.40
  -4  -1 -11    4.80    1.10
  -4   1 -11    5.60    1.10
   9  -2 -11    0.00    1.60
   8  -2 -11    0.50    1.60
   7  -2 -11    4.20    1.90
   7   2 -11    1.00    1.90
   5  -2 -11    5.50    2.20
   5   2 -11    7.60    1.20
   5   2 -11    5.10    2.70
   4  -2 -11    4.00    2.30
   4   2 -11    5.80    2.40
   3  -2 -11   43.80    3.80
   3   2 -11   42.80    3.90
   2  -2 -11   29.60    3.00
   2   2 -11   23.80    4.80
   2   2 -11   34.90    3.10
   1  -2 -11    0.50    1.90
   1   2 -11    2.70    2.50
   1   2 -11    6.00    1.40
   0   2 -11   10.70    3.20
  -1  -2 -11    0.10    1.10
  -1   2 -11    0.20    2.10
  -1   2 -11    0.60    1.10
  -2  -2 -11    1.70    1.20
  -2   2 -11    2.60    1.20
  -2   2 -11    2.10    2.10
  -3  -2 -11    2.00    1.10
  -3   2 -11    2.40    0.90
  -4  -2 -11    1.80    1.00
  -4   2 -11    2.10    0.80
   8  -3 -11    8.10    2.60
   8   3 -11   12.30    1.60
   7   3 -11   41.80    3.50
   6  -3 -11   51.39    6.10
   6   3 -11   66.49    4.80
   5  -3 -11   41.10    3.80
   5  -3 -11   39.90    5.00
   5   3 -11   43.70    3.70
   5   3 -11   48.30    3.70
   4  -3 -11    6.80    2.50
   4  -3 -11   11.00    1.50
   4   3 -11    9.20    1.40
   4   3 -11   10.40    2.40
   3   3 -11   56.39    5.10
   3   3 -11   58.09    6.60
   2  -3 -11  117.59    9.00
   1   3 -11  114.39   11.20
   0  -3 -11   56.99    5.00
   0   3 -11   62.09    5.10
  -1  -3 -11   24.40    2.80
  -1   3 -11   25.70    2.70
  -2  -3 -11    9.60    2.60
  -2  -3 -11   12.80    1.90
  -2   3 -11    7.40    2.80
  -2   3 -11   13.40    1.90
   2   3  11    7.90    2.90
  -3  -3 -11    5.00    1.20
   3   3  11    3.80    2.80
  -3   3 -11    7.30    1.20
  -4  -3 -11    2.50    0.90
  -4   3 -11    2.20    0.70
   8  -4 -11   11.30    2.50
   8   4 -11   15.70    1.60
   7  -4 -11   16.90    3.20
   7   4 -11   24.40    2.10
   6   4 -11   27.60    2.50
   5  -4 -11   20.50    3.80
   5   4 -11   21.20    2.20
   4  -4 -11    6.70    1.50
   4   4 -11    5.50    1.20
   4   4 -11    3.20    2.10
   4   4 -11    6.30    1.50
   3  -4 -11    9.40    1.50
   3  -4 -11    5.00    2.70
  -3   4  11    5.70    3.30
   3   4 -11    6.00    2.60
   3   4 -11    8.60    1.60
   2  -4 -11    3.40    1.30
   2  -4 -11    3.60    2.10
  -2   4  11   -0.70    2.60
   2   4 -11    2.40    2.70
   2   4 -11    3.60    1.20
   1  -4 -11   15.90    3.50
  -1   4  11   12.70    3.50
   1   4 -11   11.80    3.10
   0  -4 -11   32.40    4.50
   0   4 -11   25.10    4.90
   0   4  11   19.00    4.10
   1  -4  11   13.20    2.10
  -1  -4 -11   10.70    1.70
  -1   4 -11    7.50    2.70
  -1   4 -11   12.80    1.80
  -2  -4 -11    3.40    1.70
  -2  -4 -11    4.90    1.20
  -2   4 -11    1.50    2.30
  -2   4 -11    3.90    1.00
   2   4  11    0.90    1.90
  -3  -4 -11   10.60    1.70
  -3   4 -11    9.70    1.40
   7  -5 -11   22.70    3.40
   7   5 -11   29.30    2.40
   6  -5 -11    6.30    2.20
   6   5 -11    9.60    1.40
   5  -5 -11   28.50    4.20
   5   5 -11   27.70    2.70
   4  -5 -11   67.19    7.30
   4   5 -11   78.99    5.80
   4   5 -11   76.79    5.80
   3  -5 -11   74.49    5.90
   3  -5 -11   65.59    7.40
   3   5 -11   82.19    5.80
   2  -5 -11   52.89    6.20
   2  -5 -11   56.69    4.90
   1  -5 -11   57.99    5.30
   1   5 -11   67.09    5.30
   0  -5 -11    9.90    1.60
   0  -5 -11   10.30    2.70
   0   5 -11    6.80    2.40
   1  -5  11   11.20    1.70
  -1  -5 -11    6.40    2.20
  -1  -5 -11   11.60    1.80
  -1   5 -11   10.00    1.50
  -1   5 -11    6.30    2.50
  -2  -5 -11    2.80    0.90
  -2  -5 -11    1.90    1.50
  -2   5 -11    3.60    0.80
  -3   5 -11    4.10    0.80
   6  -6 -11    7.60    1.90
   6   6 -11   11.70    1.30
   5   6 -11   14.20    1.60
   4  -6 -11   27.90    3.80
   4   6 -11   33.70    2.70
   4   6 -11   30.00    2.80
   3  -6 -11    6.00    2.20
   2  -6 -11    1.10    1.60
   2   6 -11   -0.80    1.90
   2   6 -11    1.60    0.80
   1  -6 -11    4.70    2.00
   1   6 -11    3.00    1.90
   0  -6 -11    8.90    2.20
   0   6 -11    8.60    1.40
   1  -6  11    2.40    0.70
  -1  -6 -11    0.90    1.60
  -1   6 -11    2.30    0.70
   3   7 -11   13.50    1.50
   2  -7 -11    7.80    2.10
   2   7 -11   11.70    1.70
   1  -7 -11   23.90    3.60
   1   7 -11   30.00    2.50
   5   0 -12   13.50    1.80
   4   0 -12   73.09    5.70
   3   0 -12   31.10    3.00
   2   0 -12  240.08   17.60
   1   0 -12   28.40    2.90
   0   0 -12   63.49    5.20
  -1   0 -12   30.80    3.00
  -2   0 -12   28.40    2.80
  -3   0 -12   24.00    2.60
   5  -1 -12   21.80    2.30
   5   1 -12   24.80    2.30
   4  -1 -12   39.40    3.50
   4   1 -12   44.20    3.60
   3  -1 -12   33.60    3.30
   3   1 -12   35.90    3.20
   2  -1 -12  153.68   11.80
   2   1 -12  162.18   11.80
   1  -1 -12   54.99    4.60
   1   1 -12   53.19    4.50
   0  -1 -12   42.80    3.90
   0   1 -12   40.60    3.80
  -1  -1 -12   33.40    3.10
  -1   1 -12   30.10    3.00
  -2  -1 -12    9.40    1.50
  -2   1 -12   13.80    1.70
  -3  -1 -12   14.60    1.90
  -3   1 -12   15.30    1.80
   5   2 -12   22.00    2.60
   4  -2 -12    1.40    0.90
   4   2 -12   -0.20    2.60
   4   2 -12    2.50    1.00
   3  -2 -12   71.79    6.00
   3   2 -12   77.79    6.10
   2  -2 -12  117.09    9.40
   2   2 -12  131.29    9.50
   1  -2 -12   22.40    2.70
   1   2 -12   25.90    2.80
   0  -2 -12   27.30    2.90
   0   2 -12   31.10    3.10
  -1  -2 -12    1.20    1.00
  -1   2 -12    1.00    0.90
  -2  -2 -12    2.30    1.00
  -2   2 -12    2.10    0.90
   6  -3 -12   15.00    2.90
   5  -3 -12   28.10    3.90
   5   3 -12   37.60    3.10
   4  -3 -12   31.90    3.20
   4   3 -12   41.80    3.20
   3  -3 -12   64.19    5.10
   2  -3 -12   17.80    3.70
   2   3 -12   23.50    4.40
  -2   3  12   19.50    4.50
   1  -3 -12    6.30    1.30
  -1   3  12    2.80    2.90
   1   3 -12    5.90    1.30
   1   3 -12    2.80    2.10
   0   3  12   10.20    3.20
   0   3 -12   15.20    3.90
  -1  -3 -12    4.30    1.10
  -1   3 -12    5.50    1.10
   1   3  12    0.70    3.80
  -2  -3 -12    3.40    1.00
  -2   3 -12    4.00    0.90
   6  -4 -12    2.60    1.70
   5  -4 -12    9.60    2.50
   4  -4 -12    3.70    1.90
   4   4 -12    7.30    1.30
   3  -4 -12   23.30    2.50
   3   4 -12   28.20    2.60
   2  -4 -12    9.40    1.40
   1  -4 -12    7.90    2.00
   1   4 -12    4.60    2.10
   0  -4 -12    4.50    1.20
   0   4 -12    6.90    1.10
  -1  -4 -12    3.50    1.00
  -1   4 -12    1.80    0.80
   4  -5 -12    3.20    1.60
   3  -5 -12    6.20    2.00
   2  -5 -12    5.70    1.80
   1  -5 -12   14.60    1.90
   1   5 -12   16.50    1.80
   4   0 -13    0.60    0.80
   3   0 -13    0.00    0.80
   2   0 -13    1.60    0.90
   1   0 -13   -0.30    0.80
   0   0 -13   -0.20    0.70
   4  -1 -13    4.40    1.00
   4   1 -13    5.50    1.00
   3  -1 -13    2.60    0.90
   3   1 -13    2.90    1.00
   2  -1 -13   20.50    2.20
   2   1 -13   21.20    2.20
   1  -1 -13    7.30    1.20
   1   1 -13    7.20    1.20
   0  -1 -13    4.80    1.00
   0   1 -13    5.80    1.00
   4  -2 -13    4.60    1.20
   4   2 -13    7.50    1.30
   3  -2 -13    4.10    1.10
   3   2 -13    3.80    1.00
   2  -2 -13    9.50    1.50
   2   2 -13   10.40    1.40
   1  -2 -13    1.70    0.90
   1   2 -13    1.50    0.80
   0   0   0    0.00    0.00

_computing_structure_solution     'SHELXT 2018/2 (Sheldrick, 2018)'
;
_shelx_hkl_checksum                12281
_database_code_depnum_ccdc_archive  'CCDC 2212543'
_olex2_submission_special_instructions  'No special instructions were received'
loop_
  _twin_individual_id
  _twin_individual_mass_fraction_refined
 1 0.71717
 2 0.28283
