# Supplementary material for: Structural Phase Transformations Induced by Guest Molecules in a Nickel-Based 2D Square Lattice Coordination Network
Source: Chem Mater. 2023 Jan 10;35(2):783–91. doi: 10.1021/acs.chemmater.2c03662 (PMC9878710; doi:10.1021/acs.chemmater.2c03662)
Supplement: Supplementary file 8 — cm2c03662_si_008.cif [file cm2c03662_si_008.cif]

####################################################################### 
# 
# This file contains crystal structure data downloaded from the 
# Cambridge Structural Database (CSD) hosted by the Cambridge 
# Crystallographic Data Centre (CCDC).
# 
# Full information about CCDC data access policies and citation 
# guidelines are available at http://www.ccdc.cam.ac.uk/access/V1 
# 
# Audit and citation data items may have been added by the CCDC. 
# Please retain this information to preserve the provenance of 
# this file and to allow appropriate attribution of the data. 
# 
#######################################################################

data_sql-(azpy)(pdia)-Ni-Beta
_database_code_depnum_ccdc_archive 'CCDC 2224805'
loop_
_audit_author_name
_audit_author_address
'Xia Li'
;University of Limerick
Ireland
;
_audit_update_record             
;
2022-12-06 deposited with the CCDC.	2022-12-06 downloaded from the CCDC.
;
_audit_creation_date             2022-12-06
_audit_creation_method           
;
Olex2 1.3
(compiled 2020.11.12 svn.r5f609507 for OlexSys, GUI svn.r6408)
;
_shelx_SHELXL_version_number     2016/6
_audit_contact_author_address    ?
_audit_contact_author_email      ?
_audit_contact_author_phone      ?
_publ_contact_author_id_orcid    ?
_publ_section_references         
;
Bourhis, L.J., Dolomanov, O.V., Gildea, R.J., Howard, J.A.K., Puschmann, H.
 (2015). Acta Cryst. A71, 59-75.

Dolomanov, O.V., Bourhis, L.J., Gildea, R.J, Howard, J.A.K. & Puschmann, H.
 (2009), J. Appl. Cryst. 42, 339-341.
;
_chemical_name_common            sql-(azpy)(pdia)-Ni-Beta
_chemical_name_systematic        ?
_chemical_formula_moiety         'C24 H16 N6 Ni O5'
_chemical_formula_sum            'C24 H16 N6 Ni O5'
_chemical_formula_weight         527.14
_chemical_absolute_configuration ?
_chemical_melting_point          ?
loop_
_atom_type_symbol
_atom_type_description
_atom_type_scat_dispersion_real
_atom_type_scat_dispersion_imag
_atom_type_scat_source
C C 0.0181 0.0091 'International Tables Vol C Tables 4.2.6.8 and 6.1.1.4'
H H 0.0000 0.0000 'International Tables Vol C Tables 4.2.6.8 and 6.1.1.4'
N N 0.0311 0.0180 'International Tables Vol C Tables 4.2.6.8 and 6.1.1.4'
O O 0.0492 0.0322 'International Tables Vol C Tables 4.2.6.8 and 6.1.1.4'
Ni Ni -3.0029 0.5091 'International Tables Vol C Tables 4.2.6.8 and 6.1.1.4'

_shelx_space_group_comment       
;
The symmetry employed for this shelxl refinement is uniquely defined
by the following loop, which should always be used as a source of
symmetry information in preference to the above space-group names.
They are only intended as comments.
;
_space_group_crystal_system      monoclinic
_space_group_IT_number           7
_space_group_name_H-M_alt        'P 1 c 1'
_space_group_name_Hall           'P -2yc'
loop_
_space_group_symop_operation_xyz
'x, y, z'
'x, -y, z+1/2'

_cell_length_a                   10.8795(6)
_cell_length_b                   10.2690(6)
_cell_length_c                   10.9631(6)
_cell_angle_alpha                90
_cell_angle_beta                 101.769(3)
_cell_angle_gamma                90
_cell_volume                     1199.07(12)
_cell_formula_units_Z            2
_cell_measurement_reflns_used    9679
_cell_measurement_temperature    148(2)
_cell_measurement_theta_max      69.3055
_cell_measurement_theta_min      4.305
_shelx_estimated_absorpt_T_max   0.743
_shelx_estimated_absorpt_T_min   0.743
_exptl_absorpt_coefficient_mu    1.582
_exptl_absorpt_correction_T_max  ?
_exptl_absorpt_correction_T_min  ?
_exptl_absorpt_correction_type   multi-scan
_exptl_absorpt_process_details   SADABS,2016
_exptl_absorpt_special_details   ?
_exptl_crystal_colour            brown
_exptl_crystal_colour_primary    brown
_exptl_crystal_density_diffrn    1.460
_exptl_crystal_density_meas      ?
_exptl_crystal_density_method    ?
_exptl_crystal_description       block
_exptl_crystal_F_000             540
_exptl_crystal_size_max          0.2
_exptl_crystal_size_mid          0.2
_exptl_crystal_size_min          0.2
_exptl_transmission_factor_max   0.7532
_exptl_transmission_factor_min   0.5741
_diffrn_reflns_av_R_equivalents  0.0508
_diffrn_reflns_av_unetI/netI     0.0494
_diffrn_reflns_Laue_measured_fraction_full 0.995
_diffrn_reflns_Laue_measured_fraction_max 0.990
_diffrn_reflns_limit_h_max       13
_diffrn_reflns_limit_h_min       -11
_diffrn_reflns_limit_k_max       12
_diffrn_reflns_limit_k_min       -12
_diffrn_reflns_limit_l_max       10
_diffrn_reflns_limit_l_min       -13
_diffrn_reflns_number            12742
_diffrn_reflns_point_group_measured_fraction_full 0.995
_diffrn_reflns_point_group_measured_fraction_max 0.990
_diffrn_reflns_theta_full        67.679
_diffrn_reflns_theta_max         74.606
_diffrn_reflns_theta_min         4.305
_diffrn_ambient_temperature      148.15
_diffrn_detector_area_resol_mean ?
_diffrn_measured_fraction_theta_full 0.995
_diffrn_measured_fraction_theta_max 0.990
_diffrn_measurement_device_type  'CCD area detector'
_diffrn_measurement_method       'phi and omega scans'
_diffrn_radiation_type           CuK\a
_diffrn_radiation_wavelength     1.54178
_diffrn_source                   'microfocus sealed X-ray tube'
_reflns_Friedel_coverage         0.995
_reflns_Friedel_fraction_full    0.995
_reflns_Friedel_fraction_max     0.990
_reflns_number_gt                3348
_reflns_number_total             3454
_reflns_special_details          
;
 Reflections were merged by SHELXL according to the crystal
 class for the calculation of statistics and refinement.
 
 _reflns_Friedel_fraction is defined as the number of unique
 Friedel pairs measured divided by the number that would be
 possible theoretically, ignoring centric projections and
 systematic absences.
;
_reflns_threshold_expression     'I > 2\s(I)'
_computing_cell_refinement       'SAINT (Bruker, 2016)'
_computing_data_collection       'APEX3 (Bruker, 2016)'
_computing_data_reduction        'SAINT (Bruker, 2016)'
_computing_molecular_graphics    'Olex2 1.3 (Dolomanov et al., 2009)'
_computing_publication_material  'Olex2 1.3 (Dolomanov et al., 2009)'
_computing_structure_refinement  'olex2.refine 1.3 (Bourhis et al., 2015)'
_computing_structure_solution    'olex2.solve 1.3 (Bourhis et al., 2015)'
_refine_diff_density_max         0.917
_refine_diff_density_min         -0.584
_refine_diff_density_rms         0.090
_refine_ls_abs_structure_details 
;
 Refined as an inversion twin.
;
_refine_ls_abs_structure_Flack   0.41(6)
_refine_ls_extinction_coef       .
_refine_ls_extinction_method     none
_refine_ls_goodness_of_fit_ref   1.049
_refine_ls_hydrogen_treatment    constr
_refine_ls_matrix_type           full
_refine_ls_number_parameters     288
_refine_ls_number_reflns         3454
_refine_ls_number_restraints     2
_refine_ls_R_factor_all          0.0575
_refine_ls_R_factor_gt           0.0559
_refine_ls_restrained_S_all      1.048
_refine_ls_shift/su_max          0.000
_refine_ls_shift/su_mean         0.000
_refine_ls_structure_factor_coef Fsqd
_refine_ls_weighting_details     
'w=1/[\s^2^(Fo^2^)+(0.0850P)^2^+1.6932P] where P=(Fo^2^+2Fc^2^)/3'
_refine_ls_weighting_scheme      calc
_refine_ls_wR_factor_gt          0.1440
_refine_ls_wR_factor_ref         0.1461
_refine_special_details          
;
 Refined as a 2-component inversion twin.
;
_olex2_refinement_description    
;
1. Twinned data refinement
 Scales: 0.7
 0.3
2. Fixed Uiso
 At 1.2 times of:
  All C(H) groups
3. Uiso/Uaniso restraints and constraints
Uanis(C16) = Uanis(C17) = Uanis(C18) = Uanis(C16A) = Uanis(C17A) = Uanis(C18A)
Uanis(C19) = Uanis(C20) = Uanis(C21) = Uanis(C22) = Uanis(C23) = Uanis(C24) =
Uanis(C19A) = Uanis(C20A) = Uanis(C21A) = Uanis(C22A) = Uanis(C23A) =
Uanis(C24A)
Uanis(N5) = Uanis(N5A) = Uanis(N6) = Uanis(N6A)
4. Others
 Sof(C18A)=Sof(H18A)=Sof(C16A)=Sof(H16A)=Sof(C19A)=Sof(C20A)=Sof(H20A)=
 Sof(C21A)=Sof(H21A)=Sof(C22A)=Sof(H22A)=Sof(C23A)=Sof(H23A)=Sof(C24A)=
 Sof(H24A)=Sof(N5A)=Sof(C17A)=Sof(N6A)=1-FVAR(1)
 Sof(N6)=Sof(C17)=Sof(N5)=Sof(C19)=Sof(C20)=Sof(H20)=Sof(C21)=Sof(H21)=
 Sof(C22)=Sof(H22)=Sof(C23)=Sof(H23)=Sof(C24)=Sof(H24)=Sof(C18)=Sof(H18)=
 Sof(C16)=Sof(H16)=FVAR(1)
5.a Aromatic/amide H refined with riding coordinates:
 C13(H13), C2(H2), C9(H9), C1(H1), C4(H4), C5(H5), C10(H10), C8(H8),
 C18A(H18A), C16A(H16A), C7(H7), C20(H20), C21(H21), C22(H22), C23(H23),
 C24(H24), C20A(H20A), C21A(H21A), C22A(H22A), C23A(H23A), C24A(H24A), C18(H18),
  C16(H16)
5.b Fitted hexagon refined as free rotating group:
 C19(C20,C21,C22,C23,C24), C19A(C20A,C21A,C22A,C23A,C24A)
;
_atom_sites_solution_hydrogens   geom
_atom_sites_solution_primary     iterative
_atom_sites_solution_secondary   ?
loop_
_atom_site_label
_atom_site_type_symbol
_atom_site_fract_x
_atom_site_fract_y
_atom_site_fract_z
_atom_site_U_iso_or_equiv
_atom_site_adp_type
_atom_site_occupancy
_atom_site_site_symmetry_order
_atom_site_calc_flag
_atom_site_refinement_flags_posn
_atom_site_refinement_flags_adp
_atom_site_refinement_flags_occupancy
_atom_site_disorder_assembly
_atom_site_disorder_group
Ni01 Ni 0.43077(8) 0.03856(7) 0.75554(9) 0.0211(2) Uani 1 1 d . . . . .
O5 O 0.5194(4) 0.1056(4) 0.9276(4) 0.0256(8) Uani 1 1 d . . . . .
O3 O 0.3648(4) 0.9078(3) 0.6061(4) 0.0238(8) Uani 1 1 d . . . . .
O1 O 0.3734(3) 0.2187(3) 0.6909(4) 0.0232(8) Uani 1 1 d . . . . .
O4 O 0.4646(4) 0.8348(4) 0.7886(4) 0.0245(8) Uani 1 1 d . . . . .
O2 O 0.5036(4) 0.3397(4) 0.8311(4) 0.0322(9) Uani 1 1 d . . . . .
N1 N 1.2579(5) -0.0144(5) 0.3153(5) 0.0224(10) Uani 1 1 d . . . . .
N4 N 0.5940(5) 0.0632(5) 0.6839(5) 0.0256(10) Uani 1 1 d . . . . .
C13 C 0.4118(5) 0.5693(5) 0.7051(6) 0.0231(10) Uani 1 1 d . . . . .
H13 H 0.473101 0.578168 0.779914 0.028 Uiso 1 1 calc R U . . .
C3 C 1.0468(6) -0.0077(6) 0.4219(6) 0.0269(11) Uani 1 1 d . . . . .
N3 N 0.9010(5) 0.0889(6) 0.5059(5) 0.0361(12) Uani 1 1 d . . . . .
N2 N 0.9416(5) -0.0169(6) 0.4817(5) 0.0333(12) Uani 1 1 d . . . . .
C2 C 1.1345(6) 0.0919(6) 0.4433(6) 0.0322(13) Uani 1 1 d . . . . .
H2 H 1.123539 0.163634 0.494751 0.039 Uiso 1 1 calc R U . . .
C11 C 0.4214(6) 0.3266(5) 0.7359(6) 0.0240(12) Uani 1 1 d . . . . .
C9 C 0.6002(6) 0.1538(6) 0.5959(6) 0.0327(13) Uani 1 1 d . . . . .
H9 H 0.531629 0.211972 0.572264 0.039 Uiso 1 1 calc R U . . .
C1 C 1.2382(6) 0.0852(5) 0.3888(6) 0.0286(12) Uani 1 1 d . . . . .
H1 H 1.298038 0.153768 0.403839 0.034 Uiso 1 1 calc R U . . .
C12 C 0.3690(5) 0.4452(5) 0.6612(6) 0.0248(11) Uani 1 1 d . . . . .
C4 C 1.0641(5) -0.1071(5) 0.3437(6) 0.0284(12) Uani 1 1 d . . . . .
H4 H 1.004416 -0.175488 0.325940 0.034 Uiso 1 1 calc R U . . .
C5 C 1.1690(5) -0.1070(5) 0.2910(5) 0.0248(11) Uani 1 1 d . . . . .
H5 H 1.178793 -0.175214 0.235175 0.030 Uiso 1 1 calc R U . . .
C14 C 0.3630(5) 0.6788(5) 0.6374(6) 0.0250(11) Uani 1 1 d . . . . .
C15 C 0.4009(5) 0.8136(5) 0.6810(5) 0.0234(12) Uani 1 1 d . . . . .
C6 C 0.7982(6) 0.0782(6) 0.5697(6) 0.0306(13) Uani 1 1 d . . . . .
C10 C 0.7016(6) 0.1656(6) 0.5387(6) 0.0341(13) Uani 1 1 d . . . . .
H10 H 0.704435 0.232538 0.479554 0.041 Uiso 1 1 calc R U . . .
N6 N 0.0828(12) 0.4363(11) 0.3536(10) 0.0454(19) Uani 0.744(7) 1 d . . P A 1
C8 C 0.6900(5) -0.0196(6) 0.7138(6) 0.0285(12) Uani 1 1 d . . . . .
H8 H 0.687011 -0.083299 0.775922 0.034 Uiso 1 1 calc R U . . .
C18A C 0.300(4) 0.437(5) 0.557(5) 0.0325(18) Uani 0.256(7) 1 d . . P A 2
H18A H 0.275264 0.352778 0.526037 0.039 Uiso 0.256(7) 1 calc R U P A 2
C16A C 0.296(3) 0.669(4) 0.527(5) 0.0325(18) Uani 0.256(7) 1 d . . P A 2
H16A H 0.276034 0.745683 0.478300 0.039 Uiso 0.256(7) 1 calc R U P A 2
C17 C 0.2212(9) 0.5401(10) 0.4909(12) 0.0325(18) Uani 0.744(7) 1 d . . P A 1
N5 N 0.1116(10) 0.5418(8) 0.3947(10) 0.0454(19) Uani 0.744(7) 1 d . . P A 1
C7 C 0.7939(6) -0.0172(6) 0.6588(7) 0.0331(13) Uani 1 1 d . . . . .
H7 H 0.859878 -0.078662 0.681188 0.040 Uiso 1 1 calc R U . . .
C19 C -0.0299(6) 0.4342(8) 0.2558(8) 0.0650(14) Uani 0.744(7) 1 d G . P A 1
C20 C -0.1305(8) 0.5140(7) 0.2661(7) 0.0650(14) Uani 0.744(7) 1 d G . P A 1
H20 H -0.122132 0.575791 0.331816 0.078 Uiso 0.744(7) 1 calc R U P A 1
C21 C -0.2433(6) 0.5035(8) 0.1803(8) 0.0650(14) Uani 0.744(7) 1 d G . P A 1
H21 H -0.311998 0.558098 0.187280 0.078 Uiso 0.744(7) 1 calc R U P A 1
C22 C -0.2555(6) 0.4132(8) 0.0841(8) 0.0650(14) Uani 0.744(7) 1 d G . P A 1
H22 H -0.332579 0.406002 0.025440 0.078 Uiso 0.744(7) 1 calc R U P A 1
C23 C -0.1549(7) 0.3333(7) 0.0738(7) 0.0650(14) Uani 0.744(7) 1 d G . P A 1
H23 H -0.163292 0.271598 0.008135 0.078 Uiso 0.744(7) 1 calc R U P A 1
C24 C -0.0422(6) 0.3439(7) 0.1597(9) 0.0650(14) Uani 0.744(7) 1 d G . P A 1
H24 H 0.026577 0.289288 0.152670 0.078 Uiso 0.744(7) 1 calc R U P A 1
C19A C -0.0179(19) 0.447(2) 0.248(2) 0.0650(14) Uani 0.256(7) 1 d G . P A 2
C20A C -0.0192(18) 0.529(2) 0.146(2) 0.0650(14) Uani 0.256(7) 1 d G . P A 2
H20A H 0.051223 0.582834 0.143760 0.078 Uiso 0.256(7) 1 calc R U P A 2
C21A C -0.124(2) 0.532(2) 0.049(2) 0.0650(14) Uani 0.256(7) 1 d G . P A 2
H21A H -0.124458 0.588256 -0.019869 0.078 Uiso 0.256(7) 1 calc R U P A 2
C22A C -0.2266(19) 0.453(2) 0.053(2) 0.0650(14) Uani 0.256(7) 1 d G . P A 2
H22A H -0.297907 0.455697 -0.013198 0.078 Uiso 0.256(7) 1 calc R U P A 2
C23A C -0.2253(18) 0.372(2) 0.154(2) 0.0650(14) Uani 0.256(7) 1 d G . P A 2
H23A H -0.295677 0.317716 0.157103 0.078 Uiso 0.256(7) 1 calc R U P A 2
C24A C -0.121(2) 0.368(2) 0.252(2) 0.0650(14) Uani 0.256(7) 1 d G . P A 2
H24A H -0.119998 0.312292 0.320733 0.078 Uiso 0.256(7) 1 calc R U P A 2
N5A N 0.158(3) 0.545(2) 0.354(3) 0.0454(19) Uani 0.256(7) 1 d . . P A 2
C18 C 0.2725(10) 0.4319(14) 0.5542(17) 0.0325(18) Uani 0.744(7) 1 d . . P A 1
H18 H 0.243311 0.347744 0.526125 0.039 Uiso 0.744(7) 1 calc R U P A 1
C17A C 0.254(3) 0.552(3) 0.477(4) 0.0325(18) Uani 0.256(7) 1 d . . P A 2
N6A N 0.100(4) 0.440(4) 0.317(3) 0.0454(19) Uani 0.256(7) 1 d . . P A 2
C16 C 0.2644(9) 0.6632(12) 0.5305(14) 0.0325(18) Uani 0.744(7) 1 d . . P A 1
H16 H 0.228037 0.737783 0.485984 0.039 Uiso 0.744(7) 1 calc R U P A 1

loop_
_atom_site_aniso_label
_atom_site_aniso_U_11
_atom_site_aniso_U_22
_atom_site_aniso_U_33
_atom_site_aniso_U_23
_atom_site_aniso_U_13
_atom_site_aniso_U_12
Ni01 0.0282(4) 0.0105(4) 0.0270(5) -0.0003(4) 0.0113(3) 0.0003(4)
O5 0.034(2) 0.0152(16) 0.028(2) -0.0005(14) 0.0058(16) 0.0010(14)
O3 0.0346(19) 0.0119(16) 0.026(2) 0.0002(14) 0.0081(16) 0.0004(14)
O1 0.0333(19) 0.0065(15) 0.031(2) 0.0006(14) 0.0103(17) -0.0006(14)
O4 0.030(2) 0.0122(16) 0.032(2) -0.0021(15) 0.0086(16) 0.0017(13)
O2 0.043(2) 0.0145(18) 0.036(2) 0.0025(16) 0.000(2) -0.0042(17)
N1 0.030(2) 0.013(2) 0.026(2) 0.0010(18) 0.0103(19) 0.0034(18)
N4 0.028(2) 0.021(2) 0.029(3) -0.004(2) 0.008(2) -0.0037(19)
C13 0.029(3) 0.014(2) 0.028(3) 0.003(2) 0.011(2) 0.0018(19)
C3 0.032(3) 0.019(2) 0.032(3) 0.003(2) 0.012(2) -0.002(2)
N3 0.039(3) 0.029(2) 0.040(3) 0.002(2) 0.008(2) -0.005(2)
N2 0.035(3) 0.033(3) 0.036(3) 0.001(2) 0.016(2) 0.002(2)
C2 0.039(3) 0.020(3) 0.041(3) -0.009(2) 0.016(3) -0.005(2)
C11 0.028(3) 0.011(2) 0.035(3) 0.004(2) 0.012(3) 0.002(2)
C9 0.046(3) 0.018(2) 0.039(3) 0.002(2) 0.019(3) -0.003(2)
C1 0.037(3) 0.016(2) 0.037(3) -0.005(2) 0.019(2) -0.002(2)
C12 0.030(3) 0.011(2) 0.036(3) 0.006(2) 0.011(2) 0.0041(19)
C4 0.031(3) 0.019(2) 0.037(3) 0.001(2) 0.011(2) 0.000(2)
C5 0.030(3) 0.014(2) 0.032(3) 0.000(2) 0.010(2) -0.002(2)
C14 0.031(3) 0.011(2) 0.033(3) -0.001(2) 0.007(2) -0.0018(19)
C15 0.028(3) 0.012(2) 0.030(3) 0.002(2) 0.007(2) -0.0044(19)
C6 0.038(3) 0.025(3) 0.032(3) -0.005(3) 0.014(3) -0.007(2)
C10 0.047(4) 0.023(3) 0.037(3) 0.002(2) 0.021(3) -0.001(2)
N6 0.060(4) 0.0220(19) 0.046(5) 0.001(3) -0.009(3) -0.003(3)
C8 0.031(3) 0.030(3) 0.027(3) 0.004(2) 0.010(2) 0.000(2)
C18A 0.032(5) 0.013(2) 0.046(2) 0.0026(17) -0.007(4) -0.005(3)
C16A 0.032(5) 0.013(2) 0.046(2) 0.0026(17) -0.007(4) -0.005(3)
C17 0.032(5) 0.013(2) 0.046(2) 0.0026(17) -0.007(4) -0.005(3)
N5 0.060(4) 0.0220(19) 0.046(5) 0.001(3) -0.009(3) -0.003(3)
C7 0.031(3) 0.030(3) 0.038(3) 0.003(3) 0.006(3) 0.002(2)
C19 0.068(3) 0.042(2) 0.072(3) -0.006(2) -0.016(2) 0.0039(18)
C20 0.068(3) 0.042(2) 0.072(3) -0.006(2) -0.016(2) 0.0039(18)
C21 0.068(3) 0.042(2) 0.072(3) -0.006(2) -0.016(2) 0.0039(18)
C22 0.068(3) 0.042(2) 0.072(3) -0.006(2) -0.016(2) 0.0039(18)
C23 0.068(3) 0.042(2) 0.072(3) -0.006(2) -0.016(2) 0.0039(18)
C24 0.068(3) 0.042(2) 0.072(3) -0.006(2) -0.016(2) 0.0039(18)
C19A 0.068(3) 0.042(2) 0.072(3) -0.006(2) -0.016(2) 0.0039(18)
C20A 0.068(3) 0.042(2) 0.072(3) -0.006(2) -0.016(2) 0.0039(18)
C21A 0.068(3) 0.042(2) 0.072(3) -0.006(2) -0.016(2) 0.0039(18)
C22A 0.068(3) 0.042(2) 0.072(3) -0.006(2) -0.016(2) 0.0039(18)
C23A 0.068(3) 0.042(2) 0.072(3) -0.006(2) -0.016(2) 0.0039(18)
C24A 0.068(3) 0.042(2) 0.072(3) -0.006(2) -0.016(2) 0.0039(18)
N5A 0.060(4) 0.0220(19) 0.046(5) 0.001(3) -0.009(3) -0.003(3)
C18 0.032(5) 0.013(2) 0.046(2) 0.0026(17) -0.007(4) -0.005(3)
C17A 0.032(5) 0.013(2) 0.046(2) 0.0026(17) -0.007(4) -0.005(3)
N6A 0.060(4) 0.0220(19) 0.046(5) 0.001(3) -0.009(3) -0.003(3)
C16 0.032(5) 0.013(2) 0.046(2) 0.0026(17) -0.007(4) -0.005(3)

_geom_special_details            
;
 All esds (except the esd in the dihedral angle between two l.s. planes)
 are estimated using the full covariance matrix.  The cell esds are taken
 into account individually in the estimation of esds in distances, angles
 and torsion angles; correlations between esds in cell parameters are only
 used when they are defined by crystal symmetry.  An approximate (isotropic)
 treatment of cell esds is used for estimating esds involving l.s. planes.
;
loop_
_geom_bond_atom_site_label_1
_geom_bond_atom_site_label_2
_geom_bond_distance
_geom_bond_site_symmetry_2
_geom_bond_publ_flag
Ni01 O5 2.054(4) . ?
Ni01 O3 2.127(4) 1_545 ?
Ni01 O1 2.033(3) . ?
Ni01 O4 2.143(4) 1_545 ?
Ni01 N1 2.129(5) 2_455 ?
Ni01 N4 2.099(5) . ?
Ni01 C15 2.449(5) 1_545 ?
O3 C15 1.278(7) . ?
O1 C11 1.280(6) . ?
O4 C15 1.259(7) . ?
O2 C11 1.235(8) . ?
N1 C1 1.347(7) . ?
N1 C5 1.343(7) . ?
N4 C9 1.351(8) . ?
N4 C8 1.335(8) . ?
C13 H13 0.9500 . ?
C13 C12 1.408(8) . ?
C13 C14 1.392(8) . ?
C3 N2 1.434(8) . ?
C3 C2 1.385(8) . ?
C3 C4 1.370(9) . ?
N3 N2 1.223(8) . ?
N3 C6 1.439(8) . ?
C2 H2 0.9500 . ?
C2 C1 1.381(8) . ?
C11 C12 1.513(7) . ?
C9 H9 0.9500 . ?
C9 C10 1.381(9) . ?
C1 H1 0.9500 . ?
C12 C18A 1.23(5) . ?
C12 C18 1.412(14) . ?
C4 H4 0.9500 . ?
C4 C5 1.381(8) . ?
C5 H5 0.9500 . ?
C14 C15 1.495(7) . ?
C14 C16A 1.28(5) . ?
C14 C16 1.427(13) . ?
C6 C10 1.371(9) . ?
C6 C7 1.391(9) . ?
C10 H10 0.9500 . ?
N6 N5 1.191(13) . ?
N6 C19 1.455(14) . ?
C8 H8 0.9500 . ?
C8 C7 1.385(9) . ?
C18A H18A 0.9500 . ?
C18A C17A 1.50(5) . ?
C16A H16A 0.9500 . ?
C16A C17A 1.36(3) . ?
C17 N5 1.422(14) . ?
C17 C18 1.367(15) . ?
C17 C16 1.387(12) . ?
C7 H7 0.9500 . ?
C19 C20 1.3900 . ?
C19 C24 1.3900 . ?
C20 H20 0.9500 . ?
C20 C21 1.3900 . ?
C21 H21 0.9500 . ?
C21 C22 1.3900 . ?
C22 H22 0.9500 . ?
C22 C23 1.3900 . ?
C23 H23 0.9500 . ?
C23 C24 1.3900 . ?
C24 H24 0.9500 . ?
C19A C20A 1.3900 . ?
C19A C24A 1.3900 . ?
C19A N6A 1.36(5) . ?
C20A H20A 0.9500 . ?
C20A C21A 1.3900 . ?
C21A H21A 0.9500 . ?
C21A C22A 1.3900 . ?
C22A H22A 0.9500 . ?
C22A C23A 1.3900 . ?
C23A H23A 0.9500 . ?
C23A C24A 1.3900 . ?
C24A H24A 0.9500 . ?
N5A C17A 1.53(5) . ?
N5A N6A 1.28(4) . ?
C18 H18 0.9500 . ?
C16 H16 0.9500 . ?

loop_
_geom_angle_atom_site_label_1
_geom_angle_atom_site_label_2
_geom_angle_atom_site_label_3
_geom_angle
_geom_angle_site_symmetry_1
_geom_angle_site_symmetry_3
_geom_angle_publ_flag
O5 Ni01 O3 160.13(15) . 1_545 ?
O5 Ni01 O4 98.02(16) . 1_545 ?
O5 Ni01 N1 92.03(17) . 2_455 ?
O5 Ni01 N4 91.62(18) . . ?
O5 Ni01 C15 128.87(18) . 1_545 ?
O3 Ni01 O4 62.18(16) 1_545 1_545 ?
O3 Ni01 N1 89.04(17) 1_545 2_455 ?
O3 Ni01 C15 31.44(17) 1_545 1_545 ?
O1 Ni01 O5 93.93(15) . . ?
O1 Ni01 O3 105.92(16) . 1_545 ?
O1 Ni01 O4 167.82(17) . 1_545 ?
O1 Ni01 N1 89.18(17) . 2_455 ?
O1 Ni01 N4 89.00(18) . . ?
O1 Ni01 C15 137.00(19) . 1_545 ?
O4 Ni01 C15 30.91(18) 1_545 1_545 ?
N1 Ni01 O4 88.06(17) 2_455 1_545 ?
N1 Ni01 C15 85.84(18) 2_455 1_545 ?
N4 Ni01 O3 88.07(17) . 1_545 ?
N4 Ni01 O4 92.99(18) . 1_545 ?
N4 Ni01 N1 176.0(2) . 2_455 ?
N4 Ni01 C15 93.08(19) . 1_545 ?
C15 O3 Ni01 88.3(3) . 1_565 ?
C11 O1 Ni01 125.5(4) . . ?
C15 O4 Ni01 88.1(3) . 1_565 ?
C1 N1 Ni01 122.1(4) . 2_654 ?
C5 N1 Ni01 120.1(4) . 2_654 ?
C5 N1 C1 117.5(5) . . ?
C9 N4 Ni01 121.3(4) . . ?
C8 N4 Ni01 120.7(4) . . ?
C8 N4 C9 117.6(5) . . ?
C12 C13 H13 120.5 . . ?
C14 C13 H13 120.5 . . ?
C14 C13 C12 119.0(5) . . ?
C2 C3 N2 123.9(6) . . ?
C4 C3 N2 117.5(5) . . ?
C4 C3 C2 118.6(6) . . ?
N2 N3 C6 112.9(5) . . ?
N3 N2 C3 113.5(6) . . ?
C3 C2 H2 120.5 . . ?
C1 C2 C3 119.0(6) . . ?
C1 C2 H2 120.5 . . ?
O1 C11 C12 114.1(5) . . ?
O2 C11 O1 126.0(5) . . ?
O2 C11 C12 119.8(5) . . ?
N4 C9 H9 118.5 . . ?
N4 C9 C10 123.1(6) . . ?
C10 C9 H9 118.5 . . ?
N1 C1 C2 122.7(5) . . ?
N1 C1 H1 118.7 . . ?
C2 C1 H1 118.7 . . ?
C13 C12 C11 118.8(5) . . ?
C13 C12 C18 120.6(7) . . ?
C18A C12 C13 118(2) . . ?
C18A C12 C11 122(2) . . ?
C18 C12 C11 120.4(7) . . ?
C3 C4 H4 120.2 . . ?
C3 C4 C5 119.5(5) . . ?
C5 C4 H4 120.2 . . ?
N1 C5 C4 122.7(5) . . ?
N1 C5 H5 118.7 . . ?
C4 C5 H5 118.7 . . ?
C13 C14 C15 121.8(5) . . ?
C13 C14 C16 119.2(7) . . ?
C16A C14 C13 121.4(19) . . ?
C16A C14 C15 116.1(19) . . ?
C16 C14 C15 118.6(7) . . ?
O3 C15 Ni01 60.2(3) . 1_565 ?
O3 C15 C14 117.8(5) . . ?
O4 C15 Ni01 61.0(3) . 1_565 ?
O4 C15 O3 120.7(5) . . ?
O4 C15 C14 121.5(5) . . ?
C14 C15 Ni01 171.5(4) . 1_565 ?
C10 C6 N3 117.5(6) . . ?
C10 C6 C7 120.1(6) . . ?
C7 C6 N3 122.4(6) . . ?
C9 C10 H10 120.9 . . ?
C6 C10 C9 118.2(6) . . ?
C6 C10 H10 120.9 . . ?
N5 N6 C19 114.1(10) . . ?
N4 C8 H8 118.3 . . ?
N4 C8 C7 123.3(6) . . ?
C7 C8 H8 118.3 . . ?
C12 C18A H18A 118.2 . . ?
C12 C18A C17A 124(3) . . ?
C17A C18A H18A 118.2 . . ?
C14 C16A H16A 119.1 . . ?
C14 C16A C17A 122(3) . . ?
C17A C16A H16A 119.1 . . ?
C18 C17 N5 125.5(8) . . ?
C18 C17 C16 120.3(9) . . ?
C16 C17 N5 113.6(8) . . ?
N6 N5 C17 112.7(9) . . ?
C6 C7 H7 121.1 . . ?
C8 C7 C6 117.7(6) . . ?
C8 C7 H7 121.1 . . ?
C20 C19 N6 119.4(7) . . ?
C20 C19 C24 120.0 . . ?
C24 C19 N6 120.3(7) . . ?
C19 C20 H20 120.0 . . ?
C19 C20 C21 120.0 . . ?
C21 C20 H20 120.0 . . ?
C20 C21 H21 120.0 . . ?
C22 C21 C20 120.0 . . ?
C22 C21 H21 120.0 . . ?
C21 C22 H22 120.0 . . ?
C21 C22 C23 120.0 . . ?
C23 C22 H22 120.0 . . ?
C22 C23 H23 120.0 . . ?
C22 C23 C24 120.0 . . ?
C24 C23 H23 120.0 . . ?
C19 C24 H24 120.0 . . ?
C23 C24 C19 120.0 . . ?
C23 C24 H24 120.0 . . ?
C20A C19A C24A 120.0 . . ?
N6A C19A C20A 110(2) . . ?
N6A C19A C24A 129(2) . . ?
C19A C20A H20A 120.0 . . ?
C19A C20A C21A 120.0 . . ?
C21A C20A H20A 120.0 . . ?
C20A C21A H21A 120.0 . . ?
C22A C21A C20A 120.0 . . ?
C22A C21A H21A 120.0 . . ?
C21A C22A H22A 120.0 . . ?
C23A C22A C21A 120.0 . . ?
C23A C22A H22A 120.0 . . ?
C22A C23A H23A 120.0 . . ?
C22A C23A C24A 120.0 . . ?
C24A C23A H23A 120.0 . . ?
C19A C24A H24A 120.0 . . ?
C23A C24A C19A 120.0 . . ?
C23A C24A H24A 120.0 . . ?
N6A N5A C17A 122(2) . . ?
C12 C18 H18 120.0 . . ?
C17 C18 C12 120.0(10) . . ?
C17 C18 H18 120.0 . . ?
C18A C17A N5A 124(2) . . ?
C16A C17A C18A 115(3) . . ?
C16A C17A N5A 121(3) . . ?
N5A N6A C19A 119(3) . . ?
C14 C16 H16 119.7 . . ?
C17 C16 C14 120.6(9) . . ?
C17 C16 H16 119.7 . . ?

loop_
_geom_torsion_atom_site_label_1
_geom_torsion_atom_site_label_2
_geom_torsion_atom_site_label_3
_geom_torsion_atom_site_label_4
_geom_torsion
_geom_torsion_site_symmetry_1
_geom_torsion_site_symmetry_2
_geom_torsion_site_symmetry_3
_geom_torsion_site_symmetry_4
_geom_torsion_publ_flag
Ni01 O3 C15 O4 -8.3(5) 1_565 . . . ?
Ni01 O3 C15 C14 170.6(4) 1_565 . . . ?
Ni01 O1 C11 O2 -5.8(9) . . . . ?
Ni01 O1 C11 C12 174.0(3) . . . . ?
Ni01 O4 C15 O3 8.2(5) 1_565 . . . ?
Ni01 O4 C15 C14 -170.6(5) 1_565 . . . ?
Ni01 N1 C1 C2 -170.2(5) 2_654 . . . ?
Ni01 N1 C5 C4 169.5(4) 2_654 . . . ?
Ni01 N4 C9 C10 -174.3(5) . . . . ?
Ni01 N4 C8 C7 172.4(5) . . . . ?
O1 C11 C12 C13 177.6(5) . . . . ?
O1 C11 C12 C18A -10(3) . . . . ?
O1 C11 C12 C18 2.0(11) . . . . ?
O2 C11 C12 C13 -2.6(8) . . . . ?
O2 C11 C12 C18A 170(3) . . . . ?
O2 C11 C12 C18 -178.2(9) . . . . ?
N4 C9 C10 C6 2.5(10) . . . . ?
N4 C8 C7 C6 1.2(10) . . . . ?
C13 C12 C18A C17A -3(5) . . . . ?
C13 C12 C18 C17 1.1(17) . . . . ?
C13 C14 C15 O3 171.0(5) . . . . ?
C13 C14 C15 O4 -10.2(8) . . . . ?
C13 C14 C16A C17A 10(4) . . . . ?
C13 C14 C16 C17 -2.8(14) . . . . ?
C3 C2 C1 N1 0.0(10) . . . . ?
C3 C4 C5 N1 1.7(9) . . . . ?
N3 C6 C10 C9 177.8(6) . . . . ?
N3 C6 C7 C8 -179.4(6) . . . . ?
N2 C3 C2 C1 174.4(6) . . . . ?
N2 C3 C4 C5 -175.4(6) . . . . ?
N2 N3 C6 C10 -141.7(6) . . . . ?
N2 N3 C6 C7 37.6(8) . . . . ?
C2 C3 N2 N3 31.7(9) . . . . ?
C2 C3 C4 C5 1.4(9) . . . . ?
C11 C12 C18A C17A -176(2) . . . . ?
C11 C12 C18 C17 176.6(9) . . . . ?
C9 N4 C8 C7 -0.4(9) . . . . ?
C1 N1 C5 C4 -3.8(9) . . . . ?
C12 C13 C14 C15 177.8(5) . . . . ?
C12 C13 C14 C16A -12(2) . . . . ?
C12 C13 C14 C16 4.6(10) . . . . ?
C12 C18A C17A C16A 1(6) . . . . ?
C12 C18A C17A N5A -173(5) . . . . ?
C4 C3 N2 N3 -151.6(6) . . . . ?
C4 C3 C2 C1 -2.2(10) . . . . ?
C5 N1 C1 C2 3.0(9) . . . . ?
C14 C13 C12 C11 -179.3(5) . . . . ?
C14 C13 C12 C18A 8(3) . . . . ?
C14 C13 C12 C18 -3.8(11) . . . . ?
C14 C16A C17A C18A -5(5) . . . . ?
C14 C16A C17A N5A 170(4) . . . . ?
C15 C14 C16A C17A -179(2) . . . . ?
C15 C14 C16 C17 -176.3(8) . . . . ?
C6 N3 N2 C3 -178.0(6) . . . . ?
C10 C6 C7 C8 -0.2(9) . . . . ?
N6 C19 C20 C21 -173.4(9) . . . . ?
N6 C19 C24 C23 173.4(10) . . . . ?
C8 N4 C9 C10 -1.5(9) . . . . ?
C16A C14 C15 O3 0(2) . . . . ?
C16A C14 C15 O4 179(2) . . . . ?
N5 N6 C19 C20 -39.0(13) . . . . ?
N5 N6 C19 C24 147.6(9) . . . . ?
N5 C17 C18 C12 -169.5(12) . . . . ?
N5 C17 C16 C14 171.5(11) . . . . ?
C7 C6 C10 C9 -1.6(9) . . . . ?
C19 N6 N5 C17 179.3(9) . . . . ?
C19 C20 C21 C22 0.0 . . . . ?
C20 C19 C24 C23 0.0 . . . . ?
C20 C21 C22 C23 0.0 . . . . ?
C21 C22 C23 C24 0.0 . . . . ?
C22 C23 C24 C19 0.0 . . . . ?
C24 C19 C20 C21 0.0 . . . . ?
C19A C20A C21A C22A 0.0 . . . . ?
C20A C19A C24A C23A 0.0 . . . . ?
C20A C19A N6A N5A 53(4) . . . . ?
C20A C21A C22A C23A 0.0 . . . . ?
C21A C22A C23A C24A 0.0 . . . . ?
C22A C23A C24A C19A 0.0 . . . . ?
C24A C19A C20A C21A 0.0 . . . . ?
C24A C19A N6A N5A -141(3) . . . . ?
C18 C17 N5 N6 -16.0(18) . . . . ?
C18 C17 C16 C14 0.1(18) . . . . ?
C17A N5A N6A C19A 149(3) . . . . ?
N6A C19A C20A C21A 168(3) . . . . ?
N6A C19A C24A C23A -165(3) . . . . ?
N6A N5A C17A C18A 7(5) . . . . ?
N6A N5A C17A C16A -167(3) . . . . ?
C16 C14 C15 O3 -15.7(9) . . . . ?
C16 C14 C15 O4 163.1(7) . . . . ?
C16 C17 N5 N6 173.2(11) . . . . ?
C16 C17 C18 C12 1(2) . . . . ?

_shelx_res_file                  
;
TITL a_a.res in Pc
    C:\frames\guest\Lisa\2134100C\2134100C\WORK21~1\A.res
    created by SHELXL-2016/6 at 17:31:01 on 06-Dec-2022
CELL 1.54178 10.8795 10.2690 10.9631 90.000 101.769 90.000
ZERR 2.0000 0.0006 0.0006 0.0006 0.000 0.003 0.000
LATT -1
SYMM X, -Y, 0.5+Z
SFAC C H N O NI
UNIT 48 32 12 10 2
CONF
EADP C16 C17 C18 C16A C17A C18A
EADP C19 C20 C21 C22 C23 C24 C19A C20A C21A C22A C23A C24A
EADP N5 N5A N6 N6A
BOND $H
TWIN
ACTA
FMAP 2 53 53
PLAN 50 0 0
LIST 4 1
MORE -1
SIZE 0.2 0.2 0.2
TEMP -125
L.S. 30
WGHT    0.085000    1.693200
BASF   0.40526
FVAR       0.63827   0.74422
NI01  5    0.430771    0.038558    0.755537    11.00000    0.02820    0.01051 =
         0.02698   -0.00030    0.01126    0.00034
O5    4    0.519449    0.105555    0.927555    11.00000    0.03391    0.01516 =
         0.02764   -0.00046    0.00583    0.00100
O3    4    0.364773    0.907831    0.606054    11.00000    0.03465    0.01192 =
         0.02580    0.00016    0.00814    0.00043
O1    4    0.373434    0.218716    0.690883    11.00000    0.03326    0.00651 =
         0.03126    0.00059    0.01027   -0.00060
O4    4    0.464551    0.834752    0.788613    11.00000    0.03050    0.01218 =
         0.03172   -0.00214    0.00860    0.00168
O2    4    0.503555    0.339699    0.831115    11.00000    0.04321    0.01454 =
         0.03562    0.00251    0.00046   -0.00419
N1    3    1.257858   -0.014431    0.315327    11.00000    0.03011    0.01292 =
         0.02614    0.00096    0.01034    0.00340
N4    3    0.594010    0.063215    0.683897    11.00000    0.02789    0.02101 =
         0.02873   -0.00417    0.00785   -0.00373
C13   1    0.411791    0.569289    0.705119    11.00000    0.02950    0.01423 =
         0.02764    0.00295    0.01051    0.00183
AFIX  43
H13   2    0.473101    0.578168    0.779914    11.00000   -1.20000
AFIX   0
C3    1    1.046837   -0.007687    0.421858    11.00000    0.03241    0.01871 =
         0.03216    0.00315    0.01234   -0.00170
N3    3    0.900968    0.088950    0.505908    11.00000    0.03916    0.02889 =
         0.04030    0.00224    0.00842   -0.00462
N2    3    0.941615   -0.016877    0.481701    11.00000    0.03481    0.03275 =
         0.03602    0.00097    0.01607    0.00181
C2    1    1.134530    0.091880    0.443332    11.00000    0.03895    0.01977 =
         0.04121   -0.00904    0.01582   -0.00452
AFIX  43
H2    2    1.123539    0.163634    0.494751    11.00000   -1.20000
AFIX   0
C11   1    0.421385    0.326568    0.735939    11.00000    0.02787    0.01097 =
         0.03530    0.00410    0.01165    0.00239
C9    1    0.600223    0.153762    0.595901    11.00000    0.04556    0.01755 =
         0.03936    0.00221    0.01888   -0.00339
AFIX  43
H9    2    0.531629    0.211972    0.572264    11.00000   -1.20000
AFIX   0
C1    1    1.238194    0.085238    0.388840    11.00000    0.03701    0.01612 =
         0.03728   -0.00494    0.01862   -0.00216
AFIX  43
H1    2    1.298038    0.153768    0.403839    11.00000   -1.20000
AFIX   0
C12   1    0.369000    0.445195    0.661182    11.00000    0.02971    0.01081 =
         0.03569    0.00599    0.01067    0.00412
C4    1    1.064147   -0.107052    0.343710    11.00000    0.03108    0.01922 =
         0.03667    0.00120    0.01141   -0.00031
AFIX  43
H4    2    1.004416   -0.175488    0.325940    11.00000   -1.20000
AFIX   0
C5    1    1.169045   -0.106999    0.290965    11.00000    0.02982    0.01438 =
         0.03158    0.00012    0.00972   -0.00192
AFIX  43
H5    2    1.178793   -0.175214    0.235175    11.00000   -1.20000
AFIX   0
C14   1    0.362975    0.678802    0.637393    11.00000    0.03142    0.01119 =
         0.03250   -0.00077    0.00680   -0.00184
C15   1    0.400905    0.813638    0.681021    11.00000    0.02800    0.01217 =
         0.03038    0.00213    0.00698   -0.00444
C6    1    0.798182    0.078172    0.569735    11.00000    0.03790    0.02469 =
         0.03226   -0.00503    0.01407   -0.00729
C10   1    0.701643    0.165606    0.538747    11.00000    0.04745    0.02325 =
         0.03664    0.00231    0.02066   -0.00060
AFIX  43
H10   2    0.704435    0.232538    0.479554    11.00000   -1.20000
AFIX   0
PART 1
N6    3    0.082840    0.436275    0.353559    21.00000    0.05992    0.02204 =
         0.04594    0.00103   -0.00889   -0.00278
PART 0
C8    1    0.690045   -0.019565    0.713796    11.00000    0.03056    0.03014 =
         0.02682    0.00390    0.01046   -0.00021
AFIX  43
H8    2    0.687011   -0.083299    0.775922    11.00000   -1.20000
AFIX   0
PART 2
C18A  1    0.300429    0.437017    0.557306   -21.00000    0.03212    0.01336 =
         0.04573    0.00260   -0.00714   -0.00483
AFIX  43
H18A  2    0.275264    0.352778    0.526037   -21.00000   -1.20000
AFIX   0
C16A  1    0.296415    0.669095    0.526815   -21.00000    0.03212    0.01336 =
         0.04573    0.00260   -0.00714   -0.00483
AFIX  43
H16A  2    0.276034    0.745683    0.478300   -21.00000   -1.20000
AFIX   0
PART 1
C17   1    0.221185    0.540087    0.490867    21.00000    0.03212    0.01336 =
         0.04573    0.00260   -0.00714   -0.00483
N5    3    0.111557    0.541795    0.394658    21.00000    0.05992    0.02204 =
         0.04594    0.00103   -0.00889   -0.00278
PART 0
C7    1    0.793852   -0.017210    0.658818    11.00000    0.03073    0.02966 =
         0.03846    0.00259    0.00599    0.00158
AFIX  43
H7    2    0.859878   -0.078662    0.681188    11.00000   -1.20000
AFIX  66
PART 1
C19   1   -0.029926    0.434204    0.255834    21.00000    0.06771    0.04209 =
         0.07236   -0.00576   -0.01562    0.00393
C20   1   -0.130486    0.514042    0.266112    21.00000    0.06771    0.04209 =
         0.07236   -0.00576   -0.01562    0.00393
AFIX  43
H20   2   -0.122132    0.575791    0.331816    21.00000   -1.20000
AFIX  65
C21   1   -0.243270    0.503533    0.180255    21.00000    0.06771    0.04209 =
         0.07236   -0.00576   -0.01562    0.00393
AFIX  43
H21   2   -0.311998    0.558098    0.187280    21.00000   -1.20000
AFIX  65
C22   1   -0.255495    0.413185    0.084119    21.00000    0.06771    0.04209 =
         0.07236   -0.00576   -0.01562    0.00393
AFIX  43
H22   2   -0.332579    0.406002    0.025440    21.00000   -1.20000
AFIX  65
C23   1   -0.154936    0.333346    0.073840    21.00000    0.06771    0.04209 =
         0.07236   -0.00576   -0.01562    0.00393
AFIX  43
H23   2   -0.163292    0.271598    0.008135    21.00000   -1.20000
AFIX  65
C24   1   -0.042151    0.343854    0.159696    21.00000    0.06771    0.04209 =
         0.07236   -0.00576   -0.01562    0.00393
AFIX  43
H24   2    0.026577    0.289288    0.152670    21.00000   -1.20000
AFIX  66
PART 2
C19A  1   -0.017869    0.447055    0.247631   -21.00000    0.06771    0.04209 =
         0.07236   -0.00576   -0.01562    0.00393
C20A  1   -0.019195    0.529017    0.146469   -21.00000    0.06771    0.04209 =
         0.07236   -0.00576   -0.01562    0.00393
AFIX  43
H20A  2    0.051223    0.582834    0.143760   -21.00000   -1.20000
AFIX  65
C21A  1   -0.123552    0.532238    0.049271   -21.00000    0.06771    0.04209 =
         0.07236   -0.00576   -0.01562    0.00393
AFIX  43
H21A  2   -0.124458    0.588256   -0.019869   -21.00000   -1.20000
AFIX  65
C22A  1   -0.226584    0.453495    0.053233   -21.00000    0.06771    0.04209 =
         0.07236   -0.00576   -0.01562    0.00393
AFIX  43
H22A  2   -0.297907    0.455697   -0.013198   -21.00000   -1.20000
AFIX  65
C23A  1   -0.225259    0.371532    0.154395   -21.00000    0.06771    0.04209 =
         0.07236   -0.00576   -0.01562    0.00393
AFIX  43
H23A  2   -0.295677    0.317716    0.157103   -21.00000   -1.20000
AFIX  65
C24A  1   -0.120903    0.368311    0.251594   -21.00000    0.06771    0.04209 =
         0.07236   -0.00576   -0.01562    0.00393
AFIX  43
H24A  2   -0.119998    0.312292    0.320733   -21.00000   -1.20000
AFIX   0
N5A   3    0.157990    0.545165    0.354169   -21.00000    0.05992    0.02204 =
         0.04594    0.00103   -0.00889   -0.00278
PART 1
C18   1    0.272539    0.431897    0.554161    21.00000    0.03212    0.01336 =
         0.04573    0.00260   -0.00714   -0.00483
AFIX  43
H18   2    0.243311    0.347744    0.526125    21.00000   -1.20000
AFIX   0
PART 2
C17A  1    0.254406    0.552371    0.477395   -21.00000    0.03212    0.01336 =
         0.04573    0.00260   -0.00714   -0.00483
N6A   3    0.100274    0.439604    0.317373   -21.00000    0.05992    0.02204 =
         0.04594    0.00103   -0.00889   -0.00278
PART 1
C16   1    0.264394    0.663175    0.530457    21.00000    0.03212    0.01336 =
         0.04573    0.00260   -0.00714   -0.00483
AFIX  43
H16   2    0.228037    0.737783    0.485984    21.00000   -1.20000
AFIX   0
HKLF 4


REM  a_a.res in Pc
REM R1 =  0.0559 for    3348 Fo > 4sig(Fo)  and  0.0575 for all    3454 data
REM    288 parameters refined using      2 restraints

END

WGHT      0.0848      1.6960

REM Highest difference peak  0.917,  deepest hole -0.584,  1-sigma level  0.090
Q1    1   0.7189  0.2958  0.4445  11.00000  0.05    0.92
Q2    1   0.9578 -0.2358  0.3165  11.00000  0.05    0.86
Q3    1   0.4713 -0.0449  0.8286  11.00000  0.05    0.74
Q4    1   0.4225 -0.0414  0.7336  11.00000  0.05    0.65
Q5    1   0.3809  0.9560  0.6798  11.00000  0.05    0.65
Q6    1   0.5177  0.1846  0.9068  11.00000  0.05    0.55
Q7    1   0.4026  0.1439  0.6906  11.00000  0.05    0.46
Q8    1   0.4561  0.0989  0.9790  11.00000  0.05    0.44
Q9    1   0.9021 -0.2400  0.2010  11.00000  0.05    0.42
Q10   1   0.0320  0.4448  0.1860  11.00000  0.05    0.41
Q11   1   0.3568  0.1785  0.6014  11.00000  0.05    0.39
Q12   1   0.4930  0.9057  0.9015  11.00000  0.05    0.39
Q13   1   0.0121  0.5621  0.1339  11.00000  0.05    0.38
Q14   1   0.1402  0.7018  0.5629  11.00000  0.05    0.36
Q15   1   0.4315  0.1215  0.7606  11.00000  0.05    0.36
Q16   1  -0.1533  0.4367 -0.0253  11.00000  0.05    0.35
Q17   1  -0.0730  0.5614  0.0176  11.00000  0.05    0.32
Q18   1   0.5283  0.1172  1.0364  11.00000  0.05    0.31
Q19   1   0.1365  0.3664  0.5569  11.00000  0.05    0.31
Q20   1   0.4485  0.1378  0.8264  11.00000  0.05    0.31
Q21   1   0.8655 -0.0750  0.4419  11.00000  0.05    0.31
Q22   1   0.8988 -0.1628  0.6955  11.00000  0.05    0.30
Q23   1   0.0217  0.5499  0.3322  11.00000  0.05    0.30
Q24   1   0.3000  0.9308  0.4912  11.00000  0.05    0.30
Q25   1   1.1563 -0.0751  0.4803  11.00000  0.05    0.29
Q26   1   0.4413  0.2383  0.7767  11.00000  0.05    0.28
Q27   1   0.6074 -0.0395  0.6186  11.00000  0.05    0.28
Q28   1   0.0397  0.5212  0.4858  11.00000  0.05    0.27
Q29   1   0.5611  0.0962  0.4922  11.00000  0.05    0.27
Q30   1   0.4356  0.2604  0.4810  11.00000  0.05    0.27
Q31   1   0.4639  0.4381  0.7571  11.00000  0.05    0.27
Q32   1   1.3191 -0.0090  0.3849  11.00000  0.05    0.27
Q33   1   0.5755  0.1099  1.0055  11.00000  0.05    0.26
Q34   1   0.6034 -0.0047  0.6822  11.00000  0.05    0.26
Q35   1   1.2594  0.0235  0.3145  11.00000  0.05    0.26
Q36   1  -0.0841  0.3603  0.0349  11.00000  0.05    0.26
Q37   1  -0.0997  0.4254  0.0575  11.00000  0.05    0.26
Q38   1   0.5461 -0.0481  0.6146  11.00000  0.05    0.26
Q39   1   0.3277  0.7926  0.6101  11.00000  0.05    0.26
Q40   1   0.1981  0.4599  0.4434  11.00000  0.05    0.26
Q41   1  -0.2129  0.5930  0.1839  11.00000  0.05    0.24
Q42   1   0.4849  0.0325  0.7082  11.00000  0.05    0.24
Q43   1   0.4352  0.7797  0.7681  11.00000  0.05    0.24
Q44   1  -0.1671  0.5596  0.1789  11.00000  0.05    0.24
Q45   1  -0.0521  0.4652 -0.0043  11.00000  0.05    0.24
Q46   1   0.7989 -0.0004  0.5847  11.00000  0.05    0.24
Q47   1   0.4888  0.1928  0.5457  11.00000  0.05    0.24
Q48   1   0.3846  0.3058  0.5186  11.00000  0.05    0.24
Q49   1   0.3385  0.1202  0.5894  11.00000  0.05    0.24
Q50   1   0.5455 -0.0971  0.6198  11.00000  0.05    0.24
;
_shelx_res_checksum              5144
_shelx_hkl_file                  
;
  -2   0   0 3739.53  202.68
   2   0   0 3519.05  202.68
   3   0   0 1679.23  100.39
  -3   0   0 1908.41  100.49
  -4   0   0  889.61   46.30
   4   0   0  747.73   46.10
   5   0   0  257.87   16.10
  -5   0   0  297.87   16.30
   6   0   0  872.61   50.89
  -6   0   0  922.01   50.99
   7   0   0  229.88   14.50
  -8   0   0   35.50    4.50
   8   0   0   28.20    4.20
  -8   0   0   23.80    4.10
   8   0   0   29.20    3.60
  -8   0   0   25.50    3.80
  -8   0   0   34.20    3.70
  -9   0   0   26.00    4.40
   9   0   0   25.40    4.30
  -9   0   0   36.60    4.50
  10   0   0    4.00    1.80
 -10   0   0    3.80    2.00
 -10   0   0    1.70    2.40
  10   0   0    2.30    2.10
  11   0   0  260.37   16.60
  11   0   0  244.58   16.70
  12   0   0   72.49    5.90
  12   0   0   79.99    8.60
  13   0   0   57.79    5.30
   0  -1   0 3051.29  166.98
   0  -1   0 2930.21  166.88
   1  -1   0 1468.35   78.39
  -1  -1   0 1366.76   78.29
  -1   1   0 1404.66   78.29
   1   1   0 1365.76   78.29
   2  -1   0  389.26   22.10
  -2  -1   0  389.86   22.10
   2   1   0  398.26   22.10
  -2   1   0  386.56   22.10
   3  -1   0  203.48   12.40
  -3  -1   0  234.48   12.50
   3   1   0  197.78   12.30
  -3   1   0  222.38   12.40
  -4  -1   0  442.56   23.00
   4  -1   0  360.06   22.90
   4   1   0  392.16   22.90
  -4   1   0  409.06   22.90
   5  -1   0  362.46   22.20
  -5   1   0  421.36   22.30
   5   1   0  374.86   22.70
  -6  -1   0  249.08   14.60
  -6   1   0  243.68   14.50
   6   1   0  234.08   14.40
  -7  -1   0   46.50    4.60
   7  -1   0   46.00    4.80
   7  -1   0   49.99    4.40
  -7  -1   0   53.39    4.80
   7   1   0   50.89    4.30
  -8  -1   0  444.96   26.60
  -8  -1   0  469.25   26.90
  -8  -1   0  459.05   26.70
  -8  -1   0  413.76   26.70
   8  -1   0  443.26   27.50
  -8   1   0  483.55   26.80
  -8   1   0  465.45   26.60
   8   1   0  477.15   26.70
  -8   1   0  423.46   26.50
  -9  -1   0   86.09    8.30
   9  -1   0  103.39    8.00
  -9  -1   0   98.99    7.40
  -9   1   0   98.69    8.40
  -9   1   0   98.09    7.30
 -10  -1   0   43.30    5.70
  10  -1   0   45.20    5.00
 -10  -1   0   38.00    5.60
 -10   1   0   49.00    5.10
  11  -1   0  198.18   14.00
  11  -1   0  218.08   14.30
  11   1   0  217.98   14.30
  11   1   0  211.08   13.50
  12  -1   0   24.70    3.60
  12  -1   0   27.10    4.10
  12   1   0   31.40    5.00
  12   1   0   25.50    4.20
  13  -1   0    6.40    1.60
  13   1   0    6.40    2.10
   1  -2   0  565.94   29.20
  -1   2   0  513.75   29.10
   1   2   0  473.35   29.10
   2  -2   0   26.60    2.20
   2   2   0   26.00    2.10
  -2   2   0   32.90    2.10
  -3  -2   0  162.98    9.30
   3  -2   0  149.29    9.30
   3   2   0  150.78    9.20
  -3   2   0  161.68    9.20
   4  -2   0  105.29    7.20
  -4  -2   0  126.79    8.00
  -4   2   0  120.39    7.20
   4   2   0  118.79    7.20
   5  -2   0  304.67   18.00
  -5   2   0  328.87   17.90
   5   2   0  283.17   18.60
  -6  -2   0  750.32   42.50
   6   2   0  701.63   42.30
  -6   2   0  774.82   42.40
  -7  -2   0   84.29    5.80
  -7  -2   0   76.19    5.90
  -7   2   0   65.29    5.90
   7   2   0   66.99    5.50
  -7   2   0   72.99    5.40
  -8  -2   0  135.19   10.20
  -8  -2   0  154.68   10.30
   8  -2   0  165.38   11.10
  -8  -2   0  177.98   10.60
  -8  -2   0  166.58   10.40
  -8   2   0  150.68   10.80
   8   2   0  140.79   10.00
  -8   2   0  163.58   10.10
  -8   2   0  134.29   10.30
  -8   2   0  149.69   11.00
  -9  -2   0   61.59    6.10
   9  -2   0   73.39    5.80
  -9  -2   0   67.79    6.20
  -9  -2   0   70.09    6.00
   9  -2   0   72.39    6.50
  -9  -2   0   61.29    5.90
  -9   2   0   64.69    6.10
  -9   2   0   73.49    5.90
   9   2   0   58.99    6.50
 -10  -2   0   24.20    4.80
  10  -2   0   36.40    5.40
  10   2   0   33.90    4.50
  11  -2   0  115.09    7.60
  11  -2   0   92.89    7.70
  11   2   0   97.19    7.50
  12  -2   0   34.70    3.60
  12  -2   0   31.90    3.80
  12   2   0   19.20    4.20
  13  -2   0   20.90    2.50
  13   2   0   19.30    2.80
   0  -3   0  180.58   10.60
   0  -3   0  181.78   10.50
   1  -3   0   74.79    4.60
  -1  -3   0   66.99    4.40
  -2  -3   0  714.13   38.70
   2   3   0  647.14   38.60
  -2   3   0  692.83   38.60
  -3  -3   0    9.20    1.60
  -3   3   0    9.50    1.30
   4  -3   0  230.18   14.40
  -4  -3   0  250.47   13.80
   4   3   0  207.18   13.60
  -4   3   0  237.08   13.60
  -5  -3   0  315.57   17.60
   5  -3   0  267.67   17.60
  -5   3   0  302.17   17.30
  -6  -3   0  261.07   15.50
  -6  -3   0  269.87   15.60
  -6   3   0  248.58   15.10
   6   3   0  237.98   15.30
  -7  -3   0   71.89    6.00
  -7  -3   0   72.49    5.90
  -7  -3   0   62.99    5.80
  -7   3   0   80.79    9.40
  -7   3   0   73.69    6.10
   7   3   0   63.29    7.80
  -7   3   0   75.59    5.30
   8  -3   0  254.37   15.50
  -8  -3   0  198.18   14.30
  -8  -3   0  247.48   14.90
   8  -3   0  244.78   14.40
   8   3   0  216.58   18.80
  -8   3   0  217.08   15.10
  -8   3   0  225.78   14.20
  -9  -3   0    5.70    2.30
  -9  -3   0    4.10    2.10
   9  -3   0    6.70    2.30
   9  -3   0    5.30    2.00
   9   3   0    5.30    2.60
  -9   3   0    7.60    2.20
   9   3   0    5.70    2.20
  10  -3   0   82.59    7.10
  10  -3   0   85.89    6.70
  10   3   0   90.19    7.10
  11  -3   0   64.09    5.40
  11  -3   0   68.89    5.90
  11   3   0   64.59    6.00
  12  -3   0   59.49    5.60
  12  -3   0   65.79    5.10
  12   3   0   69.79    5.70
   0  -4   0   19.50    2.10
  -1  -4   0   58.69    4.00
   1  -4   0   59.59    4.10
  -1  -4   0   55.29    4.00
   2  -4   0  259.17   15.00
  -2  -4   0  267.17   14.80
  -2   4   0  236.68   14.60
  -3  -4   0  292.67   17.40
   3  -4   0  302.47   17.50
  -3   4   0  300.37   17.20
   4  -4   0  101.59    7.10
  -4  -4   0  110.39    7.10
  -4   4   0  107.39    6.70
  -5  -4   0  275.77   16.30
  -5   4   0  262.77   15.80
   6  -4   0  174.38   11.90
  -6  -4   0  196.68   12.20
  -6  -4   0  198.38   11.90
  -6  -4   0  196.08   11.90
  -6   4   0  183.08   11.30
   6   4   0  203.78   12.70
  -6   4   0  170.68   12.50
  -6   4   0  160.28   12.00
  -7  -4   0   56.99    5.50
  -7  -4   0   67.89    5.70
  -7  -4   0   54.89    5.40
   7  -4   0   51.89    5.50
  -7   4   0   59.49    6.60
  -7   4   0   58.49    5.40
   7   4   0   60.99    6.10
  -7   4   0   64.29    4.70
  -8  -4   0   62.59    5.50
   8  -4   0   63.29    5.80
  -8  -4   0   48.00    5.40
   8   4   0   56.19    6.40
  -8   4   0   41.90    6.30
  -8   4   0   53.29    4.90
   8   4   0   44.40    5.70
   9  -4   0   27.20    4.10
  -9  -4   0   22.90    3.50
  -9  -4   0   18.40    2.90
  -9   4   0   16.90    3.10
  -9   4   0   25.80    3.50
   9   4   0   21.30    3.30
  10  -4   0   21.60    3.60
 -10  -4   0   19.60    4.20
  10  -4   0   21.50    3.50
  10   4   0   27.70    4.10
  11  -4   0    1.70    1.40
  11  -4   0    4.00    1.60
  11  -4   0    3.80    1.70
  12  -4   0   10.80    1.80
  12  -4   0   12.60    2.40
  12  -4   0    7.90    1.80
  12   4   0   15.70    3.10
   0  -5   0    6.60    1.40
   1  -5   0   57.49    4.40
  -1  -5   0   62.89    4.50
  -1  -5   0   64.89    4.30
  -1   5   0   56.89    4.00
  -2  -5   0  138.69    8.30
   2  -5   0  116.69    8.20
  -2   5   0  131.89    7.80
  -3  -5   0  535.55   27.80
   3  -5   0  460.65   27.80
  -3   5   0  447.76   27.40
  -4  -5   0  208.68   11.80
   4  -5   0  166.28   11.80
  -4   5   0  191.08   11.30
  -5  -5   0  173.88   11.60
  -5  -5   0  183.78   11.50
  -5  -5   0  185.88   11.60
  -5   5   0  167.78   10.80
  -5   5   0  184.98   12.00
   6  -5   0  144.09   10.20
  -6  -5   0  141.49   10.10
  -6  -5   0  157.98   10.50
  -6   5   0  150.18   10.40
   6   5   0  168.48   11.30
  -6   5   0  151.68   10.70
  -6   5   0  159.88    9.70
  -7  -5   0   60.09    6.00
  -7   5   0   54.19    4.80
  -7   5   0   69.89    7.80
  -7   5   0   52.69    5.60
   7   5   0   69.29   10.10
  -8  -5   0   61.99    5.90
   8  -5   0   62.39    6.00
  -8  -5   0   68.59    6.90
  -8   5   0   71.59    6.70
   9  -5   0    0.50    1.60
   9  -5   0    2.30    2.00
  -9  -5   0    1.00    1.90
  -9   5   0    1.70    2.50
  10  -5   0   -1.10    1.40
  10  -5   0    0.90    1.40
  10   5   0   -0.20    2.10
  11  -5   0    4.60    1.60
  11  -5   0    1.20    2.30
  11  -5   0    5.70    1.50
  11   5   0    4.10    1.60
  12  -5   0    0.80    1.80
  12  -5   0    0.60    1.10
  12   5   0    2.30    1.10
   0  -6   0   30.10    4.30
  -1  -6   0  164.18   10.20
   1  -6   0  167.68   10.40
  -1   6   0  154.88    9.70
  -2  -6   0   72.09    5.20
  -2  -6   0   77.59    5.10
   2  -6   0   69.69    5.40
  -2   6   0   59.49    4.50
   3  -6   0    6.40    2.10
  -3  -6   0   -0.10    1.70
  -3  -6   0    2.80    1.70
  -3  -6   0    3.90    1.40
   3  -6   0    4.10    2.00
  -3   6   0    2.00    0.80
  -3   6   0    0.00    1.70
   4  -6   0  245.18   14.40
  -4  -6   0  230.98   14.60
  -4  -6   0  231.58   14.40
  -4  -6   0  245.38   14.60
  -4   6   0  230.18   14.70
  -4   6   0  214.38   13.70
   5  -6   0  149.88    9.80
  -5  -6   0  143.19    9.90
  -5  -6   0  144.89   10.00
  -5   6   0  146.69   10.30
   6  -6   0   31.90    4.80
  -6   6   0   28.30    3.90
   6   6   0   30.30    4.70
  -6   6   0   31.10    3.60
  -7  -6   0   22.80    3.60
   7  -6   0   21.50    3.20
  -7  -6   0   15.80    2.80
   7  -6   0   17.10    2.80
   7   6   0   23.60    3.90
  -7   6   0   12.60    4.60
  -7   6   0   20.10    3.30
   8  -6   0   13.90    2.30
  -8  -6   0   18.20    3.90
   8  -6   0   23.60    4.60
   8  -6   0   15.20    3.20
   9  -6   0    3.00    1.90
   9  -6   0    1.60    2.90
   9  -6   0    5.70    2.40
   9   6   0   -0.80    2.60
  -9   6   0    8.40    2.80
  10  -6   0    2.90    1.50
  10  -6   0    2.20    1.40
  10   6   0    2.20    1.60
  10   6   0    3.00    2.50
  11  -6   0    6.20    1.60
  11   6   0   12.10    2.70
  11   6   0    8.40    1.60
   0  -7   0   -0.50    1.70
   0   7   0   -2.90    1.80
   0   7   0   -0.50    1.10
  -1  -7   0   72.09    5.60
   1  -7   0   69.99    5.70
  -1   7   0   73.19    5.50
  -1   7   0   57.39    4.50
   1   7   0   69.29    5.70
  -1   7   0   64.69    5.70
  -2  -7   0  105.69    7.40
  -2  -7   0   88.79    8.50
   2  -7   0  111.89    7.40
   2  -7   0  115.09    9.00
  -2   7   0   98.19    7.50
  -2   7   0   90.39    6.20
   2   7   0   87.19    7.10
   2   7   0   92.59    7.50
  -2   7   0  103.99    7.30
  -3  -7   0   88.99    6.40
   3  -7   0   81.89    6.40
  -3  -7   0   90.09    6.60
   3   7   0   72.79    6.40
  -3   7   0   68.19    6.20
  -4  -7   0   62.49    5.80
  -4  -7   0   54.59    6.40
  -4  -7   0   65.39    5.90
   4  -7   0   65.39    5.60
  -4   7   0   65.09    5.70
   4   7   0   67.99    5.80
   5  -7   0   55.09    5.00
  -5  -7   0   52.59    5.60
  -5  -7   0   43.80    5.30
  -5  -7   0   50.19    6.90
  -5   7   0   54.29    5.60
  -6  -7   0   14.00    2.80
   6  -7   0   21.00    3.40
   6  -7   0   19.70    2.90
  -6  -7   0   16.90    3.20
  -6   7   0   11.40    2.90
   7  -7   0    3.70    1.70
   7  -7   0    5.50    2.00
   7  -7   0    2.30    2.10
  -7   7   0    3.30    2.50
   8  -7   0   17.80    4.40
   8  -7   0   23.60    3.60
   8  -7   0   26.30    3.90
   8   7   0   31.40    4.60
  -8   7   0   29.80    4.80
   9  -7   0    4.50    2.00
   9  -7   0    3.80    1.70
   9  -7   0    1.60    1.50
   9   7   0    4.50    2.10
  -9   7   0    7.90    4.10
  10  -7   0    0.70    1.60
  10  -7   0    1.80    1.30
  10   7   0    1.20    1.40
  10   7   0    0.30    1.40
  11  -7   0    0.10    0.90
  11   7   0   -1.90    0.90
   0  -8   0  507.15   27.30
   0   8   0  477.25   27.30
   0   8   0  442.06   27.10
   0   8   0  406.76   27.00
   1  -8   0  376.76   20.80
  -1  -8   0  372.76   20.80
  -1   8   0  326.07   20.60
   1   8   0  305.37   20.50
  -1   8   0  345.87   20.80
   1   8   0  316.97   20.50
  -2  -8   0  177.38   11.20
  -2  -8   0  165.48   12.40
   2  -8   0  171.38   12.50
  -2   8   0  153.68   11.00
   2   8   0  143.49   10.80
   3  -8   0  114.79    8.10
  -3   8   0  101.49    8.30
  -3   8   0  122.39    8.80
   3   8   0  107.39    8.20
   3   8   0  110.79    8.30
   4  -8   0  116.29    8.80
   4   8   0  127.09    9.20
  -4   8   0  127.29    9.20
   4   8   0  130.19    9.00
   5  -8   0   84.89    6.50
   5   8   0   82.09    6.70
  -5   8   0   67.19    6.70
   6  -8   0   49.99    6.90
   7  -8   0   60.39    5.80
  -7   8   0   57.09    5.80
   7   8   0   64.79    6.10
   7   8   0   69.49    5.90
   8  -8   0    4.10    1.50
   8  -8   0    6.60    4.80
   8  -8   0    6.40    1.60
   8   8   0    2.00    1.80
  -8   8   0    4.80    2.20
   8   8   0    1.60    1.90
   9  -8   0    5.70    2.60
   9  -8   0    1.50    1.30
   9   8   0    3.60    1.60
   9   8   0    4.20    1.60
  10  -8   0    7.40    1.90
  10   8   0    9.70    1.90
   0  -9   0  470.65   27.60
   0   9   0  463.45   27.60
   0   9   0  455.55   27.80
  -1  -9   0  367.26   22.30
   1  -9   0  406.46   22.60
   1   9   0  387.56   22.60
   1   9   0  337.87   22.40
  -1   9   0  372.56   22.60
   1   9   0  343.67   22.30
   2  -9   0    9.40    2.30
  -2   9   0    7.40    2.50
   2   9   0   11.00    2.80
  -2   9   0    8.90    2.20
   2   9   0    7.30    2.40
   3  -9   0   34.80    4.20
   3   9   0   29.00    4.40
   3   9   0   29.50    4.30
  -3   9   0   22.70    3.40
  -3   9   0   31.90    4.10
   4  -9   0   91.09    7.40
   4  -9   0   78.89    9.00
   4   9   0   97.29    7.70
  -4   9   0  106.69    7.80
   4   9   0   98.59    8.90
   5  -9   0   98.89    7.30
   5  -9   0   85.59    7.50
  -5   9   0  107.19    7.90
   5   9   0  100.89    7.70
   5   9   0   91.29    7.50
   6  -9   0   95.09    6.90
   6  -9   0   82.69    6.90
  -6   9   0   92.39    7.30
   6   9   0   89.69    7.10
   7  -9   0  272.07   16.60
   7   9   0  294.77   17.10
  -7   9   0  239.28   16.60
   7   9   0  290.27   16.90
   8  -9   0   71.39    5.10
  -8   9   0   54.09    6.10
   8   9   0   74.79    5.50
   9   9   0   65.59    5.50
   9   9   0   66.49    5.70
   0 -10   0   59.49    5.80
   0  10   0   72.79    8.20
  -1 -10   0  122.09    9.40
   1 -10   0  142.69    9.70
   1  10   0  157.18   10.50
   1  10   0  119.59    9.60
   1  10   0  140.59    9.70
   2 -10   0   81.89    6.60
   2  10   0   79.99    6.50
   2  10   0   86.89    6.90
  -2  10   0   74.59    6.50
  -2  10   0   69.69    6.60
   3 -10   0    6.80    2.20
   3  10   0   11.20    2.50
  -3  10   0   13.20    2.60
   3  10   0    8.90    2.30
   3  10   0    9.00    2.50
   4 -10   0   59.89    5.40
  -4  10   0   61.59    5.70
   4  10   0   59.29    5.50
   4  10   0   72.39    5.90
   4  10   0   57.19    5.60
   5 -10   0  104.89    7.60
   5  10   0  104.29    7.60
   5  10   0  104.39    7.80
   5  10   0  105.39    8.00
  -5  10   0  109.69    8.00
  -6  10   0  117.09    8.80
   6  10   0  126.19    8.50
   6  10   0  142.29    8.90
   7 -10   0   58.89    4.70
   7  10   0   71.19    5.20
   7  10   0   68.19    5.00
  -7  10   0   50.99    5.00
   8 -10   0   34.40    3.30
   8  10   0   47.90    4.10
   8  10   0   39.90    3.40
   0 -11   0   19.60    2.70
   0  11   0   25.60    3.70
   1 -11   0  177.78   11.60
   1  11   0  182.98   11.90
  -1  11   0  186.58   11.90
   1  11   0  164.38   11.60
  -1  11   0  178.48   11.60
   2 -11   0  116.19    8.40
   2  11   0  124.79    8.70
  -2  11   0  131.29    8.80
   2  11   0  114.89    8.60
   3 -11   0   51.39    4.70
   3  11   0   46.90    4.70
   3  11   0   50.19    5.00
  -3  11   0   62.89    5.20
   4  11   0   36.80    3.90
   4  11   0   40.50    4.20
   5 -11   0   54.99    4.30
  -5  11   0   40.70    4.40
   5  11   0   47.50    4.20
   5  11   0   53.09    4.60
   6 -11   0   44.60    3.40
   6  11   0   46.50    3.90
   6  11   0   34.90    3.70
  -6  11   0   35.70    5.60
   6  11   0   38.30    3.40
   0 -12   0   32.10    3.70
   1  12   0   30.60    3.70
  -1  12   0   37.90    3.80
   2 -12   0   26.60    3.00
  -2  12   0   25.00    3.30
   2  12   0   19.00    3.10
   2  12   0   26.00    3.10
   3 -12   0   48.90    4.00
   3  12   0   43.20    4.00
   3  12   0   48.20    4.10
   4 -12   0   60.19    4.50
  -4  12   0   57.59    4.50
   4  12   0   57.99    4.50
  13   0  -1   -1.50    1.30
  13   0  -1    2.70    2.60
  12   0  -1   -1.70    1.60
  12   0  -1    1.80    1.60
  11   0  -1    0.50    1.80
  11   0  -1    0.10    1.70
  11   0  -1    0.30    2.00
 -10   0   1   -1.40    1.70
  10   0  -1   -2.40    1.60
  10   0  -1    1.00    1.90
   9   0  -1    1.10    1.50
  -9   0   1   -0.80    1.30
   9   0  -1   -0.10    1.80
  -9   0   1   -3.80    3.00
  -8   0   1   -0.40    2.20
  -8   0   1    0.40    1.10
  -8   0   1    0.10    2.80
   8   0  -1   -1.00    1.80
   8   0  -1   -1.80    1.30
  -7   0   1   -0.20    0.90
   7   0  -1    0.10    1.20
   6   0  -1   -0.70    1.40
  -6   0   1    0.10    0.70
   6   0  -1    1.90    1.00
   5   0  -1   -1.30    0.70
  -5   0   1    0.20    0.70
   4   0  -1   -0.40    0.70
  -4   0   1    0.40    0.60
  -3   0   1    0.00    0.50
   2   0  -1    1.10    0.60
  -2   0   1    0.20    0.50
  -1   0   1    0.20    0.20
   1   0  -1    0.20    0.30
   0   0  -1    0.20    0.20
  -1   0  -1   -0.10    0.30
  -1   0  -1    0.00    0.30
  -2   0  -1    0.10    0.60
  -3   0  -1    0.60    0.60
  -4   0  -1   -0.30    0.70
  -5   0  -1    0.30    0.80
  -6   0  -1    1.60    1.10
  -7   0  -1   -2.00    2.00
  -7   0  -1   -0.20    0.90
   7   0   1    0.60    2.30
  -7   0  -1    1.40    1.80
  -7   0  -1   -0.60    2.40
  -8   0  -1   -0.20    1.40
  -8   0  -1    1.50    2.10
  -8   0  -1    1.20    1.80
  -8   0  -1    0.50    2.20
   8   0   1    4.20    2.30
  -8   0  -1    2.60    2.00
   8   0   1   -0.70    1.30
  -9   0  -1    2.20    2.30
   9   0   1    1.30    2.30
  -9   0  -1    3.10    2.00
  -9   0  -1    4.80    2.00
  -9   0  -1    3.30    1.90
 -10   0  -1   -4.40    2.00
  10   0   1   -1.10    1.70
 -10   0  -1   -0.30    3.40
  10   0   1   -0.60    2.00
  11   0   1    0.30    1.70
  12   0   1    0.50    1.70
  12   0   1    0.10    1.70
  13   0   1    2.10    1.30
  13  -1  -1    4.50    2.10
  13  -1  -1    8.80    1.90
  13   1  -1    8.50    1.80
  12  -1  -1   21.00    3.30
  12  -1  -1   21.30    3.50
  12   1  -1   18.50    2.60
  12   1  -1   24.10    3.60
  11  -1  -1   22.10    3.10
  11  -1  -1   15.20    2.70
  11  -1  -1   19.70    3.30
  11   1  -1   11.00    4.10
 -10  -1   1   36.90    4.80
  10  -1  -1   43.60    4.60
  10  -1  -1   35.30    4.30
  10   1  -1   35.70    4.30
  10   1  -1   44.30    5.60
 -10   1   1   30.40    4.40
  10   1  -1   29.30    4.60
  -9  -1   1   84.49    7.00
   9  -1  -1   84.19    7.10
   9  -1  -1   84.19    6.80
   9   1  -1   83.99    6.60
   9   1  -1   70.69    8.50
  -9   1   1   82.89    6.50
   8  -1  -1    7.50    1.80
  -8  -1   1    9.40    2.60
  -8  -1   1    9.60    2.20
   8  -1  -1    8.20    2.10
  -8  -1   1   10.40    1.70
   8   1  -1    7.80    1.80
   8   1  -1    3.90    2.60
  -8   1   1    7.30    1.60
  -7  -1   1   48.10    4.70
   7  -1  -1   61.59    5.30
   7   1  -1   58.29    4.50
   6  -1  -1   17.20    2.50
   6  -1  -1   16.00    2.30
  -6  -1   1   18.70    2.30
  -6   1   1   17.00    2.10
   5  -1  -1   18.90    2.30
  -5  -1   1   19.10    2.20
  -5   1   1   18.70    2.10
   4  -1  -1   41.60    3.00
  -4  -1   1   39.60    3.00
  -4   1   1   37.80    2.90
   4   1  -1   38.20    3.20
  -3  -1   1   59.59    3.60
   3  -1  -1   50.79    3.60
  -3   1   1   52.49    3.50
  -2  -1   1   27.10    2.10
  -2   1   1   26.40    1.90
  -1  -1   1   82.09    4.80
   1  -1  -1   79.39    4.90
   1   1  -1   86.89    4.90
   0  -1   1  144.39    8.50
   0   1  -1  155.98    8.50
  -1  -1  -1  552.74   32.50
  -1   1  -1  606.84   32.50
  -2  -1  -1  713.83   42.20
  -2   1  -1  788.32   42.20
  -3  -1  -1   82.19    5.20
  -3   1  -1   82.89    5.10
  -4  -1  -1  208.38   12.00
  -4   1  -1  192.28   11.80
  -5  -1  -1   36.40    3.30
  -5   1  -1   37.80    3.20
  -6  -1  -1  111.99    7.50
  -6   1  -1  115.19    7.40
  -7  -1  -1   50.39    4.50
  -7  -1  -1   54.59    4.90
  -7  -1  -1   49.40    5.10
  -7  -1  -1   52.59    5.40
  -7   1  -1   44.70    5.20
  -7   1  -1   49.70    5.90
  -7   1  -1   43.90    4.90
  -7   1  -1   55.69    4.50
  -7   1  -1   52.69    7.60
  -8  -1  -1   74.29    6.60
   8  -1   1   86.29    6.10
  -8  -1  -1   68.39    6.10
   8  -1   1   78.39    6.60
  -8  -1  -1   73.59    6.20
  -8  -1  -1   84.69    6.40
  -8   1  -1   76.59    6.90
  -8   1  -1   78.99    6.30
  -8   1  -1   73.69    6.10
  -8   1  -1   79.19    6.50
  -8   1  -1   72.19    7.10
   9  -1   1   39.70    4.70
  -9  -1  -1   30.70    4.70
  -9  -1  -1   30.50    4.60
   9  -1   1   39.90    4.30
  -9  -1  -1   42.10    4.70
  -9   1  -1   35.50    4.60
   9   1   1   31.50    4.30
  -9   1  -1   39.50    5.00
  -9   1  -1   41.70    4.60
  -9   1  -1   43.00    4.50
 -10  -1  -1    2.90    3.00
 -10  -1  -1   -0.90    2.00
  10  -1   1    8.10    2.30
 -10  -1  -1    2.60    2.20
  10  -1   1    1.50    1.90
 -10   1  -1    4.00    2.10
 -10   1  -1   -0.90    2.70
 -10   1  -1    1.30    2.10
 -10   1  -1    4.30    2.10
  11  -1   1   16.40    3.70
 -11  -1  -1   21.70    3.50
  11   1   1   17.80    2.80
  11   1   1   26.90    4.30
  12  -1   1   27.30    3.70
  12  -1   1   26.40    3.40
  12   1   1   23.00    3.10
  12   1   1   22.30    3.50
  13  -1   1    9.60    1.70
  13  -2  -1   10.40    1.80
  13  -2  -1   14.60    2.80
  13   2  -1   12.10    2.70
  12  -2  -1   35.20    3.80
  12  -2  -1   34.80    3.80
  12   2  -1   35.40    5.80
  12   2  -1   31.70    4.10
  11  -2  -1   97.39    7.50
  11  -2  -1   99.89    7.70
  11   2  -1  105.19    8.20
  11   2  -1   84.09    7.10
 -10  -2   1   19.60    3.40
  10   2  -1   28.60    4.00
 -10   2   1   22.30    3.20
   9  -2  -1  126.79    9.60
  -9  -2   1  125.99   10.30
   9  -2  -1  114.09    9.20
   9   2  -1  123.89    9.50
  -9   2   1  125.79    9.80
  -8  -2   1   45.20    5.20
   8  -2  -1   56.79    5.40
  -8  -2   1   56.89    4.90
  -8  -2   1   56.49    5.20
  -8   2   1   57.49    4.60
   8   2  -1   53.59    4.90
   7  -2  -1   84.79    6.30
  -7  -2   1   74.29    7.50
   7  -2  -1   94.39    7.20
  -7  -2   1   97.49    7.00
  -7  -2   1   87.29    7.20
  -7   2   1   99.69    6.60
  -6  -2   1   76.99    5.40
   6  -2  -1   75.79    5.20
   6  -2  -1   71.29    5.50
   6   2  -1   65.09    5.20
  -6   2   1   78.89    5.10
   5  -2  -1  121.49    7.80
   5   2  -1  111.09    8.30
  -5   2   1  133.19    7.70
  -4  -2   1    2.60    0.90
   4  -2  -1    3.90    0.90
  -3  -2   1  261.07   13.60
   3  -2  -1  217.28   13.50
   3   2  -1  233.18   13.70
  -3   2   1  221.28   13.50
   2  -2  -1  144.59    8.00
  -2  -2   1  131.79    7.90
  -2   2   1  127.69    7.90
   0  -2   1 1417.46   75.39
   0  -2  -1 1305.47   75.39
   0   2  -1 1313.17   75.29
  -1  -2  -1  179.78   10.70
   1  -2   1  187.68   10.70
  -1  -2  -1  196.78   10.90
  -1   2  -1  179.08   10.50
  -2  -2  -1  707.33   43.30
  -2   2  -1  829.72   43.20
  -3  -2  -1  116.09    7.00
   3  -2   1  104.49    7.00
  -3   2  -1  120.09    6.80
  -4  -2  -1  179.48   10.40
  -4   2  -1  161.78   10.10
  -5  -2  -1  251.67   15.50
  -5   2  -1  266.47   15.30
  -6  -2  -1  347.27   19.90
   6   2   1  307.47   19.50
  -6   2  -1  342.57   19.60
  -7  -2  -1   98.79    7.20
  -7  -2  -1   96.79    7.10
  -7  -2  -1  109.79    8.00
  -7  -2  -1   86.39    7.20
  -7   2  -1   97.59    6.80
  -7   2  -1   91.79    7.50
  -7   2  -1  100.19   10.90
  -7   2  -1  101.29    8.80
  -8  -2  -1  170.98   11.00
  -8  -2  -1  173.28   11.60
  -8  -2  -1  143.69   10.80
   8   2   1  163.08   10.50
  -8   2  -1  171.08   10.70
  -8   2  -1  150.68   11.00
  -8   2  -1  165.08   10.60
  -8   2  -1  146.69   10.70
  -9  -2  -1  107.69    8.50
  -9  -2  -1  133.59    9.20
   9  -2   1  128.29    8.70
  -9  -2  -1  106.09    8.60
   9  -2   1  123.89    9.20
  -9  -2  -1  129.29    8.80
   9   2   1  133.19    8.70
  -9   2  -1  121.19    8.50
  -9   2  -1  120.79    8.70
  -9   2  -1  106.09    8.40
  -9   2  -1  123.19    9.00
  10  -2   1    2.60    1.90
 -10  -2  -1    5.00    2.00
 -10  -2  -1    0.50    2.80
 -10   2  -1    4.80    2.40
 -10   2  -1    5.40    1.80
  10   2   1    4.00    2.20
  10   2   1    4.50    2.40
 -10   2  -1   -3.10    4.70
 -10   2  -1    2.70    2.20
  11  -2   1   21.30    3.20
  11   2   1   17.40    3.20
  11   2   1   18.00    3.00
  12  -2   1    8.00    1.80
  12  -2   1    5.90    2.00
  12   2   1    9.40    2.10
  13   3  -1   16.50    2.60
  12  -3  -1   46.70    4.60
  12  -3  -1   48.50    4.20
  12  -3  -1   48.30    4.30
  12   3  -1   45.20    4.20
  11  -3  -1   36.70    4.00
  11  -3  -1   32.60    4.00
  11  -3  -1   32.30    4.20
  11   3  -1   37.40    4.80
  11   3  -1   44.50    5.00
  10  -3  -1   61.79    6.50
  10  -3  -1   60.99    5.40
 -10  -3   1   70.39    7.00
  10   3  -1   61.59    5.70
  10   3  -1   54.59    8.00
  -9  -3   1   18.40    2.90
   9  -3  -1   20.00    3.30
   9  -3  -1   17.90    3.20
   9   3  -1   20.60    3.00
  -9   3   1   15.20    2.40
   9   3  -1   25.90    4.50
  -8  -3   1  132.69   10.00
   8  -3  -1  129.29   12.30
   8  -3  -1  162.18    9.90
  -8  -3   1  162.88   10.30
   8   3  -1  146.09   10.00
   8   3  -1  140.49   11.50
  -8   3   1  157.88    9.80
   7  -3  -1  295.37   16.60
  -7  -3   1  295.97   16.90
   7  -3  -1  252.37   16.70
  -7  -3   1  265.37   16.60
  -7   3   1  279.17   16.40
   7   3  -1  251.27   17.30
   6  -3  -1  147.29   10.70
  -6  -3   1  189.88   10.80
  -6   3   1  181.78   10.50
   6   3  -1  155.48   10.60
   5  -3  -1  135.59    8.50
  -5  -3   1  133.39    8.40
   5   3  -1  128.89    9.70
  -5   3   1  132.49    8.20
  -4  -3   1  112.09    6.90
   4  -3  -1   97.79    6.70
   4   3  -1  102.89    6.70
  -4   3   1  106.59    6.50
   3  -3  -1    5.20    1.00
  -3  -3   1    3.90    0.90
   3   3  -1    3.90    1.00
  -3   3   1    3.60    0.80
  -2  -3   1  132.39    7.90
  -2   3   1  130.39    8.00
   2   3  -1  141.79    8.00
  -1  -3   1  527.85   29.10
  -1  -3   1  502.45   28.90
   1   3  -1  507.15   29.00
   0  -3   1  196.68   11.80
   0  -3  -1  206.38   11.80
   0  -3  -1  205.18   11.80
   1  -3   1  347.07   20.10
  -1  -3  -1  353.56   20.10
   2  -3   1  268.97   15.80
  -2  -3  -1  273.57   15.80
  -2   3  -1  276.17   15.60
  -3  -3  -1  810.82   44.60
  -3   3  -1  751.92   44.00
   4  -3   1    7.90    1.70
  -4  -3  -1    6.00    1.30
  -5  -3  -1  254.57   15.80
  -5   3  -1  271.57   15.50
  -6  -3  -1  266.57   16.30
  -6   3  -1  254.47   17.60
  -6   3  -1  276.67   15.60
  -6   3  -1  261.27   16.20
   6   3   1  243.08   15.60
  -7  -3  -1  168.38   10.60
  -7  -3  -1  172.98   10.70
  -7  -3  -1  176.88   10.60
  -7  -3  -1  138.89   10.40
  -7   3  -1  151.28   10.00
  -7   3  -1  157.88   10.80
  -7   3  -1  143.49   10.40
  -7   3  -1  142.89   11.00
  -7   3  -1  160.98   10.40
  -8  -3  -1  101.49    7.70
  -8  -3  -1   97.39    7.40
  -8  -3  -1   98.39    7.40
  -8  -3  -1   85.69    7.50
  -8   3  -1   95.79    9.20
  -8   3  -1   89.99    7.00
  -8   3  -1   89.69    9.50
  -8   3  -1   91.69    7.60
  -9  -3  -1   47.20    5.10
   9  -3   1   54.89    5.50
  -9  -3  -1   51.39    5.30
   9  -3   1   60.69    5.10
  -9  -3  -1   48.20    6.20
  -9  -3  -1   55.39    5.40
   9   3   1   45.90    5.40
  -9   3  -1   43.40    5.40
  -9   3  -1   41.60    5.20
  -9   3  -1   51.99    5.60
 -10  -3  -1    1.80    1.90
  10  -3   1    1.40    1.80
 -10  -3  -1    3.40    2.00
  10  -3   1    2.60    1.90
  10   3   1    5.70    2.70
  10   3   1    3.80    2.80
 -10   3  -1    2.40    2.20
  11  -3   1   31.90    3.80
  11   3   1   34.50    4.50
  12  -3   1   13.90    2.60
  12  -3   1   11.40    1.90
  12  -4  -1  206.98   11.60
  12  -4  -1  163.58   11.70
  12  -4  -1  188.48   11.40
  11  -4  -1  142.79    9.50
  11  -4  -1  153.38   10.10
  11  -4  -1  136.59   10.10
  10  -4  -1  141.69   10.10
  10  -4  -1  143.69   10.90
  10   4  -1  168.98   11.30
  10   4  -1  168.28   11.30
   9  -4  -1   57.69    5.90
   9  -4  -1   60.29    5.20
  -9  -4   1   51.49    6.60
   9   4  -1   63.49    6.00
   9   4  -1   48.20    5.60
  -9   4   1   58.89    5.20
  -8  -4   1  366.16   21.10
   8  -4  -1  365.06   21.50
   8  -4  -1  356.86   20.50
  -8   4   1  316.67   20.20
   8   4  -1  320.87   20.50
   8   4  -1  311.37   21.20
   7  -4  -1  258.27   15.50
   7  -4  -1  225.78   14.60
   7  -4  -1  250.27   14.50
  -7  -4   1  221.68   14.50
   7   4  -1  225.48   14.70
   7   4  -1  227.48   15.40
  -7   4   1  232.88   14.20
   6  -4  -1  842.32   47.40
  -6  -4   1  887.51   47.60
   6   4  -1  757.32   47.20
  -6   4   1  812.82   47.10
  -5  -4   1 1125.69   57.29
   5  -4  -1  978.30   57.29
  -5   4   1  994.40   56.89
   5   4  -1  925.91   57.09
   4  -4  -1  710.43   40.40
  -4  -4   1  765.02   40.30
   4   4  -1  666.93   40.20
  -4   4   1  684.53   40.10
  -3  -4   1  448.96   25.40
   3  -4  -1  477.15   25.60
  -3   4   1  408.26   25.30
   3   4  -1  440.16   25.40
  -2  -4   1  757.12   46.20
  -2  -4   1  790.82   46.40
   2   4  -1  901.91   46.30
  -2   4   1  828.12   46.30
  -1  -4   1  802.72   46.20
   1  -4  -1  863.81   46.50
  -1  -4   1  800.62   46.50
   0  -4  -1 1074.09   60.59
   0  -4  -1 1075.99   60.59
   1  -4   1 1313.17   77.99
  -1  -4  -1 1407.66   77.89
  -1  -4  -1 1437.36   77.99
  -2  -4  -1 2154.38  118.59
   2  -4   1 2139.59  118.09
  -2   4  -1 2020.20  117.69
  -3  -4  -1 1722.83   94.69
   3  -4   1 1603.34   94.59
  -3   4  -1 1719.23   94.29
  -4  -4  -1  330.57   19.20
  -4   4  -1  319.17   18.80
  -4   4  -1  322.47   18.70
  -5  -4  -1  309.47   18.10
  -5  -4  -1  293.67   17.90
  -5  -4  -1  305.57   18.00
  -5   4  -1  282.37   17.40
  -6  -4  -1  576.74   31.20
  -6  -4  -1  564.14   31.40
   6  -4   1  542.75   31.00
  -6  -4  -1  517.45   31.20
  -6   4  -1  492.25   31.30
  -6   4  -1  507.45   31.30
  -6   4  -1  530.55   31.70
  -6   4  -1  526.25   30.70
   7  -4   1  260.37   17.60
  -7  -4  -1  270.17   17.80
  -7  -4  -1  331.87   18.40
   7   4   1  301.87   18.50
  -7   4  -1  275.77   17.70
  -7   4  -1  305.37   17.40
  -7   4  -1  278.57   18.00
  -7   4  -1  291.67   18.40
  -8  -4  -1  153.88   10.60
  -8  -4  -1  176.48   11.30
  -8   4  -1  161.58   11.20
   8   4   1  147.19   11.30
  -8   4  -1  183.48   11.20
  -8   4  -1  138.49   10.50
  -8   4  -1  138.59   10.60
   9  -4   1  455.85   27.50
  -9  -4  -1  485.15   28.30
  -9  -4  -1  450.35   29.10
   9  -4   1  448.76   28.50
   9   4   1  490.25   29.40
 -10  -4  -1  100.89    7.20
  10  -4   1   97.59    9.50
  10  -4   1   85.79    7.50
 -10   4  -1   88.19    7.40
  10   4   1  111.39    8.10
  11  -4   1   24.10    3.30
  11   4   1   29.70    4.00
  12  -4   1    2.70    1.60
  12  -4   1    4.10    1.40
  12   4   1    4.40    1.30
  12   4   1    7.20    2.10
  12  -5  -1   36.00    4.20
  12   5  -1   37.90    3.60
  12   5  -1   31.10    3.00
  11  -5  -1   17.70    2.70
  11  -5  -1   13.70    4.30
  11  -5  -1   15.20    3.00
  11   5  -1   21.10    3.50
  11   5  -1   18.30    3.00
  11   5  -1   13.10    2.10
  10  -5  -1   14.90    2.30
  10  -5  -1   10.50    2.40
  10  -5  -1   11.70    2.40
  -9  -5   1   33.50    4.80
   9  -5  -1   24.80    3.50
   9  -5  -1   28.30    3.70
   9  -5  -1   34.50    4.90
  -9   5   1   30.70    4.80
   8  -5  -1   84.89    7.20
  -8  -5   1   83.99    7.50
   8  -5  -1   92.79    6.40
   8  -5  -1   82.79    6.60
  -8  -5   1   85.59    6.50
  -8   5   1   66.79    8.00
  -8   5   1   75.79    6.10
   8   5  -1   77.49    7.30
  -7  -5   1  141.79   10.50
   7  -5  -1  142.69   10.80
  -7   5   1  168.78    9.90
  -7   5   1  170.68   11.10
   7   5  -1  144.99   11.20
   6  -5  -1  188.48   11.30
  -6  -5   1  174.18   11.70
  -6  -5   1  170.18   11.70
   6  -5  -1  164.88   11.60
   6   5  -1  197.28   12.70
  -6   5   1  183.58   11.20
  -6   5   1  190.08   13.20
  -5  -5   1  186.18   11.50
   5  -5  -1  175.68   12.60
  -5  -5   1  177.98   12.40
  -5   5   1  179.58   11.00
   4  -5  -1  471.45   29.20
  -4   5   1  492.45   27.70
  -3  -5   1   97.89    6.60
   3  -5  -1  104.39    7.30
  -3  -5   1   94.49    6.80
  -3   5   1  112.89    6.50
  -2  -5   1  728.43   43.30
  -2  -5   1  792.22   43.10
   2  -5  -1  830.62   43.80
  -2   5   1  695.33   43.00
  -1  -5   1  603.54   34.50
   0  -5   1  579.84   34.90
   0  -5  -1  642.74   35.00
  -1  -5  -1  477.85   26.50
   1  -5   1  421.76   26.50
  -1  -5  -1  478.25   26.50
   2  -5   1  628.64   37.20
  -2   5  -1  652.23   36.20
  -3  -5  -1  148.39    8.90
  -3   5  -1  127.59    8.20
  -4  -5  -1  154.78    9.40
  -4  -5  -1  144.09    9.50
  -4  -5  -1  142.79    9.80
  -4   5  -1  134.29    8.60
  -4   5  -1  133.59    8.70
  -5  -5  -1  284.87   17.30
  -5  -5  -1  287.87   17.50
  -5  -5  -1  302.57   17.40
   5  -5   1  296.37   17.40
  -5   5  -1  260.67   16.60
  -5   5  -1  261.97   17.60
  -5   5  -1  254.17   17.10
  -5   5  -1  313.77   17.80
  -6  -5  -1  228.78   14.20
   6  -5   1  208.08   13.60
  -6  -5  -1  242.58   14.30
  -6   5  -1  222.58   14.50
   6   5   1  234.78   14.70
  -6   5  -1  197.18   13.70
  -6   5  -1  207.08   13.90
  -6   5  -1  225.28   13.30
  -6   5  -1  198.08   14.40
  -7  -5  -1   92.69    7.30
  -7  -5  -1   89.99    7.10
   7  -5   1   72.79    6.80
  -7   5  -1   85.39    6.50
  -7   5  -1   78.09    7.50
   7   5   1   87.99    8.40
  -7   5  -1   82.79    6.80
   8  -5   1   18.20    3.00
  -8   5  -1    9.70    3.90
  -8   5  -1   15.30    2.80
   8   5   1   16.50    3.40
  -8   5  -1   18.20    3.10
   9  -5   1   33.40    4.50
   9  -5   1   40.40    4.00
  -9  -5  -1   39.30    4.50
   9   5   1   37.50    5.20
 -10  -5  -1   90.09    6.50
  10  -5   1   93.29    6.50
  10  -5   1   80.69    6.80
 -10   5  -1   91.59    6.80
  10   5   1   80.69    8.90
  11  -5   1   17.10    2.60
  11  -5   1   21.40    2.90
  11  -5   1   12.10    2.60
  12  -5   1    5.70    1.40
  11  -6  -1    9.80    1.90
  11  -6  -1    7.30    1.60
  11   6  -1   12.10    1.90
  10  -6  -1   54.59    5.20
  10  -6  -1   55.09    4.60
  10   6  -1   51.39    5.40
  10   6  -1   62.09    5.60
  10   6  -1   59.29    5.00
   9  -6  -1   33.50    4.20
   9  -6  -1   41.70    4.70
   9  -6  -1   32.50    5.60
   9   6  -1   37.20    5.20
   9   6  -1   32.90    4.50
   8  -6  -1   14.60    2.80
   8  -6  -1   11.40    2.40
  -8  -6   1    7.20    5.20
  -8   6   1    9.80    3.60
   8   6  -1   15.90    3.30
  -8   6   1   12.10    2.90
   7  -6  -1  119.89    9.10
  -7  -6   1  110.89    8.60
   7  -6  -1  128.29    8.70
  -7  -6   1  103.39    9.90
   7  -6  -1  130.29    8.70
  -7   6   1  123.89    9.30
   7   6  -1  127.19    9.80
  -6  -6   1  287.77   19.70
  -6  -6   1  335.97   20.00
   6  -6  -1  357.56   19.50
  -6   6   1  331.57   20.20
   6   6  -1  315.57   20.70
  -6   6   1  328.27   19.30
   5  -6  -1  291.07   17.40
   5  -6  -1  294.77   17.70
  -5  -6   1  261.97   18.20
  -5  -6   1  285.97   18.10
  -5   6   1  289.27   17.10
   5   6  -1  313.27   21.60
  -5   6   1  295.87   18.10
  -4  -6   1  173.08   12.00
   4  -6  -1  187.18   12.00
  -4  -6   1  163.78   13.40
  -4  -6   1  203.38   11.80
   4  -6  -1  194.48   12.00
  -4   6   1  204.08   13.70
  -4   6   1  183.38   11.30
   3  -6  -1   59.19    5.10
  -3  -6   1   62.79    5.10
  -3  -6   1   65.19    4.60
   3  -6  -1   58.39    4.90
  -3   6   1   54.89    4.20
  -3   6   1   60.99    6.90
   3   6  -1   56.99    5.20
   2  -6  -1  349.57   21.00
  -2  -6   1  336.47   21.40
  -2   6   1  380.66   20.70
   1  -6  -1  659.33   37.70
  -1  -6   1  650.93   37.60
   0  -6  -1  260.57   15.70
   0  -6   1  264.07   15.80
  -1  -6  -1  554.34   30.70
  -1  -6  -1  553.14   30.80
   1  -6   1  489.15   30.80
  -2  -6  -1  720.33   39.70
  -2  -6  -1  691.83   39.90
  -2  -6  -1  722.73   39.70
  -2   6  -1  627.44   39.90
  -3  -6  -1  409.96   22.10
  -3  -6  -1  400.66   22.10
  -3   6  -1  337.17   21.40
  -3   6  -1  335.97   21.80
  -4  -6  -1  140.89    9.20
   4  -6   1  142.69    9.00
  -4  -6  -1  140.89    9.30
  -4   6  -1  116.99    9.20
  -4   6  -1  129.29    9.20
  -4   6  -1  119.39    9.30
  -5  -6  -1  163.78   10.60
  -5  -6  -1  157.78   10.60
   5  -6   1  154.58   10.10
  -5   6  -1  135.09   10.60
  -5   6  -1  148.89   10.70
  -6  -6  -1  125.49   10.10
   6  -6   1  154.68    9.70
  -6  -6  -1  147.69   10.10
  -6   6  -1  128.59   10.00
  -6   6  -1  141.89   10.30
  -6   6  -1  144.09   10.50
   7  -6   1   51.29    5.20
  -7  -6  -1   49.30    5.30
  -7  -6  -1   62.59    6.40
  -7   6  -1   58.79    5.80
  -7   6  -1   46.70    5.10
   8  -6   1   49.00    4.40
   8  -6   1   50.79    4.90
  -8  -6  -1   43.40    4.80
   8  -6   1   42.20    5.80
   8   6   1   41.20    6.20
  -8   6  -1   46.20    5.20
   9  -6   1   42.00    3.90
   9  -6   1   33.00    4.30
  -9  -6  -1   35.20    4.10
  -9   6  -1   40.60    4.90
  10  -6   1   36.30    3.60
  10  -6   1   36.30    5.10
  10  -6   1   25.40    4.50
  11  -6   1    9.80    2.30
  11  -6   1    7.40    1.70
  11   6   1    9.60    2.40
  11   6   1   11.20    1.60
  11  -7  -1    4.60    1.60
  11   7  -1    8.30    2.00
  10  -7  -1   82.39    6.90
  10   7  -1  109.59    6.80
   9  -7  -1  120.59    9.20
   9  -7  -1  124.39   10.30
   9  -7  -1  125.59    8.70
   9   7  -1  149.69    9.20
   9   7  -1  145.19    9.20
   9   7  -1  128.79    9.70
   8  -7  -1    2.30    1.60
   8  -7  -1    1.30    1.60
  -8   7   1    3.00    2.70
   8   7  -1    3.60    3.10
   8   7  -1   -1.40    1.90
   7  -7  -1   87.59    7.40
   7  -7  -1   95.19    7.00
   7  -7  -1   81.09    6.60
   7   7  -1   96.29    7.50
  -7   7   1   79.89    7.30
   7   7  -1   88.49    8.40
   6  -7  -1  330.77   19.90
   6  -7  -1  301.67   19.10
   6   7  -1  333.27   19.50
  -6   7   1  288.67   19.40
  -5  -7   1  175.38   12.30
   5  -7  -1  182.98   12.00
   5   7  -1  203.58   12.30
  -5   7   1  165.18   11.30
  -5   7   1  206.78   14.70
   4  -7  -1  159.28   10.20
   4   7  -1  153.58   10.20
  -4   7   1  139.99    9.30
  -4   7   1  150.28   10.30
  -3  -7   1  192.88   11.90
   3  -7  -1  198.28   12.50
  -3  -7   1  170.18   12.70
   3  -7  -1  212.98   12.30
  -3   7   1  180.98   11.60
   3   7  -1  191.38   12.20
   3   7  -1  197.18   12.40
  -3   7   1  179.68   12.30
   2  -7  -1   42.60    4.50
   2  -7  -1   36.90    4.10
  -2  -7   1   28.40    4.80
   2   7  -1   39.50    4.20
  -2   7   1   35.10    3.20
  -2   7   1   41.40    4.00
   1  -7  -1  132.99    8.70
  -1   7   1  117.09    7.90
   1   7  -1  124.39    8.60
   0  -7  -1  233.48   14.40
   0  -7  -1  244.98   15.50
   0   7  -1  218.68   14.80
   0   7  -1  225.08   14.30
   0   7  -1  236.78   14.50
   0   7   1  227.08   14.20
  -1  -7  -1  776.52   45.00
  -1  -7  -1  806.62   45.00
  -1   7  -1  738.93   45.00
  -1   7  -1  767.02   44.90
  -1   7  -1  844.02   45.80
   1   7   1  756.72   45.00
  -2  -7  -1  346.87   22.40
  -2  -7  -1  361.06   22.60
   2   7   1  399.56   22.80
  -2   7  -1  423.86   22.90
  -2   7  -1  382.76   22.60
  -2   7  -1  362.46   22.60
  -2   7  -1  357.66   22.40
  -3  -7  -1   25.80    3.60
  -3  -7  -1   23.00    4.10
  -3  -7  -1   23.50    3.80
   3   7   1   29.70    4.40
  -3   7  -1   29.60    3.90
  -3   7  -1   25.30    3.70
  -3   7  -1   27.20    4.40
  -4  -7  -1  139.29    9.80
  -4   7  -1  130.89    9.70
  -4   7  -1  145.99   10.30
  -5  -7  -1  156.08   10.20
  -5  -7  -1  127.29   10.10
   5  -7   1  147.09    9.80
  -5  -7  -1  141.09   10.70
  -5   7  -1  147.79   10.40
  -6  -7  -1  144.49    9.50
  -6  -7  -1  113.69    9.90
   6  -7   1  140.29    9.10
  -6  -7  -1  114.79   10.90
  -6   7  -1  122.89    9.60
   7  -7   1  189.48   12.00
   8  -7   1   26.20    3.40
   8  -7   1   25.30    3.60
  -8  -7  -1   29.50    4.10
   8  -7   1   22.60    3.80
  -8   7  -1   32.70    4.30
   9  -7   1   11.70    2.30
   9  -7   1   15.60    2.30
  10  -7   1   66.29    6.30
  10   7   1   86.19    5.70
  10  -8  -1   53.29    4.50
   9  -8  -1   88.59    6.80
   9   8  -1  106.99    7.10
   9   8  -1  108.59    8.00
   8  -8  -1    3.60    1.80
   8  -8  -1    3.80    1.70
   8   8  -1    1.50    1.80
   8   8  -1    3.30    1.90
   7  -8  -1  126.49    9.00
   7   8  -1  135.19    9.40
  -7   8   1  123.19    9.30
   7   8  -1  135.19    9.50
   6  -8  -1  193.98   15.10
   6  -8  -1  211.58   13.90
   6   8  -1  238.38   14.90
   6   8  -1  222.58   14.30
   5  -8  -1   92.99    7.80
   5  -8  -1   96.09    7.30
   5   8  -1  104.69    8.00
   5   8  -1  103.99    7.70
  -5   8   1   86.79    7.50
   4  -8  -1   67.19    6.00
   4  -8  -1   64.39    6.40
   4   8  -1   58.79    6.00
  -4   8   1   75.99    6.30
   4   8  -1   72.39    6.30
   3  -8  -1   19.40    5.00
  -3  -8   1   18.70    4.30
   3  -8  -1   29.20    4.00
   3   8  -1   27.70    4.20
   3   8  -1   30.60    4.20
  -3   8   1   29.60    3.80
  -2   8   1   24.70    3.30
   1  -8  -1   96.19    6.80
   1  -8  -1   82.69    7.30
   1   8  -1   83.69    6.80
  -1   8   1   87.79    6.90
   1   8  -1   72.59    6.80
  -1   8   1   93.29    6.70
   1   8  -1   77.79    6.60
   0  -8  -1   38.70    4.50
   0  -8  -1   25.90    4.00
   0   8  -1   33.60    4.30
   0   8   1   29.00    4.00
   0   8  -1   38.70    4.80
   0   8  -1   36.30    4.20
   0   8   1   37.10    4.40
  -1  -8  -1  251.57   15.10
  -1  -8  -1  244.68   14.80
  -1   8  -1  234.68   14.70
   1   8   1  206.28   14.50
  -1   8  -1  220.08   14.70
   1   8   1  230.08   14.60
  -1   8  -1  238.18   17.20
   2  -8   1  127.89    8.70
  -2  -8  -1  115.19    9.80
  -2  -8  -1  113.49    8.80
   2   8   1  103.99    8.80
  -2   8  -1  120.09    8.60
  -2   8  -1  118.59    8.60
  -3  -8  -1    6.10    3.30
   3  -8   1   10.80    2.60
   3   8   1    5.80    2.40
  -3   8  -1   14.30    2.70
   3   8   1    9.20    2.40
   4  -8   1   97.19    7.10
  -4  -8  -1   91.89    9.60
  -4  -8  -1   80.09    8.00
   4   8   1   81.29    7.20
  -4   8  -1   92.09    7.40
  -4   8  -1   89.89    7.30
  -5  -8  -1  193.08   14.90
   5  -8   1  231.88   13.80
  -5   8  -1  195.78   13.70
  -5   8  -1  233.58   14.50
   5   8   1  217.88   14.00
   6  -8   1  173.98   11.60
   6  -8   1  167.98   11.20
   6   8   1  176.58   12.70
  -6   8  -1  186.58   12.30
   7  -8   1   75.39    5.80
   7  -8   1   64.59    6.00
   7  -8   1   58.79    5.60
   7   8   1   76.49    6.20
  -7   8  -1   74.49    6.40
   8  -8   1   63.59    5.30
   8  -8   1   55.99    4.70
   8  -8   1   62.69    6.10
  -8   8  -1   57.59    5.30
   9   8   1    8.10    1.80
   9   8   1    6.30    1.70
  10   8   1   61.19    4.40
  10   8   1   60.49    4.30
   9  -9  -1   44.80    4.30
   9   9  -1   56.39    4.30
   9   9  -1   59.29    4.30
   8  -9  -1    8.40    1.70
   8  -9  -1    4.40    1.70
   8   9  -1    9.20    2.00
   8   9  -1    6.60    1.90
   7  -9  -1   17.90    2.90
   7  -9  -1   10.30    3.10
  -7   9   1   13.10    2.70
   7   9  -1   13.90    2.50
   7   9  -1   16.30    2.70
   6  -9  -1  215.28   13.50
  -6   9   1  211.08   13.70
   6   9  -1  209.58   13.70
   5  -9  -1  171.68   11.90
   5   9  -1  179.48   12.10
  -5   9   1  186.88   12.20
   5   9  -1  187.08   12.30
   4  -9  -1  225.98   15.30
   4   9  -1  245.98   15.60
   4   9  -1  236.18   15.60
  -4   9   1  258.37   15.80
   3  -9  -1  238.18   15.00
   3   9  -1  249.28   15.20
  -3   9   1  252.67   15.20
   3   9  -1  205.88   14.80
   3   9  -1  221.88   14.90
  -2  -9   1  134.59    9.70
   2  -9  -1  146.29    9.90
   2   9  -1  145.49    9.90
  -2   9   1  150.08    9.90
   2   9  -1  138.29    9.80
   2   9  -1  121.79    9.70
   1  -9  -1  107.59    8.00
  -1  -9   1  101.59    8.00
   1   9  -1  102.19    8.00
  -1   9   1   88.49    7.90
   1   9  -1   98.19    7.80
   1   9  -1  112.49    8.00
  -1   9   1  108.09    7.90
   0  -9  -1  364.56   21.80
   0   9   1  323.27   21.60
   0   9   1  395.26   22.10
   0   9  -1  364.16   22.00
   0   9  -1  344.57   21.70
   0   9  -1  354.16   21.90
  -1  -9  -1  538.55   31.50
  -1   9  -1  531.45   31.50
   1   9   1  561.44   31.60
  -1   9  -1  577.44   32.10
  -1   9  -1  514.55   31.80
   1   9   1  496.65   31.60
   2   9   1  215.38   13.60
  -2   9  -1  226.88   14.00
  -2   9  -1  215.28   13.80
   2   9   1  186.58   13.60
   3  -9   1   41.60    4.70
  -3   9  -1   45.90    5.00
   3   9   1   44.00    5.00
   3   9   1   34.50    4.80
  -3   9  -1   48.80    5.10
   4  -9   1   39.40    6.30
  -4   9  -1   28.60    4.80
   5  -9   1   23.20    3.70
  -5   9  -1   22.80    4.00
   5   9   1   24.00    4.20
   6  -9   1   33.00    4.20
   6  -9   1   45.40    4.20
   6   9   1   43.30    4.70
  -6   9  -1   43.70    4.80
   6   9   1   37.70    4.90
   7  -9   1   69.69    6.50
   7   9   1   74.99    5.90
  -7   9  -1   63.19    5.70
   8  -9   1    3.80    1.60
   8   9   1    5.20    1.50
   8   9   1    1.90    1.40
  -8   9  -1    5.60    2.00
   9   9   1    7.00    1.30
   9   9   1    7.00    1.40
   8 -10  -1   27.90    2.70
   8  10  -1   35.70    4.10
   8  10  -1   23.20    3.50
   7 -10  -1    6.60    1.60
   7  10  -1    8.90    2.00
   7  10  -1    6.20    1.80
   6 -10  -1   42.80    4.10
   6  10  -1   37.70    4.00
   6  10  -1   48.50    4.90
  -6  10   1   42.70    4.50
   5 -10  -1   93.89    6.80
  -5  10   1   84.59    6.90
   5  10  -1   84.29    6.70
   5  10  -1   97.49    7.10
   5  10  -1   91.99    7.20
   4 -10  -1  160.38   11.10
  -4  10   1  179.78   11.40
   4  10  -1  175.78   11.50
   4  10  -1  168.48   11.30
   4  10  -1  153.98   11.10
   3 -10  -1  154.78   10.40
   3  10  -1  158.48   10.60
   3  10  -1  140.29   10.30
   3  10  -1  135.99   10.30
  -3  10   1  162.08   10.90
   2 -10  -1  141.99    9.60
  -2 -10   1  120.99    9.20
  -2  10   1  150.48    9.80
   2  10  -1  123.79    9.40
   2  10  -1  143.19    9.80
   2  10  -1  128.29    9.60
   1 -10  -1  458.55   28.40
  -1 -10   1  476.15   28.30
   1  10  -1  480.75   28.60
  -1  10   1  472.25   28.30
   1  10  -1  471.35   28.70
  -1  10   1  509.75   28.90
   0 -10   1  256.37   16.20
   0 -10  -1  237.48   16.00
   0  10  -1  283.27   17.10
   0  10  -1  257.67   16.40
   0  10  -1  253.47   16.00
  -1 -10  -1  222.48   15.70
   1 -10   1  280.27   16.30
   1  10   1  269.37   16.40
   1  10   1  260.07   16.10
  -1  10  -1  256.17   16.40
  -1  10  -1  243.68   16.10
   2 -10   1  168.48   10.70
   2  10   1  165.48   10.90
  -2  10  -1  158.38   10.90
   2  10   1  146.19   10.60
   2  10   1  145.69   10.50
  -2  10  -1  149.49   10.40
  -3  10  -1   25.00    3.40
   3  10   1   21.20    3.20
   4 -10   1   29.90    3.90
  -4  10  -1   30.00    4.20
   4  10   1   31.20    4.30
   4  10   1   27.60    4.00
   5 -10   1   41.00    4.20
  -5  10  -1   46.80    4.70
   5  10   1   45.20    4.70
   6 -10   1   11.30    1.90
  -6  10  -1   13.00    2.30
   6  10   1   13.30    2.10
   6  10   1   14.30    2.50
   7 -10   1    3.60    1.60
   7 -10   1    4.00    1.40
   7  10   1    8.00    1.80
   7  10   1    5.10    2.10
   7  10   1    5.20    1.40
   8  10   1    3.30    1.30
   7  11  -1    4.50    1.40
   6 -11  -1   18.70    2.50
   6  11  -1   19.80    2.60
   6  11  -1   15.60    2.80
   5  11  -1   15.90    2.80
   5  11  -1   16.00    2.30
   4 -11  -1   66.29    5.40
   4  11  -1   48.90    4.80
  -4  11   1   60.29    5.20
   4  11  -1   59.39    5.50
   3 -11  -1   35.70    3.90
   3  11  -1   30.90    4.30
   3  11  -1   32.90    3.80
  -3  11   1   35.70    4.70
   3  11  -1   27.80    3.90
   2 -11  -1  115.09    8.20
   2  11  -1  116.99    8.40
   2  11  -1  127.39    8.70
   2  11  -1  109.29    8.30
  -2  11   1  123.69    8.50
   1 -11  -1   87.79    6.60
  -1 -11   1   76.59    8.10
  -1  11   1   99.19    7.20
   1  11  -1   89.39    7.00
   1  11  -1   90.99    7.10
   0 -11   1  187.28   11.60
   0  11  -1  168.48   11.70
   0  11  -1  174.88   11.90
   0  11   1  192.48   12.00
   0  11   1  171.18   11.60
   1 -11   1  102.39    7.60
  -1  11  -1  107.59    7.80
   1  11   1  103.69    7.80
   2 -11   1   25.70    3.60
  -2  11  -1   24.80    4.20
  -2  11  -1   32.90    3.90
   2  11   1   24.30    3.70
   2  11   1   21.30    3.50
   3 -11   1   40.30    4.10
  -3  11  -1   46.80    4.70
   3  11   1   42.60    4.30
   3  11   1   33.00    4.20
   4 -11   1   23.30    3.30
   4  11   1   25.50    3.40
  -4  11  -1   28.40    3.50
   4  11   1   21.30    3.50
   5 -11   1   22.60    2.80
  -5  11  -1   27.10    3.30
   5  11   1   24.20    3.40
   5  11   1   16.50    2.90
   6  11   1   17.70    2.40
   6  11   1   22.40    2.70
  -6  11  -1   13.30    2.00
   4 -12  -1   31.20    2.90
   4  12  -1   30.20    3.20
  -4  12   1   31.90    4.50
   4  12  -1   25.90    2.90
   3 -12  -1   11.80    1.80
   3  12  -1    8.70    1.70
   2 -12  -1    6.40    1.60
   2  12  -1    3.30    1.40
   2  12  -1    5.20    2.00
  -2  12   1    4.90    1.60
   1  12  -1   65.89    5.40
  -1  12   1   70.69    5.40
   0 -12   1   35.50    4.20
   0  12  -1   36.40    4.10
   0  12  -1   49.99    4.20
   1 -12   1    8.80    1.80
   1  12   1    9.60    1.90
  -1  12  -1    9.80    2.00
   2 -12   1   27.10    3.20
   2  12   1   26.90    3.30
  -2  12  -1   27.30    3.40
   3 -12   1   19.80    2.90
   3  12   1   19.80    2.70
  -3  12  -1   22.10    3.00
   4 -12   1   24.30    2.60
  -4  12  -1   24.70    2.90
   4  12   1   21.20    2.60
  13   0  -2    1.20    1.40
  13   0  -2    1.40    1.40
  12   0  -2    9.30    1.90
  12   0  -2    9.50    2.20
  11   0  -2   37.00    4.50
  11   0  -2   51.49    4.90
  11   0  -2   48.70    5.40
  10   0  -2   63.29    6.30
  10   0  -2   62.39    5.50
 -10   0   2   53.39    5.50
   9   0  -2  169.68   11.10
   9   0  -2  165.08   11.80
  -9   0   2  162.58   10.90
   8   0  -2  119.49    7.90
   8   0  -2   97.29    8.40
  -8   0   2  121.09    7.80
  -7   0   2  527.85   28.90
   7   0  -2  464.55   28.80
   6   0  -2  470.25   25.90
  -6   0   2  472.45   25.80
   6   0  -2  395.36   25.70
  -5   0   2 8115.69  416.86
   5   0  -2 6803.52  416.76
   5   0  -2 7460.85  416.96
  -4   0   2 5645.74  314.17
   4   0  -2 5601.34  314.27
   1   0  -2  739.13   41.40
   0   0  -2 1923.01  107.49
  -1   0  -2 9999.00  558.04
  -2   0  -2  103.19    6.00
  -2   0  -2   99.59    6.10
  -3   0  -2  277.87   15.20
  -3   0  -2  229.58   14.60
  -4   0  -2  138.29    8.50
  -5   0  -2  331.47   19.40
  -6   0  -2   34.60    4.30
  -6   0  -2   47.60    3.80
  -7   0  -2  185.08   12.90
  -7   0  -2  220.18   12.90
  -7   0  -2  183.98   13.30
  -7   0  -2  214.68   13.00
  -7   0  -2  212.18   13.40
  -8   0  -2  141.19   13.00
  -8   0  -2  161.98   11.10
   8   0   2  162.08   10.20
  -8   0  -2  144.29   10.40
   9   0   2  159.08   12.20
  -9   0  -2  164.48   11.80
   9   0   2  205.98   12.10
  -9   0  -2  197.58   12.10
  -9   0  -2  184.08   12.20
  -9   0  -2  191.28   12.50
 -10   0  -2   98.69    7.70
 -10   0  -2  122.69    7.80
 -10   0  -2  101.69    7.60
  11   0   2  109.19    7.70
 -11   0  -2  112.19    7.70
 -11   0  -2  104.29    7.50
  12   0   2  143.99    9.60
  13  -1  -2    8.40    1.70
  13  -1  -2    6.30    1.60
  13   1  -2   10.00    2.00
  12  -1  -2   40.60    4.30
  12  -1  -2   35.40    3.90
  12   1  -2   38.90    4.40
  12   1  -2   37.60    4.10
  11  -1  -2   48.60    4.80
  11  -1  -2   41.90    4.80
  11  -1  -2   49.40    5.20
  11   1  -2   51.39    5.50
  11   1  -2   45.30    4.80
  10  -1  -2  193.98   11.70
  10  -1  -2  180.38   12.30
  10  -1  -2  154.38   12.00
 -10  -1   2  173.58   11.70
  10   1  -2  153.68   11.80
  10   1  -2  196.08   12.80
  10   1  -2  170.08   11.70
 -10   1   2  170.68   11.60
   9  -1  -2   13.10    2.90
   9  -1  -2   15.10    2.60
  -9  -1   2   11.00    2.20
   9   1  -2   19.40    3.40
  -9   1   2   12.20    2.10
   9   1  -2   13.10    2.90
   8  -1  -2   39.20    4.50
  -8  -1   2   43.80    4.00
   8  -1  -2   48.20    4.30
  -8   1   2   43.50    3.90
   8   1  -2   48.30    5.20
   8   1  -2   36.20    4.80
   8   1  -2   47.90    4.30
   7  -1  -2  443.36   26.70
   7  -1  -2  409.16   26.10
  -7  -1   2  461.45   26.10
   7   1  -2  465.25   26.10
   6  -1  -2  147.69    9.50
   6  -1  -2  151.08    9.60
  -6  -1   2  158.48    9.50
   6   1  -2  146.69    9.50
   6   1  -2  147.39    9.50
  -6   1   2  163.18    9.50
   5  -1  -2 2147.39  124.79
   5  -1  -2 2378.16  124.89
  -5  -1   2 2338.57  124.69
   5   1  -2 2072.49  124.69
  -5   1   2 2227.98  124.69
   5   1  -2 2170.68  124.79
   4  -1  -2 1807.92  100.69
  -4  -1   2 1810.72  100.59
   4   1  -2 1805.12  100.69
  -4   1   2 1750.22  100.59
  -3  -1   2  173.98   10.10
   3  -1  -2  180.68   10.20
   3   1  -2  185.08   10.20
  -3   1   2  153.88   10.10
  -2  -1   2 1166.98   63.99
   2  -1  -2 1128.79   63.89
   2   1  -2 1201.98   63.89
  -2   1   2 1062.09   63.89
   1  -1  -2  634.44   36.20
   1   1  -2  655.83   36.20
   0  -1  -2  449.16   25.90
   0   1  -2  481.75   25.70
   0   1  -2  444.26   25.70
  -1  -1  -2 4494.45  254.17
  -1   1  -2 4238.08  253.97
  -1   1  -2 4919.91  254.07
  -2  -1  -2   94.99    6.00
  -2  -1  -2  102.99    5.80
  -2   1  -2  100.89    5.90
  -3  -1  -2  325.57   19.30
  -3  -1  -2  351.86   19.50
  -3   1  -2  330.57   19.80
  -3   1  -2  333.17   19.20
  -4  -1  -2  201.58   12.70
  -4   1  -2  229.68   13.80
  -5  -1  -2  702.03   40.80
  -5   1  -2  720.83   40.70
  -5   1  -2  716.73   40.60
  -6  -1  -2  538.25   29.60
  -6  -1  -2  543.75   29.60
  -6  -1  -2  470.95   29.80
  -6  -1  -2  463.95   29.60
  -6   1  -2  546.05   29.50
  -6   1  -2  474.75   29.70
  -7  -1  -2  328.17   20.00
  -7  -1  -2  344.27   20.30
  -7  -1  -2  336.67   20.00
  -7  -1  -2  293.77   20.10
  -7   1  -2  352.16   19.90
  -7   1  -2  321.97   19.80
   7   1   2  332.97   19.60
  -7   1  -2  349.47   20.40
  -7   1  -2  302.37   19.80
  -8  -1  -2  253.67   18.30
  -8  -1  -2  303.87   18.10
  -8  -1  -2  288.47   18.10
  -8   1  -2  298.27   18.10
  -8   1  -2  324.57   18.70
  -8   1  -2  258.57   19.80
   8   1   2  305.07   17.70
   9  -1   2  101.59    8.40
  -9  -1  -2  104.09    8.20
  -9  -1  -2  109.29    8.20
  -9  -1  -2  112.79    8.70
  -9   1  -2  118.89    8.00
  -9   1  -2  101.89    8.50
  -9   1  -2  110.39    8.00
   9   1   2  103.49    7.90
  -9   1  -2  121.99    8.20
 -10  -1  -2   82.19    6.20
 -10  -1  -2   75.79    6.10
  10  -1   2   79.99    6.20
 -10  -1  -2   78.59    6.00
  10   1   2   62.49    6.00
 -10   1  -2   71.49    5.90
 -10   1  -2   70.59    6.10
 -10   1  -2   77.79    6.10
  11  -1   2   34.70    3.90
 -11  -1  -2   26.40    4.00
 -11  -1  -2   28.20    4.60
  11   1   2   36.30    4.70
  11   1   2   31.00    4.10
 -11   1  -2   37.00    4.10
 -11   1  -2   23.80    3.90
  12  -1   2   53.59    5.00
  12  -1   2   64.69    5.30
  12   1   2   68.19    5.40
  13  -2  -2    7.60    1.50
  13  -2  -2    6.50    1.60
  13   2  -2    9.10    1.80
  12  -2  -2   45.80    4.70
  12  -2  -2   56.89    4.80
  12  -2  -2   58.29    4.80
  12   2  -2   57.69    5.70
  12   2  -2   63.39    7.20
  11  -2  -2   83.79    7.50
  11  -2  -2  100.19    9.20
  11  -2  -2   94.79    7.60
  11   2  -2  104.19    7.70
  11   2  -2  106.49    8.10
 -10  -2   2   69.19    6.60
  10  -2  -2   77.39    6.70
  10  -2  -2   70.99    6.70
  10  -2  -2   74.39    6.30
  10   2  -2   85.89    7.40
 -10   2   2   73.49    6.20
  10   2  -2   81.29    6.40
   9  -2  -2   60.09    5.90
   9   2  -2   71.69    6.60
   9   2  -2   52.09    6.10
  -8  -2   2  107.19    7.90
   8  -2  -2  112.09    8.60
   8  -2  -2  124.49    8.00
   8   2  -2  107.19    8.60
  -8   2   2  119.49    7.70
   8   2  -2  106.79    8.70
   8   2  -2  108.39    7.90
   7  -2  -2  338.57   21.00
   7  -2  -2  368.06   21.90
  -7   2   2  357.66   20.90
  -6  -2   2   22.30    2.50
   6  -2  -2   18.90    2.60
   6  -2  -2   20.20    2.60
  -6   2   2   22.00    2.40
   6   2  -2   19.30    2.90
  -5  -2   2  942.01   51.19
   5  -2  -2  866.91   51.29
   5  -2  -2  887.71   51.29
   5   2  -2  877.31   51.29
  -5   2   2  875.01   51.09
   5   2  -2  974.20   51.29
   4  -2  -2   27.00    2.40
  -4  -2   2   27.10    2.40
  -4   2   2   23.40    2.20
   4   2  -2   19.90    2.30
  -3  -2   2  329.57   18.30
   3  -2  -2  318.97   18.40
   3   2  -2  336.47   18.40
  -3   2   2  295.57   18.40
   2  -2  -2   92.79    5.60
   2   2  -2   89.19    5.60
  -1  -2   2  500.75   29.30
   1  -2  -2  536.85   29.30
   1   2  -2  520.55   29.30
   0  -2  -2  464.35   26.50
   0   2  -2  480.55   26.70
   0   2  -2  456.75   26.30
  -1  -2  -2 2631.94  160.28
  -1   2  -2 3103.09  160.58
  -2  -2  -2  187.28   10.90
  -2  -2  -2  182.98   10.70
  -2   2  -2  186.18   10.70
  -3  -2  -2  331.87   20.10
  -3   2  -2  363.46   19.90
  -4  -2  -2  367.06   22.30
  -4   2  -2  399.46   22.10
  -5  -2  -2  141.99    9.70
  -5   2  -2  161.08    9.60
  -5   2  -2  159.78    9.50
  -6  -2  -2  347.07   20.30
  -6  -2  -2  294.97   20.00
  -6   2  -2  326.67   20.50
  -6   2  -2  360.96   20.30
  -6   2  -2  334.37   19.90
  -6   2  -2  298.77   20.60
   6   2   2  323.97   19.50
  -6   2  -2  367.56   19.80
  -7  -2  -2  649.14   35.60
  -7  -2  -2  581.34   35.60
  -7  -2  -2  648.04   35.50
  -7   2  -2  598.94   35.10
  -7   2  -2  635.34   35.30
  -7   2  -2  677.53   35.90
  -7   2  -2  553.64   35.20
   7   2   2  556.24   34.90
  -7   2  -2  552.04   35.70
  -8  -2  -2   76.79    6.70
  -8  -2  -2   84.09    6.90
  -8  -2  -2   90.09    7.00
  -8   2  -2   70.99    6.60
   8   2   2   74.19    6.20
  -8   2  -2   75.99    6.40
  -8   2  -2   75.79    6.90
  -8   2  -2   92.89    7.30
  -9  -2  -2  121.89    8.40
   9  -2   2  114.69    8.20
   9  -2   2  117.49    8.90
  -9  -2  -2  109.09    9.00
  -9  -2  -2  112.89    8.30
  -9  -2  -2  112.89    8.30
   9   2   2  107.49    8.10
  -9   2  -2  109.19    8.10
  -9   2  -2  125.39    9.10
  -9   2  -2  119.79    8.20
  -9   2  -2  107.29    8.50
  -9   2  -2  104.69    8.80
 -10  -2  -2    3.70    2.00
  10  -2   2    8.60    2.10
  10  -2   2    2.60    1.80
 -10  -2  -2    6.20    2.60
 -10  -2  -2    6.30    2.00
 -10   2  -2    6.80    1.90
 -10   2  -2    4.50    1.90
  10   2   2    5.70    2.50
 -10   2  -2    6.60    2.00
  11  -2   2   93.49    6.40
 -11  -2  -2   84.79    6.20
 -11  -2  -2   79.49    6.30
  11   2   2   92.99    7.20
 -11   2  -2   72.09    6.20
  12  -2   2   56.39    4.70
  12  -2   2   48.90    4.50
  12   2   2   62.99    4.80
  13  -3  -2   14.50    2.20
  13   3  -2   20.80    2.90
  12  -3  -2   32.60    3.60
  12  -3  -2   29.50    3.50
  12  -3  -2   38.70    3.70
  12   3  -2   26.00    4.40
  11  -3  -2   77.59    6.00
  11  -3  -2   81.49    6.10
  11  -3  -2   72.79    6.40
  11   3  -2   72.99    5.80
  11   3  -2   67.69    6.00
 -10  -3   2  104.89    9.30
  10  -3  -2  103.89    8.80
  10  -3  -2  104.49    7.70
  10  -3  -2  111.99    9.70
  10   3  -2  102.89    7.90
  10   3  -2  125.89   10.40
 -10   3   2   94.19    9.60
  -9  -3   2   87.39    7.00
   9  -3  -2   89.89    6.60
   9  -3  -2   90.19    7.30
  -9   3   2   76.49    6.40
   9   3  -2   73.39    6.50
   9   3  -2   84.69    7.50
   8  -3  -2   13.50    2.30
  -8  -3   2   16.70    2.60
  -8   3   2   18.60    2.60
   8   3  -2   15.60    2.40
   7  -3  -2  243.38   15.10
  -7  -3   2  237.48   14.60
   7  -3  -2  241.78   15.30
   7  -3  -2  239.58   16.00
   7  -3  -2  247.98   14.50
   7   3  -2  210.88   15.20
  -7   3   2  228.38   14.30
  -6  -3   2   24.30    2.90
   6  -3  -2   21.40    3.50
   6  -3  -2   15.80    2.60
   6  -3  -2   24.30    3.20
   6   3  -2   16.60    2.50
  -6   3   2   20.90    2.40
   6   3  -2   20.70    2.90
   6   3  -2   13.90    4.50
   5  -3  -2  148.39    9.20
  -5  -3   2  156.28    9.00
   5  -3  -2  136.89   10.30
  -5   3   2  136.29    8.80
   5   3  -2  136.69    9.10
   5   3  -2  138.09    9.00
  -4  -3   2  342.37   18.80
   4  -3  -2  338.37   19.00
   4   3  -2  311.57   18.90
  -4   3   2  304.47   18.70
   3  -3  -2   79.19    5.00
   3   3  -2   69.79    4.90
  -3   3   2   73.79    5.80
  -2  -3   2   17.00    2.00
  -2  -3   2   21.00    1.80
   2   3  -2   20.10    2.10
   1  -3  -2 1064.79   59.09
  -1  -3   2 1010.50   59.19
   1   3  -2 1081.59   59.09
   0  -3   2  288.77   15.40
   0  -3  -2  252.47   15.40
   0  -3  -2  256.47   15.20
  -1  -3  -2 1293.57   72.69
  -3   3  -2  350.86   20.10
  -4  -3  -2   84.99    6.20
  -4   3  -2   94.99    5.90
  -5  -3  -2  172.88   11.40
  -5   3  -2  190.08   11.10
  -5   3  -2  177.98   11.00
  -6  -3  -2  298.87   18.00
  -6  -3  -2  318.17   17.90
  -6  -3  -2  317.87   18.00
  -6  -3  -2  267.57   17.90
  -6   3  -2  294.87   17.50
  -6   3  -2  262.57   18.30
  -6   3  -2  265.77   17.80
  -6   3  -2  311.87   18.20
  -7  -3  -2  112.69    7.90
  -7  -3  -2  113.29    7.90
  -7  -3  -2  110.69    8.00
  -7  -3  -2  100.79    7.90
  -7   3  -2   89.39    7.50
  -7   3  -2   95.39    7.40
   7   3   2   92.59    7.40
  -7   3  -2  101.19    7.80
  -7   3  -2   92.09    8.20
  -7   3  -2   94.39    7.20
  -8  -3  -2  145.19   10.70
  -8  -3  -2  152.38   10.60
  -8  -3  -2  165.18   10.60
  -8  -3  -2  162.28   10.60
  -8   3  -2  158.38   10.90
   8   3   2  130.39   10.10
  -8   3  -2  157.28   10.80
  -8   3  -2  148.89   10.10
  -8   3  -2  144.79   10.20
   9  -3   2  124.39    8.80
   9  -3   2  119.59    9.60
  -9  -3  -2  127.49    9.20
  -9  -3  -2  138.99    9.20
  -9  -3  -2  130.89    9.20
   9   3   2  112.39    9.80
  -9   3  -2  142.39    9.70
  -9   3  -2  109.69    9.40
 -10  -3  -2   98.89    7.10
 -10  -3  -2   97.79    6.90
  10  -3   2   77.49    8.70
  10  -3   2   85.69    7.20
  10   3   2  101.19    7.90
 -10   3  -2   91.89    6.80
 -10   3  -2   90.79    6.80
 -10   3  -2   77.89    7.30
 -11  -3  -2  133.39   10.00
  11  -3   2  141.69    9.20
  12  -3   2   58.99    5.50
  12  -3   2   55.69    5.90
  12   3   2   58.49    4.80
  12  -4  -2   15.90    2.60
  12  -4  -2   20.20    2.70
  12   4  -2   24.70    3.60
  11  -4  -2   46.90    4.70
  11  -4  -2   41.70    4.40
  11  -4  -2   50.89    4.40
  11   4  -2   56.99    5.40
  11   4  -2   51.19    5.00
  11   4  -2   35.70    5.80
  10  -4  -2   27.90    3.60
  10  -4  -2   29.90    4.10
  10  -4  -2   23.20    3.90
  10   4  -2   34.10    4.50
  -9  -4   2   51.09    6.50
   9  -4  -2   68.09    6.20
   9  -4  -2   65.99    5.40
   9  -4  -2   53.79    6.10
   9  -4  -2   59.09    5.70
  -9   4   2   62.39    5.20
   9   4  -2   70.59    6.50
   9   4  -2   60.09    5.60
   8  -4  -2   31.30    4.10
  -8  -4   2   31.60    4.30
   8  -4  -2   31.10    3.70
   8  -4  -2   21.50    3.80
   8   4  -2   23.40    4.40
  -8   4   2   35.20    3.40
   8   4  -2   26.60    4.00
   7  -4  -2  212.08   14.80
  -7  -4   2  258.97   15.10
   7  -4  -2  266.57   14.80
   7   4  -2  221.18   14.90
  -7   4   2  257.87   14.70
   7   4  -2  215.78   15.50
  -6  -4   2  155.78   10.30
   6  -4  -2  175.98   11.60
   6  -4  -2  169.88   10.70
   6  -4  -2  169.98   11.00
   6  -4  -2  156.88   10.50
   6   4  -2  133.29   10.20
   5  -4  -2   16.20    2.20
   5  -4  -2   17.40    2.60
  -5   4   2   19.50    2.20
   5   4  -2   13.90    2.40
  -4  -4   2   34.00    3.20
   4  -4  -2   42.60    3.40
   4   4  -2   37.20    3.30
  -4   4   2   40.10    3.10
   3  -4  -2   72.59    5.00
  -3  -4   2   58.09    4.30
  -3   4   2   60.19    4.40
   3   4  -2   71.39    4.60
  -2  -4   2  208.98   12.60
   2   4  -2  214.48   12.50
  -1  -4   2  335.47   19.40
   0  -4  -2  525.55   30.10
   0  -4   2  525.25   30.00
   1  -4   2  435.06   26.40
  -1  -4  -2  479.55   26.30
  -2  -4  -2  390.66   22.70
  -3   4  -2  455.05   25.90
  -4  -4  -2   98.09    6.90
  -4   4  -2  100.99    6.50
  -5  -4  -2   83.09    7.40
  -5   4  -2   97.39    6.90
  -5   4  -2   91.59    6.30
  -5   4  -2  106.19    7.30
  -5   4  -2  101.79    9.10
  -5   4  -2   86.09    8.20
  -6  -4  -2   79.19    6.20
  -6  -4  -2   80.49    6.20
  -6  -4  -2   70.99    6.10
   6  -4   2   64.19    7.10
  -6   4  -2   60.89    5.70
  -6   4  -2   60.79    5.70
  -6   4  -2   64.19    5.80
  -6   4  -2   60.89    6.40
  -6   4  -2   77.39    6.10
  -6   4  -2   68.39    6.10
  -7  -4  -2   58.89    6.00
  -7  -4  -2   65.09    5.90
  -7  -4  -2   66.89    6.00
  -7  -4  -2   61.29    6.00
  -7   4  -2   62.59    6.30
  -7   4  -2   56.99    5.60
  -7   4  -2   51.99    5.50
  -7   4  -2   58.69    6.70
  -8  -4  -2   20.00    3.10
  -8  -4  -2   16.60    3.40
  -8  -4  -2   28.20    4.50
   8   4   2   22.40    3.80
  -8   4  -2   18.20    3.00
  -8   4  -2   19.10    3.20
  -8   4  -2   27.60    4.20
  -8   4  -2   28.80    4.20
  -9  -4  -2    9.10    3.60
   9  -4   2    8.10    2.50
  -9  -4  -2    6.70    2.10
  -9  -4  -2   10.80    2.50
   9  -4   2   10.00    2.00
   9   4   2    4.10    2.60
  -9   4  -2    8.20    2.30
  -9   4  -2    7.40    2.40
  -9   4  -2   12.50    2.60
  -9   4  -2    8.20    2.20
 -10  -4  -2    3.80    1.70
  10  -4   2   -1.50    1.40
  10  -4   2    0.40    1.60
 -10   4  -2   -1.50    2.40
 -11  -4  -2   13.50    3.50
  11  -4   2   14.70    2.90
  11   4   2   16.80    2.70
  12  -4   2    9.10    1.90
  12   4   2    8.10    1.30
  12  -5  -2   -3.90    1.80
  12  -5  -2    0.20    1.10
  11  -5  -2   56.09    5.20
  11  -5  -2   54.39    4.40
  11   5  -2   46.70    4.30
  11   5  -2   43.90    4.20
  10  -5  -2   31.50    4.10
  10  -5  -2   35.10    3.70
  10   5  -2   42.20    5.00
  10   5  -2   31.40    4.00
   9  -5  -2   95.89    6.70
  -9  -5   2   84.79    9.10
   9  -5  -2   90.99    7.40
   9  -5  -2   84.79    7.40
  -9   5   2   80.29    8.60
   9   5  -2   90.89    7.90
   8  -5  -2   10.60    2.80
   8  -5  -2   13.10    2.40
   8  -5  -2   12.90    2.50
  -8  -5   2   14.80    3.30
   8   5  -2   18.40    3.30
  -8   5   2   17.60    2.80
   7  -5  -2   87.19    7.00
   7  -5  -2   81.09    6.10
  -7  -5   2   82.59    6.80
  -7   5   2   76.89    5.80
   7   5  -2   69.59    6.60
   6  -5  -2   60.69    4.70
   6  -5  -2   47.00    5.00
  -6  -5   2   54.29    5.30
   6  -5  -2   52.69    5.60
   6   5  -2   43.90    5.90
  -6   5   2   55.49    4.30
   6   5  -2   64.79    5.50
  -5  -5   2   27.20    3.30
   5  -5  -2   32.80    3.90
   5  -5  -2   29.60    3.40
   5  -5  -2   25.20    3.20
   5   5  -2   36.20    4.90
  -5   5   2   28.10    2.80
   5   5  -2   19.80    3.90
   5   5  -2   22.10    3.00
  -4  -5   2    9.40    2.20
   4  -5  -2   17.10    2.20
  -4  -5   2   11.90    1.80
   4  -5  -2   14.60    3.30
   4   5  -2   13.30    2.10
  -4   5   2   15.30    1.90
  -3  -5   2   70.19    5.50
   3  -5  -2   75.19    5.30
  -3  -5   2   71.19    5.00
   3   5  -2   82.49    5.40
  -3   5   2   74.49    5.00
   2  -5  -2  374.16   20.30
  -2  -5   2  315.57   20.50
  -2   5   2  345.87   20.10
  -1  -5   2  293.37   18.00
   1  -5  -2  317.57   17.90
   0  -5  -2  537.75   28.40
   0  -5   2  440.66   28.30
   0  -5  -2  495.85   28.70
  -1  -5  -2  457.55   26.60
  -1  -5  -2  459.75   26.40
  -2  -5  -2  337.77   19.90
  -3  -5  -2  307.17   17.20
  -3   5  -2  261.67   16.60
  -4  -5  -2  135.89    9.20
  -4   5  -2  123.69   11.40
  -4   5  -2  123.69    8.10
  -5  -5  -2   73.99    6.20
  -5  -5  -2   67.69    6.00
  -5  -5  -2   81.99    6.20
   5  -5   2   61.79    5.80
  -5  -5  -2   73.39    6.10
  -5   5  -2   67.99    5.70
  -5   5  -2   67.19    6.40
  -5   5  -2   71.99    6.40
  -5   5  -2   75.89    6.10
  -6  -5  -2    6.30    3.30
   6  -5   2   10.00    2.20
  -6  -5  -2    5.50    2.10
  -6   5  -2    8.70    2.40
  -6   5  -2    6.10    2.40
   6   5   2    4.20    3.50
  -6   5  -2    4.90    2.30
  -6   5  -2    1.70    2.10
  -7  -5  -2   56.89    5.60
  -7  -5  -2   50.09    5.90
   7  -5   2   51.59    5.60
  -7  -5  -2   54.39    5.80
  -7   5  -2   57.59    5.50
  -7   5  -2   53.09    5.30
  -7   5  -2   54.19    5.90
  -7   5  -2   49.80    5.20
   7   5   2   49.10    6.30
  -8  -5  -2   65.69    6.10
  -8  -5  -2   68.79    6.30
   8   5   2   53.29    7.40
  -8   5  -2   68.19    6.40
  -8   5  -2   64.89    5.90
   9  -5   2   10.30    2.30
   9  -5   2    9.70    2.50
  -9   5  -2   13.40    2.60
  10  -5   2   24.00    3.10
 -10  -5  -2   23.80    3.30
  10   5   2   22.70    3.50
 -10   5  -2   21.60    3.60
  11  -5   2    0.30    1.30
  11  -5   2   -1.20    1.20
  12  -6  -2    0.20    0.80
  11  -6  -2   26.40    3.40
  11  -6  -2   25.20    3.10
  11   6  -2   31.30    3.10
  10  -6  -2    4.20    1.80
  10  -6  -2    5.60    2.50
  10  -6  -2    3.50    1.70
  10   6  -2    1.90    1.60
  10   6  -2    1.20    2.90
   9  -6  -2   83.69    7.40
   9  -6  -2   89.29    7.00
   9   6  -2   94.69    7.00
   9   6  -2  102.99    8.20
   9   6  -2   97.99    7.20
   8  -6  -2   25.50    4.00
   8  -6  -2   35.00    3.80
   8  -6  -2   35.40    4.00
  -8   6   2   29.10    4.30
   8   6  -2   32.90    4.50
   7  -6  -2   25.20    3.90
   7  -6  -2   23.90    3.80
   7   6  -2   32.20    5.10
   7   6  -2   27.10    4.40
  -7   6   2   28.20    3.50
  -6  -6   2   26.80    3.60
   6  -6  -2   25.00    3.80
   6  -6  -2   22.60    5.60
   6  -6  -2   21.80    3.30
  -6   6   2   29.00    3.10
  -6   6   2   37.50    5.50
   6   6  -2   27.00    4.20
   6   6  -2   23.20    3.70
  -5  -6   2   39.00    4.60
   5  -6  -2   45.90    4.90
   5  -6  -2   43.20    4.40
   5   6  -2   38.30    5.70
  -5   6   2   37.80    3.50
   5   6  -2   36.20    4.50
  -5   6   2   37.70    5.30
   4  -6  -2  115.19    7.90
  -4  -6   2  105.89    7.40
   4  -6  -2  113.49    8.00
   4   6  -2  110.39    7.80
  -4   6   2  109.79    8.10
   4   6  -2  110.89    9.50
   3  -6  -2  161.78   10.20
  -3   6   2  156.68    9.80
   2  -6  -2  326.67   18.80
   2  -6  -2  324.47   18.20
   2   6  -2  301.67   18.50
  -2   6   2  298.77   17.90
   2   6  -2  267.47   18.10
   1  -6  -2  178.78   11.10
   0  -6  -2  174.88   10.10
   0   6  -2  144.79    9.70
  -1  -6  -2  327.67   18.80
  -1  -6  -2  332.37   18.70
  -1   6  -2  283.07   19.00
  -2  -6  -2  155.58    9.80
  -2  -6  -2  154.98    9.80
  -2   6  -2  133.49    9.20
  -2   6  -2  166.68   11.10
  -3   6  -2  222.78   13.60
  -3   6  -2  223.28   14.30
  -3   6  -2  237.08   14.60
  -4  -6  -2    8.30    2.20
  -4  -6  -2    7.30    2.40
  -4   6  -2    9.40    2.30
  -4   6  -2   11.50    2.40
  -4   6  -2   13.40    2.60
  -4   6  -2   10.70    2.50
  -4   6  -2    6.50    2.30
  -5  -6  -2   40.50    5.00
   5  -6   2   38.00    4.60
  -5   6  -2   37.00    4.60
  -5   6  -2   39.70    5.10
  -5   6  -2   41.90    5.00
   6  -6   2   -0.20    1.90
  -6  -6  -2    1.80    2.90
  -6  -6  -2   -0.80    1.90
  -6   6  -2    3.50    2.10
  -6   6  -2    4.70    2.40
  -6   6  -2    0.90    2.20
  -7  -6  -2   16.40    2.90
  -7  -6  -2   12.10    3.20
   7  -6   2   15.80    2.60
  -7   6  -2   20.60    3.30
  -7   6  -2   18.80    3.50
  -7   6  -2   15.60    2.80
  -7   6  -2   10.40    2.70
   8  -6   2   32.10    4.80
  -8  -6  -2   40.20    4.80
   8  -6   2   39.10    3.90
  -8   6  -2   38.10    4.20
  -8   6  -2   39.40    4.80
   9  -6   2    2.50    1.40
   9  -6   2    2.60    1.90
  -9  -6  -2    5.20    1.80
  -9   6  -2    1.30    1.90
  10  -6   2    1.80    1.40
 -10   6  -2    1.40    2.00
  11  -6   2    1.40    1.00
  11   6   2    3.50    1.10
  11  -7  -2   19.70    2.80
  10  -7  -2    2.70    2.30
  10  -7  -2    1.10    1.30
  10   7  -2    6.70    3.00
  10   7  -2    1.90    1.50
  10   7  -2    3.00    1.50
   9  -7  -2   36.80    4.60
   9  -7  -2   27.60    3.90
   9  -7  -2   36.30    4.10
   9   7  -2   38.80    4.20
   9   7  -2   38.10    4.00
   9   7  -2   36.40    6.10
   8  -7  -2    8.00    2.80
   8  -7  -2    6.50    2.00
   8  -7  -2    9.40    2.00
   8   7  -2    5.20    2.90
   8   7  -2   12.80    2.50
   8   7  -2   11.60    2.40
   7  -7  -2   -0.90    1.50
   7  -7  -2   -3.00    2.20
   7  -7  -2    1.10    1.60
  -7   7   2    0.50    3.40
   7   7  -2   -0.10    1.80
  -7   7   2    1.80    2.20
   7   7  -2    0.40    2.00
   7   7  -2    4.60    2.80
   6  -7  -2   10.70    2.60
   6  -7  -2    9.90    2.10
  -6   7   2   10.70    2.80
   6   7  -2    8.40    3.10
   6   7  -2   11.30    2.60
  -6   7   2    6.50    1.90
   6   7  -2   11.80    2.60
   5  -7  -2   12.40    2.40
   5  -7  -2   13.80    3.00
  -5   7   2    8.70    1.80
   5   7  -2   12.10    2.50
   5   7  -2   14.30    2.70
   4  -7  -2   56.19    5.30
   4  -7  -2   53.99    6.20
   4  -7  -2   65.19    6.10
  -4   7   2   58.39    5.70
  -4   7   2   54.19    4.50
   4   7  -2   56.49    5.60
   4   7  -2   66.59    5.30
   3  -7  -2   16.10    3.00
   3  -7  -2   15.80    2.60
   3  -7  -2   18.30    5.20
   3   7  -2   10.30    2.40
   3   7  -2   12.90    2.50
  -3   7   2   14.80    2.30
   2  -7  -2   34.00    4.30
   2  -7  -2   33.50    3.80
   2   7  -2   32.30    4.10
  -2   7   2   36.70    4.00
   2   7  -2   34.70    4.00
   1  -7  -2   39.90    4.70
   1  -7  -2   45.30    4.30
   1   7  -2   52.89    4.70
   1   7  -2   39.70    4.50
   1   7  -2   46.50    4.40
   0  -7  -2   38.50    4.20
   0   7  -2   34.70    4.00
   0   7   2   34.50    4.40
   0   7  -2   43.20    4.50
   0   7  -2   30.00    4.20
  -1  -7  -2   39.90    5.90
  -1  -7  -2   60.69    5.00
  -1   7  -2   53.49    4.10
  -1   7  -2   43.50    4.90
  -1   7  -2   56.09    5.10
   1   7   2   52.79    6.80
  -1   7  -2   60.69    5.40
  -1   7  -2   42.90    4.90
  -2  -7  -2    7.50    1.80
  -2  -7  -2    8.50    1.90
  -2  -7  -2    5.40    1.70
   2   7   2    9.70    2.70
  -2   7  -2    7.10    2.30
  -2   7  -2   10.60    2.30
  -2   7  -2    3.30    2.10
  -2   7  -2    6.40    2.20
  -3  -7  -2   69.09    6.00
  -3  -7  -2   81.69    6.30
  -3   7  -2   74.19    6.30
  -3   7  -2   72.59    6.50
  -3   7  -2   70.39    5.30
  -3   7  -2   76.59    6.10
  -4  -7  -2   18.00    3.20
  -4  -7  -2   16.90    3.10
  -4  -7  -2   27.10    4.20
  -4   7  -2   17.30    3.10
  -4   7  -2   22.60    3.60
  -4   7  -2   20.70    3.00
   5  -7   2   16.30    2.70
  -5  -7  -2   14.70    2.80
  -5  -7  -2   16.40    3.60
  -5  -7  -2   18.60    3.20
  -5   7  -2   13.40    3.10
  -5   7  -2   24.60    4.20
   6  -7   2   24.90    4.10
  -6  -7  -2   31.60    4.60
  -6   7  -2   30.40    4.40
  -6   7  -2   36.00    4.80
  -6   7  -2   30.20    4.70
   7  -7   2   14.40    2.30
  -7   7  -2   15.70    2.90
  -7   7  -2   21.50    3.80
   8  -7   2    4.50    3.10
   8  -7   2    2.90    1.50
   8  -7   2    3.60    1.80
  -8  -7  -2    4.50    2.00
  -8   7  -2    5.00    2.10
   9  -7   2    2.60    1.80
   9  -7   2    0.60    2.30
  -9   7  -2    5.10    1.70
   9   7   2    4.40    3.10
  10  -7   2    9.60    1.80
  10  -7   2   11.70    2.80
  10  -8  -2    9.20    2.00
  10   8  -2   12.00    1.70
  10   8  -2   11.00    1.80
   9  -8  -2   93.49    6.90
   9  -8  -2   88.09    6.50
   9   8  -2  110.89    8.70
   8  -8  -2   50.79    4.70
   8   8  -2   44.60    4.90
   8   8  -2   57.49    4.80
   7  -8  -2   14.50    2.30
   7  -8  -2   13.50    2.70
   7   8  -2   15.40    2.70
   7   8  -2   12.40    2.40
  -7   8   2   20.60    3.40
   7   8  -2   15.90    2.70
   6  -8  -2  106.79   11.00
   6  -8  -2  141.69    9.30
  -6   8   2  111.49   10.10
   6   8  -2  124.49    9.30
   6   8  -2  138.19    9.50
   5  -8  -2  114.89    8.50
   5  -8  -2  126.59    9.10
  -5   8   2  114.09    8.70
   5   8  -2  115.59    8.70
   5   8  -2  119.59    8.70
   4  -8  -2  192.58   12.60
   4   8  -2  201.58   12.80
   4   8  -2  200.08   12.70
  -4   8   2  172.58   12.60
   3  -8  -2  266.97   17.00
   3   8  -2  267.27   17.00
  -3   8   2  283.47   17.10
   3   8  -2  267.47   17.00
   3   8  -2  275.77   17.10
   2  -8  -2  705.83   41.70
   2  -8  -2  761.82   41.80
   2   8  -2  637.64   43.40
  -2   8   2  735.13   42.20
  -2   8   2  651.43   40.90
   2   8  -2  752.62   41.80
   2   8  -2  757.72   41.80
   1  -8  -2  261.47   15.90
  -1   8   2  236.38   15.50
  -1   8   2  246.48   15.10
   0  -8  -2  193.18   12.10
   0  -8  -2  205.88   12.30
   0   8   2  168.78   11.90
   0   8  -2  160.58   11.90
  -1  -8  -2  132.29    9.00
  -1  -8  -2  128.19    8.80
   1   8   2  100.99    8.80
  -1   8  -2  122.19    8.70
  -1   8  -2  114.79    9.20
  -1   8  -2  122.49    8.80
   1   8   2  115.89    8.90
  -2  -8  -2  213.58   14.10
   2   8   2  205.68   13.90
  -2   8  -2  217.88   14.10
  -2   8  -2  228.88   14.30
   3  -8   2   15.70    2.90
   3   8   2   10.70    2.50
  -3   8  -2    6.50    2.50
  -3   8  -2   10.80    2.60
  -3   8  -2   10.40    2.60
  -4  -8  -2    6.50    3.40
  -4  -8  -2   21.70    4.20
  -4   8  -2   13.00    2.80
   4   8   2   15.30    2.80
  -4   8  -2    9.10    2.70
  -5  -8  -2   62.79    6.30
   5  -8   2   69.39    5.90
  -5   8  -2   72.69    6.50
   6  -8   2    0.60    1.70
  -6  -8  -2   -2.80    1.80
  -6   8  -2   -3.10    2.40
   6   8   2    0.30    2.20
  -6   8  -2    2.70    2.00
   7  -8   2    5.40    1.70
   7  -8   2    5.10    1.80
  -7   8  -2    4.00    1.90
   8  -8   2    2.20    1.90
   8  -8   2   -0.30    1.70
   8  -8   2    3.90    1.80
  -8   8  -2    1.40    1.70
   9  -8   2    2.80    1.30
   9   8   2    3.30    1.40
   9   8   2    5.00    1.50
   9  -9  -2   65.99    5.00
   9   9  -2   75.79    5.50
   9   9  -2   77.09    5.40
   8  -9  -2   10.60    1.80
   8  -9  -2    6.80    1.80
   8   9  -2   10.80    2.20
   8   9  -2   10.10    2.10
   7  -9  -2   28.60    3.50
   7  -9  -2   18.40    2.90
   7   9  -2   26.00    3.70
   7   9  -2   24.50    3.60
   6  -9  -2  108.39    7.70
   6  -9  -2   85.49    7.80
   6   9  -2  112.69    8.00
   6   9  -2  107.19    8.10
  -6   9   2  108.79    8.00
   5  -9  -2   23.80    3.70
  -5   9   2   15.00    2.80
   5   9  -2   18.60    2.70
   4  -9  -2   14.90    2.90
   4   9  -2   19.90    3.30
   4   9  -2   18.10    3.40
  -3  -9   2  100.79    8.20
   3  -9  -2  109.89    8.20
   3   9  -2  115.59    8.30
  -3   9   2  105.29    8.10
   3   9  -2  104.29    8.10
   3   9  -2  109.09    8.30
   2  -9  -2  158.18   11.20
   2   9  -2  150.38   11.10
   2   9  -2  163.88   11.30
  -2   9   2  180.08   11.30
   1  -9  -2   46.10    5.30
   1   9  -2   51.49    5.10
   1   9  -2   54.19    5.40
  -1   9   2   60.29    5.20
   1   9  -2   45.30    5.20
   0  -9  -2   41.60    7.20
   0  -9  -2   56.29    5.40
   0   9  -2   57.29    5.20
   0   9   2   39.00    6.60
   0   9  -2   50.69    5.50
   0   9   2   41.20    5.40
   0   9  -2   59.29    5.60
  -1  -9  -2   56.29    7.70
  -1   9  -2   60.89    5.90
   1   9   2   53.29    5.60
  -1   9  -2   64.79    6.00
   2   9   2  557.94   33.20
  -2   9  -2  574.04   33.90
   2   9   2  584.44   33.50
  -2   9  -2  558.14   33.60
  -2   9  -2  569.74   33.30
   3  -9   2  119.59    8.60
  -3   9  -2  112.19    8.70
   3   9   2  113.79    8.60
   4  -9   2   96.69    7.00
  -4   9  -2   80.99    7.20
   4   9   2   80.99    6.60
   4   9   2   80.19    7.00
   5  -9   2  189.78   11.90
  -5   9  -2  182.68   12.40
   5   9   2  167.18   11.80
   5   9   2  192.08   12.60
  -5   9  -2  180.48   11.90
   6  -9   2   57.99    4.90
   6   9   2   53.89    5.20
  -6   9  -2   51.99    5.40
   6   9   2   62.29    5.30
   7  -9   2   59.69    4.70
  -7   9  -2   61.09    5.30
   7   9   2   56.89    5.10
   7   9   2   65.69    6.00
   8  -9   2    3.90    2.00
   8   9   2    3.80    1.50
   8   9   2    1.40    1.40
  -8   9  -2    4.90    1.60
   8 -10  -2   15.60    2.30
   8  10  -2   21.70    3.70
   7 -10  -2   25.80    2.90
   7  10  -2   25.10    3.30
   7  10  -2   22.50    3.40
   6 -10  -2   64.89    5.10
   6  10  -2   54.19    4.90
  -6  10   2   54.69    7.20
   6  10  -2   60.79    7.50
   6  10  -2   65.49    5.80
   5 -10  -2    8.40    2.00
   5  10  -2    6.90    2.20
   5  10  -2   11.80    1.90
   5  10  -2    7.70    2.40
  -5  10   2   10.80    3.10
   4 -10  -2   42.60    4.80
   4  10  -2   50.49    5.20
   4  10  -2   48.30    5.10
  -4  10   2   49.70    5.00
   4  10  -2   46.50    4.60
   3 -10  -2  119.99    8.90
   3  10  -2  110.39    8.70
   3  10  -2  121.19    9.10
   3  10  -2  126.69    9.10
  -3  10   2  136.19    9.30
  -2 -10   2  168.28   11.20
   2 -10  -2  170.08   11.40
   2  10  -2  160.48   11.40
   2  10  -2  165.38   11.40
   2  10  -2  172.38   11.60
  -2  10   2  181.28   11.60
   1 -10  -2   85.59    6.90
  -1 -10   2   95.19    7.00
   1  10  -2   79.19    7.10
  -1  10   2   88.29    7.00
   1  10  -2   82.29    6.90
   0 -10  -2  106.49    8.00
   0 -10   2  116.79    8.30
   0  10  -2  112.69    8.30
   0  10   2   96.99    8.20
   0  10   2  112.99    8.30
   0  10  -2  117.69    8.60
   1 -10   2   88.59    6.70
   1  10   2   82.69    6.60
  -1  10  -2   71.49    6.40
  -1  10  -2   73.09    6.50
   1  10   2   63.59    6.30
  -1  10  -2   74.69    6.50
   2 -10   2  547.15   29.80
  -2  10  -2  483.75   29.50
   2  10   2  458.25   29.40
  -2  10  -2  511.45   30.00
   3 -10   2  176.88   11.30
  -3  10  -2  159.98   11.00
  -3  10  -2  167.58   11.60
   3  10   2  169.38   11.30
   4 -10   2   87.79    6.50
  -4  10  -2   72.79    6.80
   4  10   2   84.09    6.70
  -4  10  -2   88.29    7.00
   5 -10   2   12.50    2.20
   5  10   2    7.60    2.10
  -5  10  -2   10.50    2.40
   6 -10   2   10.20    1.80
   6  10   2    8.70    2.10
  -6  10  -2    9.00    1.90
   6  10   2    5.30    2.00
   7 -10   2    6.50    1.40
   7  10   2    8.10    1.90
   7  10   2    8.50    1.90
   7  10   2    5.10    1.60
   7  11  -2   10.40    1.90
   7  11  -2    6.30    1.70
   6 -11  -2   51.79    4.10
   6  11  -2   53.49    4.50
   5 -11  -2    8.90    1.70
   5  11  -2    8.70    1.80
   5  11  -2    7.20    2.10
   5  11  -2    6.80    1.60
   4 -11  -2   74.99    5.60
  -4  11   2   72.99    5.70
   4  11  -2   67.79    5.70
   3 -11  -2   35.10    5.00
   3  11  -2   22.90    3.80
  -3  11   2   38.10    3.90
   3  11  -2   28.60    4.30
   2 -11  -2   64.59    5.60
  -2  11   2   70.69    5.60
   2  11  -2   63.59    5.50
   2  11  -2   51.79    5.90
   2  11  -2   59.09    5.70
   1 -11  -2  134.49   11.80
  -1 -11   2  142.39   11.30
   1  11  -2  159.88   10.40
  -1  11   2  165.98   10.30
   1  11  -2  152.98   10.50
   1  11  -2  141.99   10.20
   0 -11   2  238.48   14.90
   0 -11  -2  211.68   14.60
   0  11   2  269.27   15.40
   0  11  -2  246.38   15.10
   0  11  -2  239.28   15.20
   1 -11   2    9.20    2.10
   1  11   2    7.40    2.70
  -1  11  -2    7.70    2.10
   1  11   2    8.70    1.90
   2 -11   2  197.78   13.00
  -2  11  -2  212.48   13.40
   2  11   2  216.38   13.00
  -2  11  -2  182.88   12.70
   2  11   2  220.38   13.30
   3  11   2   92.89    7.10
   3  11   2   91.19    8.60
  -3  11  -2  115.39    8.10
   4 -11   2   95.29    6.40
   4  11   2   90.19    6.50
  -4  11  -2   94.99    6.80
   4  11   2   77.39    6.40
   5 -11   2   65.59    4.60
   5  11   2   54.99    4.60
   5  11   2   54.89    5.30
  -5  11  -2   60.69    4.90
   6 -11   2   33.30    2.70
   6  11   2   25.10    3.60
   6  11   2   26.00    2.70
   4 -12  -2   11.20    1.50
   4  12  -2   13.70    2.40
   3 -12  -2   25.20    3.00
   3  12  -2   33.40    4.20
  -3  12   2   36.70    3.40
   2 -12  -2    4.50    1.40
  -2  12   2    7.80    1.60
   2  12  -2    5.80    1.70
   2  12  -2    2.50    1.50
  -1  12   2   38.30    3.70
   1  12  -2   29.10    3.50
   1  12  -2   33.90    3.90
   0  12  -2  102.89    7.40
   0  12  -2  111.49    8.20
   0  12   2  104.39    7.30
   1 -12   2    5.70    1.60
   1  12   2    7.60    1.70
  -1  12  -2    8.80    1.80
   2 -12   2   68.59    5.20
   2  12   2   74.79    5.40
  -2  12  -2   77.19    5.60
   3 -12   2   46.40    4.30
   3  12   2   44.20    4.70
  -3  12  -2   49.90    5.10
  13   0  -3   -2.20    1.20
  13   0  -3    1.90    1.40
  12   0  -3    0.20    1.50
  12   0  -3    1.60    1.50
  12   0  -3   -0.80    1.40
  11   0  -3    0.80    1.70
  11   0  -3   -0.40    1.60
  11   0  -3   -0.80    1.20
 -10   0   3    3.90    1.70
  10   0  -3    1.80    1.80
  10   0  -3   -0.20    1.30
  10   0  -3    3.00    2.20
   9   0  -3    3.10    2.00
  -9   0   3    0.10    1.30
   9   0  -3   -0.40    1.30
   9   0  -3   -0.30    1.60
  -8   0   3   -0.70    0.90
   8   0  -3    0.50    1.40
   8   0  -3    1.10    1.70
   7   0  -3   -1.20    1.20
   7   0  -3   -3.00    2.70
   7   0  -3    1.50    1.40
   7   0  -3    2.00    1.70
  -7   0   3    0.80    1.50
  -6   0   3   -0.90    0.70
   6   0  -3    1.10    1.10
  -5   0   3   -0.10    0.70
   5   0  -3    0.50    0.90
   4   0  -3   -0.20    0.70
  -4   0   3    0.30    0.70
  -3   0   3   -0.30    0.50
   3   0  -3   -0.20    0.60
   2   0  -3   -0.20    0.50
  -2   0   3    0.70    0.60
   0   0  -3   -0.60    0.50
  -1   0  -3    0.10    0.50
  -2   0  -3    0.00    0.60
  -3   0  -3    0.10    0.60
  -3   0  -3    0.00    0.90
  -4   0  -3   -0.90    1.90
  -4   0  -3   -0.40    0.90
  -4   0  -3    1.20    1.00
  -5   0  -3    0.50    1.00
  -6   0  -3    1.70    1.90
  -6   0  -3   -0.80    1.80
  -6   0  -3   -2.50    2.00
  -6   0  -3    6.20    2.10
  -7   0  -3   -0.90    2.10
  -7   0  -3   -3.70    1.90
  -7   0  -3   -3.70    1.70
  -7   0  -3    1.00    1.50
  -7   0  -3    1.30    2.00
   8   0   3    0.60    2.60
  -8   0  -3   -2.70    1.90
   8   0   3    0.90    2.60
  -8   0  -3    1.60    2.10
  -8   0  -3   -0.50    2.00
  -8   0  -3   -2.40    2.00
  -9   0  -3    1.30    3.00
  -9   0  -3    3.40    1.90
   9   0   3   -0.90    1.80
   9   0   3    2.10    3.90
  -9   0  -3   -1.50    1.90
 -10   0  -3    0.10    1.70
 -10   0  -3   -1.10    1.70
  10   0   3    2.80    1.80
 -11   0  -3   -0.10    1.60
 -11   0  -3    0.40    1.30
 -11   0  -3   -1.00    1.40
  11   0   3    2.80    2.30
  12   0   3    0.70    1.50
  13  -1  -3    1.50    1.50
  13  -1  -3   -0.80    1.40
  13   1  -3    1.70    1.40
  13   1  -3    5.00    2.30
  12  -1  -3    0.70    1.30
  12  -1  -3   -1.70    1.60
  12  -1  -3    2.70    1.40
  12   1  -3    0.30    1.50
  12   1  -3    0.90    1.80
  12   1  -3    1.60    2.70
  11  -1  -3    9.20    2.40
  11  -1  -3    6.00    1.80
  11  -1  -3    2.40    2.00
  11   1  -3   10.30    2.50
  11   1  -3    6.10    2.30
  11   1  -3    6.00    1.90
  10  -1  -3    8.60    2.40
  10  -1  -3   11.00    2.30
 -10  -1   3    7.80    2.10
  10   1  -3   14.00    3.20
  10   1  -3   12.50    2.80
 -10   1   3    7.70    2.00
  10   1  -3    9.40    2.10
  -9  -1   3    3.90    1.50
   9  -1  -3    1.90    2.10
   9  -1  -3    5.50    2.30
   9  -1  -3    4.00    1.70
   9   1  -3    4.10    2.20
   9   1  -3    3.20    2.30
   9   1  -3    2.40    1.70
  -9   1   3    2.60    2.40
   8  -1  -3   48.40    5.30
  -8  -1   3   50.29    4.30
   8  -1  -3   51.89    5.10
   8   1  -3   47.90    4.50
   8   1  -3   39.30    5.00
  -8   1   3   53.69    4.30
   8   1  -3   48.70    5.30
   7  -1  -3    3.40    1.40
   7  -1  -3    5.00    2.20
   7  -1  -3    2.80    1.40
   7   1  -3    6.10    2.70
  -7   1   3    4.00    1.30
   7   1  -3    6.80    1.80
   7   1  -3    5.40    2.40
   7   1  -3    4.30    1.90
   6  -1  -3   -1.20    0.90
   6  -1  -3   -1.00    0.90
  -6  -1   3    1.20    0.90
   6   1  -3   -0.50    1.00
  -6   1   3    0.50    0.80
   6   1  -3   -0.90    0.90
   5  -1  -3   21.20    2.70
  -5  -1   3   26.00    2.40
   5  -1  -3   25.10    2.60
  -5   1   3   26.50    2.50
   5   1  -3   21.60    2.80
  -4  -1   3  484.95   27.40
   4  -1  -3  484.85   27.60
  -4   1   3  449.95   27.40
   4   1  -3  505.25   27.50
  -3  -1   3  300.67   18.00
   3  -1  -3  308.77   18.00
  -3   1   3  303.07   18.10
   3   1  -3  345.77   18.10
   2  -1  -3  583.44   30.60
  -2  -1   3  535.95   30.50
  -2   1   3  506.65   30.70
  -1  -1   3  117.39    7.60
   1   1  -3  147.69    7.70
   0  -1  -3  207.18   12.00
  -1  -1  -3  762.92   42.70
  -1   1  -3  750.22   42.60
  -2  -1  -3  169.18   10.00
  -2   1  -3  163.68    9.80
  -2   1  -3  172.18    9.80
  -3  -1  -3   78.29    5.00
  -3  -1  -3   82.19    5.30
  -3   1  -3   76.59    5.30
  -3   1  -3   84.59    5.20
  -4  -1  -3   64.89    4.70
  -4  -1  -3   54.39    5.30
  -4   1  -3   69.99    4.60
  -5  -1  -3  272.77   17.00
  -5   1  -3  283.37   16.90
  -5   1  -3  296.67   16.80
  -6  -1  -3   98.39    7.20
  -6  -1  -3  105.09    7.40
  -6  -1  -3   91.19    7.80
  -6  -1  -3   97.79    7.50
  -6   1  -3   98.79    7.20
  -6   1  -3   90.89    7.10
  -6   1  -3   93.39    7.20
  -6   1  -3   81.29    7.80
  -6   1  -3  102.89    7.30
  -6   1  -3  103.09    7.10
  -7  -1  -3   26.00    3.80
  -7  -1  -3   25.20    3.50
  -7  -1  -3   25.50    4.00
  -7  -1  -3   21.70    3.50
  -7  -1  -3   24.30    3.50
  -7   1  -3   19.10    3.20
  -7   1  -3   22.00    3.30
  -7   1  -3   22.60    4.10
  -7   1  -3   18.40    2.80
  -7   1  -3   22.60    3.20
  -8  -1  -3   12.60    2.80
  -8  -1  -3   16.00    2.80
  -8  -1  -3   15.40    3.00
  -8  -1  -3   14.40    2.90
  -8  -1  -3   15.60    3.20
  -8   1  -3   16.00    3.30
  -8   1  -3   15.40    2.80
   8   1   3   19.70    4.00
  -8   1  -3   15.70    3.10
  -8   1  -3   15.60    2.60
  -9  -1  -3   19.40    2.90
  -9  -1  -3   14.60    2.90
  -9  -1  -3   21.00    3.50
   9  -1   3   22.80    3.50
   9   1   3   17.80    2.70
  -9   1  -3   19.10    2.80
  -9   1  -3   13.80    6.10
  -9   1  -3   16.90    2.90
  -9   1  -3   20.80    3.40
  -9   1  -3   15.80    2.80
 -10  -1  -3   40.80    4.30
 -10  -1  -3   43.30    4.20
  10  -1   3   42.00    4.30
 -10  -1  -3   42.90    4.30
 -10   1  -3   33.50    4.20
 -10   1  -3   33.20    4.20
 -10   1  -3   42.20    4.40
  10   1   3   33.40    4.30
 -11  -1  -3   18.90    3.00
  11  -1   3   20.50    3.40
 -11  -1  -3   16.70    2.30
 -11   1  -3   19.80    3.10
 -11   1  -3   17.80    2.30
  11   1   3   14.50    3.40
  12  -1   3   10.70    2.10
  12   1   3   10.30    2.00
  13  -2  -3    3.20    1.20
  13  -2  -3    5.10    1.60
  13  -2  -3    4.30    1.50
  13   2  -3    7.00    1.70
  12  -2  -3    1.20    1.40
  12  -2  -3    1.90    1.60
  12  -2  -3    0.70    1.40
  12   2  -3    2.80    1.70
  12   2  -3    3.40    2.30
  11  -2  -3   16.70    4.00
  11  -2  -3   19.80    3.40
  11  -2  -3   21.80    3.40
  11   2  -3   24.90    4.70
  10  -2  -3   45.70    5.00
  10  -2  -3   35.60    4.90
  10  -2  -3   46.10    4.60
 -10  -2   3   48.30    5.30
  10   2  -3   45.80    4.70
  10   2  -3   43.50    5.20
 -10   2   3   42.00    4.60
  10   2  -3   33.70    5.00
   9  -2  -3   28.90    4.10
   9  -2  -3   26.30    3.90
   9  -2  -3   24.20    4.10
  -9   2   3   26.40    3.40
   9   2  -3   28.90    4.60
  -8  -2   3   71.59    5.70
   8  -2  -3   66.29    6.40
   8  -2  -3   76.59    6.40
   8  -2  -3   81.79    5.90
  -8   2   3   71.79    5.50
   8   2  -3   66.39    5.60
   8   2  -3   60.49    6.40
   7  -2  -3   53.99    5.20
   7  -2  -3   58.19    4.70
   7  -2  -3   42.10    5.60
   7  -2  -3   63.89    5.00
   7   2  -3   51.99    5.20
   7   2  -3   45.50    5.50
   7   2  -3   53.89    5.60
  -7   2   3   63.09    4.50
   6  -2  -3    4.70    1.50
  -6  -2   3    1.90    1.00
   6   2  -3    2.30    1.20
   6   2  -3    0.00    1.10
  -6   2   3    2.50    1.00
   5  -2  -3  234.38   13.70
  -5  -2   3  232.58   13.60
   5   2  -3  236.78   14.10
   5   2  -3  210.08   14.00
  -5   2   3  226.48   13.60
  -4  -2   3  202.48   11.50
   4  -2  -3  197.88   11.70
  -4   2   3  185.28   11.60
   4   2  -3  194.48   11.70
   3  -2  -3  313.17   17.80
  -3  -2   3  293.97   17.60
   3   2  -3  318.47   17.80
  -2  -2   3  101.19    6.90
   2  -2  -3  119.79    6.90
   2   2  -3  121.09    6.90
   1  -2  -3  281.17   15.90
   1   2  -3  279.07   16.00
   0  -2  -3   62.99    4.30
   0   2  -3   67.39    4.10
   0   2  -3   65.09    4.00
  -1  -2  -3 3252.87  185.18
  -1   2  -3 3365.86  184.98
  -2  -2  -3  454.35   24.60
  -2   2  -3  414.26   24.60
  -2   2  -3  438.26   25.10
  -3  -2  -3   66.99    4.70
  -3  -2  -3   64.59    4.50
  -3   2  -3   70.59    4.60
  -3   2  -3   66.89    4.40
  -4  -2  -3  574.24   34.70
  -4   2  -3  590.74   34.40
  -4   2  -3  648.24   34.50
  -5  -2  -3   26.80    4.40
  -5  -2  -3   33.40    4.80
  -5  -2  -3   37.20    4.30
  -5  -2  -3   42.50    3.80
  -5   2  -3   33.40    4.60
  -5   2  -3   39.70    3.50
  -5   2  -3   40.70    3.30
  -5   2  -3   29.60    3.90
  -6  -2  -3  189.58   12.40
  -6  -2  -3  210.38   12.50
  -6  -2  -3  182.38   12.30
  -6  -2  -3  210.28   12.40
  -6  -2  -3  190.88   12.60
  -6   2  -3  200.08   12.50
  -6   2  -3  185.48   12.10
  -6   2  -3  187.38   12.10
  -6   2  -3  182.68   12.40
  -6   2  -3  186.48   12.40
  -6   2  -3  172.48   12.80
  -7  -2  -3   84.59    6.80
  -7  -2  -3   74.29    6.50
  -7  -2  -3   70.29    6.70
  -7   2  -3   85.89    6.30
  -7   2  -3   75.29    8.20
   7   2   3   67.19    5.90
  -7   2  -3   63.29    6.30
  -7   2  -3   70.49    7.00
  -7   2  -3   81.29    6.40
  -8  -2  -3   29.20    4.50
  -8  -2  -3   31.80    4.50
  -8  -2  -3   24.60    3.40
  -8  -2  -3   21.90    3.40
  -8   2  -3   31.00    4.90
  -8   2  -3   21.10    3.30
  -8   2  -3   25.70    4.40
  -8   2  -3   27.20    4.60
   9  -2   3   10.80    2.20
   9  -2   3    7.30    2.60
  -9   2  -3   15.60    4.10
  -9   2  -3    9.60    4.90
   9   2   3   11.10    2.60
  -9   2  -3   14.50    3.80
 -10  -2  -3    4.80    2.00
  10  -2   3    4.60    1.90
 -10  -2  -3    4.20    2.00
  10  -2   3    2.50    1.90
 -10  -2  -3    4.40    1.80
 -10   2  -3    3.60    1.80
 -10   2  -3    2.90    1.80
  10   2   3    3.60    4.00
 -10   2  -3    7.60    1.80
 -11  -2  -3    6.00    1.80
  11  -2   3    7.10    2.10
 -11  -2  -3    6.00    1.80
  11  -2   3    5.80    2.10
 -11   2  -3    6.60    1.90
  12  -2   3    4.70    1.50
  12   2   3    8.10    1.80
  13  -3  -3    2.20    1.00
  13  -3  -3    1.60    1.40
  13   3  -3   -0.40    1.30
  12  -3  -3    9.50    2.00
  12  -3  -3    9.50    1.80
  12  -3  -3    7.80    1.80
  12   3  -3    7.60    2.10
  11  -3  -3   29.30    3.70
  11  -3  -3   33.70    3.80
  11  -3  -3   36.80    4.10
  11   3  -3   25.30    3.40
  11   3  -3   28.90    3.60
  10  -3  -3   97.19    8.60
  10  -3  -3   89.99    7.30
  10  -3  -3   88.69    6.90
 -10  -3   3   87.49    8.00
  10   3  -3  103.89    7.30
  10   3  -3   81.89    7.40
 -10   3   3   85.19    7.10
   9  -3  -3   61.59    5.80
   9  -3  -3   42.30    5.40
  -9  -3   3   54.69    5.40
   9  -3  -3   53.99    5.00
   9   3  -3   49.99    5.20
   9   3  -3   55.89    5.80
  -9   3   3   51.99    4.70
  -8  -3   3   27.50    3.80
   8  -3  -3   32.20    4.70
   8  -3  -3   39.20    4.10
   8  -3  -3   31.90    4.70
   8  -3  -3   36.20    4.70
   8   3  -3   30.30    5.20
  -8   3   3   38.20    3.60
  -7  -3   3  149.99    9.90
   7  -3  -3  157.08   10.00
   7  -3  -3  158.58   10.30
   7  -3  -3  172.18   11.10
   7   3  -3  136.09   10.50
   7   3  -3  140.09   10.00
  -7   3   3  162.88    9.80
   7   3  -3  136.69   11.10
  -6  -3   3   91.59    6.50
   6  -3  -3   99.29    6.70
   6  -3  -3   95.79    7.30
   6  -3  -3   92.89    6.60
   6   3  -3  100.09    6.70
  -6   3   3   96.29    6.40
   6   3  -3   85.99    6.60
   6   3  -3   93.59    7.40
   5  -3  -3  158.88   10.50
   5  -3  -3  180.88   10.60
  -5  -3   3  162.08   10.30
   5   3  -3  170.78   10.50
   5   3  -3  158.08   10.60
  -5   3   3  186.28   10.50
  -4  -3   3  240.18   14.70
   4  -3  -3  269.77   15.00
  -4   3   3  240.48   14.80
   4   3  -3  269.77   15.30
   4   3  -3  239.88   15.00
   3   3  -3  332.07   19.10
  -3   3   3  320.27   18.90
   2  -3  -3  240.48   14.00
   2   3  -3  232.88   13.80
   1   3  -3  116.99    7.10
   0   3  -3  127.89    7.70
  -1  -3  -3  646.44   35.50
  -1  -3  -3  599.54   35.10
  -2  -3  -3  152.08    9.40
  -2  -3  -3  143.09    9.00
  -2   3  -3  159.28    9.50
  -3  -3  -3  210.58   12.30
  -3   3  -3  182.28   11.70
  -3   3  -3  215.78   12.10
  -4  -3  -3  411.86   24.70
  -4   3  -3  444.06   24.50
  -4   3  -3  410.36   25.40
  -5  -3  -3  102.99    9.10
  -5   3  -3  100.79    7.60
  -5   3  -3   98.49    7.30
  -5   3  -3   96.89    8.70
  -6  -3  -3  108.99    7.70
  -6  -3  -3  100.89    7.90
  -6  -3  -3  114.59    7.70
  -6  -3  -3  104.99    7.80
  -6   3  -3  100.69    8.30
  -6   3  -3  109.79    7.70
  -6   3  -3   91.49    7.60
  -6   3  -3   87.39    8.10
  -6   3  -3   90.39    7.40
  -6   3  -3  107.89    7.70
  -7  -3  -3   78.09    7.20
  -7  -3  -3   83.19    7.30
  -7  -3  -3   89.19    7.10
  -7  -3  -3   90.29    7.30
  -7   3  -3   74.79    7.00
  -7   3  -3   80.69    7.60
  -7   3  -3   97.79    7.40
  -8  -3  -3  144.89    9.90
  -8  -3  -3  124.59   10.00
  -8  -3  -3  144.99    9.80
  -8  -3  -3  150.28    9.80
  -8   3  -3  123.29    9.20
  -8   3  -3  121.19    9.40
  -8   3  -3  134.39   10.00
  -9  -3  -3   16.20    2.80
   9  -3   3   15.30    3.10
   9  -3   3   11.00    2.20
  -9  -3  -3   11.60    4.40
  -9   3  -3   13.90    2.80
  -9   3  -3   16.40    3.30
  10  -3   3   27.30    3.50
  10  -3   3   21.80    3.30
 -10  -3  -3   29.60    3.70
 -10  -3  -3   23.20    3.60
 -10   3  -3   18.00    2.60
  11  -3   3    3.80    2.20
 -11  -3  -3    6.40    1.60
  11  -3   3    5.90    2.00
  11   3   3    2.90    1.90
 -11   3  -3    2.50    1.70
  12  -4  -3   66.89    5.50
  12  -4  -3   78.39    5.40
  11  -4  -3  149.09   10.20
  11  -4  -3  153.68    9.60
  11  -4  -3  146.19    9.70
  11   4  -3  129.19   11.10
  10  -4  -3  166.88   10.50
  10  -4  -3  138.59   11.60
  10  -4  -3  160.28   11.20
  10  -4  -3  152.78   10.50
  10   4  -3  164.28   10.30
   9  -4  -3  124.19    9.40
   9  -4  -3  125.69    8.70
  -9  -4   3  101.49    9.30
   9  -4  -3  120.19    8.50
  -9   4   3  109.59    8.20
   9   4  -3  117.39    8.50
   9   4  -3  125.69    8.70
   9   4  -3  130.19    9.50
   8  -4  -3  100.49    7.10
   8  -4  -3   84.99    7.20
  -8  -4   3   92.39    7.30
   8  -4  -3   91.09    7.80
  -8   4   3   94.19    7.20
   8   4  -3   94.49    7.90
   7  -4  -3  509.25   32.20
   7  -4  -3  593.04   32.70
   7  -4  -3  600.44   32.20
   7  -4  -3  599.34   33.30
   7  -4  -3  501.55   33.80
  -7  -4   3  501.85   32.00
  -7   4   3  580.84   32.00
   7   4  -3  511.85   32.90
   6  -4  -3  372.66   24.20
  -6  -4   3  425.96   24.20
   6   4  -3  372.86   24.80
   6   4  -3  448.66   24.40
  -6   4   3  433.06   24.10
   5  -4  -3  410.36   21.70
   5  -4  -3  373.46   21.50
  -5  -4   3  370.06   21.30
   5  -4  -3  352.66   21.80
   5   4  -3  326.27   21.40
  -5   4   3  379.36   21.40
   5   4  -3  343.57   21.60
  -4  -4   3  406.86   25.50
   4  -4  -3  470.25   25.90
  -4   4   3  437.66   25.70
   4   4  -3  466.45   25.80
   3  -4  -3  417.16   25.80
   3   4  -3  463.75   27.10
  -3   4   3  453.45   25.60
   2  -4  -3  503.05   29.20
   2   4  -3  518.35   29.20
   1  -4  -3 1149.08   64.29
   1   4  -3 1133.29   64.29
   0  -4  -3 2566.64  144.39
   0  -4  -3 2580.84  144.09
  -1  -4  -3 1673.13   93.09
  -1   4  -3 1631.44   92.89
  -2  -4  -3  605.84   34.50
  -2   4  -3  595.34   34.40
  -3  -4  -3  214.68   13.20
  -3   4  -3  213.98   12.80
  -4  -4  -3  500.05   28.30
  -4  -4  -3  486.95   28.20
  -4  -4  -3  493.85   28.40
  -4  -4  -3  482.05   28.20
  -4   4  -3  458.75   28.60
  -4   4  -3  453.15   28.40
  -4   4  -3  535.45   27.80
  -4   4  -3  426.16   28.10
  -5  -4  -3  297.17   17.00
  -5  -4  -3  273.27   16.90
  -5  -4  -3  278.27   17.10
  -5  -4  -3  259.27   16.70
  -5   4  -3  271.87   17.40
  -5   4  -3  248.78   16.70
  -5   4  -3  252.97   16.90
  -5   4  -3  260.07   16.60
  -5   4  -3  308.27   17.20
  -6  -4  -3  312.97   19.20
  -6  -4  -3  320.17   19.20
  -6  -4  -3  321.67   19.50
  -6  -4  -3  339.37   19.40
  -6   4  -3  282.77   18.90
  -6   4  -3  301.47   19.50
  -6   4  -3  342.57   19.50
  -6   4  -3  272.27   18.80
  -6   4  -3  280.37   18.60
  -7  -4  -3  492.15   29.30
  -7  -4  -3  501.15   28.90
  -7  -4  -3  494.15   29.40
  -7  -4  -3  520.45   29.20
  -7   4  -3  479.95   29.10
  -7   4  -3  455.05   28.50
  -7   4  -3  480.35   29.40
  -7   4  -3  466.75   28.80
  -8  -4  -3   11.00    2.70
  -8  -4  -3    7.90    2.50
  -8  -4  -3    9.00    2.90
  -8  -4  -3    8.00    2.60
  -8   4  -3    8.60    2.30
  -8   4  -3    8.10    2.20
  -8   4  -3   11.40    2.70
   8   4   3    6.90    3.10
  -8   4  -3    5.80    2.30
   9  -4   3   -0.60    1.60
   9  -4   3    0.40    1.50
  -9  -4  -3    3.00    2.00
  -9  -4  -3    2.00    1.80
  -9   4  -3    0.70    1.80
  -9   4  -3   -1.00    2.30
  -9   4  -3    3.60    1.80
   9   4   3    3.30    2.60
 -10  -4  -3    1.70    1.50
  10  -4   3    1.70    1.50
  10  -4   3    2.00    2.00
  10   4   3    3.40    2.30
 -10   4  -3    3.20    1.60
  11  -4   3    0.40    1.50
 -11  -4  -3    1.20    2.10
  11  -4   3    1.00    1.30
  12  -5  -3   12.50    2.00
  11  -5  -3   43.70    4.30
  11  -5  -3   43.10    4.70
  10  -5  -3   42.70    4.40
  10  -5  -3   31.90    3.80
  10  -5  -3   41.10    5.30
  10   5  -3   34.30    4.00
  10   5  -3   38.40    4.00
  10   5  -3   32.70    4.30
   9  -5  -3   63.29    5.20
   9  -5  -3   48.90    7.00
   9  -5  -3   51.49    5.60
  -9   5   3   57.79    6.00
   9   5  -3   67.39    5.80
   9   5  -3   66.19    6.60
   9   5  -3   56.99    9.00
   8  -5  -3    8.10    2.30
  -8  -5   3   10.20    3.10
   8  -5  -3    6.00    2.00
   8  -5  -3    8.40    2.20
   8   5  -3   12.50    2.30
  -8   5   3    8.00    1.80
   8   5  -3   10.40    2.30
  -7  -5   3  149.59   10.00
   7  -5  -3  117.89    9.30
   7  -5  -3  155.68   10.40
   7  -5  -3  144.89    9.40
   7   5  -3  135.89   10.40
  -7   5   3  144.49    9.10
   7   5  -3  126.39    9.50
   7   5  -3  129.39    9.50
   6  -5  -3  506.45   28.30
   6  -5  -3  506.25   27.20
   6  -5  -3  445.46   28.50
   6  -5  -3  411.06   27.30
  -6  -5   3  483.25   29.50
   6   5  -3  436.36   28.10
   6   5  -3  412.96   27.20
  -6   5   3  484.05   27.10
   6   5  -3  483.05   27.40
   5  -5  -3  488.95   28.90
   5  -5  -3  506.35   28.60
  -5  -5   3  502.35   33.30
   5  -5  -3  476.95   28.80
  -5   5   3  503.85   28.60
   5   5  -3  495.95   30.10
   5   5  -3  529.45   28.90
   5   5  -3  437.96   28.70
   5   5  -3  490.65   28.80
   4  -5  -3  363.26   20.30
   4  -5  -3  328.57   20.50
   4  -5  -3  362.56   20.50
  -4   5   3  340.07   20.10
   4   5  -3  322.17   20.30
   4   5  -3  334.47   20.30
   4   5  -3  324.67   20.30
   4   5  -3  355.26   20.20
   3  -5  -3  418.36   23.70
   3   5  -3  404.96   23.60
  -3   5   3  394.96   23.60
   2  -5  -3  110.59    7.20
   2   5  -3  111.99    7.50
   1  -5  -3  733.23   42.00
   1   5  -3  743.93   42.10
   0  -5  -3  295.37   17.40
   0  -5  -3  295.47   17.20
   0   5  -3  286.77   17.40
  -1  -5  -3  654.53   35.60
  -1  -5  -3  634.84   35.80
  -1   5  -3  579.74   35.50
  -2  -5  -3  432.66   24.20
  -2   5  -3  387.76   23.70
  -3  -5  -3  107.19    8.00
  -3  -5  -3  123.39    8.70
  -3  -5  -3  121.79    8.10
  -3   5  -3  123.49    8.10
  -3   5  -3   99.59    8.00
  -3   5  -3  109.49    8.10
  -3   5  -3  105.49    7.20
  -4  -5  -3  118.99    8.60
  -4  -5  -3  134.79    8.90
  -4  -5  -3  129.49    8.60
  -4   5  -3  105.09    8.30
  -4   5  -3  133.39    8.00
  -4   5  -3  135.09    8.80
  -4   5  -3  110.39    8.40
  -4   5  -3  110.29    8.90
  -4   5  -3  106.39    8.60
  -5  -5  -3   54.99    5.30
  -5  -5  -3   49.60    5.30
  -5  -5  -3   54.29    5.50
  -5  -5  -3   46.10    5.20
  -5   5  -3   55.69    5.00
  -5   5  -3   51.69    5.50
  -5   5  -3   44.10    5.20
  -5   5  -3   58.99    5.30
  -5   5  -3   48.30    5.80
   6  -5   3   21.60    4.60
  -6  -5  -3   26.40    4.60
  -6  -5  -3   23.70    3.80
  -6  -5  -3   30.10    4.80
  -6   5  -3   29.70    4.10
  -6   5  -3   26.90    4.30
  -6   5  -3   30.60    4.10
  -6   5  -3   21.20    3.10
  -6   5  -3   29.50    4.90
  -7  -5  -3  299.37   17.80
  -7  -5  -3  255.57   17.80
  -7  -5  -3  294.47   17.50
  -7   5  -3  276.47   17.20
  -7   5  -3  291.57   18.00
  -7   5  -3  257.47   17.30
  -7   5  -3  267.47   16.90
  -8  -5  -3  126.79   11.90
  -8  -5  -3  166.58   11.10
  -8  -5  -3  172.08   11.30
  -8   5  -3  168.98   11.30
   8   5   3  154.68   11.30
  -8   5  -3  166.48   11.00
  -9  -5  -3   31.50    4.00
   9  -5   3   35.10    3.60
   9  -5   3   26.60    3.80
   9   5   3   27.10    4.30
  -9   5  -3   29.50    3.90
  -9   5  -3   29.60    4.10
  10  -5   3   19.10    2.90
  10  -5   3   23.20    3.00
 -10  -5  -3   14.50    2.20
 -10   5  -3   24.90    3.00
  11  -5   3    4.20    1.80
  11  -5   3    4.70    1.60
  11  -5   3    3.70    1.30
  12  -6  -3   21.70    2.30
  11  -6  -3   15.50    3.60
  11  -6  -3   20.40    2.60
  11   6  -3   17.70    2.10
  10  -6  -3   17.60    2.50
  10  -6  -3   22.20    3.80
  10  -6  -3   19.90    3.10
  10   6  -3   28.20    3.50
  10   6  -3   22.60    3.20
   9  -6  -3  127.79    9.80
   9  -6  -3  137.89    9.20
   9  -6  -3  140.99    9.40
   9   6  -3  149.88   10.50
   9   6  -3  135.49    9.40
   9   6  -3  131.39    9.20
   8  -6  -3   24.10    3.80
   8  -6  -3   16.40    2.90
   8  -6  -3   30.20    4.00
   8   6  -3   28.10    4.80
   8   6  -3   21.10    3.30
   8   6  -3   27.30    3.90
  -8   6   3   19.10    3.40
   7  -6  -3   26.90    4.10
   7  -6  -3   22.70    3.20
   7  -6  -3   20.10    3.60
   7   6  -3   28.90    4.10
   7   6  -3   21.40    3.80
  -7   6   3   27.20    3.40
   7   6  -3   30.40    4.10
   6  -6  -3  264.67   16.80
   6  -6  -3  264.77   16.50
   6  -6  -3  283.17   17.30
   6   6  -3  271.97   16.80
   6   6  -3  265.37   16.80
  -6   6   3  266.77   16.30
   5  -6  -3  314.07   17.70
   5  -6  -3  276.67   17.60
   5   6  -3  274.17   18.40
   5   6  -3  288.17   17.50
  -5   6   3  292.27   17.10
   5   6  -3  264.77   17.90
   5   6  -3  284.57   17.60
   4  -6  -3  342.47   22.90
   4  -6  -3  395.76   22.80
   4   6  -3  360.26   22.10
   4   6  -3  391.36   22.70
  -4   6   3  407.86   22.40
   4   6  -3  397.96   22.60
  -4   6   3  341.77   22.50
   4   6  -3  394.26   22.50
   3  -6  -3  193.48   12.30
   3  -6  -3  204.78   12.70
   3   6  -3  195.08   12.40
   3   6  -3  212.78   12.20
   3   6  -3  187.48   12.40
   3   6  -3  189.98   12.30
   3   6  -3  198.38   13.70
   2  -6  -3  220.88   14.40
   2  -6  -3  239.68   14.00
   2   6  -3  213.28   14.30
  -2   6   3  226.48   14.00
   2   6  -3  231.68   14.00
   2   6  -3  241.78   13.90
   1  -6  -3  587.54   32.10
   1   6  -3  564.34   31.90
   1   6  -3  543.95   32.20
   1   6  -3  581.24   32.00
   1   6  -3  528.95   32.40
   1   6  -3  518.25   32.30
   0  -6  -3  498.85   28.60
   0  -6  -3  521.85   28.40
   0   6  -3  462.05   28.80
   0   6  -3  464.55   28.60
   0   6  -3  488.55   28.80
   0   6  -3  524.85   28.40
   0   6  -3  460.45   28.10
  -1  -6  -3  352.36   21.00
  -1  -6  -3  375.06   20.90
  -1   6  -3  348.47   21.10
  -1   6  -3  323.17   20.40
  -1   6  -3  361.06   21.30
  -2  -6  -3  455.05   24.50
  -2  -6  -3  431.86   24.70
  -2  -6  -3  450.45   25.00
  -2   6  -3  372.66   24.10
  -2   6  -3  405.06   24.80
  -2   6  -3  376.96   24.80
  -2   6  -3  423.46   25.10
  -3  -6  -3   79.89    5.80
  -3  -6  -3   75.49    6.10
  -3  -6  -3   79.09    6.30
  -3   6  -3   62.79    5.90
  -3   6  -3   62.99    6.10
  -3   6  -3   80.39    6.10
  -3   6  -3   77.39    6.40
  -3   6  -3   73.19    5.30
  -3   6  -3   62.59    6.10
  -4  -6  -3    7.70    2.40
  -4  -6  -3    8.40    2.20
  -4  -6  -3    8.80    2.30
  -4   6  -3    6.80    2.50
  -4   6  -3    9.10    1.70
  -4   6  -3    7.20    2.10
  -4   6  -3    8.10    2.20
  -4   6  -3    9.50    2.40
  -4   6  -3   11.20    2.60
  -5  -6  -3  110.99    8.20
  -5  -6  -3  101.89    8.00
   5  -6   3  104.99    7.50
  -5  -6  -3   87.79    7.90
  -5   6  -3  103.09    8.20
  -5   6  -3  111.69    8.00
  -5   6  -3   95.99    8.20
  -5   6  -3   92.19    7.30
  -5   6  -3   88.69    7.80
   6  -6   3  162.68   11.10
  -6  -6  -3  184.28   12.00
  -6  -6  -3  161.08   12.20
  -6   6  -3  170.28   11.50
  -6   6  -3  188.38   12.30
  -6   6  -3  162.28   11.40
  -7  -6  -3  189.08   14.70
   7  -6   3  168.08   11.40
  -7   6  -3  157.18   13.00
  -7   6  -3  182.78   11.90
  -7   6  -3  159.88   12.90
  -8  -6  -3   19.70    3.00
  -8   6  -3   18.20    3.10
  -8   6  -3   19.20    2.70
   9  -6   3   28.90    3.40
  -9  -6  -3   35.30    5.50
   9  -6   3   23.50    3.50
  -9   6  -3   37.20    4.00
  10  -6   3   43.30    3.70
  10  -6   3   36.50    3.70
 -10   6  -3   43.00    3.70
  11  -7  -3   24.20    2.70
  11   7  -3   23.90    2.60
  10  -7  -3   17.90    2.90
  10  -7  -3   18.90    2.80
  10   7  -3   24.80    3.00
  10   7  -3   25.20    3.80
  10   7  -3   24.50    3.00
   9  -7  -3  168.88   10.60
   9  -7  -3  146.69   10.90
   9   7  -3  168.78   10.70
   9   7  -3  161.18   10.60
   9   7  -3  177.58   13.30
   8  -7  -3   68.19    5.70
   8  -7  -3   53.79    5.60
   8   7  -3   63.79    5.50
   8   7  -3   57.39    6.30
   8   7  -3   69.39    5.60
   7  -7  -3    7.90    2.40
   7  -7  -3   11.50    2.30
   7   7  -3   11.50    2.40
  -7   7   3   15.40    3.60
   7   7  -3   10.10    3.30
   7   7  -3   11.60    2.60
   6  -7  -3  122.19    8.30
   6  -7  -3  118.69    8.70
   6   7  -3  117.49    8.30
   6   7  -3   94.19    9.10
  -6   7   3  103.89    7.70
   5  -7  -3  202.88   13.70
   5  -7  -3  208.38   13.40
   5   7  -3  221.88   13.50
  -5   7   3  199.88   12.80
   5   7  -3  213.88   13.40
   5   7  -3  192.58   13.30
   4  -7  -3  100.59    8.00
   4  -7  -3   95.09    7.20
   4  -7  -3   88.29    7.60
   4   7  -3   85.59    8.30
  -4   7   3   98.79    6.50
  -4   7   3   77.39    7.00
   3  -7  -3   83.19    6.60
   3  -7  -3   73.89    6.10
   3   7  -3   78.99    7.60
  -3   7   3   75.69    6.30
  -3   7   3   82.99    5.90
   3   7  -3   79.69    6.50
   3   7  -3   83.89    6.60
   3   7  -3   82.79    5.90
   3   7  -3   85.69    6.40
   2  -7  -3  355.16   20.00
   2  -7  -3  309.67   19.50
   2   7  -3  297.77   19.70
   2   7  -3  323.67   19.80
  -2   7   3  336.57   19.40
   2   7  -3  327.47   19.70
   2   7  -3  324.27   19.30
   1  -7  -3  511.45   28.30
   1  -7  -3  480.05   27.90
   1   7  -3  446.26   29.00
   1   7  -3  485.85   28.20
   1   7  -3  445.36   27.90
   1   7  -3  463.75   28.00
   1   7  -3  490.65   27.70
   1   7  -3  455.45   27.40
   1   7  -3  493.05   28.20
   0  -7  -3   62.39    6.30
   0  -7  -3   75.09    5.90
   0   7  -3   83.49    6.30
   0   7  -3   85.69    6.30
   0   7  -3   83.89    6.30
   0   7  -3   65.59    6.20
   0   7  -3   75.69    5.50
  -1  -7  -3  244.48   15.10
  -1   7  -3  233.38   15.20
  -1   7  -3  228.98   14.50
  -1   7  -3  259.67   15.40
  -1   7  -3  242.18   15.40
  -1   7  -3  247.18   15.50
  -2  -7  -3  508.55   28.20
  -2  -7  -3  521.35   28.60
  -2  -7  -3  511.15   28.40
  -2   7  -3  513.75   28.70
  -2   7  -3  443.86   28.40
  -2   7  -3  440.36   28.20
  -2   7  -3  480.65   28.70
  -2   7  -3  453.95   28.20
  -2   7  -3  433.36   27.60
  -3  -7  -3  183.28   11.90
  -3  -7  -3  168.98   11.70
  -3  -7  -3  195.78   12.20
  -3   7  -3  193.28   11.10
  -3   7  -3  155.48   11.40
  -3   7  -3  147.89   13.80
  -3   7  -3  185.98   12.30
  -4  -7  -3   21.10    3.50
  -4   7  -3   16.00    2.80
  -4   7  -3   13.40    2.40
  -4   7  -3   14.60    2.50
  -4   7  -3   17.30    3.20
  -4   7  -3   13.90    2.70
   5  -7   3  179.68   11.20
  -5  -7  -3  147.39   12.00
  -5  -7  -3  146.39   11.80
  -5   7  -3  177.18   11.70
  -5   7  -3  180.08   12.10
  -5   7  -3  179.18   11.20
  -5   7  -3  160.88   11.30
  -6  -7  -3  110.89    8.80
  -6  -7  -3  113.99   11.00
  -6  -7  -3   90.99   12.10
  -6   7  -3   92.39    9.20
  -6   7  -3  100.69   10.20
  -6   7  -3  108.49    8.00
   7  -7   3  158.88   10.80
  -7  -7  -3  171.58   11.40
  -7   7  -3  172.08   11.20
  -7   7  -3  172.58   11.00
  -7   7  -3  162.78   11.80
   8  -7   3  129.69    9.50
  -8  -7  -3  141.09    9.30
   8  -7   3  126.59    8.80
  -8   7  -3  143.59    9.50
   9  -7   3   69.49    5.60
   9   7   3   89.29    6.00
  -9   7  -3   84.49    5.90
  10   7   3   87.19    5.70
  10   7   3   84.79    5.60
  10  -8  -3   26.50    2.80
  10   8  -3   33.80    3.20
   9  -8  -3  196.48   12.50
   9   8  -3  210.18   12.80
   9   8  -3  205.28   12.60
   8  -8  -3   58.09    4.90
   8  -8  -3   48.80    4.90
   8   8  -3   51.09    5.90
   8   8  -3   58.39    5.10
   8   8  -3   54.89    5.00
   7  -8  -3   15.30    2.60
   7  -8  -3   12.00    2.20
   7   8  -3   13.20    2.60
   7   8  -3   14.10    3.20
   6  -8  -3   12.10    2.80
  -6   8   3   10.40    4.10
   6   8  -3   14.90    2.70
   5  -8  -3   51.79    5.00
   5  -8  -3   40.40    5.40
   5   8  -3   52.29    5.20
   5   8  -3   38.00    6.00
   5   8  -3   43.50    5.10
  -5   8   3   37.80    5.10
  -5   8   3   45.20    4.90
   4  -8  -3  106.69    7.90
  -4   8   3   88.79    7.10
   4   8  -3   85.19    7.50
   4   8  -3  110.89    8.00
  -4   8   3  102.79    7.80
   4   8  -3  110.89    7.90
   3  -8  -3   49.99    5.20
   3  -8  -3   48.50    5.70
   3   8  -3   58.69    5.20
   3   8  -3   55.09    5.30
  -3   8   3   43.60    4.90
   3   8  -3   62.09    5.50
  -3   8   3   46.20    5.00
   2  -8  -3   98.79    7.60
   2  -8  -3   91.29    7.50
  -2   8   3   99.99    7.30
  -2   8   3   86.89    6.70
   2   8  -3   95.69    7.40
   2   8  -3   99.69    7.50
   2   8  -3   94.29    7.50
   1  -8  -3   29.70    4.20
   1  -8  -3   31.20    4.40
   1   8  -3   30.80    4.30
  -1   8   3   32.70    4.00
   1   8  -3   21.80    3.90
   1   8  -3   27.10    4.20
   0  -8  -3    1.60    2.00
   0   8   3    2.00    2.50
   0   8  -3    2.60    2.00
   0   8  -3    2.00    2.00
   0   8  -3    0.10    2.30
   0   8  -3    2.20    2.10
  -1  -8  -3  147.89   10.50
  -1   8  -3  147.99   10.70
  -1   8  -3  143.09   10.70
  -1   8  -3  161.58   10.60
  -1   8  -3  158.88   10.60
   1   8   3  157.98   11.20
  -2   8  -3  390.86   22.90
  -2   8  -3  377.76   22.90
  -2   8  -3  376.76   22.60
  -2   8  -3  371.86   21.90
  -2   8  -3  389.16   23.20
   2   8   3  340.17   22.30
  -3  -8  -3  309.37   17.70
   3   8   3  248.48   16.80
  -3   8  -3  253.67   16.90
  -3   8  -3  262.77   17.30
  -3   8  -3  306.17   17.90
  -3   8  -3  262.87   17.10
  -4  -8  -3   19.80    3.50
  -4  -8  -3   19.80    3.80
   4  -8   3   22.20    3.20
  -4  -8  -3   17.70    3.00
  -4   8  -3   17.60    3.00
   4   8   3   14.40    3.00
  -4   8  -3   26.20    4.20
  -4   8  -3   15.00    2.60
  -4   8  -3   15.80    3.90
   5  -8   3  135.19    9.10
  -5  -8  -3  138.89    9.80
  -5   8  -3  126.79    9.00
  -5   8  -3  121.19    9.10
  -5   8  -3  131.09    9.80
   6  -8   3  214.18   12.80
  -6  -8  -3  199.28   13.00
  -6   8  -3  193.08   12.50
  -6   8  -3  188.78   13.10
   6   8   3  183.38   13.00
   7  -8   3  113.09    7.70
   7  -8   3   94.79    7.20
  -7   8  -3  110.49    8.00
   7   8   3  115.39    7.90
  -7   8  -3  109.39    7.80
   8  -8   3   49.20    4.60
   8   8   3   66.09    4.80
   9   8   3   55.59    4.00
  -9   8  -3   49.40    5.00
   9   8   3   46.40    5.20
   9  -9  -3   89.09    6.00
   9   9  -3   86.49    6.50
   9   9  -3   98.09    6.30
   8  -9  -3  153.88    9.60
   8   9  -3  149.49    9.80
   8   9  -3  149.49    9.80
   7  -9  -3   40.40    3.90
   7   9  -3   38.70    4.30
   7   9  -3   39.80    4.40
   6  -9  -3  123.69    8.50
   6   9  -3  110.99    8.70
   6   9  -3  127.69    8.80
   5  -9  -3  169.98   11.60
   5   9  -3  177.38   11.80
   5   9  -3  171.18   11.80
  -5   9   3  180.18   11.70
   4  -9  -3  168.58   12.60
  -4   9   3  139.49   10.60
   4   9  -3  167.08   10.70
   3  -9  -3  102.89    8.20
  -3   9   3  105.09    8.00
   3   9  -3  117.49    8.40
   3   9  -3  110.99    8.50
   2  -9  -3  287.37   17.80
   2  -9  -3  278.97   21.70
   2   9  -3  263.17   17.60
  -2   9   3  285.97   17.70
   2   9  -3  297.07   17.80
   2   9  -3  280.57   17.80
   1  -9  -3   96.59    9.40
   1  -9  -3  117.49    8.60
   1   9  -3  117.39    8.80
   1   9  -3  115.39    8.80
  -1   9   3  131.59    8.70
   1   9  -3  117.49    8.70
   0  -9  -3    8.50    3.40
   0  -9  -3   11.10    2.60
   0   9  -3   17.70    3.00
   0   9   3   15.90    3.20
   0   9  -3   12.80    2.60
   0   9  -3   11.70    2.40
   0   9   3   12.10    3.00
  -1  -9  -3   44.20    6.50
  -1   9  -3   34.20    5.00
   1   9   3   43.70    4.90
  -1   9  -3   45.40    5.10
  -1   9  -3   38.90    4.80
  -2   9  -3  149.69   10.40
  -2   9  -3  120.89   12.20
  -2   9  -3  140.89   10.20
   3  -9   3   47.90    5.30
  -3   9  -3   41.80    4.80
  -3   9  -3   36.20    4.90
   4  -9   3    2.80    1.80
  -4   9  -3    0.90    2.20
  -4   9  -3   -0.30    2.10
  -4   9  -3    2.40    1.90
   4   9   3    1.70    2.20
   5  -9   3   52.09    4.50
  -5   9  -3   42.70    4.90
   5   9   3   41.60    4.70
   5   9   3   39.50    4.60
  -5   9  -3   39.10    5.00
   6  -9   3   25.00    4.00
   6   9   3   22.80    3.90
  -6   9  -3   32.50    4.00
   6   9   3   25.50    3.50
   7  -9   3   29.60    3.60
   7  -9   3   38.70    3.60
   7   9   3   28.50    3.50
  -7   9  -3   44.70    4.00
   7   9   3   40.30    3.90
   8  -9   3   21.20    2.50
   8   9   3   28.80    2.80
   8 -10  -3   36.10    3.00
   8  10  -3   32.60    3.40
   7 -10  -3   36.60    3.50
   7  10  -3   39.10    3.90
   7  10  -3   37.90    3.80
   6 -10  -3   64.99    6.30
   6  10  -3   65.09    7.50
   5 -10  -3  104.79    7.90
   5  10  -3  117.69    8.20
   5  10  -3  113.99    8.40
   4 -10  -3  164.38   10.90
  -4  10   3  169.68   10.90
   4  10  -3  165.38   11.30
   4  10  -3  173.28   11.20
   4  10  -3  146.99   10.60
  -3 -10   3  239.28   15.70
   3 -10  -3  260.07   16.10
   3  10  -3  276.87   16.50
   3  10  -3  228.68   16.00
   3  10  -3  267.07   16.20
  -3  10   3  272.57   16.20
   2 -10  -3   87.49    7.20
  -2 -10   3  101.69    7.40
   2  10  -3   99.59    7.80
   2  10  -3  101.59    7.60
   2  10  -3   84.29    7.30
  -2  10   3  101.69    7.60
  -1 -10   3  100.09    7.60
   1 -10  -3   87.49    7.20
   1  10  -3   94.19    7.50
   1  10  -3   99.69    7.70
  -1  10   3  111.39    8.20
   1  10  -3   91.99    7.40
   0 -10   3  105.59    8.10
   0  10  -3   96.49    7.90
   0  10  -3  104.19    8.10
   0  10   3  120.29    8.30
   0  10  -3  107.39    8.10
   1 -10   3  107.49    8.10
   1  10   3  109.79    8.00
   1  10   3  102.19    7.90
  -1  10  -3   98.39    7.80
  -1  10  -3  104.59    8.00
  -1  10  -3  106.59    7.90
   2 -10   3   67.39    5.90
  -2  10  -3   62.29    5.80
  -2  10  -3   69.79    6.00
  -2  10  -3   64.69    6.00
   2  10   3   63.19    5.90
   3 -10   3   61.19    5.30
  -3  10  -3   57.79    5.50
   3  10   3   61.99    5.30
  -3  10  -3   48.60    5.00
   4 -10   3    7.60    1.90
  -4  10  -3    5.60    2.00
  -4  10  -3    6.10    2.00
   5 -10   3   37.00    3.60
  -5  10  -3   34.80    4.00
   5  10   3   31.30    3.80
   6 -10   3   11.80    1.80
   6  10   3   12.10    2.00
  -6  10  -3   11.10    2.00
   7  10   3    3.50    1.20
   7  10   3    5.10    1.30
   6 -11  -3   15.50    2.30
   6  11  -3   11.70    2.10
   5 -11  -3   87.99    6.20
   5  11  -3   85.79    6.30
   5  11  -3   95.09    6.70
   4 -11  -3   17.30    2.70
   4  11  -3   15.10    2.40
   4  11  -3   20.80    3.40
  -4  11   3   18.00    3.70
   4  11  -3   11.20    2.10
   3  11  -3   12.50    2.10
   3  11  -3   15.50    2.40
  -2 -11   3   19.70    2.60
   2  11  -3   26.60    4.50
   2  11  -3   19.20    4.70
   1 -11  -3    7.20    1.90
  -1 -11   3    9.00    1.90
   1  11  -3    5.00    2.00
   1  11  -3    8.00    1.90
   1  11  -3    7.80    2.00
   0 -11   3   65.29    6.50
   0  11  -3   53.79    5.20
   0  11  -3   61.79    5.40
   0  11   3   63.39    5.30
   1 -11   3   55.39    5.60
  -1  11  -3   59.29    5.20
   1  11   3   57.69    5.10
  -1  11  -3   55.89    5.20
   2 -11   3   98.79    7.50
  -2  11  -3   80.89    8.10
   3 -11   3    9.00    1.90
   3  11   3    9.70    1.90
   4 -11   3   68.19    5.10
   4  11   3   69.09    5.20
  -4  11  -3   65.39    5.40
   5 -11   3    9.10    1.80
   5  11   3    6.80    1.70
  -5  11  -3    6.10    1.60
   4 -12  -3    1.40    1.20
   4  12  -3    3.30    1.30
   3 -12  -3    4.30    1.50
   3  12  -3    1.90    1.40
  -2  12   3   14.60    1.90
   2  12  -3   15.20    2.40
  -1 -12   3   16.00    2.80
   1  12  -3   15.20    2.70
   0  12  -3   77.59    5.80
   0  12  -3   81.19    6.10
   0  12   3   90.89    6.00
   1 -12   3    9.10    1.90
   1  12   3    8.80    1.60
  -1  12  -3   11.00    3.30
  -1  12  -3    6.80    1.70
   2 -12   3    6.30    1.40
   2  12   3    6.00    1.80
  -2  12  -3    2.20    2.00
   3 -12   3    8.60    1.40
  -3  12  -3   11.80    1.70
   3  12   3    7.70    1.40
  13   0  -4    3.60    1.50
  13   0  -4   -0.80    1.20
  12   0  -4   27.10    4.10
  12   0  -4   19.80    3.00
  12   0  -4   28.90    3.50
  11   0  -4  283.17   17.00
  11   0  -4  245.78   16.90
  11   0  -4  272.27   17.30
  10   0  -4  235.88   15.60
  10   0  -4  242.98   15.00
  10   0  -4  240.98   15.60
 -10   0   4  217.18   14.70
   9   0  -4  264.77   17.40
   9   0  -4  272.17   17.50
   8   0  -4  963.00   56.09
  -8   0   4  967.10   54.99
   8   0  -4  890.51   55.89
   8   0  -4 1029.90   55.39
   7   0  -4 1631.84  100.89
   7   0  -4 1879.11  100.29
   7   0  -4 1837.02  100.19
   7   0  -4 1698.63  100.89
  -7   0   4 1811.02   99.99
  -6   0   4 1618.64   93.49
   6   0  -4 1732.43   93.69
   6   0  -4 1626.04   93.79
   5   0  -4 2330.47  136.09
   5   0  -4 2555.14  135.99
  -5   0   4 2378.66  135.79
   4   0  -4 6816.22  359.76
  -4   0   4 6631.44  359.66
   4   0  -4 5858.01  359.86
  -3   0   4 1083.69   63.29
   3   0  -4 1168.08   63.39
   2   0  -4  457.95   25.40
  -2   0   4  438.86   25.50
   0   0  -4  441.56   25.10
  -1   0  -4  218.28   12.70
  -2   0  -4 1301.57   73.19
  -3   0  -4  195.38   11.80
  -3   0  -4  200.88   11.90
  -3   0  -4  196.48   11.70
  -4   0  -4  754.22   43.60
  -4   0  -4  773.82   43.40
  -5   0  -4  297.57   16.60
  -5   0  -4  251.47   20.00
  -5   0  -4  298.87   17.00
  -5   0  -4  262.37   17.10
  -6   0  -4   69.29    6.70
  -6   0  -4   73.29    6.40
  -6   0  -4   76.09    6.10
  -6   0  -4   78.19    6.30
  -6   0  -4   67.39    5.90
  -7   0  -4  259.97   17.40
  -7   0  -4  290.67   17.20
  -7   0  -4  276.57   17.40
  -7   0  -4  273.27   17.70
  -7   0  -4  282.17   17.60
  -8   0  -4  171.78   11.60
  -8   0  -4  173.48   11.50
  -8   0  -4  166.68   12.00
  -8   0  -4  170.18   11.70
  -9   0  -4  138.99    9.70
  -9   0  -4  135.99    9.30
  -9   0  -4  141.49    9.40
   9   0   4  121.49    9.10
 -10   0  -4   38.10    4.00
 -10   0  -4   32.30    3.80
  10   0   4   25.80    4.10
 -10   0  -4   37.40    3.90
 -11   0  -4    3.30    1.60
 -11   0  -4    1.30    1.30
 -11   0  -4    2.70    1.30
  13  -1  -4    0.50    1.30
  13  -1  -4    3.50    1.30
  13  -1  -4    2.90    1.30
  13   1  -4    1.00    2.10
  13   1  -4    2.20    1.40
  12  -1  -4   35.70    4.30
  12  -1  -4   39.10    3.80
  12  -1  -4   32.00    3.70
  12   1  -4   32.60    3.80
  12   1  -4   36.20    4.20
  11  -1  -4  132.39    9.10
  11  -1  -4  109.29    8.70
  11  -1  -4  107.19    8.80
  11   1  -4  133.29    9.30
  11   1  -4  123.39    9.00
  11   1  -4  105.49    8.60
 -10  -1   4  111.99    8.40
  10  -1  -4  113.79    9.00
  10  -1  -4  112.99    8.80
 -10   1   4  110.39    8.30
  10   1  -4  128.89    8.60
  10   1  -4  125.39    9.20
  10   1  -4  109.99    8.70
   9  -1  -4  142.19   10.30
   9  -1  -4  138.09   10.60
  -9  -1   4  127.19   10.30
   9  -1  -4  130.79   10.10
   9   1  -4  145.79   10.30
   9   1  -4  137.79   10.30
  -9   1   4  135.99    9.40
   9   1  -4  156.88   10.10
   8  -1  -4  275.27   19.70
  -8  -1   4  304.17   19.00
   8  -1  -4  335.87   19.50
   8  -1  -4  348.27   20.30
   8   1  -4  313.37   20.10
   8   1  -4  328.87   20.10
   8   1  -4  320.17   19.40
  -8   1   4  314.57   19.00
   7  -1  -4  303.97   18.10
   7  -1  -4  290.47   17.30
   7  -1  -4  286.67   17.10
  -7  -1   4  281.37   16.90
   7   1  -4  281.07   17.10
  -7   1   4  277.27   16.90
   7   1  -4  290.97   17.20
   7   1  -4  240.28   17.60
   7   1  -4  284.87   17.90
  -6  -1   4  147.39    9.50
   6  -1  -4  157.98   10.00
   6  -1  -4  147.29   11.60
   6  -1  -4  165.18    9.80
  -6   1   4  147.29    9.60
   6   1  -4  148.79    9.80
   6   1  -4  157.08    9.80
   5  -1  -4  148.69    9.70
   5  -1  -4  165.28    9.60
   5   1  -4  164.48   10.50
   5   1  -4  130.99    9.60
  -5   1   4  160.58    9.50
   4  -1  -4 1814.92  100.19
  -4   1   4 1730.63  100.19
   4   1  -4 1806.92  100.19
  -3  -1   4  414.46   24.80
   3  -1  -4  428.96   24.90
   3   1  -4  466.05   24.90
   2  -1  -4   89.89    5.40
  -2  -1   4   86.69    5.40
  -1  -1   4   29.30    2.00
   1   1  -4   24.80    1.90
   0  -1  -4  413.36   23.60
  -1  -1  -4  441.56   24.80
  -1   1  -4  424.66   24.60
  -2  -1  -4 1212.28   65.59
  -2   1  -4 1168.18   65.29
  -2   1  -4 1110.09   65.39
  -3  -1  -4  984.00   58.09
  -3  -1  -4 1084.89   58.49
  -3   1  -4 1029.50   58.19
  -4  -1  -4  762.82   42.60
  -4  -1  -4  674.23   42.70
  -4   1  -4  739.73   42.40
  -4   1  -4  796.12   42.30
  -5  -1  -4  171.78   13.30
  -5  -1  -4  187.98   11.30
  -5  -1  -4  182.78   12.40
  -5  -1  -4  162.88   11.30
  -5   1  -4  163.88   11.90
  -5   1  -4  166.88   11.00
  -5   1  -4  187.48   13.40
  -5   1  -4  180.98   11.40
  -6  -1  -4  218.58   14.50
  -6  -1  -4  219.98   13.90
  -6  -1  -4  221.08   13.80
  -6  -1  -4  215.68   14.10
  -6  -1  -4  214.48   14.00
  -6   1  -4  220.18   14.50
  -6   1  -4  217.28   14.00
  -6   1  -4  229.48   14.10
  -6   1  -4  230.48   13.90
  -6   1  -4  200.28   13.70
  -6   1  -4  209.08   13.90
  -7  -1  -4  113.29    8.70
  -7  -1  -4  110.59    8.30
  -7  -1  -4  111.39    8.40
  -7  -1  -4  107.39    8.60
  -7  -1  -4  112.39    8.70
  -7   1  -4  111.19    8.80
  -7   1  -4  109.59    8.50
  -7   1  -4  100.69    8.50
  -7   1  -4  116.89    8.40
  -7   1  -4  116.89    8.70
  -8  -1  -4   81.19    6.50
  -8  -1  -4   73.79    6.40
  -8  -1  -4   66.69    6.60
  -8  -1  -4   74.69    6.70
  -8   1  -4   71.59    6.40
  -8   1  -4   73.49    7.80
  -8   1  -4   74.09    6.70
  -8   1  -4   77.79    6.30
  -8   1  -4   76.99    6.80
   8   1   4   62.59    5.90
  -9  -1  -4   14.90    2.60
  -9  -1  -4   15.10    2.60
  -9  -1  -4   14.70    2.70
   9  -1   4   15.80    2.50
   9  -1   4   12.50    2.80
  -9   1  -4   14.10    2.40
  -9   1  -4   18.40    3.10
  -9   1  -4   13.30    2.50
  -9   1  -4   11.70    2.50
   9   1   4   10.90    4.00
  10  -1   4    4.50    1.80
 -10  -1  -4    6.30    1.90
 -10  -1  -4    4.10    1.60
 -10  -1  -4    5.40    2.00
  10   1   4    0.30    3.90
 -10   1  -4    7.30    1.90
 -10   1  -4    3.80    1.80
 -10   1  -4    6.00    1.90
 -11  -1  -4   16.20    2.60
  11  -1   4   17.50    2.30
 -11   1  -4   14.50    2.90
  13  -2  -4    2.90    1.10
  13  -2  -4    6.80    1.70
  13   2  -4    4.80    1.60
  12  -2  -4   22.10    3.10
  12  -2  -4   18.80    3.10
  12  -2  -4   21.70    2.90
  12   2  -4   22.30    3.40
  11  -2  -4  142.79   10.40
  11  -2  -4  155.78   11.30
  11  -2  -4  146.99   10.80
  11   2  -4  159.28   11.00
  11   2  -4  158.28   10.40
  11   2  -4  154.48   10.60
  10  -2  -4  119.09    8.90
  10  -2  -4  122.89    9.50
  10   2  -4  129.89    9.00
  10   2  -4  116.39   10.40
 -10   2   4  144.59   12.00
  10   2  -4  125.89    9.80
   9  -2  -4   88.99    7.20
   9  -2  -4   85.39    7.10
  -9  -2   4   82.39    6.50
   9  -2  -4   76.49    6.40
   9  -2  -4   64.19    6.70
   9   2  -4   83.49    6.50
   9   2  -4   68.69    7.10
   9   2  -4   77.89    7.00
  -9   2   4   77.49    6.00
   8  -2  -4   53.49    5.70
   8  -2  -4   52.39    6.00
  -8  -2   4   63.69    5.00
   8  -2  -4   64.19    5.30
   8   2  -4   55.39    5.20
  -8   2   4   61.79    5.00
   8   2  -4   67.59    6.00
   7  -2  -4   82.79    6.10
   7  -2  -4   85.09    6.40
   7  -2  -4   80.09    6.00
   7  -2  -4   85.49    6.90
  -7  -2   4   74.39    5.60
   7   2  -4   68.39    5.90
   7   2  -4   76.29    6.80
   7   2  -4   80.49    7.20
   7   2  -4   80.49    6.30
  -7   2   4   70.59    5.60
   6  -2  -4   88.09    6.30
  -6  -2   4   90.29    6.00
   6  -2  -4   95.59    7.20
  -6   2   4   88.69    6.00
   6   2  -4   82.59    6.20
   6   2  -4   73.09    6.00
  -5  -2   4   68.99    5.10
   5  -2  -4   83.69    5.40
   5  -2  -4   81.09    5.70
   5   2  -4   76.49    5.40
   5   2  -4   71.79    5.50
  -5   2   4   83.49    5.40
   4  -2  -4  566.74   31.50
  -4  -2   4  509.55   31.30
  -4   2   4  548.05   31.60
   4   2  -4  581.64   31.60
   3  -2  -4   30.50    2.60
  -3   2   4   29.00    2.70
   3   2  -4   29.40    2.60
   2  -2  -4  118.49    7.20
   2   2  -4  122.19    7.30
   1   2  -4   24.50    2.20
   0   2  -4  320.97   19.40
   0   2  -4  359.26   19.30
  -1  -2  -4  864.31   49.20
  -1   2  -4  871.71   48.90
  -2  -2  -4 1599.04   93.09
  -2  -2  -4 1681.03   93.59
  -2   2  -4 1720.93   93.39
  -2   2  -4 1652.03   93.49
  -3  -2  -4   17.10    2.40
  -3  -2  -4   13.40    2.10
  -3   2  -4   14.40    1.90
  -3   2  -4   13.90    2.10
  -3   2  -4   12.70    2.80
  -4  -2  -4  808.62   44.60
  -4   2  -4  801.52   44.20
  -4   2  -4  721.43   44.10
  -5  -2  -4  119.39    8.80
  -5  -2  -4  132.59    8.60
  -5  -2  -4  124.19    8.40
  -5  -2  -4  124.29    8.30
  -5  -2  -4  113.89    8.70
  -5   2  -4  131.39    7.90
  -5   2  -4  115.99    8.70
  -5   2  -4  115.19    8.70
  -5   2  -4  119.39    8.40
  -5   2  -4  118.19    8.90
  -5   2  -4  116.19    8.40
  -5   2  -4  109.79    7.90
  -6  -2  -4  133.19    9.80
  -6  -2  -4  142.69    9.90
  -6  -2  -4  141.49    9.80
  -6  -2  -4  138.69   10.20
  -6  -2  -4  144.59    9.70
  -6   2  -4  126.69    9.40
  -6   2  -4  137.89   10.30
  -6   2  -4  150.78    9.20
  -6   2  -4  146.79    9.80
  -6   2  -4  135.89    9.60
  -6   2  -4  133.19    9.80
  -6   2  -4  141.49    9.80
  -7  -2  -4  166.28   11.80
  -7  -2  -4  174.08   10.90
  -7  -2  -4  162.08   11.40
  -7  -2  -4  171.78   11.10
  -7  -2  -4  148.99   11.10
  -7   2  -4  159.68   10.80
   7   2   4  136.79   10.30
  -7   2  -4  165.08   11.20
  -7   2  -4  161.18   11.50
  -7   2  -4  140.69   11.20
  -7   2  -4  166.98   11.00
  -8  -2  -4  125.69    9.60
  -8  -2  -4  137.69    9.80
  -8  -2  -4  132.79    9.70
  -8   2  -4  139.39    9.50
  -8   2  -4  126.09    9.90
  -8   2  -4  141.19    9.70
  -8   2  -4  135.99   10.10
  -9  -2  -4   77.29    6.60
  -9  -2  -4   81.39    6.60
  -9  -2  -4   83.39    6.60
   9  -2   4   81.99    6.40
  -9   2  -4   73.49    6.40
  -9   2  -4   82.09    6.40
  -9   2  -4   78.79    6.90
  -9   2  -4   89.59    7.10
 -10  -2  -4   14.40    2.50
 -10  -2  -4   14.70    2.20
 -10  -2  -4   15.10    2.40
  10  -2   4    8.00    2.30
  10  -2   4   10.70    2.20
 -10   2  -4   10.80    2.70
 -10   2  -4   10.60    3.30
  11  -2   4    3.50    1.50
 -11  -2  -4    5.80    1.50
 -11  -2  -4    4.70    1.50
  11   2   4    7.60    2.40
 -11   2  -4    5.00    1.40
 -11   2  -4    5.60    1.60
  12  -3  -4   22.80    3.70
  12  -3  -4   21.40    3.40
  12  -3  -4   21.70    2.90
  12   3  -4   24.80    3.20
  11  -3  -4   45.80    6.20
  11  -3  -4   45.20    4.70
  11  -3  -4   46.10    4.40
  11   3  -4   49.60    5.20
  11   3  -4   52.69    4.90
  10  -3  -4   56.59    6.20
  10  -3  -4   68.59    6.20
  10  -3  -4   62.59    6.00
  10  -3  -4   70.09    5.70
  10   3  -4   71.59    6.50
  10   3  -4   65.89    6.20
  10   3  -4   74.09    6.10
 -10   3   4   59.19    5.60
   9  -3  -4   53.79    5.30
   9  -3  -4   58.09    5.80
   9  -3  -4   66.99    6.10
  -9  -3   4   60.09    5.70
   9  -3  -4   55.69    5.60
   9   3  -4   49.90    5.90
   9   3  -4   58.09    5.60
  -9   3   4   58.59    5.10
   9   3  -4   69.19    6.30
   9   3  -4   65.09    5.50
   8  -3  -4   70.39    5.70
  -8  -3   4   57.09    5.40
   8  -3  -4   68.29    6.40
   8  -3  -4   75.49    6.50
   8  -3  -4   72.69    6.90
   8   3  -4   69.79    6.60
   8   3  -4   69.09    5.80
   8   3  -4   52.99    6.10
  -8   3   4   59.49    5.30
   7  -3  -4   13.40    2.30
   7  -3  -4    7.90    2.10
   7  -3  -4   15.00    3.00
  -7  -3   4    7.70    1.80
   7   3  -4    9.40    2.80
   7   3  -4    9.00    2.50
   7   3  -4    8.90    2.50
   7   3  -4    9.70    2.30
   7   3  -4    9.60    2.30
  -7   3   4   11.10    2.00
   6  -3  -4  330.37   18.80
   6  -3  -4  341.57   19.60
   6  -3  -4  318.57   18.50
  -6  -3   4  282.67   18.10
   6   3  -4  290.97   18.60
   6   3  -4  273.37   20.10
  -6   3   4  304.37   18.30
   6   3  -4  315.47   18.50
  -5  -3   4  115.09    7.40
   5  -3  -4  116.89    7.90
   5  -3  -4  127.29    7.70
  -5   3   4  113.59    7.50
   5   3  -4  124.79    7.80
   5   3  -4  101.89    7.70
   4  -3  -4  311.67   19.40
   4  -3  -4  334.77   19.10
  -4   3   4  334.37   19.10
   4   3  -4  352.16   19.40
   4   3  -4  296.37   19.20
   3  -3  -4  398.86   22.70
   3   3  -4  407.76   22.80
   3   3  -4  385.66   23.00
  -3   3   4  384.96   22.80
   2  -3  -4   15.50    2.00
   2   3  -4   21.00    2.10
   2   3  -4   15.80    2.50
   1  -3  -4  532.55   30.30
   1   3  -4  536.65   30.40
   0  -3  -4  178.48   11.10
   0   3  -4  188.68   11.10
   0   3  -4  179.68   10.70
  -1  -3  -4  772.62   44.30
  -1   3  -4  783.82   44.20
  -2  -3  -4  492.95   31.40
  -2  -3  -4  569.24   31.70
  -2   3  -4  588.04   31.50
  -3  -3  -4   53.69    4.50
  -3   3  -4   54.79    4.10
  -4  -3  -4  191.28   12.60
  -4  -3  -4  212.48   13.40
  -4  -3  -4  200.68   12.70
  -4  -3  -4  190.18   12.50
  -4   3  -4  183.88   12.70
  -4   3  -4  194.08   12.50
  -4   3  -4  201.28   12.70
  -4   3  -4  209.98   13.30
  -4   3  -4  200.88   13.50
  -4   3  -4  199.68   13.10
  -5  -3  -4   63.49    6.00
  -5  -3  -4   73.09    5.80
  -5  -3  -4   67.69    6.30
  -5  -3  -4   67.59    5.90
  -5  -3  -4   62.99    6.90
  -5   3  -4   70.69    6.10
  -5   3  -4   72.09    5.80
  -5   3  -4   58.19    5.70
  -5   3  -4   77.19    6.60
  -5   3  -4   55.79    5.70
  -5   3  -4   76.79    5.30
  -6  -3  -4  360.96   23.70
  -6  -3  -4  390.06   24.60
  -6  -3  -4  345.77   21.60
  -6   3  -4  332.37   23.50
  -6   3  -4  364.86   23.10
  -6   3  -4  316.87   21.80
  -6   3  -4  362.96   21.00
  -6   3  -4  369.46   21.80
  -6   3  -4  330.47   23.90
  -7  -3  -4  365.76   24.60
  -7  -3  -4  419.86   24.40
  -7  -3  -4  429.46   24.90
  -7  -3  -4  423.96   24.70
  -7   3  -4  406.26   24.70
  -7   3  -4  390.56   24.90
  -7   3  -4  401.26   24.10
  -7   3  -4  397.26   24.40
  -8  -3  -4  399.06   24.20
  -8  -3  -4  399.06   24.10
  -8  -3  -4  425.76   24.40
  -8   3  -4  382.66   24.60
  -8   3  -4  391.66   24.50
  -8   3  -4  395.86   24.50
  -8   3  -4  396.36   24.10
  -9  -3  -4   89.69    6.90
  -9  -3  -4   87.39    7.00
  -9  -3  -4   90.39    7.00
  -9   3  -4   89.39    7.20
  -9   3  -4   86.39    6.60
  -9   3  -4   81.49    6.60
  -9   3  -4   86.39    7.00
 -10  -3  -4   42.70    4.10
  10  -3   4   43.50    4.20
 -10  -3  -4   43.60    6.50
 -10   3  -4   32.00    3.60
 -10   3  -4   45.50    4.10
 -10   3  -4   36.20    3.70
  10   3   4   42.30    4.50
 -11  -3  -4    8.70    1.50
 -11   3  -4    6.60    2.20
  12  -4  -4    5.50    1.60
  12  -4  -4    6.30    1.50
  11  -4  -4   17.60    3.00
  11  -4  -4   21.10    3.10
  11   4  -4   17.40    2.50
  10  -4  -4   41.00    4.50
  10  -4  -4   35.70    3.90
  10  -4  -4   45.20    4.50
  10   4  -4   31.80    4.10
   9  -4  -4   98.19    7.10
   9  -4  -4   79.29    7.10
   9  -4  -4   93.09    7.70
  -9  -4   4   98.29    9.30
  -9   4   4   96.39    7.00
   9   4  -4   77.19    7.00
   9   4  -4  102.79    8.10
   8  -4  -4   74.09    6.00
   8  -4  -4   77.39    6.70
   8   4  -4   59.59    6.40
   8   4  -4   58.49    6.30
   8   4  -4   71.79    6.00
  -8   4   4   68.69    5.60
   7  -4  -4  174.68   10.50
   7  -4  -4  151.48   10.60
  -7  -4   4  155.38   10.40
  -7   4   4  157.68   10.20
   7   4  -4  161.58   11.60
   7   4  -4  141.49   10.60
   7   4  -4  149.29   10.50
   6  -4  -4  173.68   11.90
   6  -4  -4  185.38   11.10
  -6  -4   4  173.58   10.80
  -6   4   4  166.78   10.70
   6   4  -4  180.88   11.10
   6   4  -4  151.48   11.60
   6   4  -4  162.68   12.00
   6   4  -4  165.08   11.50
   6   4  -4  157.18   11.00
   5  -4  -4  128.29    8.80
   5  -4  -4  122.19    7.70
   5  -4  -4  117.59    7.90
  -5  -4   4  112.09    7.30
   5   4  -4  113.69    8.30
   5   4  -4   92.79   10.60
  -5   4   4  108.09    8.40
   5   4  -4  112.89    7.70
   4  -4  -4  132.09    9.40
   4  -4  -4  147.69    9.10
  -4   4   4  149.49    9.10
   4   4  -4  134.09    9.30
   4   4  -4  152.68    9.20
   3  -4  -4  240.98   14.50
  -3   4   4  239.08   14.60
   3   4  -4  258.97   14.60
   3   4  -4  239.18   14.80
   2  -4  -4  239.88   14.50
   2   4  -4  251.97   16.00
   2   4  -4  249.58   14.60
   1  -4  -4   83.09    5.60
   1   4  -4   90.59    5.70
   0  -4  -4  656.33   36.80
   0  -4  -4  653.13   36.40
   0   4  -4  613.24   36.70
  -1  -4  -4  298.87   17.50
  -1  -4  -4  270.97   17.90
  -1   4  -4  309.37   17.30
  -2  -4  -4  114.49    7.80
  -2   4  -4  116.29    7.50
  -3  -4  -4  212.98   14.00
  -3  -4  -4  237.68   14.00
  -3   4  -4  207.38   14.10
  -3   4  -4  211.68   14.40
  -3   4  -4  239.98   14.30
  -3   4  -4  243.48   13.60
  -3   4  -4  217.78   14.00
  -4  -4  -4   14.90    2.80
  -4  -4  -4   22.40    3.10
  -4  -4  -4   25.30    3.60
  -4   4  -4   16.60    2.60
  -4   4  -4   21.50    3.20
  -4   4  -4   17.90    3.30
  -4   4  -4   21.60    2.80
  -4   4  -4   27.30    4.10
  -4   4  -4   23.70    4.10
  -5  -4  -4    8.80    2.40
  -5  -4  -4    9.80    2.50
  -5  -4  -4    7.80    2.60
  -5   4  -4    9.70    2.60
  -5   4  -4   11.70    2.00
  -5   4  -4    8.30    2.30
  -5   4  -4   10.00    2.30
  -5   4  -4    9.80    2.40
  -6  -4  -4    8.30    2.50
  -6  -4  -4    4.90    2.50
  -6  -4  -4    3.60    2.40
   6  -4   4    4.30    3.60
  -6   4  -4    4.50    2.40
  -6   4  -4    9.40    2.40
  -6   4  -4    5.70    2.20
  -6   4  -4    5.30    2.20
  -6   4  -4    6.70    2.50
  -6   4  -4    6.90    2.00
  -7  -4  -4   26.60    4.30
  -7  -4  -4   24.60    3.70
  -7  -4  -4   15.10    3.50
  -7   4  -4   17.00    3.10
  -7   4  -4   26.10    3.90
  -7   4  -4   19.30    2.90
  -7   4  -4   24.40    4.20
  -8  -4  -4   15.30    4.10
  -8  -4  -4   19.20    3.10
  -8  -4  -4   21.30    3.30
  -8  -4  -4   18.70    3.30
  -8   4  -4   20.90    3.50
  -8   4  -4   21.20    3.20
  -8   4  -4   23.20    3.90
  -8   4  -4   18.40    2.80
   8   4   4   17.10    3.40
   9  -4   4   19.50    3.10
  -9  -4  -4   17.10    2.70
  -9  -4  -4   20.60    3.50
  -9   4  -4   13.30    2.20
   9   4   4   16.20    4.20
  -9   4  -4   14.20    2.20
  -9   4  -4   20.90    3.60
  10  -4   4   51.39    4.50
 -10  -4  -4   47.90    4.30
 -10   4  -4   51.29    6.10
 -10   4  -4   52.59    4.30
  11  -4   4    6.80    2.20
  12  -5  -4    1.60    1.20
  12   5  -4    1.00    1.60
  11  -5  -4    4.60    1.70
  11  -5  -4    5.50    1.90
  11   5  -4    8.60    2.10
  11   5  -4    5.20    1.60
  10  -5  -4   11.40    2.30
  10  -5  -4   13.30    2.80
  10  -5  -4   12.20    2.10
  10   5  -4   13.50    2.60
  10   5  -4   10.60    2.10
   9  -5  -4    5.70    2.00
   9  -5  -4    5.10    2.20
   9  -5  -4    6.90    2.10
   9   5  -4    7.40    2.20
   9   5  -4   10.10    2.80
  -9   5   4   10.30    2.40
   9   5  -4    7.80    2.30
   8  -5  -4  160.08   11.70
   8  -5  -4  192.48   12.70
   8  -5  -4  191.88   11.70
   8   5  -4  198.28   12.90
   8   5  -4  154.68   11.60
  -8   5   4  177.98   11.50
   8   5  -4  167.28   11.60
   8   5  -4  179.98   11.70
   7  -5  -4  222.68   14.00
   7  -5  -4  191.88   13.00
   7  -5  -4  210.28   13.60
   7  -5  -4  201.58   12.80
   7   5  -4  197.38   12.90
  -7   5   4  218.88   13.60
   7   5  -4  190.38   12.90
   7   5  -4  181.08   12.90
   7   5  -4  186.88   13.70
   6  -5  -4  101.99    7.60
   6  -5  -4   97.49    7.60
   6  -5  -4  102.49    7.70
   6  -5  -4  116.49    8.60
   6   5  -4   94.89    8.30
  -6   5   4  107.49    7.20
   6   5  -4  115.29    8.00
   6   5  -4   99.39    7.60
   6   5  -4   94.89    7.60
   5  -5  -4  136.79    9.20
   5  -5  -4  152.78   10.20
   5  -5  -4  134.49    8.90
   5  -5  -4  129.99    9.30
   5   5  -4  148.19    9.20
   5   5  -4  130.69    9.10
   5   5  -4  150.08   10.40
   5   5  -4  112.99    9.70
   5   5  -4  128.19    9.30
  -5   5   4  135.99    8.70
   5   5  -4  116.19    8.70
   4  -5  -4  361.86   22.70
   4  -5  -4  397.46   22.50
   4   5  -4  389.16   22.70
   4   5  -4  387.16   22.40
   4   5  -4  342.27   22.50
   4   5  -4  385.06   22.80
  -4   5   4  398.36   22.40
   3  -5  -4  259.97   14.80
   3  -5  -4  251.27   15.40
   3   5  -4  220.98   17.80
   3   5  -4  242.98   15.30
  -3   5   4  258.07   14.90
   3   5  -4  244.48   15.00
   3   5  -4  236.48   15.10
   2  -5  -4  360.96   20.70
   2   5  -4  381.16   20.80
   2   5  -4  321.77   20.90
   1  -5  -4  319.97   17.80
   1   5  -4  287.07   18.00
   0  -5  -4  205.68   12.10
   0  -5  -4  210.08   12.50
   0   5  -4  188.68   12.30
  -1  -5  -4  131.99    7.90
  -1  -5  -4  128.39    8.30
  -1   5  -4  119.29    8.60
  -1   5  -4  117.79   10.20
  -1   5  -4  124.29    7.90
  -1   5  -4  135.19    9.30
  -1   5  -4  108.29    8.50
  -1   5  -4  116.19    7.90
  -2   5  -4   55.79    4.70
  -2   5  -4   55.09    5.40
  -2   5  -4   54.99    6.80
  -3  -5  -4  221.48   14.00
  -3  -5  -4  232.18   13.90
  -3  -5  -4  207.48   13.80
  -3   5  -4  207.48   13.80
  -3   5  -4  212.48   13.20
  -3   5  -4  212.58   14.00
  -3   5  -4  242.38   13.40
  -3   5  -4  218.48   14.40
  -3   5  -4  216.48   13.80
  -4  -5  -4   30.00    4.40
  -4  -5  -4   31.10    4.10
  -4  -5  -4   20.80    3.40
  -4   5  -4   25.10    3.80
  -4   5  -4   27.30    3.70
  -4   5  -4   26.50    4.60
  -4   5  -4   28.90    4.20
  -5  -5  -4   77.59    7.40
  -5  -5  -4   87.19    7.20
  -5  -5  -4   83.59    7.30
  -5  -5  -4   92.99    7.50
  -5   5  -4   92.19    7.20
  -5   5  -4   81.29    7.40
  -5   5  -4   81.69    7.50
  -5   5  -4   82.59    7.00
  -5   5  -4   80.89    6.80
  -6  -5  -4   55.79    6.00
  -6  -5  -4   60.69    6.10
   6  -5   4   49.60    5.70
  -6  -5  -4   53.69    6.30
  -6  -5  -4   52.19    5.70
  -6   5  -4   63.49    6.40
  -6   5  -4   54.49    5.40
  -6   5  -4   57.79    5.70
  -6   5  -4   52.19    5.40
  -7  -5  -4    6.80    3.80
  -7  -5  -4    5.20    2.50
  -7  -5  -4    6.30    2.50
  -7  -5  -4    2.60    2.20
  -7   5  -4    5.30    2.20
  -7   5  -4    5.60    2.40
  -7   5  -4    8.40    3.40
  -7   5  -4    0.60    2.50
  -8  -5  -4   -0.20    1.70
  -8  -5  -4    4.00    2.10
  -8   5  -4    3.90    1.90
  -8   5  -4    2.30    2.10
  -8   5  -4    0.40    1.80
  -8   5  -4    2.00    1.70
   9  -5   4   10.60    2.30
   9  -5   4    9.20    1.80
  -9   5  -4   13.00    2.00
  -9   5  -4    9.40    2.00
  -9   5  -4   13.40    2.70
 -10  -5  -4   36.20    3.40
  10  -5   4   31.80    3.50
 -10   5  -4   37.60    4.20
  11  -6  -4    0.90    1.10
  11   6  -4    1.10    1.60
  10  -6  -4    4.60    1.70
  10  -6  -4    5.30    2.50
  10   6  -4    6.10    2.60
  10   6  -4    4.20    2.10
   9  -6  -4   20.20    3.30
   9  -6  -4   20.00    2.80
   9  -6  -4   19.80    3.40
   9   6  -4   20.10    2.90
   9   6  -4   20.10    2.80
   9   6  -4   26.40    4.30
   8  -6  -4  203.98   12.70
  -8   6   4  187.48   13.90
   8   6  -4  202.88   12.90
   8   6  -4  197.48   13.80
   7  -6  -4   97.89    7.70
   7  -6  -4   94.99    7.20
   7   6  -4   80.59    7.90
   7   6  -4   97.19    7.20
  -7   6   4  100.99    6.80
   7   6  -4   77.89    7.00
   7   6  -4   82.69    7.00
   6  -6  -4   18.20    2.90
   6  -6  -4   20.70    3.80
   6  -6  -4   29.90    4.30
   6   6  -4   22.00    3.30
   6   6  -4   25.20    4.70
   5  -6  -4  120.89    9.40
   5   6  -4  148.49   10.30
   5   6  -4  153.68   10.50
   5   6  -4  134.29   10.50
   5   6  -4  143.99    9.20
  -5   6   4  142.69    9.20
   4  -6  -4   56.99    5.10
   4  -6  -4   51.99    4.50
   4   6  -4   47.10    4.50
   4   6  -4   43.70    4.90
  -4   6   4   53.19    4.30
   4   6  -4   52.09    5.00
   4   6  -4   57.29    5.80
   4   6  -4   39.80    5.00
   3  -6  -4  300.17   17.50
   3  -6  -4  292.77   18.00
   3   6  -4  268.77   18.30
   3   6  -4  288.57   17.70
   3   6  -4  318.67   18.40
  -3   6   4  259.07   17.50
   3   6  -4  294.97   17.90
  -3   6   4  297.87   17.50
   3   6  -4  290.07   17.40
   2  -6  -4   69.89    5.10
   2  -6  -4   72.79    5.90
   2   6  -4   71.69    6.90
   2   6  -4   69.09    5.20
   2   6  -4   65.29    5.70
   2   6  -4   74.69    6.20
   2   6  -4   56.59    5.60
   2   6  -4   56.99    5.30
   1  -6  -4  563.94   32.40
   1  -6  -4  545.05   33.40
   1   6  -4  536.25   32.30
   1   6  -4  619.04   33.50
   1   6  -4  581.04   32.40
   1   6  -4  545.05   32.90
   1   6  -4  530.75   32.70
   0  -6  -4   93.59    6.00
   0  -6  -4   79.19    6.60
   0  -6  -4   75.39    7.20
   0   6  -4   82.89    6.70
   0   6  -4   78.59    6.60
   0   6  -4   81.89    6.30
   0   6  -4   83.69    5.90
  -1  -6  -4  208.18   12.60
  -1  -6  -4  203.28   12.40
  -1  -6  -4  201.28   12.00
  -1   6  -4  189.18   12.50
  -1   6  -4  189.88   11.90
  -1   6  -4  202.08   12.70
  -1   6  -4  196.48   12.80
  -1   6  -4  191.58   12.00
  -1   6  -4  185.98   12.80
  -1   6  -4  171.38   12.60
  -2  -6  -4   32.90    4.10
  -2  -6  -4   34.80    3.80
  -2   6  -4   32.50    4.30
  -2   6  -4   27.20    4.30
  -2   6  -4   30.20    4.50
  -2   6  -4   29.90    3.80
  -2   6  -4   33.80    3.40
  -2   6  -4   36.70    4.30
  -2   6  -4   36.50    3.40
  -3  -6  -4  117.99    8.70
  -3  -6  -4  125.19    8.90
  -3  -6  -4  125.79    8.80
  -3   6  -4  128.89    8.10
  -3   6  -4  128.49    9.40
  -3   6  -4  123.59    8.90
  -3   6  -4  112.19    8.70
  -3   6  -4  117.39    8.70
  -3   6  -4  110.79    8.80
  -4  -6  -4    5.80    2.40
  -4  -6  -4    6.80    2.30
  -4  -6  -4   13.00    2.70
  -4   6  -4    7.40    2.30
  -4   6  -4    9.40    2.60
  -4   6  -4    5.60    2.20
  -4   6  -4    9.10    2.20
  -4   6  -4    8.60    1.80
  -4   6  -4    9.60    2.50
  -5  -6  -4   42.40    5.90
  -5  -6  -4   40.00    5.50
  -5  -6  -4   50.49    5.80
  -5   6  -4   42.20    4.90
  -5   6  -4   52.59    5.50
  -5   6  -4   60.79    4.60
  -5   6  -4   57.99    5.50
  -5   6  -4   50.89    5.20
  -5   6  -4   54.49    6.00
  -6  -6  -4   29.40    4.80
  -6  -6  -4   19.70    3.80
   6  -6   4   22.70    3.20
  -6  -6  -4   34.00    4.80
  -6   6  -4   25.10    4.10
  -6   6  -4   23.10    3.90
  -6   6  -4   33.90    4.50
  -6   6  -4   27.80    4.20
   7  -6   4    8.80    2.50
  -7  -6  -4    6.80    2.60
  -7  -6  -4   10.50    2.50
  -7   6  -4    6.00    2.20
  -7   6  -4   11.10    2.70
  -7   6  -4    8.30    2.30
  -7   6  -4    8.00    2.00
  -8  -6  -4   23.10    3.70
  -8   6  -4   21.20    3.50
  -8   6  -4   22.10    3.80
  -9  -6  -4    2.70    1.50
   9  -6   4    0.50    1.60
   9  -6   4    4.20    1.70
  -9   6  -4    3.00    1.60
  10  -6   4    9.70    1.90
  10   6   4   14.20    2.30
 -10   6  -4   12.40    2.20
  11  -7  -4   -0.40    0.90
  10  -7  -4   18.80    2.60
  10  -7  -4   18.50    3.10
  10   7  -4   19.10    2.80
  10   7  -4   24.60    3.60
   9  -7  -4    5.30    1.80
   9  -7  -4    6.70    1.90
   9   7  -4    2.40    1.50
   8  -7  -4   92.39    7.50
   8  -7  -4   98.69    7.40
   8   7  -4   88.49    7.10
   8   7  -4  101.29    8.10
   8   7  -4   98.59    7.30
   7  -7  -4   72.49    9.00
   7   7  -4   81.29    8.00
  -7   7   4   86.99    6.80
   6  -7  -4   38.50    4.40
   6  -7  -4   39.70    4.70
  -6   7   4   40.00    4.20
   6   7  -4   37.20    4.60
   6   7  -4   32.00    4.60
   5  -7  -4   10.30    2.50
   5  -7  -4    8.00    2.90
   5   7  -4    9.50    2.00
   5   7  -4    5.70    3.20
   5   7  -4   12.60    3.20
   5   7  -4   10.30    2.50
  -5   7   4    8.70    1.90
   5   7  -4    5.50    2.60
   5   7  -4    6.80    2.40
   4  -7  -4   48.60    5.00
   4  -7  -4   47.10    5.20
   4  -7  -4   52.29    6.30
  -4   7   4   61.29    4.70
  -4   7   4   49.10    5.40
   4   7  -4   44.50    6.30
   4   7  -4   57.99    5.30
   4   7  -4   49.20    5.20
   3  -7  -4   41.50    4.10
   3   7  -4   35.10    5.00
   3   7  -4   36.80    4.00
   3   7  -4   33.70    4.30
   3   7  -4   42.30    5.40
  -3   7   4   37.00    4.50
   2  -7  -4   30.70    4.50
   2  -7  -4   37.10    3.80
   2   7  -4   28.30    3.70
   2   7  -4   28.70    4.20
  -2   7   4   36.70    3.80
   2   7  -4   28.60    4.30
   2   7  -4   25.10    4.20
   2   7  -4   32.30    5.00
   2   7  -4   28.90    4.40
   2   7  -4   33.10    3.60
   1  -7  -4   34.40    3.80
   1  -7  -4   35.50    4.60
   1   7  -4   33.90    3.60
   1   7  -4   25.40    4.80
   1   7  -4   36.20    4.40
   1   7  -4   31.90    3.40
   1   7  -4   36.40    4.10
   1   7  -4   26.60    3.90
   1   7  -4   37.90    4.40
   0  -7  -4   24.90    3.40
   0   7  -4   20.80    3.40
   0   7  -4   26.10    4.20
   0   7  -4   24.80    3.10
   0   7  -4   25.40    3.20
   0   7  -4   22.40    3.40
   0   7  -4   26.70    4.20
   0   7  -4   27.00    4.10
  -1  -7  -4   64.49    5.70
  -1  -7  -4   61.09    5.30
  -1   7  -4   61.29    4.90
  -1   7  -4   65.39    7.30
  -1   7  -4   61.69    5.60
  -1   7  -4   73.09    6.30
  -1   7  -4   58.99    5.70
  -1   7  -4   57.59    5.80
  -2  -7  -4   38.50    4.70
  -2  -7  -4   38.40    4.50
  -2  -7  -4   34.40    4.90
  -2   7  -4   40.80    5.00
  -2   7  -4   45.70    4.80
  -2   7  -4   44.00    4.00
  -2   7  -4   42.60    4.70
  -2   7  -4   37.50    5.10
  -3  -7  -4   33.80    4.80
  -3   7  -4   34.10    5.10
  -3   7  -4   40.10    4.80
  -3   7  -4   34.10    4.50
  -3   7  -4   37.10    4.80
  -3   7  -4   43.50    3.90
  -4  -7  -4   51.69    6.50
  -4  -7  -4   66.29    6.50
  -4  -7  -4   74.59    6.40
  -4   7  -4   68.39    5.20
  -4   7  -4   73.59    6.20
  -4   7  -4   55.69    5.60
  -4   7  -4   55.79    5.60
  -4   7  -4   72.59    6.30
  -4   7  -4   74.69    6.90
   5  -7   4   15.80    2.80
  -5  -7  -4   15.40    3.90
  -5  -7  -4   15.00    3.20
  -5   7  -4   16.60    3.20
  -5   7  -4   12.40    3.00
  -5   7  -4   12.80    3.00
  -5   7  -4   13.40    2.90
  -5   7  -4   14.00    2.80
   6  -7   4   82.89    6.70
  -6  -7  -4   90.79    7.50
  -6   7  -4  100.29    7.80
  -6   7  -4   91.19    6.90
  -6   7  -4   80.39    6.90
  -6   7  -4   92.89    6.70
   7  -7   4    6.90    3.20
  -7  -7  -4   11.70    2.60
  -7   7  -4   11.60    2.20
  -7   7  -4   10.50    2.50
  -7   7  -4   12.70    2.20
   8  -7   4    6.40    1.70
  -8  -7  -4    8.60    2.00
  -8   7  -4    7.30    1.90
  -8   7  -4    7.30    2.80
   9  -7   4    1.50    1.10
   9  -7   4    6.50    2.30
   9   7   4    1.50    1.30
  -9   7  -4    2.70    1.40
  10  -8  -4   14.50    2.50
  10  -8  -4   11.00    2.00
  10   8  -4   16.00    2.50
   9  -8  -4   51.19    4.20
   9   8  -4   49.10    4.30
   9   8  -4   50.09    4.70
   9   8  -4   46.50    4.20
   8  -8  -4   73.09    5.50
   8  -8  -4   65.69    5.90
   8   8  -4   66.79    5.70
   8   8  -4   74.49    6.30
   8   8  -4   73.09    5.70
   7  -8  -4   78.99    6.30
   7  -8  -4   82.49    6.60
   7   8  -4   81.09    6.50
   7   8  -4   82.19    7.20
   7   8  -4   78.19    6.60
   6  -8  -4  205.78   12.60
   6  -8  -4  180.38   12.20
   6   8  -4  180.78   12.30
   6   8  -4  185.88   12.30
   6   8  -4  167.48   12.60
   5  -8  -4  288.07   17.40
   5   8  -4  295.87   17.60
  -5   8   4  266.97   17.40
   5   8  -4  276.67   17.50
   5   8  -4  238.38   18.20
   5   8  -4  283.07   18.50
   4  -8  -4  273.57   18.90
   4  -8  -4  320.77   19.00
   4   8  -4  327.57   19.00
  -4   8   4  294.27   18.40
  -4   8   4  299.37   18.60
   4   8  -4  283.17   19.00
   4   8  -4  304.77   18.70
   4   8  -4  315.67   19.00
   3  -8  -4   59.29    5.50
   3  -8  -4   51.79    5.60
   3   8  -4   51.99    5.60
  -3   8   4   52.89    4.90
   3   8  -4   56.89    5.60
  -3   8   4   53.09    5.30
   3   8  -4   51.59    5.50
   2  -8  -4   53.89    5.40
   2  -8  -4   49.90    5.40
  -2   8   4   52.69    4.90
  -2   8   4   50.99    5.00
   2   8  -4   55.69    5.90
   2   8  -4   53.09    5.40
   2   8  -4   46.20    5.30
   2   8  -4   55.69    5.60
   1  -8  -4  121.39   11.50
   1  -8  -4  139.29   10.20
   1   8  -4  147.19   10.40
   1   8  -4  149.59   10.20
   1   8  -4  167.18   10.50
   1   8  -4  153.48   10.40
   1   8  -4  126.09    9.20
   1   8  -4  153.38   10.00
   0  -8  -4   14.40    3.10
   0  -8  -4   14.40    2.90
   0   8  -4   16.20    2.90
   0   8  -4   18.10    2.40
   0   8  -4   19.80    3.40
   0   8  -4   25.50    4.00
   0   8  -4   17.40    3.20
  -1  -8  -4   14.00    2.70
  -1   8  -4   20.10    3.10
  -1   8  -4   18.90    3.20
  -1   8  -4   19.00    2.90
  -1   8  -4   12.80    2.50
  -2   8  -4   16.10    2.40
  -2   8  -4   21.20    3.30
  -2   8  -4   18.10    3.00
  -2   8  -4   23.40    3.90
  -3  -8  -4   15.50    3.20
  -3  -8  -4   11.90    3.20
   3   8   4   10.70    2.70
  -3   8  -4   16.20    3.00
  -3   8  -4   16.30    3.00
  -3   8  -4   11.20    2.10
  -3   8  -4   15.60    3.00
  -3   8  -4   16.10    2.70
  -3   8  -4   11.80    2.70
  -4  -8  -4    6.20    3.80
  -4   8  -4   10.40    2.40
  -4   8  -4   15.00    3.30
   4   8   4   16.60    2.60
  -4   8  -4   11.40    2.60
  -5  -8  -4    6.30    2.20
   5  -8   4    2.60    2.00
  -5   8  -4   11.80    2.40
  -5   8  -4    6.40    2.30
  -5   8  -4    7.50    2.10
   5   8   4    3.80    2.20
  -6  -8  -4    1.20    1.70
   6  -8   4    3.70    1.70
  -6   8  -4    1.40    2.00
  -6   8  -4    1.90    1.70
  -6   8  -4    2.40    1.80
  -6   8  -4    0.80    2.70
   7  -8   4    9.60    2.00
   7  -8   4    6.60    1.90
  -7   8  -4   12.00    2.10
  -7   8  -4    9.60    2.20
   7   8   4   10.50    1.90
   8  -8   4   18.80    2.80
  -8   8  -4   27.30    3.00
   9  -9  -4   31.30    2.80
   9   9  -4   27.60    3.20
   9   9  -4   36.50    4.70
   8  -9  -4    6.10    1.70
   8   9  -4    4.80    1.60
   8   9  -4    8.30    1.90
   7  -9  -4   15.80    2.80
   7   9  -4   17.70    2.70
   7   9  -4   22.50    3.70
   6  -9  -4   13.30    2.30
   6   9  -4   14.50    2.70
   6   9  -4   11.70    2.60
   5  -9  -4   12.10    2.30
   5   9  -4   14.30    2.80
   5   9  -4    8.40    2.40
   5   9  -4    8.80    2.60
   4  -9  -4   57.79    5.70
   4   9  -4   65.09    6.00
  -4   9   4   72.79    5.80
   4   9  -4   53.79    5.70
   4   9  -4   63.99    6.00
   3   9  -4  158.98   10.70
  -3   9   4  144.19   10.10
  -3   9   4  148.19   11.60
   2  -9  -4  100.39   10.60
   2  -9  -4  112.99    9.50
  -2   9   4  103.09   11.70
   2   9  -4  129.19    8.80
   2   9  -4  123.39    9.10
   2   9  -4  106.49    8.90
   1  -9  -4  140.79   11.00
   1   9  -4  146.09   10.40
   1   9  -4  151.08   10.60
  -1   9   4  161.48   10.40
   1   9  -4  147.89   10.70
   0   9  -4   81.69    8.40
   0   9  -4   99.19    7.90
   0   9  -4   95.79    7.80
   0   9  -4  111.09    7.90
  -1   9  -4   14.70    3.80
  -1   9  -4   15.30    2.80
   1   9   4   15.10    2.90
  -2   9  -4  139.59   10.50
   2   9   4  144.79    9.70
  -2   9  -4  143.49    9.90
  -2   9  -4  155.88   10.40
  -3   9  -4  268.27   17.00
   3   9   4  263.47   17.00
  -3   9  -4  279.37   17.80
  -3   9  -4  303.87   17.50
   4  -9   4    9.20    2.20
  -4   9  -4    9.80    2.20
   4   9   4    5.80    2.10
  -4   9  -4   10.20    2.40
  -4   9  -4   13.60    2.60
   5  -9   4   21.50    3.20
  -5   9  -4   21.90    3.80
  -5   9  -4   17.80    3.30
   6  -9   4   16.40    2.70
   6   9   4   17.90    3.00
  -6   9  -4   21.00    3.20
   7  -9   4    0.90    1.20
   7   9   4    1.90    1.60
  -7   9  -4    2.20    1.30
   8 -10  -4    4.60    1.20
   8  10  -4    3.00    1.20
   7 -10  -4    7.70    1.50
   7  10  -4    5.60    1.60
   7  10  -4   10.20    1.90
   6 -10  -4   51.99    4.40
   6  10  -4   51.09    4.70
   6  10  -4   52.89    4.70
   5 -10  -4  197.38   12.60
   5  10  -4  199.58   12.90
   5  10  -4  200.98   12.80
   4 -10  -4  113.79    7.90
   4  10  -4  103.59   10.00
  -4  10   4  109.89    8.00
   4  10  -4  109.69    8.10
   4  10  -4  112.89    8.30
   3 -10  -4  168.98   10.80
  -3 -10   4  160.08   10.70
   3  10  -4  149.88   10.60
  -3  10   4  160.68   10.60
   3  10  -4  162.88   11.10
   3  10  -4  164.78   10.90
   2 -10  -4  155.88   10.40
   2  10  -4  162.18   10.90
   2  10  -4  160.68   10.60
   2  10  -4  148.69   10.50
  -2  10   4  156.88   10.50
   1 -10  -4  233.38   15.60
   1  10  -4  230.38   16.00
  -1  10   4  277.07   16.10
   1  10  -4  274.07   16.30
   1  10  -4  264.77   16.00
   0 -10   4  124.09    9.10
   0  10  -4  106.39    8.80
   0  10  -4  124.79    8.80
   0  10  -4  129.59    8.90
   0  10   4  131.59    8.80
   1 -10   4   58.19    5.60
  -1  10  -4   61.59    5.40
  -1  10  -4   53.19    5.40
  -1  10  -4   57.39    5.40
   2 -10   4    8.00    2.20
   2  10   4    6.00    2.90
  -2  10  -4   11.20    2.40
  -2  10  -4   13.90    2.50
   3 -10   4   21.80    3.40
  -3  10  -4   22.30    3.50
  -3  10  -4   20.30    3.50
   3  10   4   14.30    2.60
   4 -10   4   14.50    2.50
  -4  10  -4   12.50    2.70
  -4  10  -4   16.90    2.90
   4  10   4   11.10    2.20
  -5  10  -4   16.80    2.90
   6 -10   4    7.80    1.40
   6  10   4    6.10    1.70
   6 -11  -4   45.30    3.60
   6  11  -4   43.80    3.80
   6  11  -4   43.70    3.70
   5 -11  -4  110.19    7.10
   5  11  -4  105.49    7.40
   5  11  -4  106.89    7.20
   4 -11  -4   30.40    3.20
   4  11  -4   27.50    3.60
   4  11  -4   22.80    3.30
   3 -11  -4  183.18   11.20
  -3  11   4  183.38   12.10
   3  11  -4  180.48   11.30
   3  11  -4  191.68   11.60
   3  11  -4  153.78   11.10
   2 -11  -4  136.69    8.60
  -2 -11   4  118.79    8.40
   2  11  -4  136.69    8.80
   2  11  -4  117.69    8.70
  -2  11   4  135.49    8.60
   2  11  -4  139.59    9.20
  -1 -11   4   90.99    6.70
   1  11  -4   93.29    7.60
   1  11  -4   96.39    7.00
   1  11  -4  100.39    6.80
   0 -11   4   91.89    6.40
   0  11  -4   85.99    6.40
   0  11  -4   82.39    6.50
   0  11  -4   80.69    6.10
   1 -11   4  138.59    9.40
  -1  11  -4  140.89    9.70
  -1  11  -4  130.59    9.40
   1  11   4  150.28    9.50
  -1  11  -4  161.08    9.60
   2 -11   4   22.60    3.00
  -2  11  -4   18.40    2.90
  -2  11  -4   19.50    3.20
   2  11   4   20.50    3.00
   3 -11   4   70.09    5.00
  -3  11  -4   61.79    5.20
   3  11   4   69.29    5.00
  -3  11  -4   59.09    4.80
   4 -11   4    5.60    1.40
   4  11   4    7.90    1.40
  -4  11  -4    6.40    1.60
   3  12  -4   15.50    2.40
   2  12  -4   69.09    6.60
   2  12  -4   83.29    5.50
   1  12  -4   42.20    3.50
  -1  12   4   39.00    4.40
   0  12  -4   75.99    5.20
   0  12  -4   74.89    5.30
   0  12   4   72.69    5.10
   1 -12   4   97.79    6.90
   1  12   4  115.29    7.10
  -1  12  -4  115.99    7.20
  13   0  -5   -0.20    1.10
  13   0  -5   -1.20    1.00
  12   0  -5    0.40    1.40
  12   0  -5   -0.90    1.40
  12   0  -5    0.80    1.30
  11   0  -5   -0.60    1.40
  11   0  -5    0.60    1.80
  11   0  -5    0.80    1.70
  10   0  -5    0.00    2.10
  10   0  -5    3.20    2.20
  10   0  -5    1.00    1.50
   9   0  -5   -0.80    1.50
   9   0  -5    1.30    1.50
  -9   0   5   -1.70    1.30
   9   0  -5   -0.50    2.00
   9   0  -5    3.10    2.30
   8   0  -5   -0.10    2.00
   8   0  -5   -2.80    2.00
   8   0  -5   -0.30    1.10
  -8   0   5   -0.80    1.00
   7   0  -5   -0.10    1.60
  -7   0   5   -0.50    1.00
   7   0  -5    3.30    1.50
   7   0  -5    0.90    1.70
   7   0  -5   -1.60    1.90
  -6   0   5   -0.60    0.80
   6   0  -5    0.20    1.10
   6   0  -5   -5.20    2.80
   6   0  -5   -2.80    1.90
   6   0  -5   -0.10    1.50
   5   0  -5    1.00    0.90
   5   0  -5   -0.20    1.00
  -5   0   5    0.00    0.80
  -4   0   5    1.80    0.90
   4   0  -5    0.40    0.80
   4   0  -5    2.20    1.10
  -3   0   5   -0.10    0.80
   3   0  -5    0.10    0.70
   2   0  -5    0.00    0.60
  -2   0   5    0.60    0.70
   0   0  -5    0.50    0.80
  -2   0  -5   -0.80    0.90
  -2   0  -5   -2.00    0.90
  -3   0  -5    2.00    1.00
  -3   0  -5    2.90    1.30
  -4   0  -5    0.40    1.60
  -4   0  -5   -0.70    1.20
  -4   0  -5   -1.70    1.00
  -5   0  -5    2.00    1.90
  -5   0  -5    1.60    1.80
  -5   0  -5   -0.10    2.10
  -5   0  -5    2.70    1.60
  -5   0  -5    0.70    2.40
  -6   0  -5   -1.20    2.60
  -6   0  -5   -1.60    2.50
  -6   0  -5    3.60    2.40
  -6   0  -5   -2.30    2.60
  -7   0  -5   -3.00    1.90
  -7   0  -5   -2.40    2.00
  -7   0  -5   -1.20    2.00
  -7   0  -5   -2.50    1.80
  -8   0  -5    3.50    3.20
  -8   0  -5   -1.20    2.80
  -8   0  -5   -1.10    2.10
  -8   0  -5   -7.60    4.60
   9   0   5   -0.40    1.80
  -9   0  -5    3.20    1.80
  -9   0  -5    0.50    1.60
  -9   0  -5    1.50    1.70
  10   0   5   -2.50    2.10
 -10   0  -5   -0.60    1.30
 -10   0  -5   -2.40    1.40
 -10   0  -5    0.20    1.40
  11   0   5   -0.10    1.70
 -11   0  -5    0.50    1.10
  13  -1  -5    6.70    1.90
  13  -1  -5    9.80    1.50
  13  -1  -5    7.40    1.80
  13   1  -5   10.50    1.80
  13   1  -5    8.80    2.00
  12  -1  -5    2.60    1.40
  12  -1  -5    1.60    1.40
  12  -1  -5    2.00    1.40
  12   1  -5   -0.60    1.30
  12   1  -5    3.30    1.50
  12   1  -5    0.20    1.60
  11  -1  -5    5.20    2.10
  11  -1  -5    6.20    2.00
  11  -1  -5    5.80    2.00
  11   1  -5    5.70    2.10
  11   1  -5    3.70    1.80
  11   1  -5    8.60    2.00
  10  -1  -5   17.80    4.10
  10  -1  -5   23.60    3.60
  10   1  -5   23.60    3.50
  10   1  -5   17.40    4.80
  10   1  -5   25.70    4.50
   9  -1  -5    5.40    2.20
   9  -1  -5    4.60    1.70
  -9  -1   5    4.90    1.60
   9  -1  -5    1.80    1.80
   9  -1  -5    4.00    2.20
  -9   1   5    6.40    1.60
   9   1  -5    2.60    1.90
   9   1  -5    2.00    1.90
   9   1  -5    1.70    1.50
   8  -1  -5   55.79    5.90
   8  -1  -5   48.20    5.50
   8  -1  -5   52.89    5.20
   8  -1  -5   52.59    6.70
   8  -1  -5   59.19    5.20
   8   1  -5   53.89    5.60
  -8   1   5   59.89    4.80
   8   1  -5   60.29    5.20
   8   1  -5   58.29    7.40
   7  -1  -5   65.99    6.50
   7  -1  -5   66.39    5.70
   7  -1  -5   78.29    6.00
  -7  -1   5   75.39    5.40
   7   1  -5   75.79    6.60
   7   1  -5   72.69    6.50
   7   1  -5   72.59    6.70
  -7   1   5   79.09    5.50
   7   1  -5   76.69    6.00
   6  -1  -5  158.08   14.90
  -6  -1   5  187.28   11.10
   6  -1  -5  171.78   11.70
   6  -1  -5  193.38   11.40
   6   1  -5  165.18   13.00
   6   1  -5  200.78   11.40
   6   1  -5  166.48   12.10
  -5  -1   5  185.28   11.20
   5  -1  -5  177.98   11.60
   5  -1  -5  195.18   11.40
  -5   1   5  190.08   11.30
   5   1  -5  188.28   11.40
   5   1  -5  176.48   11.60
   4  -1  -5  290.77   16.40
  -4  -1   5  276.07   16.20
   4   1  -5  263.77   16.60
   4   1  -5  287.57   16.40
  -4   1   5  273.67   16.40
  -3  -1   5  145.39    9.00
   3  -1  -5  149.49    9.00
   3   1  -5  155.78    9.10
  -3   1   5  143.79    9.10
   3   1  -5  156.48    9.70
  -2  -1   5  113.49    7.20
   2  -1  -5  123.69    7.20
   2   1  -5  114.39    7.70
   2   1  -5  129.69    7.30
   0  -1  -5   79.69    5.00
   0   1  -5   64.99    5.50
  -1  -1  -5  163.08    9.60
  -1   1  -5  155.48    9.50
  -1   1  -5  149.39    9.30
  -2  -1  -5  258.97   15.00
  -2   1  -5  236.48   14.50
  -2   1  -5  261.97   14.80
  -2   1  -5  247.18   14.70
  -3  -1  -5  106.49    6.80
  -3  -1  -5  121.19    7.40
  -3   1  -5  101.39    7.30
  -3   1  -5  107.89    7.00
  -4  -1  -5    5.20    1.70
  -4  -1  -5    2.80    2.00
  -4   1  -5    5.80    1.50
  -4   1  -5    3.80    1.70
  -4   1  -5    3.00    1.40
  -5  -1  -5   18.70    2.80
  -5  -1  -5   11.90    3.00
  -5  -1  -5   17.50    3.30
  -5   1  -5   16.00    2.80
  -5   1  -5   11.50    2.30
  -5   1  -5   14.90    3.00
  -5   1  -5    9.40    2.30
  -5   1  -5   13.30    2.00
  -6  -1  -5    2.50    2.20
  -6  -1  -5    2.60    2.30
  -6  -1  -5    2.00    2.10
  -6   1  -5    1.90    1.90
  -6   1  -5    7.20    2.50
  -6   1  -5    0.60    2.10
  -6   1  -5    2.60    2.10
  -6   1  -5    2.30    2.00
  -6   1  -5    3.50    2.20
  -7  -1  -5   10.70    2.50
  -7  -1  -5   11.20    2.80
  -7  -1  -5   11.00    3.00
  -7  -1  -5    8.60    2.50
  -7  -1  -5   11.40    2.80
  -7   1  -5   19.50    4.00
  -7   1  -5   13.20    3.20
  -7   1  -5   13.50    2.70
  -7   1  -5    8.50    2.50
  -7   1  -5   12.30    2.90
  -8  -1  -5   44.10    7.80
   8   1   5   53.09    5.40
  -9  -1  -5   52.49    4.90
  -9  -1  -5   56.09    4.90
  -9  -1  -5   49.99    4.80
   9  -1   5   47.80    4.80
  -9   1  -5   43.10    4.90
  -9   1  -5   48.50    4.60
   9   1   5   37.80    5.40
  -9   1  -5   48.40    4.90
  -9   1  -5   48.90    4.70
 -10  -1  -5   17.50    2.90
 -10  -1  -5   13.40    2.50
  10  -1   5   15.90    2.40
 -10  -1  -5   21.10    2.90
 -10   1  -5   19.30    3.00
 -10   1  -5   12.30    2.00
 -10   1  -5   19.10    2.90
 -11  -1  -5   34.00    3.10
 -11  -1  -5   43.10    3.10
 -11   1  -5   33.90    3.50
  11   1   5   44.20    3.70
 -11   1  -5   31.60    3.20
  13  -2  -5    1.70    1.20
  13  -2  -5    2.10    1.00
  13   2  -5    0.50    1.20
  12  -2  -5    2.40    1.40
  12  -2  -5    1.60    1.50
  12  -2  -5    1.60    1.30
  12   2  -5    0.20    1.80
  12   2  -5    3.50    1.60
  11  -2  -5    6.70    2.00
  11  -2  -5    7.50    1.90
  11  -2  -5    7.00    2.10
  11   2  -5   10.80    2.10
  11   2  -5    4.50    2.10
  11   2  -5   10.10    2.40
  10  -2  -5   69.49    5.90
  10  -2  -5   75.09    6.30
  10  -2  -5   74.09    6.50
  10  -2  -5   60.99    6.00
  10   2  -5   79.89    7.20
  10   2  -5   78.99    6.10
 -10   2   5   61.29    5.70
  10   2  -5   60.19    6.00
   9  -2  -5    9.20    2.50
   9  -2  -5    6.00    2.10
   9  -2  -5   11.10    2.60
   9  -2  -5   11.30    2.40
  -9  -2   5   12.30    2.30
   9   2  -5   10.00    2.20
  -9   2   5    7.10    1.80
   9   2  -5    6.90    2.20
   9   2  -5    7.90    2.10
   8  -2  -5   90.69    7.50
  -8  -2   5   74.89    6.20
   8  -2  -5   81.89    6.50
   8  -2  -5   86.09    6.80
   8  -2  -5   65.89    8.10
   8   2  -5   85.49    6.60
   8   2  -5   69.09    7.10
  -8   2   5   87.09    6.20
   8   2  -5   90.39    7.30
   7  -2  -5   81.49    7.00
   7  -2  -5   83.99    6.10
   7  -2  -5   68.79    6.30
   7  -2  -5   76.39    6.20
  -7  -2   5   71.39    5.60
   7   2  -5   87.99    6.30
   7   2  -5   72.19    6.70
   7   2  -5   72.39    6.10
   7   2  -5   73.89    6.30
  -7   2   5   85.79    5.90
  -6  -2   5   52.09    4.00
   6  -2  -5   46.10    6.30
   6  -2  -5   45.20    5.00
   6  -2  -5   43.60    4.70
   6  -2  -5   55.19    4.40
  -6   2   5   55.99    4.20
   6   2  -5   45.10    4.40
   6   2  -5   43.40    5.00
   6   2  -5   54.29    4.30
  -5  -2   5   99.49    6.80
   5  -2  -5   98.09    7.40
   5  -2  -5  111.69    7.10
  -5   2   5  115.59    7.10
   5   2  -5  111.99    7.20
   4  -2  -5  136.79    8.30
   4   2  -5  130.99    8.30
  -4   2   5  127.49    8.40
   4   2  -5  136.09    8.60
   3  -2  -5   95.49    5.90
   3   2  -5   95.99    6.00
   3   2  -5   90.49    6.30
  -3   2   5   91.49    6.20
   2  -2  -5  180.58   10.70
   2   2  -5  184.88   10.80
   1   2  -5  759.92   44.10
   1   2  -5  807.02   44.70
   0  -2  -5  301.07   17.00
   0   2  -5  278.97   16.40
   0   2  -5  275.07   17.10
   0   2  -5  298.67   18.40
  -1  -2  -5  257.17   14.90
  -1   2  -5  265.77   14.90
  -1   2  -5  228.78   14.80
  -2  -2  -5  557.44   32.10
  -2   2  -5  557.14   32.00
  -3  -2  -5  148.79    9.30
  -3   2  -5  129.19    9.70
  -3   2  -5  150.08   11.80
  -3   2  -5  134.29    9.60
  -3   2  -5  145.69   10.20
  -3   2  -5  153.38    9.00
  -4  -2  -5  182.78   12.10
  -4  -2  -5  179.68   11.60
  -4  -2  -5  179.28   11.80
  -4   2  -5  179.48   11.90
  -4   2  -5  161.98   11.30
  -4   2  -5  171.58   12.00
  -4   2  -5  172.28   11.50
  -4   2  -5  175.58   10.80
  -4   2  -5  179.88   11.80
  -5  -2  -5   48.00    5.00
  -5  -2  -5   44.80    5.20
  -5  -2  -5   55.49    5.40
  -5  -2  -5   47.50    5.40
  -5   2  -5   50.49    5.00
  -5   2  -5   39.40    4.70
  -5   2  -5   52.19    4.60
  -5   2  -5   41.40    5.50
  -5   2  -5   40.70    4.80
  -5   2  -5   54.79    4.20
  -5   2  -5   49.20    5.20
  -6  -2  -5   42.50    5.00
  -6  -2  -5   45.70    6.40
  -6  -2  -5   40.50    5.20
  -6  -2  -5   43.60    5.30
  -6  -2  -5   47.70    5.50
  -6   2  -5   42.50    4.50
  -6   2  -5   42.10    4.80
  -6   2  -5   41.90    4.10
  -6   2  -5   42.10    5.00
  -6   2  -5   39.90    5.50
  -6   2  -5   41.70    4.80
  -7  -2  -5   14.10    3.00
  -7  -2  -5   12.80    2.90
  -7  -2  -5   13.40    3.20
  -7  -2  -5   10.30    2.70
  -7  -2  -5   13.30    2.70
  -7   2  -5   10.70    2.60
  -7   2  -5   15.20    3.00
  -7   2  -5   13.50    2.60
  -7   2  -5   14.10    3.10
  -8  -2  -5    2.00    2.10
  -8  -2  -5   -0.40    1.90
  -8  -2  -5    2.10    2.10
  -8   2  -5    2.70    2.00
  -8   2  -5   -0.20    1.90
  -8   2  -5    1.50    2.20
  -8   2  -5    0.70    1.90
  -9  -2  -5    9.30    2.20
   9  -2   5    7.70    2.00
  -9  -2  -5    8.30    2.20
  -9  -2  -5   12.10    2.20
  -9   2  -5   10.60    2.50
  -9   2  -5    6.90    1.90
  -9   2  -5   11.00    2.20
  -9   2  -5    9.30    2.10
  10  -2   5    4.30    1.70
 -10  -2  -5    3.70    1.50
 -10  -2  -5    4.40    1.60
 -10  -2  -5    3.60    1.60
 -10   2  -5    4.10    1.60
  10   2   5    5.20    2.00
 -10   2  -5    4.90    1.50
 -10   2  -5    5.60    1.50
 -11  -2  -5   13.00    1.90
  13  -3  -5   -0.70    0.80
  13   3  -5    0.30    1.10
  12  -3  -5   11.30    1.80
  12  -3  -5    9.90    1.90
  11  -3  -5   13.80    2.60
  11  -3  -5    9.70    1.90
  11  -3  -5   11.40    2.50
  11   3  -5   12.80    2.70
  11   3  -5    9.90    2.10
  10  -3  -5   56.89    5.90
  10  -3  -5   65.69    5.40
  10  -3  -5   63.69    6.00
  10  -3  -5   60.29    5.70
  10   3  -5   51.49    5.70
  10   3  -5   71.39    5.80
  10   3  -5   63.69    6.20
   9  -3  -5   42.60    4.70
   9  -3  -5   49.00    5.10
   9  -3  -5   47.20    5.40
   9  -3  -5   39.30    5.50
   9   3  -5   34.70    5.20
   9   3  -5   40.20    4.70
  -9   3   5   44.80    4.50
   9   3  -5   42.50    5.30
   9   3  -5   48.40    5.50
  -8  -3   5  114.79    8.20
   8  -3  -5  124.09    8.60
   8  -3  -5  121.19    8.90
   8  -3  -5  122.99    9.40
   8   3  -5  125.89    9.40
   8   3  -5   97.19    9.00
   8   3  -5   98.59    8.40
   7  -3  -5   15.90    2.60
   7  -3  -5   14.50    2.90
  -7  -3   5   19.60    3.20
   7  -3  -5   17.40    5.10
   7  -3  -5   15.90    2.60
   7  -3  -5   14.50    2.50
  -7   3   5   18.90    2.80
   7   3  -5   13.10    3.10
   7   3  -5   21.60    3.00
   7   3  -5   13.50    2.60
   7   3  -5   22.70    4.10
   7   3  -5   20.50    3.30
  -6  -3   5  121.79    7.90
   6  -3  -5  130.49    9.30
   6  -3  -5  123.39    8.40
   6  -3  -5  134.39    8.30
   6  -3  -5  111.29    8.40
  -6   3   5  125.49    8.00
   6   3  -5  111.69    8.30
   6   3  -5  107.29    8.90
   6   3  -5  107.89    9.10
   5  -3  -5  148.59   11.00
   5  -3  -5  137.09    8.60
   5  -3  -5  130.99    9.80
   5  -3  -5  131.89    8.90
  -5  -3   5  121.69    8.30
   5   3  -5  138.39    8.80
   5   3  -5  131.89    9.80
   5   3  -5  131.59    9.90
   4  -3  -5  165.48    9.70
  -4   3   5  155.58    9.80
   4   3  -5  149.59   10.00
   4   3  -5  155.18    9.80
   3  -3  -5   99.49    6.30
  -3   3   5   97.39    6.60
   3   3  -5   98.19    6.70
   3   3  -5   99.99    6.50
   2  -3  -5   17.50    2.00
   2   3  -5   17.00    2.00
   2   3  -5   20.70    2.60
   1  -3  -5   11.10    1.50
   1   3  -5    9.00    1.40
   0  -3  -5  201.28   12.10
   0   3  -5  194.08   11.60
   0   3  -5  199.08   12.10
  -1  -3  -5  458.25   26.80
  -1   3  -5  464.45   26.70
  -2  -3  -5  377.46   23.90
  -2  -3  -5  426.26   24.60
  -2   3  -5  454.85   24.40
  -3  -3  -5  108.79   10.90
  -3  -3  -5  109.39   10.20
  -3  -3  -5  135.19    9.90
  -3  -3  -5  104.39    8.60
  -3   3  -5  111.89   10.20
  -3   3  -5  131.59    8.80
  -3   3  -5  139.59   10.30
  -4  -3  -5  112.19    7.70
  -4  -3  -5   99.99    8.10
  -4  -3  -5  101.59    7.80
  -4  -3  -5   96.79    7.80
  -4   3  -5  111.29    7.10
  -4   3  -5  114.29    7.70
  -4   3  -5   96.79    7.70
  -4   3  -5   96.39    7.60
  -4   3  -5   99.29    8.30
  -4   3  -5  112.59    8.10
  -5  -3  -5  317.27   19.40
  -5  -3  -5  319.67   19.60
  -5  -3  -5  300.67   19.50
  -5  -3  -5  316.97   20.00
  -5   3  -5  327.57   19.70
  -5   3  -5  306.87   19.70
  -5   3  -5  316.77   20.20
  -5   3  -5  316.97   19.60
  -5   3  -5  314.47   18.90
  -5   3  -5  329.57   19.90
  -6  -3  -5   40.60    5.10
  -6  -3  -5   34.10    5.60
  -6  -3  -5   50.09    5.80
  -6  -3  -5   48.30    5.30
  -6   3  -5   48.20    5.40
  -6   3  -5   44.40    4.70
  -6   3  -5   47.30    5.70
  -6   3  -5   41.30    5.10
  -6   3  -5   50.79    5.10
  -6   3  -5   49.99    7.00
  -7  -3  -5   31.70    5.10
  -7  -3  -5   39.50    4.80
  -7  -3  -5   40.00    5.00
  -7   3  -5   37.70    4.80
  -7   3  -5   41.00    4.60
  -7   3  -5   36.90    4.80
  -7   3  -5   33.10    5.20
  -8  -3  -5   66.49    6.00
  -8  -3  -5   76.09    6.50
  -8  -3  -5   73.29    6.30
  -8   3  -5   67.49    5.80
  -8   3  -5   65.49    6.40
  -8   3  -5   70.69    6.30
  -8   3  -5   74.69    6.10
   9  -3   5   26.60    3.50
   9  -3   5   19.10    3.50
  -9  -3  -5   28.30    3.70
  -9  -3  -5   29.90    3.80
  -9  -3  -5   25.70    3.90
  -9   3  -5   26.10    3.40
   9   3   5   21.60    3.50
  -9   3  -5   26.80    3.80
  -9   3  -5   30.10    3.90
  -9   3  -5   28.40    3.70
 -10  -3  -5    5.70    1.50
  10  -3   5    0.60    1.70
  10  -3   5    3.80    1.60
 -10  -3  -5    6.70    1.70
 -10   3  -5    4.20    1.50
 -10   3  -5    3.60    1.40
  10   3   5    3.80    2.70
 -10   3  -5    4.60    1.30
  12  -4  -5   39.20    3.60
  12  -4  -5   37.50    4.40
  11  -4  -5   76.09    5.90
  11  -4  -5   85.29    6.40
  11   4  -5   76.69    6.70
  10  -4  -5  162.98   12.10
  10  -4  -5  179.38   11.50
  10  -4  -5  169.78   11.40
  10   4  -5  177.68   11.50
  10   4  -5  192.18   12.60
   9  -4  -5  200.18   12.40
   9  -4  -5  187.38   13.60
   9  -4  -5  159.48   14.70
   9   4  -5  175.78   12.90
   9   4  -5  207.98   12.70
   9   4  -5  199.18   13.70
   8  -4  -5  104.49    9.70
   8  -4  -5  124.79    9.00
   8  -4  -5  129.59    8.90
   8  -4  -5  124.49    9.70
   8   4  -5  129.79    9.10
   8   4  -5  128.89    9.90
   8   4  -5  116.09    8.80
  -8   4   5  134.59    8.70
  -7  -4   5    1.40    2.60
   7  -4  -5    0.40    1.70
   7  -4  -5    1.30    2.10
   7  -4  -5    5.50    1.80
   7  -4  -5    3.10    1.90
   7   4  -5    3.40    2.70
   7   4  -5    9.20    3.20
   7   4  -5    3.40    2.30
  -7   4   5    4.10    1.60
   7   4  -5    5.10    1.90
   7   4  -5    2.20    3.30
   6  -4  -5  303.97   18.70
  -6  -4   5  288.67   18.10
   6  -4  -5  310.27   18.40
   6  -4  -5  317.27   18.50
   6   4  -5  310.97   18.40
   6   4  -5  297.37   18.60
   6   4  -5  288.37   19.20
   6   4  -5  311.37   18.60
   6   4  -5  287.77   19.50
  -6   4   5  325.17   18.30
   6   4  -5  286.77   18.10
   5  -4  -5  618.64   34.80
   5  -4  -5  580.14   35.20
   5  -4  -5  672.23   36.30
   5  -4  -5  623.84   35.00
   5   4  -5  541.05   35.60
   5   4  -5  535.45   34.90
   5   4  -5  622.24   35.80
   5   4  -5  565.54   35.00
   5   4  -5  674.13   39.30
  -5   4   5  621.04   34.80
   5   4  -5  580.04   37.20
   4  -4  -5 1036.00   54.59
   4   4  -5  908.11   54.69
   4   4  -5  936.11   54.69
  -4   4   5  900.31   55.79
   4   4  -5  988.00   54.39
   4   4  -5  932.11   55.59
   4   4  -5  972.80   54.49
   3  -4  -5  765.92   43.40
  -3   4   5  774.42   43.70
   3   4  -5  690.93   43.70
   3   4  -5  816.22   43.50
   2  -4  -5  859.01   47.80
   2   4  -5  824.62   48.20
   2   4  -5  848.02   47.90
   1  -4  -5  124.09    7.90
   1   4  -5  131.49    8.50
   1   4  -5  135.19    8.10
   0  -4  -5  275.17   16.90
   0  -4  -5  274.77   16.40
   0   4  -5  298.17   16.90
  -1  -4  -5  325.27   19.30
  -1   4  -5  317.27   19.60
  -1   4  -5  351.36   20.10
  -1   4  -5  294.07   19.70
  -1   4  -5  351.26   19.20
  -1   4  -5  304.47   19.60
  -1   4  -5  318.57   19.20
  -2  -4  -5  906.61   51.89
  -2  -4  -5  871.51   50.49
  -2   4  -5  972.00   51.59
  -2   4  -5  834.72   51.79
  -2   4  -5  804.12   49.80
  -3  -4  -5  191.48   11.80
  -3  -4  -5  170.28   11.90
  -3  -4  -5  187.88   11.80
  -3   4  -5  176.78   12.10
  -3   4  -5  159.78   11.00
  -3   4  -5  196.98   11.30
  -3   4  -5  171.18   11.80
  -3   4  -5  174.68   12.30
  -3   4  -5  181.08   11.80
  -3   4  -5  189.48   12.00
  -4  -4  -5   45.90    4.90
  -4  -4  -5   41.50    4.60
  -4  -4  -5   35.60    4.80
  -4  -4  -5   31.70    4.80
  -4   4  -5   30.40    4.10
  -4   4  -5   38.50    4.10
  -4   4  -5   32.20    4.80
  -4   4  -5   39.80    3.80
  -4   4  -5   37.80    4.60
  -4   4  -5   37.40    5.20
  -5  -4  -5  339.37   20.30
  -5  -4  -5  321.37   20.60
  -5  -4  -5  342.57   20.80
  -5  -4  -5  336.07   20.40
  -5   4  -5  329.67   20.50
  -5   4  -5  332.37   20.60
  -5   4  -5  324.07   19.80
  -5   4  -5  325.87   21.00
  -5   4  -5  330.97   20.20
  -5   4  -5  326.07   20.40
  -6  -4  -5    9.00    2.90
  -6  -4  -5    7.60    2.90
  -6   4  -5    6.50    2.30
  -6   4  -5    8.20    2.00
  -6   4  -5   14.00    3.10
  -6   4  -5    5.90    2.30
  -7  -4  -5    4.90    3.70
  -7  -4  -5    8.80    4.00
  -7   4  -5    8.00    3.00
  -7   4  -5   10.30    3.60
  -8  -4  -5   17.10    2.80
  -8  -4  -5   18.20    2.90
  -8  -4  -5   14.10    2.60
  -8   4  -5   16.80    2.60
  -8   4  -5   14.50    2.80
  -8   4  -5   12.10    2.30
   9  -4   5   12.50    2.00
   9  -4   5   12.80    2.50
  -9   4  -5   16.70    2.60
  -9   4  -5   10.50    3.00
  10  -4   5    1.50    1.30
 -10  -4  -5   -0.50    1.20
 -10   4  -5    4.40    1.40
 -10   4  -5   -1.00    1.40
  12  -5  -5   11.70    1.90
  12   5  -5   15.20    2.40
  11  -5  -5   16.70    2.20
  11  -5  -5   15.50    2.60
  10  -5  -5   82.59    6.50
  10  -5  -5   90.49    7.50
  10  -5  -5   95.19    7.30
  10   5  -5   87.39    6.80
   9  -5  -5  138.09   10.60
   9  -5  -5  151.38   10.00
   9   5  -5  144.39    9.80
   8  -5  -5  229.68   13.70
   8  -5  -5  195.28   14.20
   8  -5  -5  215.38   13.40
   8   5  -5  204.18   13.60
   8   5  -5  218.88   14.70
   8   5  -5  204.98   13.50
  -8   5   5  223.78   13.40
   8   5  -5  184.38   13.40
   7  -5  -5    5.00    2.10
   7  -5  -5    5.10    2.00
   7  -5  -5    2.00    3.60
   7   5  -5    2.40    2.40
   7   5  -5    6.70    2.70
   7   5  -5    5.30    2.20
  -7   5   5    5.00    1.60
   7   5  -5    0.30    2.70
   7   5  -5    4.10    2.20
   6  -5  -5  237.28   15.30
   6  -5  -5  248.18   16.70
   6  -5  -5  226.88   14.90
   6  -5  -5  228.98   14.80
  -6   5   5  251.37   14.80
   6   5  -5  232.58   14.50
   6   5  -5  252.17   16.90
   6   5  -5  230.58   15.90
   6   5  -5  232.28   15.20
   6   5  -5  237.18   16.00
   6   5  -5  241.98   15.10
   5  -5  -5  477.45   28.60
   5  -5  -5  498.45   28.20
   5   5  -5  484.45   28.60
   5   5  -5  482.55   28.00
   5   5  -5  471.45   28.20
   5   5  -5  444.56   29.00
   5   5  -5  491.35   29.40
   5   5  -5  497.85   28.50
   5   5  -5  431.36   28.30
  -5   5   5  518.55   28.30
   4  -5  -5  248.78   15.00
   4  -5  -5  259.57   19.50
   4  -5  -5  244.08   15.60
   4   5  -5  246.98   15.20
   4   5  -5  225.68   15.90
   4   5  -5  243.38   15.40
  -4   5   5  255.57   15.20
   4   5  -5  254.37   15.80
   4   5  -5  239.48   15.10
   4   5  -5  264.17   16.60
   4   5  -5  247.88   15.60
   3  -5  -5  317.77   18.40
   3  -5  -5  296.77   18.90
   3   5  -5  329.37   19.20
   3   5  -5  311.57   18.90
   3   5  -5  301.37   18.60
   3   5  -5  270.67   19.20
   3   5  -5  310.77   18.90
   3   5  -5  329.27   19.90
  -3   5   5  324.77   18.70
   2  -5  -5   71.89    6.60
   2  -5  -5   69.09    5.20
   2   5  -5   68.19    6.00
   2   5  -5   77.69    6.60
   2   5  -5   70.99    6.60
   2   5  -5   81.19    5.50
   2   5  -5   77.59    5.80
   1  -5  -5  115.29    8.20
   1   5  -5  125.99    9.10
   1   5  -5  131.09    9.10
   1   5  -5  109.09    9.40
   1   5  -5  125.19    8.50
   0  -5  -5  181.38   11.80
   0  -5  -5  191.08   11.20
   0   5  -5  194.08   14.40
   0   5  -5  186.78   12.20
   0   5  -5  187.38   11.50
   0   5  -5  176.98   12.40
   0   5  -5  172.48   12.00
  -1  -5  -5  162.38   11.00
  -1  -5  -5  177.98   10.30
  -1  -5  -5  172.78   10.90
  -1   5  -5  149.19   11.10
  -1   5  -5  169.98   11.60
  -1   5  -5  167.88   10.50
  -1   5  -5  154.78   11.00
  -1   5  -5  168.28   10.50
  -1   5  -5  159.28   11.20
  -1   5  -5  180.18   11.40
  -2  -5  -5  423.86   23.40
  -2  -5  -5  368.96   24.00
  -2  -5  -5  414.76   24.00
  -2  -5  -5  387.66   24.00
  -2   5  -5  404.86   24.10
  -2   5  -5  379.86   24.20
  -2   5  -5  433.76   23.60
  -2   5  -5  388.06   23.50
  -2   5  -5  384.76   24.20
  -2   5  -5  440.46   24.60
  -2   5  -5  388.26   24.60
  -3  -5  -5  254.97   16.20
  -3  -5  -5  236.68   15.80
  -3  -5  -5  267.77   16.10
  -3   5  -5  246.28   16.00
  -3   5  -5  252.17   16.60
  -3   5  -5  254.37   15.30
  -3   5  -5  264.87   16.30
  -4  -5  -5  190.58   13.30
  -4  -5  -5  195.98   13.60
  -4  -5  -5  203.58   13.30
  -4   5  -5  216.28   12.60
  -4   5  -5  173.78   12.90
  -4   5  -5  219.58   13.50
  -4   5  -5  192.78   13.80
  -4   5  -5  194.38   13.30
  -4   5  -5  207.68   13.10
  -5  -5  -5  504.75   29.10
  -5  -5  -5  458.15   28.90
  -5  -5  -5  442.76   28.40
  -5  -5  -5  468.15   28.60
  -5   5  -5  474.65   28.40
  -5   5  -5  485.75   28.80
  -5   5  -5  514.25   29.20
  -5   5  -5  510.85   28.10
  -5   5  -5  482.55   29.40
  -5   5  -5  450.95   28.60
  -6  -5  -5   94.69    8.30
  -6  -5  -5  121.69    8.80
  -6  -5  -5  116.89    9.00
   6  -5   5  101.79    8.30
  -6   5  -5  114.89    8.40
  -6   5  -5  118.39    8.30
  -6   5  -5  109.29    8.50
  -6   5  -5  107.39    9.00
  -6   5  -5  118.89    8.60
  -7  -5  -5   72.69    6.60
  -7  -5  -5   76.39    6.80
  -7   5  -5   78.89    6.00
  -7   5  -5   77.69    6.40
  -7   5  -5   71.39    6.30
  -7   5  -5   71.09    6.80
  -8  -5  -5   43.60    4.80
  -8  -5  -5   50.79    5.10
  -8   5  -5   49.90    5.00
  -8   5  -5   48.50    4.60
  -8   5  -5   48.80    4.30
  -8   5  -5   46.40    4.50
   9  -5   5   11.10    2.10
   9  -5   5   13.10    2.40
  -9   5  -5   15.70    2.60
  -9   5  -5   17.30    2.60
  -9   5  -5   11.40    2.00
  -9   5  -5   12.20    1.80
  10  -5   5    8.70    1.90
  10  -5   5    6.50    1.40
 -10   5  -5    7.80    1.30
  11  -6  -5   25.80    2.90
  11   6  -5   30.80    3.40
  10  -6  -5   39.40    4.60
  10  -6  -5   30.80    3.60
  10   6  -5   38.20    3.60
   9  -6  -5   68.09    6.20
   9  -6  -5   88.69    6.10
   9   6  -5   66.99    5.80
   9   6  -5   73.29    6.50
   8  -6  -5   95.09    7.00
   8  -6  -5   78.19    7.30
   8   6  -5   88.59    7.90
   8   6  -5  102.09    8.00
   8   6  -5   84.49    7.00
   8   6  -5   82.29    6.90
   7  -6  -5   12.40    2.40
   7  -6  -5   10.90    2.60
   7  -6  -5   10.70    5.20
   7   6  -5   10.30    2.50
   7   6  -5   12.50    3.10
  -7   6   5    7.00    1.90
   7   6  -5    9.70    2.30
   7   6  -5    7.50    2.50
   6  -6  -5  243.08   14.80
   6  -6  -5  226.68   14.80
   6   6  -5  233.28   14.80
   6   6  -5  231.78   15.60
  -6   6   5  233.58   14.40
   6   6  -5  214.78   13.90
   6   6  -5  217.88   14.70
   5  -6  -5  322.27   19.90
   5  -6  -5  321.27   19.40
   5  -6  -5  321.27   23.80
   5   6  -5  319.37   19.80
   5   6  -5  298.17   19.40
   5   6  -5  305.27   20.30
   5   6  -5  343.97   19.80
  -5   6   5  352.36   19.50
   5   6  -5  289.27   20.10
   5   6  -5  325.37   19.90
   4  -6  -5  335.77   20.60
   4  -6  -5  319.57   19.40
   4  -6  -5  335.37   22.50
   4   6  -5  312.87   19.30
   4   6  -5  293.47   19.60
   4   6  -5  342.47   20.40
  -4   6   5  347.17   19.60
   4   6  -5  310.97   20.50
   4   6  -5  319.17   20.40
   3  -6  -5  392.76   24.70
   3  -6  -5  404.06   24.10
   3   6  -5  422.76   25.30
   3   6  -5  405.26   24.10
  -3   6   5  435.86   24.40
   3   6  -5  386.86   25.10
   3   6  -5  421.66   24.60
   3   6  -5  406.76   24.80
   2  -6  -5  237.98   16.10
   2  -6  -5  260.97   15.50
   2   6  -5  259.27   16.10
   2   6  -5  257.37   15.60
  -2   6   5  260.57   15.80
   2   6  -5  260.57   16.50
   2   6  -5  229.08   16.40
   2   6  -5  271.47   15.80
   2   6  -5  264.57   16.30
   1  -6  -5   74.19    7.00
   1  -6  -5   90.39    6.20
   1   6  -5   96.59    6.60
   1   6  -5   80.29    7.60
   1   6  -5   94.79    6.40
   1   6  -5   99.79    7.30
   1   6  -5   77.39    7.20
   1   6  -5   97.09    7.40
   1   6  -5   84.99    7.10
   0  -6  -5  162.98   10.50
   0  -6  -5  143.59   10.70
   0  -6  -5  156.68   10.00
   0   6  -5  169.38   11.10
   0   6  -5  172.88   10.30
   0   6  -5  143.39   10.80
   0   6  -5  141.99   11.20
   0   6  -5  161.78   10.80
   0   6  -5  171.48   10.30
   0   6  -5  156.98   11.00
  -1  -6  -5   27.30    3.70
  -1   6  -5   34.10    3.50
  -1   6  -5   30.00    4.40
  -1   6  -5   28.70    5.10
  -1   6  -5   32.60    4.50
  -1   6  -5   34.90    3.50
  -1   6  -5   28.40    4.30
  -1   6  -5   32.80    3.90
  -2  -6  -5  251.17   16.90
  -2  -6  -5  254.27   17.20
  -2  -6  -5  269.37   16.40
  -2   6  -5  294.07   18.30
  -2   6  -5  274.27   17.90
  -2   6  -5  304.77   19.70
  -2   6  -5  263.17   16.40
  -3  -6  -5  311.77   17.20
  -3  -6  -5  277.37   17.70
  -3  -6  -5  272.67   17.60
  -3  -6  -5  270.77   17.80
  -3   6  -5  296.77   17.00
  -3   6  -5  296.87   17.90
  -3   6  -5  253.77   17.40
  -3   6  -5  276.07   18.20
  -3   6  -5  263.37   17.40
  -3   6  -5  277.57   17.70
  -4  -6  -5   92.49    8.00
  -4  -6  -5   85.09    7.60
  -4  -6  -5   92.99    7.50
  -4   6  -5   99.89    7.90
  -4   6  -5  102.29    7.50
  -4   6  -5   98.69    7.60
  -4   6  -5   92.29    7.80
  -4   6  -5  108.59    7.00
  -4   6  -5   95.99    8.40
  -5  -6  -5   88.29    7.60
  -5  -6  -5   88.99    8.50
  -5  -6  -5   94.19    7.70
  -5  -6  -5   92.49    8.00
  -5   6  -5   99.99    7.80
  -5   6  -5   89.69    8.50
  -5   6  -5   93.79    6.80
  -5   6  -5  103.19    7.40
  -5   6  -5   90.59    7.80
  -5   6  -5   99.19    7.40
  -6  -6  -5   69.99    6.50
  -6  -6  -5   60.39    6.10
   6  -6   5   57.79    5.70
  -6   6  -5   68.39    6.60
  -6   6  -5   68.49    6.10
  -6   6  -5   67.99    5.70
  -6   6  -5   69.49    5.80
  -6   6  -5   68.09    6.00
  -7  -6  -5  115.79    8.50
  -7   6  -5  120.89    8.30
  -7   6  -5  119.89    7.90
  -7   6  -5  107.49    8.50
  -7   6  -5  106.89    8.00
  -8   6  -5   86.09    7.00
  -8   6  -5   74.19    5.50
  -8   6  -5   68.99    5.30
   9  -6   5   11.00    1.70
   9  -6   5   10.30    2.00
  11  -7  -5   26.30    2.70
  10  -7  -5   11.40    2.20
  10  -7  -5   10.20    1.90
  10   7  -5   11.10    1.70
  10   7  -5   16.10    3.00
   9  -7  -5   40.10    5.30
   9   7  -5   30.10    4.20
   9   7  -5   41.90    4.80
   8  -7  -5   61.69    5.80
   8  -7  -5   71.39    5.70
   8   7  -5   73.79    6.60
   8   7  -5   60.29    5.70
   8   7  -5   72.79    5.80
   7  -7  -5   34.00    4.10
   7  -7  -5   32.70    4.30
   7   7  -5   29.60    4.40
   7   7  -5   29.00    4.40
   7   7  -5   36.10    5.00
   6  -7  -5   96.49    7.80
   6  -7  -5   86.19    7.30
   6   7  -5   87.59    7.20
   6   7  -5   93.39    8.00
  -6   7   5   84.89    7.00
   6   7  -5   96.29    7.50
   6   7  -5   92.89    7.40
   5  -7  -5  160.08   11.60
   5  -7  -5  183.08   12.00
   5  -7  -5  168.38   12.30
  -5   7   5  189.08   11.50
   5   7  -5  180.78   11.90
   5   7  -5  163.98   11.00
   5   7  -5  190.88   12.20
   5   7  -5  162.28   11.40
   4  -7  -5  341.47   20.40
   4  -7  -5  299.47   20.10
   4   7  -5  349.87   20.40
   4   7  -5  312.67   19.50
   4   7  -5  305.87   20.60
   4   7  -5  350.76   20.30
   3  -7  -5  208.58   13.80
   3  -7  -5  203.88   13.10
   3   7  -5  204.98   13.00
   3   7  -5  229.98   13.90
  -3   7   5  208.78   13.40
   3   7  -5  199.28   13.90
   3   7  -5  214.38   13.60
   3   7  -5  194.48   13.00
   3   7  -5  194.08   14.00
   3   7  -5  211.48   15.80
   2  -7  -5  114.49    8.10
   2  -7  -5  119.99    8.90
   2   7  -5  128.99   10.20
  -2   7   5  129.39    8.60
   2   7  -5  117.49    8.20
   2   7  -5   97.79    9.50
   2   7  -5  120.09    9.00
   2   7  -5  123.79    8.80
   1  -7  -5  169.38   11.20
   1   7  -5  190.28   11.40
   1   7  -5  181.68   11.90
   1   7  -5  174.18   12.10
   1   7  -5  162.68   11.10
   0  -7  -5  229.38   15.20
   0  -7  -5  228.38   14.50
   0   7  -5  215.28   15.00
   0   7  -5  228.38   14.30
   0   7  -5  253.67   14.60
   0   7  -5  246.58   15.30
   0   7  -5  249.48   15.00
   0   7  -5  240.08   15.60
   0   7  -5  211.58   15.40
  -1  -7  -5   26.20    4.20
  -1  -7  -5   16.60    2.80
  -1   7  -5   19.40    3.20
  -1   7  -5   20.80    3.70
  -1   7  -5   21.60    3.20
  -1   7  -5   20.80    3.10
  -1   7  -5   25.70    3.60
  -1   7  -5   17.90    3.10
  -1   7  -5   25.30    3.20
  -2  -7  -5  310.27   17.70
  -2  -7  -5  268.47   17.90
  -2   7  -5  294.07   18.20
  -2   7  -5  297.97   17.70
  -2   7  -5  280.67   18.00
  -2   7  -5  284.87   18.70
  -2   7  -5  278.17   18.20
  -3  -7  -5  436.56   26.80
  -3  -7  -5  429.06   26.70
  -3  -7  -5  466.25   26.40
  -3   7  -5  437.56   25.90
  -3   7  -5  472.75   27.10
  -3   7  -5  446.06   27.40
  -3   7  -5  391.76   26.30
  -3   7  -5  443.86   26.70
  -3   7  -5  459.55   26.50
  -4  -7  -5   89.59    8.30
  -4  -7  -5  103.29    8.40
  -4   7  -5  113.09    8.20
  -4   7  -5  110.89    7.30
  -4   7  -5  102.69    8.70
  -4   7  -5  101.29    7.80
  -4   7  -5  106.79    7.90
  -4   7  -5  105.69    8.30
  -5  -7  -5  122.09    9.00
   5  -7   5  112.19    8.10
  -5   7  -5  109.39    8.60
  -5   7  -5  122.99    8.60
  -5   7  -5  112.29    8.10
  -5   7  -5  111.29    9.10
  -5   7  -5  107.29    8.10
  -6  -7  -5  283.27   16.90
   6  -7   5  232.88   15.90
  -6   7  -5  280.07   16.40
  -6   7  -5  258.07   16.90
  -6   7  -5  270.67   16.40
  -6   7  -5  261.87   16.00
  -7  -7  -5  118.09    7.90
  -7   7  -5  115.49    7.90
  -7   7  -5   97.99    7.00
  -7   7  -5  100.99    7.20
  -7   7  -5  102.89    7.40
   8  -7   5  118.89    8.40
  -8  -7  -5  140.69    8.70
  -8   7  -5  139.79    8.70
  -8   7  -5  128.69    8.20
   9  -7   5   15.50    2.20
  10   8  -5    1.90    1.20
   9  -8  -5    4.20    1.70
   9   8  -5    7.40    1.50
   9   8  -5    7.10    2.00
   8  -8  -5   24.80    3.40
   8   8  -5   23.80    3.30
   8   8  -5   24.40    3.90
   8   8  -5   17.00    2.70
   7  -8  -5    3.10    2.90
   7  -8  -5    6.50    1.80
   7   8  -5    9.30    2.30
   7   8  -5   11.30    2.40
   7   8  -5    6.60    2.10
   6  -8  -5    4.90    1.90
   6   8  -5    8.60    2.30
   6   8  -5    7.50    2.30
   6   8  -5    5.50    2.30
   5  -8  -5   19.60    3.40
   5   8  -5   21.90    3.50
   5   8  -5   13.90    3.10
  -5   8   5   11.10    3.10
   5   8  -5   18.30    3.70
   4  -8  -5   30.40    4.30
   4  -8  -5   32.10    5.40
   4   8  -5   35.90    6.20
   4   8  -5   26.00    4.70
  -4   8   5   34.20    4.30
   4   8  -5   34.50    4.70
   3  -8  -5   16.90    2.90
   3  -8  -5   18.70    3.30
   3   8  -5   19.00    2.90
   3   8  -5   15.10    2.80
   3   8  -5   12.30    2.20
  -3   8   5   22.30    3.70
   3   8  -5   16.20    3.00
   3   8  -5   16.20    3.10
  -3   8   5   13.00    2.40
   3   8  -5   10.40    2.90
   2  -8  -5   40.00    4.90
   2   8  -5   47.10    5.20
   2   8  -5   38.90    4.30
   2   8  -5   36.00    5.10
  -2   8   5   36.90    4.60
  -2   8   5   33.00    4.30
   2   8  -5   34.20    5.30
   2   8  -5   43.00    4.10
   2   8  -5   46.80    5.20
   1  -8  -5  137.49    9.70
   1  -8  -5  143.29   10.10
   1   8  -5  135.39   10.40
   1   8  -5  148.59   10.00
   1   8  -5  152.38    9.30
   1   8  -5  156.28   10.20
  -1   8   5  130.59   10.00
   1   8  -5  127.59   10.10
   1   8  -5  157.38   10.60
   0  -8  -5  188.78   12.70
   0  -8  -5  184.78   12.50
   0   8  -5  167.78   11.90
   0   8  -5  185.38   12.70
   0   8  -5  212.18   13.20
   0   8  -5  196.48   12.70
   0   8  -5  201.28   13.20
   0   8  -5  203.78   12.90
  -1  -8  -5   37.50    4.70
  -1   8  -5   32.70    3.80
  -1   8  -5   41.60    5.20
  -1   8  -5   41.00    4.60
  -1   8  -5   39.00    4.90
  -1   8  -5   39.80    4.80
  -1   8  -5   42.90    4.40
  -2  -8  -5  177.18   12.00
  -2   8  -5  165.28   12.10
  -2   8  -5  190.38   12.00
  -2   8  -5  194.68   12.30
  -2   8  -5  182.08   12.20
  -2   8  -5  174.48   12.60
  -2   8  -5  170.08   11.20
  -3  -8  -5  302.17   18.90
  -3   8  -5  300.47   19.00
  -3   8  -5  311.67   18.50
  -3   8  -5  286.47   17.90
  -3   8  -5  301.97   19.60
  -3   8  -5  296.77   19.00
  -4  -8  -5  256.77   16.20
  -4   8  -5  257.87   16.00
  -4   8  -5  251.87   16.50
  -4   8  -5  237.78   15.40
  -4   8  -5  241.48   16.30
  -4   8  -5  261.67   15.60
  -5  -8  -5   83.19    6.80
   5  -8   5   84.39    6.30
  -5   8  -5   89.39    7.00
  -5   8  -5   71.69    6.50
  -5   8  -5   83.99    6.50
  -5   8  -5   70.99    6.00
   6  -8   5   90.49    6.60
  -6  -8  -5  110.89    7.50
   6   8   5   90.49    6.80
  -6   8  -5  101.79    7.40
  -6   8  -5  104.39    6.90
  -6   8  -5   90.89    6.80
  -6   8  -5   90.39    6.50
   7   8   5   65.89    5.50
  -7   8  -5   72.29    5.30
  -8   8  -5   32.80    2.90
   8   8   5   31.90    2.90
   9  -9  -5   36.60    3.00
   9   9  -5   37.00    3.00
   8  -9  -5   68.29    5.00
   8   9  -5   65.99    5.10
   8   9  -5   70.99    7.00
   7  -9  -5   98.89    7.00
   7   9  -5   91.39    6.80
   7   9  -5   94.49    7.10
   6  -9  -5   49.50    4.10
   6   9  -5   33.90    4.80
   6   9  -5   44.00    4.60
   6   9  -5   39.10    4.50
   5  -9  -5   37.60    4.20
   5   9  -5   28.20    5.50
   5   9  -5   45.40    4.60
   5   9  -5   37.70    4.60
   4  -9  -5   63.99    5.60
   4   9  -5   67.79    5.90
   4   9  -5   50.89    6.00
   4   9  -5   59.29    5.90
   3  -9  -5   57.29    5.10
   3   9  -5   49.10    5.30
   3   9  -5   42.10    5.30
   3   9  -5   42.40    5.50
  -3   9   5   48.10    5.20
   3   9  -5   52.19    5.50
   2  -9  -5   24.60    3.90
  -2   9   5   17.60    2.60
   2   9  -5   14.50    2.90
   2   9  -5   16.60    3.10
   2   9  -5   17.70    2.90
   2   9  -5   25.80    4.30
   1  -9  -5   33.90    4.50
   1   9  -5   25.80    4.30
   1   9  -5   32.40    4.60
  -1   9   5   29.00    3.70
   1   9  -5   25.80    3.70
   1   9  -5   32.50    4.40
   1   9  -5   26.90    4.20
   0   9  -5   66.29    6.30
   0   9  -5   78.29    6.80
   0   9  -5   82.19    6.70
   0   9  -5   77.79    6.10
   0   9  -5   80.59    6.50
  -1   9  -5    7.00    2.10
  -1   9  -5    9.00    2.30
  -1   9  -5   11.30    2.50
  -1   9  -5    6.00    2.00
  -1   9  -5    6.00    2.30
  -2   9  -5   72.69    5.80
   2   9   5   64.79    7.00
  -2   9  -5   79.99    6.40
  -2   9  -5   78.99    6.80
  -2   9  -5   80.59    6.40
  -2   9  -5   66.89    5.80
   3  -9   5   81.59    6.40
  -3   9  -5   83.39    6.10
  -3   9  -5   79.39    6.30
  -3   9  -5   62.79    6.00
  -3   9  -5   75.19    6.70
   4  -9   5   57.99    5.00
  -4   9  -5   53.89    5.00
  -4   9  -5   55.49    5.40
   5  -9   5   41.70    4.00
  -5   9  -5   46.60    4.60
  -5   9  -5   39.60    4.00
   6  -9   5   49.00    3.90
  -6   9  -5   53.39    4.40
  -6   9  -5   41.70    4.30
   7  -9   5    5.50    1.40
   7 -10  -5   36.10    3.10
   7  10  -5   32.80    4.50
   7  10  -5   29.50    3.30
   6 -10  -5  114.89    7.60
   6  10  -5  112.29    7.80
   6  10  -5  116.19    7.80
   5 -10  -5   85.19    5.90
   5  10  -5   70.89    6.10
   5  10  -5   77.09    6.20
   4 -10  -5   95.69    7.80
   4  10  -5   91.59    7.10
   4  10  -5   90.79    7.10
   3 -10  -5   65.49    5.80
   3  10  -5   78.29    6.20
   3  10  -5   70.19    5.90
   3  10  -5   76.49    6.30
  -3  10   5   78.39    6.00
   2 -10  -5   81.49    9.00
   2  10  -5  108.09    7.50
   2  10  -5   97.49    7.50
   2  10  -5  100.49    7.40
  -2  10   5   96.49    8.10
   1 -10  -5   62.89    5.60
  -1  10   5   70.19    5.50
   1  10  -5   61.79    5.80
   1  10  -5   70.99    5.90
   1  10  -5   76.09    5.90
   0  10  -5   46.90    5.00
   0  10   5   59.09    4.80
   0  10  -5   51.49    4.90
   0  10  -5   49.10    4.90
   1 -10   5   30.40    4.10
  -1  10  -5   34.90    4.10
   1  10   5   33.80    3.90
  -1  10  -5   31.70    3.90
   2 -10   5   30.20    3.80
  -2  10  -5   25.80    3.70
  -2  10  -5   18.60    3.20
   3 -10   5   20.80    3.20
  -3  10  -5   23.80    3.30
  -3  10  -5   22.90    3.50
  -3  10  -5   25.60    3.20
   4 -10   5    7.10    1.70
  -4  10  -5    6.60    1.70
   5 -10   5    5.00    1.30
  -5  10  -5    7.40    1.60
   5 -11  -5   17.00    2.40
   5  11  -5   15.40    2.90
   4  11  -5   24.10    3.00
   4  11  -5   24.10    3.10
   3 -11  -5   20.10    3.20
   3  11  -5   19.40    2.50
   3  11  -5   22.60    3.10
   3  11  -5   26.30    3.10
  -2 -11   5   65.29    5.30
  -2  11   5   70.19    5.50
   2  11  -5   67.79    5.50
   2  11  -5   81.69    5.70
   2  11  -5   81.29    5.60
  -1 -11   5   53.89    4.50
   1  11  -5   53.99    4.70
  -1  11   5   61.59    5.70
   1  11  -5   52.89    4.50
   1  11  -5   46.00    4.50
   0 -11   5   26.70    3.30
   0  11   5   23.00    3.10
   0  11  -5   29.50    3.40
   0  11  -5   23.20    3.10
   0  11  -5   27.40    3.30
   1 -11   5   29.30    3.20
   1  11   5   29.90    3.20
  -1  11  -5   22.20    3.40
  -1  11  -5   30.80    3.30
  -1  11  -5   36.70    4.80
   2 -11   5   48.50    4.30
  -2  11  -5   59.59    5.50
   2  11   5   56.79    4.30
  -2  11  -5   53.89    4.60
   3 -11   5   18.70    2.80
  -3  11  -5   23.50    4.00
  -3  11  -5   14.50    2.50
   3  11   5   22.50    2.60
  13   0  -6   51.79    4.50
  12   0  -6  110.19    7.80
  12   0  -6  118.79    8.00
  12   0  -6  112.49    8.10
  11   0  -6  213.68   13.60
  11   0  -6  216.78   14.00
  11   0  -6  206.88   13.80
  10   0  -6  670.13   42.20
  10   0  -6  757.82   42.50
  10   0  -6  720.63   41.80
  -9   0   6  311.37   19.90
   9   0  -6  297.07   19.90
   9   0  -6  349.77   20.60
   9   0  -6  369.16   21.40
   9   0  -6  330.97   21.10
  -8   0   6  314.97   19.40
   8   0  -6  362.46   20.80
   8   0  -6  335.17   19.90
   8   0  -6  298.67   20.60
   8   0  -6  300.37   19.70
   7   0  -6  917.81   52.99
   7   0  -6  843.12   51.69
  -7   0   6  941.21   51.59
   7   0  -6  907.91   52.09
   6   0  -6  555.34   29.70
   6   0  -6  458.05   29.50
  -6   0   6  513.05   29.10
   6   0  -6  450.45   30.00
   6   0  -6  519.45   30.30
   6   0  -6  504.15   29.10
   5   0  -6  196.78   13.90
   5   0  -6  236.08   13.90
   5   0  -6  193.28   13.30
  -5   0   6  205.38   12.80
   5   0  -6  225.88   13.00
   4   0  -6  241.68   14.90
   4   0  -6  247.88   14.50
  -4   0   6  244.78   14.50
   3   0  -6 1238.08   67.29
   3   0  -6 1167.78   67.69
  -3   0   6 1176.68   67.39
   2   0  -6  411.16   23.60
   2   0  -6  406.76   24.20
  -2   0   6  427.96   23.90
   1   0  -6  123.39    9.10
   0   0  -6   13.90    2.30
  -1   0  -6  517.95   29.10
  -1   0  -6  495.75   29.10
  -2   0  -6  233.38   13.40
  -2   0  -6  213.78   13.40
  -3   0  -6  108.79    8.00
  -3   0  -6  133.29    7.90
  -3   0  -6  123.29    8.60
  -4   0  -6   64.19    6.60
  -4   0  -6   56.99    6.40
  -4   0  -6   72.99    5.20
  -4   0  -6   68.59    6.20
  -4   0  -6   80.39    6.10
  -4   0  -6   80.09    6.70
  -5   0  -6  230.28   15.30
  -5   0  -6  232.18   15.30
  -5   0  -6  251.77   14.70
  -5   0  -6  255.47   17.30
  -6   0  -6    7.20    2.40
  -6   0  -6    7.60    2.50
  -6   0  -6    7.90    2.40
  -6   0  -6    6.60    2.70
  -7   0  -6  108.59    8.30
  -7   0  -6   98.79    8.00
  -7   0  -6   97.59    8.30
  -7   0  -6  109.39    8.30
   8   0   6   20.30    2.90
  -8   0  -6   29.30    3.90
  -8   0  -6   25.00    4.20
  -8   0  -6   25.60    3.90
  -8   0  -6   20.90    3.00
  -9   0  -6   57.49    5.00
   9   0   6   53.99    6.10
  -9   0  -6   60.39    5.20
  -9   0  -6   67.39    5.20
 -10   0  -6   20.60    2.50
 -10   0  -6   18.10    2.50
  13  -1  -6    9.90    1.70
  12  -1  -6   32.30    3.30
  12  -1  -6   27.60    3.20
  12  -1  -6   31.00    4.50
  12   1  -6   30.80    3.50
  12   1  -6   25.40    3.20
  12   1  -6   29.60    4.50
  11  -1  -6   80.59    6.60
  11  -1  -6   89.09    7.00
  11  -1  -6   83.49    6.50
  11   1  -6   87.39    6.90
  11   1  -6   84.29    6.50
  11   1  -6   85.29    7.00
  10  -1  -6  242.38   15.30
  10  -1  -6  205.28   14.10
  10  -1  -6  211.98   14.90
  10  -1  -6  225.58   14.60
  10   1  -6  255.17   15.40
  10   1  -6  225.38   15.30
  10   1  -6  234.38   14.70
   9  -1  -6   12.50    2.50
   9  -1  -6   15.80    3.20
   9  -1  -6   13.60    3.10
   9  -1  -6   16.40    3.00
  -9  -1   6   12.70    2.30
   9  -1  -6   15.00    6.50
   9   1  -6   19.40    3.30
   9   1  -6   12.30    2.30
   9   1  -6   17.20    3.30
  -9   1   6   12.40    2.20
   9   1  -6   17.00    3.00
   8  -1  -6   24.00    4.90
   8  -1  -6   16.10    3.20
  -8  -1   6   22.40    3.30
   8  -1  -6   17.70    3.00
   8  -1  -6   26.30    4.00
   8  -1  -6   28.40    4.80
   8   1  -6   21.90    3.90
  -8   1   6   32.60    5.10
   8   1  -6   24.30    3.70
   8   1  -6   24.40    4.00
   8   1  -6   18.30    3.00
   7  -1  -6   47.10    6.00
   7  -1  -6   63.59    5.50
   7  -1  -6   54.99    5.60
   7  -1  -6   53.99    5.00
  -7  -1   6   48.80    4.50
   7  -1  -6   68.29    6.10
   7   1  -6   66.29    6.10
   7   1  -6   59.29    5.60
  -7   1   6   61.29    4.90
   7   1  -6   60.39    6.20
   7   1  -6   59.79    5.40
   6  -1  -6  188.68   11.70
   6  -1  -6  200.78   12.20
   6  -1  -6  184.78   12.80
   6   1  -6  188.88   11.70
   6   1  -6  190.68   12.80
   6   1  -6  166.08   12.60
   6   1  -6  178.48   12.10
  -6   1   6  186.88   11.60
   5  -1  -6  148.39   12.10
   5  -1  -6  156.08   10.50
   5  -1  -6  170.08   10.50
   5   1  -6  151.18   10.50
   5   1  -6  168.68   11.20
   5   1  -6  165.58   10.10
  -5   1   6  159.98    9.90
   5   1  -6  135.69   10.80
  -4  -1   6   88.59    5.80
   4  -1  -6   85.09    6.30
   4  -1  -6   86.09    5.80
   4   1  -6   86.99    6.30
   4   1  -6   84.69    9.80
   4   1  -6   95.59    6.00
  -4   1   6   87.89    6.00
  -3  -1   6 1067.29   62.89
   3  -1  -6 1140.79   62.89
   3  -1  -6 1068.89   63.29
  -3   1   6 1145.79   63.09
   3   1  -6 1087.89   63.29
   3   1  -6 1181.18   62.89
   2  -1  -6  206.98   12.70
   2  -1  -6  201.08   11.80
   2   1  -6  194.98   12.40
   2   1  -6  207.08   11.90
  -1  -1   6  440.86   26.00
   1  -1  -6  461.35   26.40
   1   1  -6  466.95   26.50
   0  -1  -6  688.53   39.90
   0   1  -6  711.43   40.00
  -1  -1  -6 1656.53   91.89
  -1  -1  -6 1592.54   92.29
  -1   1  -6 1644.74   91.89
  -2  -1  -6  253.07   14.40
  -2  -1  -6  255.27   14.70
  -2   1  -6  253.47   14.60
  -2   1  -6  217.68   16.00
  -2   1  -6  232.78   14.30
  -3  -1  -6  284.77   16.40
  -3  -1  -6  297.87   17.80
  -3  -1  -6  271.97   16.80
  -3  -1  -6  256.57   17.00
  -3  -1  -6  306.17   19.40
  -3   1  -6  288.67   17.10
  -3   1  -6  296.57   17.40
  -3   1  -6  250.27   16.40
  -3   1  -6  245.28   17.10
  -3   1  -6  281.17   17.10
  -3   1  -6  274.07   17.70
  -3   1  -6  300.47   17.10
  -4  -1  -6  130.09    8.80
  -4  -1  -6  108.99    7.50
  -4  -1  -6  122.39    8.30
  -4  -1  -6  105.39    8.10
  -4  -1  -6  102.99    8.10
  -4  -1  -6  130.59    9.20
  -4   1  -6  121.09    7.70
  -4   1  -6  106.29    8.10
  -4   1  -6  124.29    9.10
  -4   1  -6  116.79    8.40
  -4   1  -6  118.19    8.60
  -4   1  -6  105.69    8.10
  -5  -1  -6   80.89    6.80
  -5  -1  -6   62.49    6.70
  -5  -1  -6   64.89    7.60
  -5  -1  -6   72.19    6.50
  -5  -1  -6   82.49    7.80
  -5   1  -6   66.29    6.70
  -5   1  -6   70.99    6.30
  -5   1  -6   70.09    6.40
  -5   1  -6   84.79    7.00
  -5   1  -6   65.09    5.80
  -5   1  -6   76.19    5.50
  -5   1  -6   58.89    6.80
  -6  -1  -6   36.60    5.00
  -6  -1  -6   34.40    4.70
  -6  -1  -6   40.00    6.00
  -6  -1  -6   40.00    4.80
  -6  -1  -6   41.30    5.30
  -6   1  -6   43.60    5.50
  -6   1  -6   38.00    4.70
  -6   1  -6   37.60    5.10
  -6   1  -6   43.20    4.90
  -6   1  -6   29.40    4.20
  -7  -1  -6    7.20    2.30
  -7  -1  -6    2.70    2.30
  -7  -1  -6    3.50    2.30
  -7  -1  -6    4.50    2.40
  -7   1  -6    4.10    2.20
  -7   1  -6    6.70    2.40
  -7   1  -6    4.50    2.40
  -7   1  -6    5.50    2.50
  -8  -1  -6   90.39    7.00
  -8  -1  -6   86.99    7.20
  -8  -1  -6   89.19    6.90
  -8   1  -6   88.09    6.90
  -8   1  -6   78.09    7.00
  -8   1  -6   86.49    7.10
  -8   1  -6   91.79    6.80
  -9  -1  -6   56.29    4.90
  -9  -1  -6   53.79    4.80
  -9  -1  -6   54.39    4.80
   9  -1   6   44.90    5.30
  -9   1  -6   58.39    4.90
  -9   1  -6   50.29    4.70
  -9   1  -6   54.29    4.60
 -10  -1  -6   14.40    2.50
 -10  -1  -6   14.30    2.30
 -10  -1  -6   11.30    1.80
 -10   1  -6   15.40    2.30
 -10   1  -6   14.50    2.20
 -10   1  -6   10.80    1.80
  13  -2  -6   12.10    2.00
  13   2  -6   15.20    2.20
  12  -2  -6   16.50    2.50
  12  -2  -6   16.20    2.40
  12   2  -6   16.00    2.60
  12   2  -6   16.50    2.90
  11  -2  -6   38.90    4.40
  11  -2  -6   46.10    4.40
  11  -2  -6   46.30    4.50
  11   2  -6   44.50    4.80
  11   2  -6   49.40    4.70
  11   2  -6   42.50    4.40
  10  -2  -6  101.29    8.20
  10  -2  -6  103.79    7.80
  10  -2  -6  104.19    8.00
  10  -2  -6  110.99    8.60
  10   2  -6  119.89    8.20
  10   2  -6  119.89    8.90
  10   2  -6  105.39    8.40
   9  -2  -6   45.60    4.90
   9  -2  -6   46.90    5.30
   9  -2  -6   45.20    5.30
   9  -2  -6   37.40    4.80
   9   2  -6   51.29    5.30
   9   2  -6   48.90    5.60
  -9   2   6   37.00    4.30
   9   2  -6   47.00    4.90
   8  -2  -6   27.70    4.20
   8  -2  -6   23.70    4.10
   8  -2  -6   18.70    3.90
   8  -2  -6   24.80    4.10
   8   2  -6   28.30    4.20
   8   2  -6   26.60    4.60
  -8   2   6   27.60    3.50
   8   2  -6   28.70    4.00
   8   2  -6   18.70    2.80
   7  -2  -6   51.69    6.00
   7  -2  -6   44.00    4.80
   7  -2  -6   48.80    5.20
  -7  -2   6   36.10    4.10
   7  -2  -6   44.90    4.40
   7   2  -6   37.40    5.10
   7   2  -6   35.40    4.40
   7   2  -6   41.80    4.50
  -7   2   6   45.00    4.10
   7   2  -6   48.20    4.60
   6  -2  -6    1.90    3.60
   6  -2  -6    2.60    1.40
   6  -2  -6    2.00    2.10
   6  -2  -6    5.10    1.90
  -6  -2   6    0.10    1.20
   6  -2  -6    1.00    1.60
   6   2  -6    2.10    1.60
   6   2  -6   -0.70    1.80
   6   2  -6    2.00    6.60
   6   2  -6    1.80    1.60
  -6   2   6    2.80    1.20
   6   2  -6    2.40    1.70
   6   2  -6    2.70    2.00
   5  -2  -6   31.50    4.60
  -5  -2   6   37.00    3.30
   5  -2  -6   39.40    3.60
   5  -2  -6   42.00    4.30
   5  -2  -6   43.80    4.30
  -5   2   6   41.40    3.70
   5   2  -6   43.10    4.30
   5   2  -6   42.20    4.00
   5   2  -6   42.60    4.70
   5   2  -6   38.50    4.80
   4  -2  -6  152.88    9.10
   4  -2  -6  138.99    9.40
   4  -2  -6  135.29    9.60
  -4  -2   6  144.89    8.80
   4  -2  -6  151.18   11.00
   4   2  -6  143.19    9.50
   4   2  -6  147.39   10.30
   4   2  -6  149.69    9.10
  -4   2   6  154.38    9.30
   4   2  -6  132.79    9.70
   3  -2  -6  454.35   29.30
   3  -2  -6  532.15   28.90
   3   2  -6  500.95   29.40
  -3   2   6  524.85   29.30
   3   2  -6  513.95   29.00
   2  -2  -6  212.68   12.40
   2  -2  -6  189.08   12.90
   2   2  -6  226.68   12.60
   2   2  -6  219.88   13.00
   1   2  -6  151.98    9.20
   1   2  -6  157.38    9.80
   0  -2  -6  206.08   12.50
   0   2  -6  208.68   12.50
   0   2  -6  200.28   11.90
  -1  -2  -6  492.05   28.80
  -1   2  -6  501.75   28.80
  -2  -2  -6  600.74   34.30
  -2  -2  -6  592.14   34.30
  -2  -2  -6  594.34   34.70
  -2   2  -6  540.15   35.10
  -2   2  -6  568.94   34.70
  -2   2  -6  566.34   35.00
  -2   2  -6  648.64   35.00
  -2   2  -6  623.84   34.90
  -2   2  -6  601.64   35.00
  -3  -2  -6  340.07   21.30
  -3  -2  -6  332.17   20.70
  -3  -2  -6  384.26   21.80
  -3  -2  -6  366.86   21.50
  -3  -2  -6  351.26   21.00
  -3   2  -6  360.26   20.70
  -3   2  -6  336.87   21.10
  -3   2  -6  372.76   21.40
  -3   2  -6  335.67   21.20
  -3   2  -6  346.07   21.70
  -3   2  -6  337.67   21.40
  -4  -2  -6  106.39    7.80
  -4  -2  -6   97.79    7.90
  -4  -2  -6  108.09    7.70
  -4  -2  -6  108.79    8.30
  -4  -2  -6   99.89    8.00
  -4   2  -6   94.79    7.60
  -4   2  -6  107.99    7.70
  -4   2  -6   98.39    8.30
  -4   2  -6  111.39    7.20
  -4   2  -6  103.69    7.90
  -4   2  -6   98.09    8.10
  -5  -2  -6  107.59    8.20
  -5  -2  -6  108.29    8.50
  -5  -2  -6  101.59    8.20
  -5  -2  -6  108.99    7.90
  -5   2  -6  103.79    8.00
  -5   2  -6   99.99    8.10
  -5   2  -6  101.69    7.30
  -5   2  -6  101.49    7.70
  -5   2  -6  104.99    8.00
  -5   2  -6  106.99    8.70
  -6  -2  -6    5.10    2.40
  -6  -2  -6    5.10    2.30
  -6  -2  -6    7.90    2.50
  -6  -2  -6    8.90    2.50
  -6  -2  -6    8.90    2.80
  -6   2  -6    8.20    2.70
  -6   2  -6    6.80    2.30
  -6   2  -6    4.90    2.00
  -6   2  -6   11.00    2.50
  -6   2  -6   10.30    2.60
  -7  -2  -6   79.99    9.20
  -7  -2  -6   84.89   11.40
  -7  -2  -6  102.39    7.50
  -7   2  -6   92.59   10.80
  -7   2  -6   81.79   10.00
  -8  -2  -6   50.39    5.20
  -8  -2  -6   50.69    5.00
  -8  -2  -6   50.09    5.10
  -8   2  -6   46.80    5.20
  -8   2  -6   45.90    4.90
  -8   2  -6   52.59    5.10
  -8   2  -6   53.19    4.80
  -9  -2  -6   43.50    4.00
  -9  -2  -6   42.30    5.60
   9  -2   6   35.00    4.20
  -9  -2  -6   40.30    4.70
  -9   2  -6   39.10    4.80
  -9   2  -6   43.50    5.70
 -10  -2  -6    5.20    1.40
 -10  -2  -6    5.70    1.40
 -10   2  -6    5.90    2.10
 -10   2  -6    5.40    1.90
 -10   2  -6    5.80    1.40
  12  -3  -6    3.60    1.30
  12  -3  -6    3.20    1.30
  12   3  -6    4.90    1.60
  12   3  -6    4.20    1.60
  11  -3  -6   17.20    2.90
  11  -3  -6   15.80    2.40
  11   3  -6   20.40    3.50
  11   3  -6   14.30    2.30
  11   3  -6   20.90    3.00
  10  -3  -6   64.59    6.00
  10  -3  -6   61.39    6.20
  10  -3  -6   64.39    5.80
  10   3  -6   62.39    6.20
  10   3  -6   65.99    6.00
   9  -3  -6   65.29    6.20
   9  -3  -6   63.69    5.60
   9   3  -6   51.89    7.50
   9   3  -6   65.39    6.70
   9   3  -6   60.19    5.70
   8  -3  -6  107.09    8.20
   8  -3  -6  109.89    8.40
   8  -3  -6  116.59    9.20
   8  -3  -6  106.09    8.20
   8   3  -6   99.19    7.60
   8   3  -6  111.89    9.10
   8   3  -6  118.09    9.20
   8   3  -6  107.29    8.80
   8   3  -6  113.59    8.30
  -8   3   6  112.09    7.90
   7  -3  -6   57.09    5.20
   7  -3  -6   67.79    5.60
   7  -3  -6   57.99    6.20
   7  -3  -6   45.30    5.30
   7   3  -6   56.79    5.30
   7   3  -6   50.69    6.10
   7   3  -6   40.40    7.00
   7   3  -6   58.89    6.40
  -7   3   6   63.59    5.00
   7   3  -6   67.89    8.70
   7   3  -6   58.39    6.20
   6  -3  -6  176.28   12.00
  -6  -3   6  167.58   11.40
   6  -3  -6  198.98   12.10
   6  -3  -6  196.38   13.00
   6  -3  -6  196.68   11.70
  -6   3   6  199.98   11.70
   6   3  -6  164.08   11.60
   6   3  -6  169.28   12.60
   6   3  -6  174.88   12.80
   6   3  -6  160.28   11.70
   6   3  -6  192.48   11.90
   5  -3  -6  209.88   13.90
   5  -3  -6  229.48   13.50
   5  -3  -6  243.48   15.00
  -5   3   6  227.78   13.60
   5   3  -6  196.78   14.60
   5   3  -6  219.38   13.80
   5   3  -6  226.38   13.60
   5   3  -6  201.08   13.80
   4  -3  -6  246.98   15.90
   4  -3  -6  264.27   14.70
   4  -3  -6  230.68   15.10
   4  -3  -6  250.27   15.00
   4   3  -6  230.48   17.70
  -4   3   6  271.17   15.10
   4   3  -6  212.48   15.50
   4   3  -6  251.67   15.10
   4   3  -6  229.68   16.10
   3  -3  -6  513.45   33.40
   3  -3  -6  584.64   32.90
   3  -3  -6  578.44   34.60
  -3   3   6  588.44   33.30
   3   3  -6  600.84   34.50
   3   3  -6  568.54   33.50
   3   3  -6  583.54   33.50
   3   3  -6  586.84   33.00
   2  -3  -6   84.39    5.60
   2   3  -6   96.29    5.90
   2   3  -6   93.39    6.50
   2   3  -6   90.79    6.30
   2   3  -6   74.29    6.80
   2   3  -6   88.79    7.30
   1  -3  -6   43.80    3.00
   1   3  -6   39.10    4.80
   1   3  -6   36.20    4.10
   1   3  -6   33.50    4.60
   1   3  -6   41.30    3.10
   1   3  -6   37.80    3.70
   0   3  -6   40.10    4.60
   0   3  -6   44.50    4.00
   0   3  -6   37.60    5.10
   0   3  -6   54.19    4.90
  -1  -3  -6  213.88   12.80
  -1   3  -6  202.28   12.50
  -1   3  -6  211.78   13.60
  -1   3  -6  189.68   13.10
  -2  -3  -6  234.38   13.70
  -2  -3  -6  214.38   13.90
  -2  -3  -6  198.08   14.80
  -2   3  -6  217.78   15.00
  -2   3  -6  234.18   13.40
  -2   3  -6  207.68   14.00
  -2   3  -6  207.98   14.00
  -2   3  -6  236.88   14.30
  -2   3  -6  217.08   13.90
  -3  -3  -6  762.02   44.80
  -3  -3  -6  811.42   44.90
  -3  -3  -6  765.12   44.70
  -3  -3  -6  791.22   45.20
  -3   3  -6  778.42   44.40
  -3   3  -6  748.73   45.40
  -3   3  -6  741.53   45.00
  -3   3  -6  777.02   45.20
  -3   3  -6  809.22   45.20
  -3   3  -6  775.42   44.90
  -4  -3  -6  260.47   15.90
  -4  -3  -6  240.68   15.80
  -4  -3  -6  252.47   15.70
  -4  -3  -6  260.17   16.80
  -4   3  -6  247.98   15.90
  -4   3  -6  247.88   15.20
  -4   3  -6  264.47   17.70
  -4   3  -6  213.58   17.90
  -5  -3  -6  399.06   23.60
  -5  -3  -6  380.86   23.70
  -5  -3  -6  416.26   24.30
  -5   3  -6  401.36   23.70
  -5   3  -6  374.26   23.80
  -5   3  -6  386.86   24.40
  -5   3  -6  387.96   23.90
  -5   3  -6  384.96   23.80
  -6  -3  -6  133.19    9.30
  -6  -3  -6  124.69    9.10
  -6  -3  -6  126.39    9.90
  -6  -3  -6  120.49    9.60
  -6   3  -6  118.09    8.90
  -6   3  -6  116.49    9.20
  -6   3  -6  126.29    9.80
  -6   3  -6  124.39    9.10
  -6   3  -6  115.99    8.30
  -6   3  -6  125.49    8.90
  -7  -3  -6  136.99    9.90
  -7  -3  -6  125.89    9.40
  -7  -3  -6  144.89    9.70
  -7   3  -6  134.49   10.00
  -7   3  -6  127.19    9.50
  -7   3  -6  131.09    9.30
  -7   3  -6  133.59    9.60
  -8  -3  -6  103.29    7.40
  -8  -3  -6  103.09    7.60
  -8  -3  -6  104.69    7.80
  -8   3  -6  106.29    7.90
  -8   3  -6   99.29    7.50
  -8   3  -6  105.49    7.40
  -8   3  -6   98.19    7.60
  -9  -3  -6   53.19    4.50
   9  -3   6   57.09    6.30
  -9  -3  -6   59.19    4.70
  -9  -3  -6   55.99    4.80
  -9   3  -6   51.79    4.70
  -9   3  -6   53.09    4.40
  -9   3  -6   46.90    4.20
  -9   3  -6   52.89    4.70
 -10  -3  -6   29.40    3.90
 -10  -3  -6   22.40    2.50
 -10   3  -6   17.70    2.30
 -10   3  -6   20.90    2.10
 -10   3  -6   22.80    2.40
  12  -4  -6    6.10    1.40
  12   4  -6    4.70    1.60
  11  -4  -6    7.80    1.90
  11   4  -6   11.50    2.10
  10  -4  -6   21.80    3.50
  10  -4  -6   24.30    3.50
  10  -4  -6   22.90    3.50
  10   4  -6   22.10    3.40
  10   4  -6   23.40    3.20
  10   4  -6   27.20    4.30
   9  -4  -6   47.10    4.90
   9  -4  -6   49.70    4.90
   9  -4  -6   49.00    5.30
   9   4  -6   46.70    5.70
   9   4  -6   53.49    5.00
   9   4  -6   50.09    5.10
   9   4  -6   37.00    5.30
   8  -4  -6   90.39    8.70
   8  -4  -6  112.29    8.20
   8  -4  -6  108.79    8.20
   8  -4  -6  120.49    9.10
   8   4  -6  101.49    9.00
  -8   4   6  110.79    8.00
   8   4  -6  100.09    8.30
   8   4  -6  107.69    8.70
   8   4  -6  120.29    8.40
   7  -4  -6   56.89    5.40
   7  -4  -6   54.09    5.80
  -7   4   6   57.49    4.80
   7   4  -6   53.69    6.20
   7   4  -6   52.69    6.10
   7   4  -6   49.60    4.90
   7   4  -6   49.00    5.60
   7   4  -6   45.80    5.90
   6  -4  -6  182.18   16.20
   6  -4  -6  147.09   10.90
   6  -4  -6  173.38   11.30
   6  -4  -6  179.08   11.50
   6   4  -6  175.28   12.60
   6   4  -6  153.68   12.30
   6   4  -6  164.88   11.10
   6   4  -6  172.88   12.30
  -6   4   6  187.18   11.10
   6   4  -6  172.48   11.30
   6   4  -6  157.58   10.90
   5  -4  -6  220.38   14.70
   5  -4  -6  264.27   15.90
   5  -4  -6  239.98   14.90
   5  -4  -6  241.88   14.30
  -5   4   6  244.58   14.40
   5   4  -6  217.68   15.20
   5   4  -6  227.68   15.60
   5   4  -6  215.68   15.20
   5   4  -6  221.28   14.40
   5   4  -6  221.08   14.60
   5   4  -6  227.38   15.00
   5   4  -6  233.98   14.40
   4  -4  -6  222.58   17.00
   4  -4  -6  263.27   16.10
   4  -4  -6  240.78   14.60
   4  -4  -6  235.58   15.30
   4   4  -6  261.27   14.90
   4   4  -6  258.77   17.20
   4   4  -6  246.88   16.20
   4   4  -6  244.08   15.80
   4   4  -6  241.78   15.50
   4   4  -6  219.88   14.90
  -4   4   6  241.98   14.90
   4   4  -6  235.78   15.10
   3  -4  -6  143.49   10.10
   3  -4  -6  143.89    9.30
   3   4  -6  150.08    9.90
   3   4  -6  152.88   10.90
   3   4  -6  149.59    9.90
   3   4  -6  131.69   10.40
   3   4  -6  147.79    9.50
  -3   4   6  150.08    9.70
   3   4  -6  170.08   11.00
   3   4  -6  165.98   11.30
   2  -4  -6   84.49    8.40
   2  -4  -6   90.99    6.00
   2   4  -6   98.89    7.50
   2   4  -6   93.69    7.80
   2   4  -6   92.29    6.60
   2   4  -6   83.19    6.50
   2   4  -6   96.19    6.40
   1  -4  -6   13.00    2.50
   1  -4  -6   21.40    2.20
   1   4  -6   22.80    3.40
   1   4  -6   13.70    2.70
   1   4  -6   17.70    2.40
   1   4  -6   18.10    2.80
   0   4  -6    3.70    2.90
   0   4  -6    2.00    1.70
   0   4  -6    5.20    1.90
   0   4  -6    4.70    1.50
   0   4  -6    4.80    1.40
   0   4  -6   -0.10    1.90
  -1  -4  -6   64.19    4.20
  -1  -4  -6   62.29    5.00
  -1   4  -6   54.49    4.60
  -1   4  -6   50.39    5.50
  -1   4  -6   63.59    4.80
  -1   4  -6   48.90    5.60
  -1   4  -6   56.69    5.50
  -1   4  -6   69.59    6.20
  -2  -4  -6  241.78   16.70
  -2  -4  -6  277.37   16.70
  -2   4  -6  286.07   16.40
  -2   4  -6  251.57   16.90
  -2   4  -6  289.47   17.20
  -2   4  -6  273.67   17.50
  -2   4  -6  252.57   16.20
  -2   4  -6  284.37   17.30
  -2   4  -6  280.57   17.00
  -3  -4  -6  136.89    9.30
  -3  -4  -6  113.89    9.20
  -3  -4  -6  117.59    9.20
  -3  -4  -6  126.69    9.40
  -3   4  -6  134.49    9.30
  -3   4  -6  116.39    8.40
  -3   4  -6  139.39    9.80
  -3   4  -6  126.09    9.30
  -3   4  -6  137.59    8.70
  -3   4  -6  140.09    9.70
  -3   4  -6  129.39    9.90
  -4  -4  -6   13.90    2.70
  -4  -4  -6   13.30    2.80
  -4  -4  -6   10.20    2.70
  -4   4  -6   12.50    2.50
  -4   4  -6   11.30    2.10
  -4   4  -6   13.20    2.60
  -4   4  -6   10.10    2.60
  -4   4  -6   12.90    3.00
  -4   4  -6   11.50    3.10
  -5  -4  -6  200.58   14.30
  -5  -4  -6  205.98   13.80
  -5  -4  -6  227.18   14.50
  -5  -4  -6  225.38   14.20
  -5   4  -6  205.28   14.20
  -5   4  -6  208.68   13.40
  -5   4  -6  229.58   14.00
  -5   4  -6  219.48   14.20
  -5   4  -6  216.48   14.70
  -5   4  -6  210.78   14.00
  -6  -4  -6   39.10    5.60
  -6  -4  -6   42.10    5.60
  -6  -4  -6   43.60    5.90
  -6  -4  -6   42.60    6.90
  -6   4  -6   47.20    5.50
  -6   4  -6   46.30    5.40
  -6   4  -6   40.20    4.60
  -6   4  -6   45.20    4.80
  -6   4  -6   44.50    5.70
  -7  -4  -6   92.09    7.30
  -7  -4  -6   94.69    7.60
  -7  -4  -6   84.69    7.00
  -7   4  -6   83.19    7.00
  -7   4  -6   89.29    7.10
  -7   4  -6   91.49    6.90
  -7   4  -6   96.49    7.70
  -8  -4  -6   58.19    4.80
  -8  -4  -6   52.79    4.90
  -8  -4  -6   54.29    5.00
  -8   4  -6   47.50    4.40
  -8   4  -6   48.10    4.50
  -8   4  -6   49.40    5.00
  -8   4  -6   51.39    4.70
   9  -4   6   15.30    2.20
  -9  -4  -6   19.20    2.80
  -9  -4  -6   18.40    3.00
  -9   4  -6   16.80    2.40
  -9   4  -6   16.50    2.70
  -9   4  -6   18.50    2.70
 -10  -4  -6    2.10    1.20
 -10   4  -6    1.50    1.30
  12  -5  -6    3.30    1.00
  11  -5  -6   -0.20    1.00
  11   5  -6    2.60    1.50
  10  -5  -6   14.50    3.00
  10  -5  -6   10.20    2.10
  10  -5  -6    8.50    1.90
  10   5  -6    9.50    2.20
  10   5  -6   11.70    2.70
   9  -5  -6   41.30    5.10
   9  -5  -6   47.00    5.00
   9  -5  -6   49.00    4.70
   9   5  -6   40.20    4.70
   9   5  -6   56.79    5.60
   9   5  -6   44.40    4.70
   8  -5  -6  100.99    8.40
   8  -5  -6  101.09    7.60
   8  -5  -6  102.19    8.30
   8   5  -6   91.09    7.90
  -8   5   6   93.19    7.60
   8   5  -6  100.79    7.60
   8   5  -6   83.39    9.70
   8   5  -6   90.99    8.40
   7  -5  -6  280.07   17.00
   7  -5  -6  253.27   16.00
   7  -5  -6  243.18   15.90
   7   5  -6  246.08   15.90
   7   5  -6  258.67   16.80
   7   5  -6  253.97   15.90
   7   5  -6  257.37   16.70
  -7   5   6  234.48   15.50
   7   5  -6  231.78   15.00
   7   5  -6  237.98   15.90
   6  -5  -6  314.27   19.50
   6  -5  -6  288.57   18.50
   6   5  -6  284.87   18.50
   6   5  -6  291.37   19.30
   6   5  -6  273.37   17.70
   6   5  -6  292.67   18.50
   6   5  -6  338.67   20.80
  -6   5   6  301.77   18.10
   6   5  -6  276.87   19.00
   5  -5  -6  155.18   10.80
   5  -5  -6  145.59    9.90
   5  -5  -6  141.19    9.30
   5   5  -6  133.79    9.60
   5   5  -6  137.39   11.20
  -5   5   6  137.19    9.30
   5   5  -6  129.19    9.40
   5   5  -6  145.59   12.40
   5   5  -6  126.89   10.30
   4  -5  -6  220.08   13.50
   4  -5  -6  214.48   14.80
   4   5  -6  222.28   14.80
   4   5  -6  216.38   14.60
   4   5  -6  232.88   14.50
   4   5  -6  220.48   13.80
  -4   5   6  219.78   13.80
   4   5  -6  215.08   15.00
   4   5  -6  220.98   13.80
   4   5  -6  221.78   14.00
   3  -5  -6   56.09    5.70
   3  -5  -6   68.79    4.90
   3   5  -6   66.59    6.30
   3   5  -6   64.89    5.40
  -3   5   6   77.99    5.50
   3   5  -6   64.69    5.50
   3   5  -6   59.79    6.30
   3   5  -6   59.69    6.10
   3   5  -6   64.59    6.60
   2  -5  -6   56.19    4.30
   2   5  -6   61.99    5.80
   2   5  -6   44.90    6.10
   2   5  -6   52.69    4.60
   2   5  -6   52.79    4.80
   2   5  -6   60.79    5.70
   2   5  -6   57.79    4.80
   2   5  -6   50.49    5.60
   1  -5  -6   66.99    6.20
   1  -5  -6   79.39    5.40
   1   5  -6   88.09    6.00
   1   5  -6   80.89    6.00
   1   5  -6   83.99    6.90
   1   5  -6   69.79    6.80
   1   5  -6   65.89    7.60
   1   5  -6   87.09    6.70
   1   5  -6   70.89    6.60
   0  -5  -6   31.50    3.10
   0  -5  -6   27.60    4.40
   0   5  -6   31.40    4.40
   0   5  -6   38.50    3.60
   0   5  -6   28.50    4.40
   0   5  -6   35.10    3.70
   0   5  -6   32.00    4.30
   0   5  -6   28.40    4.50
   0   5  -6   31.70    5.50
  -1  -5  -6   43.90    5.00
  -1  -5  -6   51.29    4.10
  -1  -5  -6   52.29    4.90
  -1   5  -6   56.69    4.50
  -1   5  -6   41.10    5.20
  -1   5  -6   47.50    5.30
  -1   5  -6   50.89    4.30
  -1   5  -6   54.59    5.10
  -1   5  -6   45.40    5.80
  -2  -5  -6   62.39    4.70
  -2  -5  -6   59.19    5.60
  -2  -5  -6   51.49    5.50
  -2   5  -6   62.09    4.90
  -2   5  -6   56.19    6.40
  -2   5  -6   61.29    4.80
  -2   5  -6   47.90    6.90
  -2   5  -6   59.39    6.30
  -3  -5  -6   82.29    6.00
  -3  -5  -6   70.09    6.60
  -3  -5  -6   72.99    6.90
  -3  -5  -6   82.09    6.80
  -3   5  -6   80.39    7.20
  -3   5  -6   91.29    7.60
  -3   5  -6   77.49    6.60
  -3   5  -6   76.99    6.70
  -3   5  -6   83.79    6.10
  -3   5  -6   72.59    6.60
  -4  -5  -6   39.00    5.20
  -4  -5  -6   35.50    5.10
  -4  -5  -6   31.10    5.00
  -4   5  -6   32.70    5.10
  -4   5  -6   36.50    4.00
  -4   5  -6   38.20    5.70
  -4   5  -6   41.50    4.80
  -4   5  -6   31.50    4.50
  -4   5  -6   35.00    4.40
  -5  -5  -6  110.69    8.70
  -5  -5  -6  100.29    8.50
  -5  -5  -6  110.69    9.40
  -5  -5  -6  117.39    9.00
  -5   5  -6  118.59    7.90
  -5   5  -6  114.29    8.60
  -5   5  -6  117.59    8.40
  -5   5  -6  116.59    8.80
  -5   5  -6  115.49    8.50
  -5   5  -6  108.79    9.20
  -6  -5  -6   48.30    5.50
  -6  -5  -6   60.29    5.80
  -6  -5  -6   39.90    5.10
  -6   5  -6   51.69    5.10
  -6   5  -6   54.69    5.30
  -6   5  -6   49.40    5.00
  -6   5  -6   50.49    4.90
  -6   5  -6   49.80    5.90
  -7  -5  -6   73.89    6.30
  -7  -5  -6   71.39    6.10
  -7   5  -6   76.79    6.00
  -7   5  -6   65.79    6.40
  -7   5  -6   70.49    5.60
  -7   5  -6   68.19    5.80
  -8  -5  -6   10.80    2.50
  -8  -5  -6   13.50    2.60
  -8   5  -6   11.60    2.20
  -8   5  -6   15.70    2.90
  -8   5  -6    9.60    1.80
   9  -5   6   -0.40    1.30
  -9  -5  -6    0.20    1.10
   9  -5   6    0.70    1.30
  -9   5  -6    0.40    1.10
  -9   5  -6    0.00    1.10
  -9   5  -6    0.40    1.10
  11  -6  -6    0.60    0.90
  11   6  -6    1.80    1.50
  10  -6  -6    3.00    1.50
  10  -6  -6    3.10    1.30
  10   6  -6    3.80    1.70
   9  -6  -6   18.30    3.10
   9  -6  -6   17.60    2.90
   9   6  -6   21.20    3.40
   9   6  -6   15.40    2.80
   9   6  -6   20.00    3.40
   8  -6  -6   91.19    6.90
   8  -6  -6  102.09    7.50
   8   6  -6   76.69    7.10
   8   6  -6   83.69    6.90
   8   6  -6   86.79    6.70
   7  -6  -6  246.28   21.30
   7   6  -6  292.37   17.80
  -7   6   6  323.67   18.40
   7   6  -6  262.67   17.30
   7   6  -6  267.67   17.20
   7   6  -6  284.97   17.90
   6  -6  -6  271.27   17.00
   6  -6  -6  232.78   15.90
   6  -6  -6  244.68   16.40
   6   6  -6  258.37   16.50
   6   6  -6  266.97   17.20
   6   6  -6  266.17   16.70
   6   6  -6  249.08   15.40
  -6   6   6  250.47   15.90
   6   6  -6  256.17   16.10
   6   6  -6  263.27   16.50
   5  -6  -6  111.89    7.90
   5  -6  -6  108.09    8.40
   5  -6  -6  109.19    8.80
   5   6  -6  108.09    8.80
   5   6  -6  115.29    8.80
  -5   6   6  109.39    7.90
   5   6  -6  100.99    7.50
   5   6  -6  102.99    8.10
   5   6  -6  107.99    8.50
   5   6  -6  125.89    8.90
   5   6  -6  103.19    8.50
   4  -6  -6   94.29    7.60
   4  -6  -6   88.99    7.10
   4   6  -6   90.69    7.20
   4   6  -6   88.59    8.00
  -4   6   6   93.59    8.30
   4   6  -6   90.49    7.80
   4   6  -6   92.89    8.00
   4   6  -6   97.09    6.90
   3  -6  -6   21.50    3.10
   3  -6  -6   31.70    4.40
   3   6  -6   26.50    3.50
   3   6  -6   10.10    6.80
   3   6  -6   17.80    2.80
   3   6  -6   25.30    3.40
  -3   6   6   22.50    3.50
   3   6  -6   24.80    4.20
   2  -6  -6    1.90    1.40
   2  -6  -6    0.70    2.20
   2   6  -6    0.70    1.60
   2   6  -6    1.80    1.90
   2   6  -6    2.50    2.00
   2   6  -6    9.30    3.70
   1  -6  -6   16.80    2.70
   1  -6  -6   11.50    2.70
   1   6  -6   16.20    3.40
   1   6  -6   16.40    2.40
   1   6  -6   19.90    3.50
   0  -6  -6   36.90    4.50
   0  -6  -6   37.00    3.70
   0   6  -6   44.00    4.00
   0   6  -6   45.00    5.20
   0   6  -6   36.20    5.10
   0   6  -6   34.20    6.20
   0   6  -6   31.60    6.00
   0   6  -6   44.20    4.80
   0   6  -6   36.80    4.00
  -1  -6  -6   10.20    2.40
  -1  -6  -6   10.20    2.00
  -1   6  -6    7.10    2.50
  -1   6  -6    9.10    2.30
  -1   6  -6    9.50    2.00
  -1   6  -6    9.80    2.50
  -1   6  -6    8.10    2.90
  -1   6  -6    9.90    2.10
  -1   6  -6   10.00    2.50
  -2  -6  -6  185.68   12.30
  -2  -6  -6  171.78   11.80
  -2  -6  -6  189.88   11.50
  -2   6  -6  164.58   11.70
  -2   6  -6  177.08   12.00
  -2   6  -6  175.38   11.80
  -2   6  -6  159.88   13.10
  -2   6  -6  163.48   11.00
  -2   6  -6  164.18   12.50
  -2   6  -6  175.98   12.10
  -3  -6  -6   13.80    2.80
  -3  -6  -6   16.00    3.00
  -3  -6  -6   13.30    3.00
  -3  -6  -6   14.90    2.60
  -3   6  -6   17.90    2.90
  -3   6  -6   12.00    2.60
  -3   6  -6   17.30    3.10
  -3   6  -6   15.70    3.40
  -4  -6  -6  211.48   13.50
  -4  -6  -6  214.98   14.10
  -4  -6  -6  198.58   14.40
  -4  -6  -6  189.08   13.60
  -4   6  -6  215.68   13.70
  -4   6  -6  221.48   14.70
  -4   6  -6  213.38   14.00
  -4   6  -6  214.28   14.20
  -4   6  -6  208.38   13.70
  -4   6  -6  218.48   13.20
  -5  -6  -6  104.79    8.80
  -5  -6  -6  123.89    9.30
  -5   6  -6  121.29    8.30
  -5   6  -6  123.99    8.70
  -5   6  -6  116.99    9.00
  -5   6  -6  129.49    8.90
  -5   6  -6  125.99    9.10
  -5   6  -6  132.39    9.70
   6  -6   6   -0.90    4.30
  -6  -6  -6    2.10    1.90
  -6   6  -6    0.60    2.00
  -6   6  -6   -0.10    1.30
  -6   6  -6    1.50    1.60
  -6   6  -6    1.90    1.70
  -6   6  -6    0.20    1.70
  -7  -6  -6   14.90    2.50
  -7   6  -6   19.30    4.80
  -7   6  -6   16.80    2.50
  -7   6  -6   13.50    2.60
  -8  -6  -6    6.60    1.70
   8  -6   6    6.60    1.50
  -8   6  -6    6.00    1.60
  -8   6  -6    8.60    1.60
  -8   6  -6    8.50    1.80
  -9  -6  -6   -0.30    1.10
   9  -6   6   -0.60    1.30
  -9   6  -6   -1.30    1.00
  10  -7  -6    1.40    1.10
  10  -7  -6    2.50    1.10
  10   7  -6   -0.20    1.60
   9  -7  -6   -0.10    1.30
   9  -7  -6   -0.80    1.30
   9   7  -6   -0.30    1.30
   9   7  -6    0.10    1.70
   8  -7  -6   12.70    2.30
   8  -7  -6   13.60    2.80
   8   7  -6   19.20    3.20
   8   7  -6   17.90    2.50
   8   7  -6   14.70    3.30
   7  -7  -6  110.29    8.70
   7  -7  -6  117.59    8.50
   7   7  -6  120.79    8.60
   7   7  -6  118.59    8.60
   7   7  -6  126.89    9.20
   7   7  -6  115.19    8.30
   6  -7  -6   21.10    3.40
   6  -7  -6   24.50    3.90
   6   7  -6   20.20    3.00
   6   7  -6   21.40    3.40
   6   7  -6   29.50    4.20
   6   7  -6   25.30    3.30
  -6   7   6   19.70    3.40
   6   7  -6   21.40    3.80
   5  -7  -6   40.80    4.80
   5  -7  -6   44.30    6.40
  -5   7   6   43.60    4.50
   5   7  -6   35.20    3.80
   5   7  -6   34.00    5.30
   5   7  -6   33.30    4.40
   5   7  -6   43.50    5.10
   4  -7  -6   10.30    2.60
   4  -7  -6   12.30    2.60
   4   7  -6    7.80    2.80
   4   7  -6   15.40    2.10
   4   7  -6    6.80    2.50
   4   7  -6    8.20    2.50
   4   7  -6   12.70    3.40
   4   7  -6   11.70    2.30
  -4   7   6   14.80    2.40
   3  -7  -6    8.40    2.40
   3  -7  -6    8.30    1.90
   3   7  -6    3.80    1.70
   3   7  -6    4.60    2.20
   3   7  -6    5.50    2.50
   3   7  -6    8.60    2.50
  -3   7   6    9.50    2.20
   3   7  -6    6.30    1.90
   3   7  -6   11.90    2.80
   2  -7  -6   30.70    4.40
   2  -7  -6   27.10    3.40
   2   7  -6   28.20    3.60
   2   7  -6   30.00    4.60
   2   7  -6   26.40    4.00
  -2   7   6   33.50    4.10
   2   7  -6   28.20    4.80
   2   7  -6   22.30    4.30
   1  -7  -6    8.00    2.60
   1  -7  -6   11.70    2.00
   1   7  -6    8.70    1.90
   1   7  -6    8.60    2.00
   1   7  -6    7.20    2.40
   1   7  -6    7.40    2.70
   1   7  -6    6.10    2.30
   1   7  -6   13.90    3.10
   1   7  -6    6.00    2.40
   0  -7  -6    6.50    2.00
   0   7  -6   10.90    2.10
   0   7  -6   11.30    2.60
   0   7  -6    8.40    2.00
   0   7  -6    7.30    2.50
   0   7  -6    8.40    2.40
   0   7  -6   13.00    3.10
   0   7  -6    6.40    2.50
  -1  -7  -6   20.70    3.70
  -1   7  -6   18.40    3.10
  -1   7  -6   24.60    3.90
  -1   7  -6   29.60    4.50
  -1   7  -6   21.40    3.90
  -1   7  -6   30.00    3.90
  -1   7  -6   29.40    3.50
  -1   7  -6   28.10    3.40
  -2  -7  -6   58.59    5.90
  -2  -7  -6   58.69    5.50
  -2   7  -6   65.59    5.80
  -2   7  -6   62.39    5.20
  -2   7  -6   62.69    5.80
  -2   7  -6   62.29    6.20
  -2   7  -6   70.49    6.70
  -2   7  -6   53.49    5.60
  -3  -7  -6   83.69    8.30
  -3   7  -6   95.19    7.70
  -3   7  -6   89.19    8.60
  -3   7  -6   79.19    6.40
  -3   7  -6   99.29   10.10
  -4  -7  -6    5.90    2.30
  -4   7  -6    6.30    2.60
  -4   7  -6    9.30    2.60
  -4   7  -6    6.60    2.10
  -4   7  -6    9.40    2.20
  -4   7  -6    8.50    1.90
  -4   7  -6   10.40    2.60
  -5  -7  -6    1.20    1.90
   5  -7   6    6.70    2.10
  -5   7  -6    3.40    1.80
  -5   7  -6    2.90    2.10
  -5   7  -6    4.50    2.00
  -5   7  -6    3.50    1.70
  -5   7  -6    2.30    1.60
  -6  -7  -6    3.70    1.70
   6  -7   6    1.10    1.90
  -6   7  -6    2.80    1.90
  -6   7  -6    1.20    1.80
  -6   7  -6    2.80    2.00
  -7  -7  -6    3.40    1.50
  -7   7  -6    2.60    1.60
  -7   7  -6    3.20    1.50
   9  -8  -6   50.59    4.20
   9   8  -6   60.69    4.50
   8  -8  -6   66.39    6.10
   8  -8  -6   88.29    5.90
   8   8  -6   78.19    5.90
   8   8  -6   88.49    6.00
   7  -8  -6   51.69    4.50
   7   8  -6   37.40    6.80
   7   8  -6   52.49    4.80
   6  -8  -6  198.68   13.20
   6   8  -6  204.48   13.30
   6   8  -6  204.88   13.20
   6   8  -6  208.08   13.60
   5  -8  -6   44.70    4.80
   5   8  -6   46.30    5.20
   5   8  -6   42.30    5.00
   5   8  -6   33.60    4.70
   4  -8  -6   47.50    5.00
   4   8  -6   39.90    5.00
   4   8  -6   47.90    5.30
   4   8  -6   49.40    5.20
   4   8  -6   43.10    4.10
   3  -8  -6    6.10    2.80
   3  -8  -6    1.10    2.50
   3   8  -6    5.50    2.80
  -3   8   6    0.30    2.40
   3   8  -6    3.90    1.80
   3   8  -6    3.00    1.70
   3   8  -6    4.30    2.70
   2  -8  -6   56.39    8.20
   2   8  -6   51.39    5.20
   2   8  -6   48.80    4.50
   2   8  -6   41.00    6.70
   2   8  -6   36.30    4.30
  -2   8   6   52.49    6.90
   2   8  -6   42.80    5.50
   1  -8  -6    0.90    2.80
   1   8  -6   -3.40    2.70
  -1   8   6    3.40    2.90
   1   8  -6    3.50    1.60
   1   8  -6   -1.20    1.80
   1   8  -6    4.70    3.10
   1   8  -6    0.20    2.10
   1   8  -6    1.40    2.00
   1   8  -6    3.20    1.60
   0   8  -6   54.99    9.00
   0   8  -6   41.60    4.30
   0   8  -6   58.59    6.00
   0   8  -6   52.49    6.20
  -1  -8  -6    7.00    2.60
  -1   8  -6    8.90    2.30
  -1   8  -6    9.40    2.90
  -1   8  -6    5.50    2.70
  -1   8  -6    9.70    1.90
  -1   8  -6    6.40    2.20
  -2   8  -6    6.50    2.00
  -2   8  -6    8.00    2.60
  -2   8  -6    9.80    2.50
  -2   8  -6   10.70    2.40
  -2   8  -6    7.80    1.70
  -2   8  -6   11.30    2.30
  -3  -8  -6   23.70    4.40
  -3   8  -6   33.60    4.90
  -3   8  -6   35.30    3.80
  -3   8  -6   35.40    3.40
  -3   8  -6   30.00    3.90
  -3   8  -6   33.40    4.00
  -3   8  -6   33.90    4.40
  -4  -8  -6   45.50    5.00
  -4   8  -6   52.89    5.30
  -4   8  -6   43.30    4.20
  -4   8  -6   50.39    5.00
  -4   8  -6   47.70    4.70
  -4   8  -6   54.99    4.70
  -5  -8  -6   15.00    2.60
  -5   8  -6   10.30    2.30
  -5   8  -6   16.30    2.60
  -5   8  -6   15.40    2.70
  -6   8  -6   24.00    3.20
  -6   8  -6   21.70    2.90
  -6   8  -6   22.40    3.00
   7   8   6    6.60    1.50
  -7   8  -6   11.10    2.20
   8  -9  -6    3.30    1.20
   8   9  -6    3.30    1.70
   7  -9  -6    6.90    1.60
   7   9  -6    8.20    1.80
   7   9  -6    8.20    2.30
   7   9  -6   10.30    1.80
   6   9  -6   54.09    5.30
   6   9  -6   62.89    5.20
   5  -9  -6  119.69    8.00
   5   9  -6  103.39    8.00
   5   9  -6  107.19    8.00
   5   9  -6  114.79    8.10
   4  -9  -6   21.90    3.60
   4   9  -6   23.20    3.80
   4   9  -6   22.30    3.90
   3  -9  -6   28.60    4.00
   3   9  -6   26.80    4.00
   3   9  -6   24.10    3.90
   3   9  -6   29.60    4.30
   3   9  -6   19.30    3.80
   2  -9  -6   89.59    7.10
   2   9  -6   88.69    7.20
   2   9  -6   94.99    7.30
   2   9  -6  100.79    7.70
  -2   9   6  102.19    7.00
   1  -9  -6   54.09    5.50
   1   9  -6   57.99    5.40
  -1   9   6   63.59    5.00
   1   9  -6   52.79    5.00
   1   9  -6   61.89    5.70
   1   9  -6   65.49    5.60
   0   9  -6   92.89    6.80
   0   9  -6   74.89    7.00
   0   9  -6   91.59    7.10
   0   9  -6   86.19    6.80
   0   9  -6   82.09    6.40
  -1   9  -6   32.90    4.00
  -1   9  -6   33.30    4.20
  -1   9  -6   32.60    4.00
  -1   9  -6   28.70    3.50
  -1   9  -6   27.00    4.40
  -2   9  -6   31.40    3.70
  -2   9  -6   35.50    3.70
  -2   9  -6   40.20    4.30
  -2   9  -6   42.60    4.10
  -2   9  -6   34.20    4.60
   3  -9   6   16.80    2.60
  -3   9  -6   12.20    2.80
  -3   9  -6   15.90    2.80
  -3   9  -6   18.30    3.20
  -3   9  -6   18.50    3.20
   4  -9   6    9.00    1.90
  -4   9  -6    9.60    1.90
  -4   9  -6    8.80    2.00
  -4   9  -6    9.30    1.70
  -4   9  -6    9.60    2.70
   5  -9   6   27.40    3.90
  -5   9  -6   21.90    2.80
  -5   9  -6   23.30    3.20
  -6   9  -6   16.00    2.30
   7 -10  -6   79.39    4.90
   7  10  -6   65.19    4.90
   6 -10  -6  116.59    7.20
   6  10  -6  103.89    7.90
   6  10  -6  107.49    7.30
   5 -10  -6   96.89    6.70
   5  10  -6   94.49    6.80
   5  10  -6   98.89    6.80
   4 -10  -6  109.99    7.00
  -4 -10   6   84.09    7.50
   4  10  -6  103.49    7.20
   4  10  -6  100.49    7.10
   3 -10  -6   24.50    3.20
   3  10  -6   30.70    5.20
   2  10  -6   77.69    6.20
   2  10  -6   67.19    5.90
   2  10  -6   82.99    6.70
  -1  10   6   25.90    3.50
   1  10  -6   30.70    3.80
   0  10  -6   11.80    3.00
   0  10  -6    9.20    2.10
   0  10   6    9.10    1.70
   1 -10   6    3.10    2.00
   1  10   6    7.30    1.50
  -1  10  -6    5.70    1.90
  -1  10  -6    7.80    1.90
  -1  10  -6    5.10    1.60
   2 -10   6   29.90    3.50
  -2  10  -6   28.10    3.10
  -2  10  -6   25.60    3.60
  -2  10  -6   28.20    3.40
   3 -10   6   17.00    2.70
  -3  10  -6   18.90    2.70
  -3  10  -6   17.30    2.70
  -3  10  -6   20.10    3.00
   4 -10   6    6.10    1.40
  -4  10  -6    8.00    2.10
  -4  10  -6    6.50    1.40
   4  11  -6  102.79    6.50
   4  11  -6   88.29    6.60
   3  11  -6   20.40    2.60
   3  11  -6   13.50    3.10
  -2 -11   6   48.70    4.00
   2  11  -6   55.49    4.20
  -1 -11   6   60.39    5.10
   1  11  -6   54.89    5.90
   1  11  -6   63.49    4.70
   0 -11   6   37.50    3.60
   0  11  -6   43.50    3.60
   0  11  -6   39.70    3.50
   1 -11   6   15.30    2.40
  -1  11  -6   11.90    1.90
   1  11   6    9.50    2.30
   2 -11   6   40.20    3.40
  -2  11  -6   41.70    3.40
  -2  11  -6   45.40    3.40
  12   0  -7    1.40    1.20
  12   0  -7   -1.30    1.80
  12   0  -7   -1.30    1.10
  11   0  -7    0.60    1.40
  11   0  -7   -1.30    1.40
  11   0  -7    0.50    2.20
  10   0  -7    1.90    2.20
  10   0  -7    1.10    1.70
   9   0  -7   -0.80    2.70
  -9   0   7    2.10    3.30
   9   0  -7    1.80    1.70
   9   0  -7   -2.60    4.50
   9   0  -7   -0.20    1.50
   8   0  -7   -0.90    2.10
   8   0  -7    0.30    1.70
   8   0  -7    2.00    1.90
   8   0  -7    3.00    2.20
  -8   0   7   -0.10    1.30
   7   0  -7   -0.80    1.70
   7   0  -7    1.90    2.30
  -7   0   7    0.20    1.20
   7   0  -7   -0.60    1.50
   7   0  -7   -1.90    1.60
   7   0  -7   -0.60    1.60
   6   0  -7   -1.30    1.70
   6   0  -7   -0.80    1.20
   6   0  -7   -0.10    1.80
   6   0  -7    0.30    1.50
  -6   0   7   -0.80    1.20
   6   0  -7   -2.40    2.10
   5   0  -7   -1.50    1.50
   5   0  -7   -1.60    1.20
   5   0  -7   -0.10    1.00
  -5   0   7    2.10    1.90
   5   0  -7    3.60    2.00
   5   0  -7    0.80    1.70
  -4   0   7   -0.30    1.00
   4   0  -7    0.90    1.40
   4   0  -7    1.30    1.30
   4   0  -7   -0.80    1.60
   4   0  -7    1.70    2.10
   3   0  -7   -0.50    1.30
   3   0  -7    2.00    1.60
   3   0  -7   -4.00    2.80
  -3   0   7    1.50    1.00
   2   0  -7   -0.90    1.20
   2   0  -7    1.20    1.50
   2   0  -7    1.80    1.90
   1   0  -7    1.30    1.60
   1   0  -7   -1.50    3.10
   0   0  -7    0.30    1.30
  -1   0  -7   -2.80    2.00
  -1   0  -7    2.90    2.00
  -1   0  -7   -0.30    2.30
  -1   0  -7    1.00    2.80
  -2   0  -7    2.80    1.90
  -2   0  -7   -3.60    2.30
  -2   0  -7   -1.10    1.50
  -2   0  -7   -2.60    1.70
  -2   0  -7    0.40    2.50
  -2   0  -7    3.90    2.30
  -2   0  -7    0.80    1.20
  -3   0  -7    2.00    1.80
  -3   0  -7    0.20    1.30
  -3   0  -7    2.50    2.20
  -3   0  -7   -2.00    2.30
  -3   0  -7    4.60    2.00
  -3   0  -7   -2.40    1.80
  -3   0  -7   -1.10    1.90
  -4   0  -7   -2.00    1.70
  -4   0  -7    0.00    2.00
  -4   0  -7   -2.80    1.30
  -5   0  -7   -0.10    1.90
  -5   0  -7    1.90    2.00
  -5   0  -7   -4.10    5.90
  -5   0  -7    2.00    1.40
  -5   0  -7   -2.60    2.00
  -5   0  -7    1.00    2.30
  -6   0  -7    1.90    1.90
  -6   0  -7    1.20    1.90
  -6   0  -7    2.40    2.20
  -7   0  -7   -1.30    1.60
  -7   0  -7    2.30    1.80
  -7   0  -7    0.60    1.80
  -7   0  -7   -0.70    1.80
   8   0   7    3.20    3.30
  -8   0  -7   -0.20    1.40
  -8   0  -7    1.90    1.80
  -8   0  -7   -1.00    1.50
  -8   0  -7    0.90    1.50
  -9   0  -7   -0.50    1.30
  -9   0  -7   -0.50    1.30
  -9   0  -7   -0.80    1.20
 -10   0  -7   -0.90    0.90
 -10   0  -7   -1.80    0.90
  12  -1  -7   24.20    4.50
  12  -1  -7   23.00    2.70
  12  -1  -7   20.70    2.70
  12   1  -7   27.20    3.00
  12   1  -7   23.50    2.80
  12   1  -7   22.10    2.90
  11  -1  -7   10.60    2.30
  11  -1  -7   12.00    2.20
  11   1  -7    9.40    2.80
  11   1  -7   14.60    3.30
  10  -1  -7   34.40    4.30
  10  -1  -7   34.30    4.00
  10   1  -7   35.60    5.00
  10   1  -7   31.20    4.70
  10   1  -7   35.80    4.20
   9  -1  -7   63.39    6.20
   9  -1  -7   51.29    6.80
   9  -1  -7   64.79    5.80
   9  -1  -7   57.59    7.70
   9   1  -7   66.49    5.80
   9   1  -7   57.29    6.10
   9   1  -7   49.90    5.70
   8  -1  -7   23.10    4.10
   8  -1  -7   35.50    4.40
   8  -1  -7   31.80    5.20
  -8  -1   7   28.20    4.10
   8  -1  -7   28.50    4.50
   8   1  -7   27.50    3.90
   8   1  -7   36.70    4.60
   8   1  -7   30.60    4.30
   8   1  -7   20.70    3.40
  -8   1   7   31.50    3.70
   7  -1  -7   74.39    6.20
   7  -1  -7   89.89    7.50
   7  -1  -7   75.69    7.90
   7  -1  -7   78.99    6.70
   7  -1  -7   86.59    7.00
  -7  -1   7   83.59    6.00
   7   1  -7   74.29    6.40
   7   1  -7   82.39    6.80
   7   1  -7   83.29    7.90
  -7   1   7   79.69    6.20
   7   1  -7   96.59    7.10
   7   1  -7   86.99    7.50
   6  -1  -7   88.89    7.90
  -6  -1   7   82.09    6.50
   6  -1  -7   85.99    7.10
   6  -1  -7  100.29    7.90
   6  -1  -7   96.09    7.40
   6  -1  -7   91.69    6.60
   6   1  -7   93.69    6.70
  -6   1   7   96.79    6.70
   6   1  -7   91.59    7.80
   6   1  -7   90.49    7.20
   6   1  -7   93.69    7.20
   6   1  -7  101.09    8.20
  -5  -1   7   99.79    7.10
   5  -1  -7  114.29    8.60
   5  -1  -7  110.79    7.90
   5  -1  -7   96.19    7.80
   5  -1  -7  110.79    7.20
   5   1  -7  102.09    7.90
   5   1  -7  105.19    8.40
  -5   1   7  112.39    7.30
   5   1  -7  104.59    7.20
   5   1  -7  104.49    8.50
   5   1  -7  115.39    7.80
  -4  -1   7   22.60    2.90
   4  -1  -7   28.30    3.70
   4  -1  -7   30.50    2.80
   4  -1  -7   23.20    3.80
   4   1  -7   22.10    3.60
   4   1  -7   30.90    3.40
  -4   1   7   28.90    3.20
   4   1  -7   25.40    2.80
   4   1  -7   28.90    3.80
  -3  -1   7  149.49    9.00
   3  -1  -7  151.18   10.40
   3  -1  -7  152.88    9.70
  -3   1   7  160.58    9.50
   3   1  -7  125.09   10.20
   3   1  -7  144.19   11.00
   2  -1  -7   53.69    4.30
   2  -1  -7   43.70    5.80
  -2  -1   7   41.90    3.70
   2  -1  -7   42.60    4.40
   2   1  -7   51.49    3.50
   2   1  -7   49.60    5.10
  -2   1   7   55.69    4.10
   2   1  -7   47.80    4.40
   1  -1  -7   43.90    3.90
  -1  -1   7   35.00    4.90
   1  -1  -7   37.40    4.50
   1   1  -7   43.90    3.80
   1   1  -7   42.10    4.00
   1   1  -7   43.30    4.60
   0  -1  -7   73.79    5.10
   0   1  -7   67.39    5.20
   0   1  -7   61.99    5.30
   0   1  -7   67.49    6.00
  -1  -1  -7   38.90    3.60
  -1  -1  -7   30.20    3.40
  -1   1  -7   28.60    4.70
  -1   1  -7   40.30    3.60
  -1   1  -7   30.80    6.00
  -1   1  -7   29.80    3.80
  -1   1  -7   36.30    5.70
  -2  -1  -7    2.10    2.90
  -2  -1  -7    6.00    2.40
  -2   1  -7    2.90    2.00
  -2   1  -7    2.70    1.30
  -2   1  -7    3.00    2.00
  -2   1  -7   -0.90    2.00
  -2   1  -7    6.20    2.20
  -3  -1  -7   -4.30    2.30
  -3  -1  -7   -4.20    2.00
  -3  -1  -7   -1.00    1.70
  -3  -1  -7    1.70    2.00
  -3  -1  -7   -0.10    1.40
  -3   1  -7    1.70    1.30
  -3   1  -7   -3.60    2.40
  -3   1  -7    1.70    1.80
  -3   1  -7    2.10    1.50
  -3   1  -7   -1.60    2.10
  -4  -1  -7   22.90    3.30
  -4  -1  -7   28.40    4.50
  -4  -1  -7   26.70    3.50
  -4  -1  -7   19.50    3.10
  -4  -1  -7   19.10    5.00
  -4   1  -7   24.90    4.30
  -4   1  -7   21.70    4.40
  -4   1  -7   24.50    3.70
  -4   1  -7   27.90    4.20
  -4   1  -7   27.30    3.10
  -5  -1  -7   21.20    3.10
  -5  -1  -7   13.20    3.60
  -5  -1  -7   22.80    4.00
  -5  -1  -7   30.10    4.60
  -5   1  -7   18.40    3.00
  -5   1  -7   29.60    4.70
  -5   1  -7   20.70    3.30
  -5   1  -7   23.30    3.70
  -5   1  -7   14.70    2.80
  -5   1  -7   22.00    3.10
  -6  -1  -7  133.79   10.00
  -6  -1  -7  136.29    9.90
  -6  -1  -7  129.89    9.40
  -6  -1  -7  128.59    9.30
  -6   1  -7  123.29    9.30
  -6   1  -7  127.89    9.70
  -6   1  -7  137.69    9.90
  -6   1  -7  124.69    9.40
  -7  -1  -7   49.60    5.10
  -7  -1  -7   54.99    5.60
  -7  -1  -7   50.29    5.10
  -7  -1  -7   60.09    5.30
  -7   1  -7   54.09    5.20
  -7   1  -7   54.29    5.40
  -7   1  -7   59.39    5.50
  -7   1  -7   50.39    5.10
  -8  -1  -7   45.40    4.50
   8  -1   7   44.00    4.80
  -8  -1  -7   46.70    4.70
  -8  -1  -7   52.79    4.80
  -8   1  -7   43.20    4.60
  -8   1  -7   52.69    4.50
  -8   1  -7   50.79    4.80
  -8   1  -7   49.80    4.60
  -9  -1  -7   41.10    3.80
  -9  -1  -7   35.10    3.50
  -9  -1  -7   41.10    3.80
  -9   1  -7   39.40    3.60
  -9   1  -7   45.40    3.80
  -9   1  -7   43.50    3.80
  12  -2  -7   13.30    2.20
  12   2  -7   15.90    2.40
  12   2  -7   15.30    2.50
  11  -2  -7   26.50    3.20
  11  -2  -7   25.50    3.30
  11   2  -7   18.00    3.10
  11   2  -7   28.00    3.30
  11   2  -7   16.90    3.90
  10  -2  -7   13.90    2.80
  10  -2  -7   12.00    2.20
  10  -2  -7   20.30    3.80
  10  -2  -7   15.30    2.50
  10   2  -7   18.40    3.20
  10   2  -7   21.60    4.00
   9  -2  -7   35.60    4.10
   9  -2  -7   28.90    5.10
   9  -2  -7   31.20    4.50
   9  -2  -7   32.80    4.30
   9   2  -7   39.70    4.30
  -9   2   7   38.60    4.40
   9   2  -7   38.80    5.40
   9   2  -7   31.30    3.80
   9   2  -7   33.00    4.60
   8  -2  -7   17.50    3.40
   8  -2  -7   11.60    2.40
   8  -2  -7   15.10    2.90
   8  -2  -7   18.00    2.90
   8  -2  -7   14.80    3.00
  -8   2   7   13.70    2.30
   8   2  -7   16.80    3.20
   8   2  -7   16.10    3.60
   8   2  -7   12.80    3.30
   8   2  -7   12.80    2.60
   7  -2  -7   10.00    2.40
   7  -2  -7   12.30    4.20
  -7  -2   7   11.90    2.50
   7  -2  -7   14.30    2.90
   7  -2  -7   13.30    2.80
   7   2  -7   13.20    2.50
   7   2  -7   11.90    2.90
   7   2  -7   10.50    3.00
   7   2  -7   11.50    2.50
   6  -2  -7  161.68   11.20
  -6  -2   7  152.48   10.30
   6  -2  -7  162.78   10.50
   6   2  -7  167.88   11.10
   6   2  -7  184.08   13.70
  -6   2   7  168.78   10.60
   6   2  -7  164.18   10.70
   6   2  -7  151.18   10.90
  -5  -2   7   63.19    4.90
   5  -2  -7   60.99    5.60
   5  -2  -7   65.39    4.80
   5  -2  -7   51.09    5.40
   5  -2  -7   65.89    6.10
   5   2  -7   54.59    5.50
   5   2  -7   62.69    5.40
   5   2  -7   66.89    5.10
   5   2  -7   60.89    6.10
   5   2  -7   65.39    6.20
  -5   2   7   65.99    5.00
   4  -2  -7   95.39    6.20
  -4  -2   7   82.79    6.40
   4  -2  -7   81.69    7.50
   4   2  -7   96.79    7.10
   4   2  -7   80.49    7.40
   4   2  -7   98.29    6.80
   4   2  -7   83.99    7.50
   4   2  -7   98.39    6.40
  -4   2   7  102.29    6.60
   3  -2  -7  452.55   25.20
   3  -2  -7  429.46   26.60
   3  -2  -7  426.56   25.70
   3  -2  -7  409.06   25.90
   3   2  -7  456.55   26.80
   3   2  -7  406.06   26.40
   3   2  -7  455.85   25.30
   3   2  -7  448.86   26.00
   3   2  -7  454.75   25.90
   2  -2  -7   67.39    5.80
   2  -2  -7   64.39    5.50
   2   2  -7   68.19    6.30
   2   2  -7   73.99    5.60
  -2   2   7   76.99    5.50
   2   2  -7   74.39    4.90
   2   2  -7   75.49    6.00
   1  -2  -7   10.90    2.10
   1  -2  -7   13.50    2.20
   1   2  -7   12.90    2.20
   1   2  -7   17.20    3.10
   0   2  -7    4.70    1.50
   0   2  -7    6.00    2.40
   0   2  -7    4.50    2.00
   0   2  -7    2.80    1.90
   0   2  -7    4.00    1.00
  -1  -2  -7  143.99   10.80
  -1  -2  -7  172.88   10.20
  -1  -2  -7  151.88   10.10
  -1  -2  -7  140.09   11.20
  -1   2  -7  169.58   10.10
  -1   2  -7  154.28   13.60
  -1   2  -7  146.59   10.50
  -1   2  -7  149.88    9.90
  -1   2  -7  168.68   10.60
  -1   2  -7  174.88   10.90
  -1   2  -7  142.49   10.80
  -2  -2  -7   90.99    7.10
  -2  -2  -7   93.49    8.60
  -2  -2  -7   87.99    7.60
  -2  -2  -7   93.39    7.70
  -2   2  -7  103.39    6.80
  -2   2  -7  104.89    7.60
  -2   2  -7  107.59    7.70
  -2   2  -7   89.59    7.40
  -2   2  -7  108.59    7.90
  -2   2  -7  101.29    8.10
  -3  -2  -7    5.70    2.10
  -3  -2  -7    6.50    2.50
  -3  -2  -7    5.80    2.50
  -3   2  -7    8.90    1.80
  -3   2  -7    5.10    2.00
  -3   2  -7    8.30    2.50
  -3   2  -7    9.60    2.30
  -3   2  -7    5.80    2.10
  -3   2  -7    9.50    2.60
  -4  -2  -7   49.50    5.50
  -4  -2  -7   47.20    6.70
  -4  -2  -7   50.09    5.40
  -4  -2  -7   46.50    5.40
  -4   2  -7   37.70    4.50
  -4   2  -7   41.00    5.20
  -4   2  -7   40.90    5.00
  -4   2  -7   47.80    4.90
  -4   2  -7   47.30    5.60
  -4   2  -7   47.70    4.30
  -5  -2  -7   27.60    4.60
  -5  -2  -7   17.60    3.10
  -5  -2  -7   15.10    2.90
  -5  -2  -7   18.30    3.20
  -5   2  -7   15.40    2.70
  -5   2  -7   17.80    3.00
  -5   2  -7   22.40    3.70
  -5   2  -7   20.50    3.30
  -5   2  -7   20.70    3.60
  -5   2  -7   20.40    3.00
  -6  -2  -7   10.80    4.80
  -6  -2  -7    6.60    3.80
  -6  -2  -7    9.60    2.60
  -6   2  -7    7.00    2.00
  -6   2  -7    4.90    3.80
  -6   2  -7    2.20    2.80
  -7  -2  -7   20.70    3.20
  -7  -2  -7   20.00    3.00
  -7  -2  -7   27.80    3.90
  -7   2  -7   28.60    3.90
  -7   2  -7   27.90    4.10
  -7   2  -7   24.20    4.20
  -7   2  -7   24.00    3.80
  -8  -2  -7   35.00    4.00
  -8  -2  -7   27.00    3.60
  -8  -2  -7   40.90    4.10
  -8   2  -7   35.80    3.80
  -8   2  -7   30.00    3.80
  -8   2  -7   35.60    3.60
  -8   2  -7   38.20    4.10
  -9  -2  -7   18.80    2.60
   9  -2   7   18.70    3.80
  -9  -2  -7   22.30    2.90
  -9  -2  -7   23.90    2.90
  -9   2  -7   18.50    2.80
  -9   2  -7   21.40    2.70
  -9   2  -7   22.40    2.70
  12  -3  -7    3.30    1.10
  12   3  -7    3.60    1.30
  12   3  -7    1.30    1.50
  11  -3  -7   20.90    3.50
  11  -3  -7   27.90    3.30
  11   3  -7   27.90    4.40
  11   3  -7   25.50    3.60
  10  -3  -7   31.10    3.70
  10  -3  -7   36.90    4.30
  10  -3  -7   27.10    3.80
  10   3  -7   31.60    4.00
  10   3  -7   37.20    4.00
  10   3  -7   39.40    4.60
   9  -3  -7   39.80    4.70
   9  -3  -7   49.50    5.20
   9  -3  -7   45.90    4.80
   9   3  -7   37.30    4.90
   9   3  -7   46.00    4.70
   9   3  -7   51.99    5.60
   8  -3  -7   20.00    3.70
   8  -3  -7   23.50    3.50
   8  -3  -7   24.80    4.00
   8   3  -7   20.10    3.30
  -8   3   7   15.80    2.70
   8   3  -7   23.60    4.10
   8   3  -7   25.10    3.80
   8   3  -7   18.60    3.60
   8   3  -7   27.30    4.60
   7  -3  -7   79.19    7.40
   7  -3  -7   73.69    6.30
   7  -3  -7   80.39    6.90
   7  -3  -7   75.39    6.70
   7   3  -7   81.99    6.70
   7   3  -7   75.19    8.30
  -7   3   7   86.59    6.30
   7   3  -7   79.69    7.50
   7   3  -7   78.89    6.20
   7   3  -7   84.09    6.90
   7   3  -7   84.99    7.40
   6  -3  -7   82.29    7.40
   6  -3  -7   75.79    6.00
   6  -3  -7   70.49    6.60
   6   3  -7   74.79    6.40
   6   3  -7   82.09    6.50
   6   3  -7   79.89    7.20
  -6   3   7   76.19    6.10
   6   3  -7   85.19    7.40
   6   3  -7   80.29    8.20
   5  -3  -7   42.80    5.50
   5  -3  -7   55.99    5.20
   5  -3  -7   46.20    4.20
   5  -3  -7   49.50    5.00
   5   3  -7   48.40    4.90
   5   3  -7   41.30    6.50
  -5   3   7   57.99    4.50
   5   3  -7   55.59    4.60
   5   3  -7   50.89    4.80
   5   3  -7   37.80    5.40
   5   3  -7   46.90    5.50
   4  -3  -7  144.89   11.00
   4  -3  -7  153.48   10.50
   4  -3  -7  152.58    9.60
   4   3  -7  154.48    9.90
   4   3  -7  138.19   10.90
   4   3  -7  161.28   11.40
   4   3  -7  155.48   10.40
   4   3  -7  173.78   15.50
   4   3  -7  147.49   10.20
   4   3  -7  150.88   11.00
  -4   3   7  166.38   10.10
   3  -3  -7  262.37   18.10
   3  -3  -7  244.58   16.10
   3  -3  -7  267.07   15.40
   3  -3  -7  252.27   15.90
   3   3  -7  270.07   16.10
   3   3  -7  259.57   16.40
   3   3  -7  246.98   16.80
   3   3  -7  268.27   16.00
   3   3  -7  253.07   16.90
   3   3  -7  268.87   15.50
   2  -3  -7  115.69    7.00
   2   3  -7  111.59    7.90
   2   3  -7  123.99    8.90
   2   3  -7  113.39    7.90
   2   3  -7  112.69    9.90
   2   3  -7  115.09    7.30
   2   3  -7   98.09    8.40
   1   3  -7   78.19    6.60
   1   3  -7   57.19    7.10
   1   3  -7   76.39    5.60
   1   3  -7   75.69    5.60
   1   3  -7   70.09    6.30
   1   3  -7   72.49    4.90
   0  -3  -7   56.09    5.70
   0   3  -7   71.09    6.10
   0   3  -7   67.79    5.10
   0   3  -7   72.49    5.20
   0   3  -7   54.39    5.70
   0   3  -7   60.29    7.40
   0   3  -7   64.79    5.90
  -1  -3  -7   93.59   10.90
  -1  -3  -7   78.09    7.10
  -1  -3  -7   96.29    7.00
  -1   3  -7  105.69    7.50
  -1   3  -7   99.39    7.70
  -1   3  -7   98.29    6.80
  -1   3  -7   99.29    7.50
  -1   3  -7   96.89    7.50
  -2  -3  -7  166.78   10.90
  -2  -3  -7  165.78   11.20
  -2  -3  -7  160.98   11.10
  -2  -3  -7  161.18   11.20
  -2   3  -7  179.98   11.40
  -2   3  -7  160.98   11.10
  -2   3  -7  160.58   11.30
  -2   3  -7  146.99   10.20
  -2   3  -7  159.98   11.20
  -2   3  -7  158.68   11.70
  -2   3  -7  174.08   10.50
  -3  -3  -7  289.57   18.10
  -3  -3  -7  264.67   19.60
  -3  -3  -7  277.97   17.70
  -3   3  -7  303.97   18.60
  -3   3  -7  272.27   18.00
  -3   3  -7  285.97   17.10
  -3   3  -7  270.17   17.80
  -3   3  -7  291.27   17.80
  -3   3  -7  292.37   17.90
  -4  -3  -7   97.69    8.30
  -4  -3  -7  103.19    8.00
  -4  -3  -7   94.49    7.80
  -4  -3  -7  101.99    8.10
  -4   3  -7   99.69    7.90
  -4   3  -7   99.39    7.20
  -4   3  -7   97.59    8.50
  -4   3  -7  101.69    7.70
  -4   3  -7  105.89    7.90
  -4   3  -7  100.79    8.30
  -5  -3  -7   17.80    3.80
  -5  -3  -7   12.40    2.90
  -5  -3  -7   25.60    4.40
  -5  -3  -7   16.70    3.00
  -5   3  -7   15.90    2.70
  -5   3  -7   23.60    3.70
  -5   3  -7   16.30    2.40
  -5   3  -7   22.70    3.50
  -5   3  -7   17.70    3.00
  -6  -3  -7  124.39    9.10
  -6  -3  -7  113.89    8.50
  -6  -3  -7  117.59    8.80
  -6   3  -7  115.19    8.60
  -6   3  -7  118.49    8.80
  -6   3  -7  116.49    9.10
  -6   3  -7  117.39    8.50
  -7  -3  -7   26.20    3.60
  -7  -3  -7   27.10    3.90
  -7  -3  -7   19.50    3.10
  -7   3  -7   24.30    4.20
  -7   3  -7   25.30    3.50
  -7   3  -7   22.50    3.80
  -7   3  -7   29.20    3.80
  -8  -3  -7   67.49    6.30
  -8  -3  -7   60.19    7.30
  -8  -3  -7   70.39    7.70
  -8   3  -7   58.79    7.20
  -8   3  -7   62.29    6.40
  -8   3  -7   66.89    5.80
  -8   3  -7   53.99    6.50
   9  -3   7   59.39    5.70
  -9  -3  -7   66.89    4.80
  -9  -3  -7   68.79    4.70
  -9   3  -7   60.59    4.60
  -9   3  -7   65.29    4.70
  -9   3  -7   58.59    4.50
  12  -4  -7    4.80    1.10
  11  -4  -7   43.40    4.40
  11   4  -7   58.79    4.30
  11   4  -7   55.59    4.80
  10  -4  -7   51.69    4.90
  10  -4  -7   46.30    5.10
  10  -4  -7   43.00    4.40
  10   4  -7   52.59    4.50
  10   4  -7   43.70    4.80
   9  -4  -7   89.89    7.30
   9  -4  -7   95.79    8.00
   9  -4  -7   96.19    7.50
   9   4  -7  103.99    9.90
   9   4  -7  100.09    7.90
   9   4  -7  115.79    8.60
   8  -4  -7  108.49   10.30
   8  -4  -7  104.69   10.80
   8  -4  -7  145.39   11.00
   8  -4  -7  133.99    9.00
   8   4  -7  136.59    9.10
   8   4  -7  137.59    8.30
   8   4  -7  108.39    9.40
   8   4  -7  109.09   13.30
   8   4  -7  109.79    9.00
   7  -4  -7  321.87   20.10
   7  -4  -7  303.37   18.90
   7  -4  -7  270.97   18.60
   7  -4  -7  309.87   18.80
   7   4  -7  290.27   19.70
   7   4  -7  286.67   18.80
   7   4  -7  312.77   18.90
  -7   4   7  308.97   18.60
   7   4  -7  324.97   20.00
   7   4  -7  296.07   18.30
   7   4  -7  309.67   18.90
   6  -4  -7   57.69    5.50
   6  -4  -7   64.09    6.60
   6  -4  -7   68.39    6.20
   6  -4  -7   58.99    6.00
   6   4  -7   53.29    6.50
   6   4  -7   58.09    6.70
   6   4  -7   65.49    6.60
   6   4  -7   72.69    5.60
  -6   4   7   74.49    5.70
   6   4  -7   70.29    6.80
   6   4  -7   68.29    5.90
   5  -4  -7  228.78   14.00
   5  -4  -7  234.68   17.50
   5  -4  -7  229.88   14.80
  -5   4   7  246.68   14.40
   5   4  -7  220.78   15.50
   5   4  -7  229.98   14.40
   5   4  -7  228.68   14.50
   5   4  -7  214.38   15.30
   5   4  -7  208.98   14.10
   4  -4  -7  366.16   22.70
   4  -4  -7  362.76   21.30
   4  -4  -7  360.06   22.50
   4   4  -7  369.46   21.80
   4   4  -7  384.86   22.40
  -4   4   7  383.76   21.80
   4   4  -7  341.07   21.40
   4   4  -7  324.27   22.80
   4   4  -7  371.56   23.00
   4   4  -7  350.86   21.80
   3  -4  -7  376.06   21.50
   3  -4  -7  332.27   22.60
   3  -4  -7  355.96   22.40
   3   4  -7  363.86   21.70
   3   4  -7  340.47   22.80
  -3   4   7  395.36   22.20
   3   4  -7  382.56   23.30
   3   4  -7  394.16   22.20
   3   4  -7  352.06   22.60
   3   4  -7  375.56   22.60
   3   4  -7  382.06   22.20
   2  -4  -7  181.68   11.40
   2  -4  -7  167.48   12.20
   2   4  -7  199.58   13.30
   2   4  -7  202.88   12.20
   2   4  -7  192.58   11.60
   2   4  -7  201.98   12.70
   2   4  -7  189.08   12.10
   2   4  -7  180.68   12.80
   1  -4  -7   72.79    4.90
   1   4  -7   63.69    6.20
   1   4  -7   73.39    5.60
   1   4  -7   64.49    6.30
   1   4  -7   66.29    6.20
   1   4  -7   76.29    5.70
   0  -4  -7   27.40    4.80
   0  -4  -7   35.20    3.00
   0   4  -7   34.70    4.80
   0   4  -7   40.30    3.80
   0   4  -7   33.10    4.40
   0   4  -7   32.30    5.00
   0   4  -7   43.80    4.80
  -1  -4  -7   44.70    3.40
  -1   4  -7   40.80    6.00
  -1   4  -7   37.60    4.90
  -1   4  -7   43.00    4.00
  -1   4  -7   44.40    5.30
  -1   4  -7   40.80    4.10
  -1   4  -7   42.30    4.80
  -1   4  -7   37.90    4.70
  -2  -4  -7   92.99    8.20
  -2  -4  -7  117.29    7.10
  -2  -4  -7  108.69    8.30
  -2   4  -7  106.89    8.40
  -2   4  -7  105.19    7.60
  -2   4  -7   97.89    8.60
  -2   4  -7  112.19    8.30
  -2   4  -7  123.49    8.80
  -2   4  -7  127.49   11.50
  -2   4  -7  111.29    8.40
  -3  -4  -7  110.49    9.60
  -3  -4  -7  106.59    8.10
  -3  -4  -7  105.69    8.40
  -3  -4  -7   91.09    8.10
  -3   4  -7   99.39    8.20
  -3   4  -7  107.19    9.00
  -3   4  -7  100.39    7.20
  -3   4  -7  105.69    7.90
  -3   4  -7  111.69    8.30
  -3   4  -7  114.79    8.30
  -3   4  -7  117.49    8.70
  -4  -4  -7  114.99    8.90
  -4  -4  -7  113.79    8.80
  -4  -4  -7  124.79    9.40
  -4   4  -7  125.29    8.90
  -4   4  -7  120.69    9.00
  -4   4  -7  120.59    8.20
  -4   4  -7  120.89    9.70
  -4   4  -7  110.89    9.20
  -4   4  -7  125.59    9.00
  -5  -4  -7   10.80    3.30
  -5   4  -7    6.80    3.60
  -5   4  -7   12.10    3.20
  -5   4  -7   10.00    2.00
  -5   4  -7   14.20    3.30
  -5   4  -7   12.20    3.10
  -5   4  -7   14.60    3.00
  -6  -4  -7   11.20    2.60
  -6  -4  -7    9.60    2.30
  -6  -4  -7   14.70    2.80
  -6   4  -7   11.00    2.40
  -6   4  -7   11.70    2.60
  -6   4  -7   14.80    2.70
  -6   4  -7   15.90    3.10
  -6   4  -7   11.50    2.40
  -7  -4  -7   34.30    4.10
  -7  -4  -7   40.10    4.30
  -7  -4  -7   33.50    3.80
  -7   4  -7   27.60    3.70
  -7   4  -7   28.70    4.20
  -7   4  -7   34.80    4.00
  -7   4  -7   32.60    3.80
  -8  -4  -7   22.90    3.30
  -8  -4  -7   27.20    3.30
  -8   4  -7   28.20    3.50
  -8   4  -7   30.70    3.30
  -8   4  -7   31.40    3.20
  -8   4  -7   26.20    2.90
  -9  -4  -7    2.70    1.10
  -9   4  -7    3.80    1.10
  11  -5  -7   24.70    2.70
  11   5  -7   28.30    3.20
  10  -5  -7   70.39    5.30
  10  -5  -7   70.09    5.90
  10   5  -7   75.99    5.50
   9  -5  -7  122.59    8.50
   9  -5  -7  120.19    9.00
   9   5  -7  140.19    9.50
   9   5  -7  115.79    8.70
   9   5  -7  126.79    8.50
   9   5  -7  103.89    9.20
   8  -5  -7  173.58   12.40
   8  -5  -7  166.18   11.60
   8   5  -7  155.78   11.50
   8   5  -7  191.08   11.80
   8   5  -7  183.18   12.20
   8   5  -7  189.68   12.80
   8   5  -7  169.18   12.10
   7  -5  -7  111.09   10.70
   7  -5  -7  114.99    9.10
   7   5  -7  112.69    8.60
   7   5  -7  132.49    9.60
   7   5  -7  123.69    9.70
  -7   5   7  109.19    9.90
   6  -5  -7    2.20    1.80
   6   5  -7    6.70    3.30
   6   5  -7    0.60    2.40
   6   5  -7    1.10    2.10
   6   5  -7    1.90    1.50
   6   5  -7    2.40    1.90
  -6   5   7    3.70    1.80
   6   5  -7    3.10    3.00
   5  -5  -7  115.69    7.90
   5  -5  -7  118.99    9.10
   5  -5  -7  119.09    8.80
  -5   5   7  124.69    8.20
   5   5  -7  122.79    8.10
   5   5  -7  105.19    8.30
   5   5  -7  108.69    9.10
   5   5  -7  104.19    8.90
   5   5  -7  107.89    9.40
   5   5  -7  106.99    8.30
   5   5  -7  102.49    9.10
   4  -5  -7  118.29    8.90
   4  -5  -7  109.69    8.30
   4   5  -7  116.39    8.20
  -4   5   7  132.09    8.70
   4   5  -7  115.99    8.30
   4   5  -7  118.29    9.40
   4   5  -7   98.09    9.10
   4   5  -7  120.99    8.60
   4   5  -7  109.99    9.50
   4   5  -7  120.09    9.20
   3  -5  -7  303.07   19.10
   3  -5  -7  287.57   18.00
   3   5  -7  330.57   19.30
   3   5  -7  288.07   18.20
   3   5  -7  299.77   19.60
   3   5  -7  299.07   18.50
   3   5  -7  329.97   18.60
   3   5  -7  278.67   19.20
  -3   5   7  312.17   18.60
   2  -5  -7  166.98   10.60
   2  -5  -7  167.38   12.00
   2   5  -7  164.38   13.10
   2   5  -7  182.08   11.30
   2   5  -7  170.48   11.30
  -2   5   7  178.18   11.40
   2   5  -7  174.08   12.40
   1  -5  -7   62.59    6.30
   1  -5  -7   81.59    7.30
   1  -5  -7   75.69    5.40
   1   5  -7   81.09    6.20
   1   5  -7   75.49    7.50
   1   5  -7   79.89    7.40
   1   5  -7   82.39    6.10
   1   5  -7   74.89    8.40
   1   5  -7   62.09    8.00
   0  -5  -7   81.39    5.60
   0  -5  -7   67.99    6.50
   0   5  -7   81.19    6.90
   0   5  -7   75.19    5.90
   0   5  -7   78.29    7.70
   0   5  -7   88.19    6.20
   0   5  -7   74.59    6.90
   0   5  -7   78.99    7.10
  -1  -5  -7  140.99    9.00
  -1  -5  -7  132.09    9.60
  -1   5  -7  148.69   10.50
  -1   5  -7  125.69   10.80
  -1   5  -7  135.19   10.10
  -1   5  -7  154.78   10.40
  -1   5  -7  143.69    9.30
  -1   5  -7  143.39   10.20
  -1   5  -7  145.69    9.50
  -2  -5  -7  188.58   11.90
  -2  -5  -7  185.58   12.80
  -2   5  -7  183.38   13.00
  -2   5  -7  214.18   13.30
  -2   5  -7  193.28   13.90
  -2   5  -7  197.48   12.30
  -2   5  -7  188.18   12.90
  -2   5  -7  197.88   12.20
  -2   5  -7  199.58   13.40
  -3  -5  -7  747.83   41.70
  -3  -5  -7  742.63   42.70
  -3  -5  -7  673.63   42.10
  -3  -5  -7  702.93   42.70
  -3   5  -7  743.33   42.80
  -3   5  -7  765.72   43.50
  -3   5  -7  728.03   42.90
  -3   5  -7  677.73   41.70
  -3   5  -7  749.82   42.60
  -3   5  -7  740.53   42.00
  -3   5  -7  747.53   42.90
  -4  -5  -7   89.79    8.50
  -4  -5  -7   77.59    9.10
  -4  -5  -7   90.79    7.70
  -4  -5  -7   96.19    7.80
  -4   5  -7   92.09    7.40
  -4   5  -7   92.79    6.80
  -4   5  -7   91.29    7.40
  -4   5  -7   91.29    8.20
  -4   5  -7  100.19    7.60
  -4   5  -7   95.09    7.90
  -5  -5  -7   49.90    5.40
  -5  -5  -7   54.29    5.70
  -5   5  -7   59.09    5.10
  -5   5  -7   57.19    5.20
  -5   5  -7   47.60    4.50
  -5   5  -7   47.60    5.90
  -5   5  -7   49.30    5.00
  -5   5  -7   48.80    5.40
  -6  -5  -7   26.20    3.90
  -6  -5  -7   23.20    3.90
  -6   5  -7   22.10    3.40
  -6   5  -7   26.00    3.60
  -6   5  -7   22.60    3.70
  -6   5  -7   29.60    3.50
  -6   5  -7   18.00    3.20
  -7  -5  -7   10.80    3.20
  -7  -5  -7   11.50    2.20
  -7   5  -7   13.60    2.20
  -7   5  -7    4.30    3.30
  -7   5  -7   10.20    2.60
   8  -5   7   17.10    3.00
  -8  -5  -7   24.10    2.80
  -8   5  -7   22.20    2.60
  -8   5  -7   20.90    2.90
  -8   5  -7   24.30    2.90
  -8   5  -7   24.60    2.70
  11  -6  -7    5.40    1.50
  10  -6  -7   35.00    3.40
  10  -6  -7   30.60    3.30
  10   6  -7   42.00    3.90
   9  -6  -7   88.19    7.40
   9  -6  -7  102.99    7.30
   9   6  -7   97.19    6.70
   9   6  -7   97.99    6.90
   8  -6  -7  201.08   12.20
   8  -6  -7  176.88   11.60
   8   6  -7  159.58   11.30
   8   6  -7  172.58   11.40
   7  -6  -7   83.89    7.30
   7  -6  -7   85.89    7.10
   7   6  -7   87.39    7.00
   7   6  -7   82.49    7.00
   7   6  -7   96.49    7.90
   7   6  -7   92.99    7.60
   7   6  -7   91.29    6.20
   7   6  -7   79.49    7.50
   6  -6  -7   49.50    5.50
   6  -6  -7   51.39    5.80
   6   6  -7   51.09    6.70
   6   6  -7   43.10    5.10
   6   6  -7   42.00    4.40
   6   6  -7   50.29    5.10
  -6   6   7   58.79    6.00
   5  -6  -7  263.07   18.40
   5  -6  -7  282.67   18.50
   5  -6  -7  282.47   17.90
   5   6  -7  328.17   19.20
   5   6  -7  289.87   18.60
   5   6  -7  264.67   18.70
   5   6  -7  304.77   18.60
   5   6  -7  299.87   19.00
  -5   6   7  290.97   18.00
   5   6  -7  311.57   17.80
   4  -6  -7  142.29   10.00
   4  -6  -7  157.98   11.10
   4   6  -7  146.49   11.20
   4   6  -7  158.38   10.50
   4   6  -7  167.68   10.30
   4   6  -7  162.88   11.20
   4   6  -7  160.18   11.40
  -4   6   7  149.29   10.40
   4   6  -7  137.09   11.00
   3  -6  -7  110.69    8.60
   3  -6  -7   98.69    7.40
   3   6  -7  115.19    9.10
   3   6  -7  108.09    8.60
  -3   6   7  108.39    7.90
   3   6  -7   95.99    8.50
   3   6  -7  106.29    7.90
   3   6  -7  119.69    7.90
   3   6  -7  114.09    8.70
   2  -6  -7  119.79    8.90
   2  -6  -7  135.99   10.10
   2   6  -7  147.49   10.40
   2   6  -7  142.89   10.20
   2   6  -7  136.69   10.20
  -2   6   7  136.19    9.70
   2   6  -7  144.19    9.60
   2   6  -7  151.68    9.50
   2   6  -7  134.59   10.40
   1  -6  -7   76.39    5.60
   1  -6  -7   63.49    6.50
   1   6  -7   82.79    6.00
   1   6  -7   85.39    6.80
   1   6  -7   78.89    6.80
   1   6  -7   80.69    6.90
   1   6  -7   67.89    7.00
   1   6  -7   74.69    6.00
   1   6  -7   58.29    8.00
   0  -6  -7   79.09    6.00
   0  -6  -7   72.59    6.60
   0   6  -7   70.39    8.10
   0   6  -7   85.09    6.40
   0   6  -7   89.69    6.30
   0   6  -7   84.29    7.10
   0   6  -7   87.79    7.20
   0   6  -7   80.49    7.10
   0   6  -7   89.69    7.40
  -1  -6  -7  115.59    8.50
  -1  -6  -7  118.39    9.10
  -1   6  -7  130.89    8.80
  -1   6  -7  143.29    9.80
  -1   6  -7  133.19   10.30
  -1   6  -7  129.49    9.50
  -1   6  -7  135.59    8.80
  -1   6  -7  131.69    9.80
  -1   6  -7  128.89    9.50
  -2  -6  -7  166.68   10.80
  -2  -6  -7  151.88   11.30
  -2   6  -7  169.28   11.60
  -2   6  -7  166.58   11.90
  -2   6  -7  179.18   11.90
  -2   6  -7  164.38   10.90
  -2   6  -7  165.18   10.80
  -2   6  -7  167.68   11.60
  -2   6  -7  188.58   12.70
  -3  -6  -7  160.28   13.00
  -3   6  -7  148.69   10.90
  -3   6  -7  167.98   11.70
  -3   6  -7  147.39   11.70
  -3   6  -7  146.39   10.10
  -3   6  -7  158.38   11.40
  -3   6  -7  154.28   13.70
  -4  -6  -7   64.29    6.20
  -4   6  -7   69.49    5.80
  -4   6  -7   69.49    5.30
  -4   6  -7   63.49    5.90
  -4   6  -7   67.59    5.80
  -4   6  -7   62.39    6.20
  -4   6  -7   58.19    6.60
  -5  -6  -7   34.70    4.40
   5  -6   7   33.10    4.90
  -5   6  -7   29.40    3.40
  -5   6  -7   30.70    3.80
  -5   6  -7   29.60    4.60
  -5   6  -7   35.90    4.00
  -5   6  -7   30.00    4.10
  -6  -6  -7   23.50    3.60
  -6   6  -7   18.60    3.10
  -6   6  -7   23.00    3.20
  -6   6  -7   21.30    3.30
  -6   6  -7   22.60    3.80
  -7  -6  -7   24.80    3.10
  -7   6  -7   17.10    2.70
  -7   6  -7   18.50    3.10
  -7   6  -7   19.90    2.70
  -7   6  -7   18.40    2.60
  -8  -6  -7   11.80    2.00
  -8   6  -7   15.50    2.00
  -8   6  -7   12.40    2.20
  10  -7  -7   22.00    2.30
   9  -7  -7   77.19    5.50
   8  -7  -7   86.99    6.70
   8  -7  -7   99.09    6.90
   8   7  -7   86.39    6.40
   8   7  -7   78.09    6.70
   8   7  -7   98.29    8.10
   7  -7  -7   30.40    4.40
   7  -7  -7   37.50    4.10
   7   7  -7   40.10    4.20
   7   7  -7   30.50    4.20
   7   7  -7   34.90    4.40
   6  -7  -7  133.49    9.50
   6   7  -7  139.79    9.60
   6   7  -7  133.89    9.50
   6   7  -7  111.79    9.10
   6   7  -7  134.89    9.80
   6   7  -7  137.79    8.60
   5  -7  -7  298.07   18.40
   5   7  -7  289.47   18.20
   5   7  -7  286.77   18.60
   5   7  -7  290.47   17.40
   5   7  -7  306.77   18.40
   5   7  -7  297.27   18.50
   5   7  -7  267.47   17.60
   4  -7  -7   37.00    5.00
   4   7  -7   43.10    5.70
   4   7  -7   35.60    4.50
   4   7  -7   36.30    4.20
  -4   7   7   34.90    5.90
   3  -7  -7  118.29    8.90
   3  -7  -7  106.29    8.10
   3   7  -7  137.89    9.60
  -3   7   7  115.69    8.60
   3   7  -7  104.29    8.70
   3   7  -7  122.29    9.00
   3   7  -7  120.49    8.30
   3   7  -7  124.69    9.10
   2  -7  -7  144.99   11.10
   2   7  -7  164.68   11.50
   2   7  -7  146.29   10.60
   2   7  -7  171.68   11.70
   2   7  -7  169.98   11.30
   2   7  -7  163.88   11.30
   2   7  -7  175.38   10.70
  -2   7   7  150.58   11.00
   1  -7  -7  100.39    7.70
   1   7  -7  129.39    8.20
   1   7  -7  121.79    9.10
   1   7  -7  104.79    9.40
   1   7  -7  119.29    8.70
   1   7  -7  109.29    8.30
   1   7  -7  113.69    8.80
   1   7  -7  117.19    8.90
  -1   7   7  110.79    8.70
   0  -7  -7  193.68   13.70
   0   7  -7  232.98   14.90
   0   7  -7  231.88   14.70
   0   7  -7  221.88   14.70
   0   7  -7  229.48   14.00
   0   7  -7  223.78   14.60
   0   7  -7  221.08   13.80
   0   7  -7  226.58   15.20
  -1  -7  -7  132.79   13.30
  -1   7  -7  170.48   12.40
  -1   7  -7  182.58   11.30
  -1   7  -7  161.58   10.70
  -1   7  -7  172.58   12.30
  -2   7  -7  140.69   10.20
  -2   7  -7  138.89   10.70
  -2   7  -7  146.19   10.00
  -2   7  -7  134.09    9.70
  -2   7  -7  135.49    9.10
  -2   7  -7  135.09    9.70
  -3  -7  -7  321.77   20.60
  -3   7  -7  338.97   20.80
  -3   7  -7  337.27   20.90
  -3   7  -7  336.47   20.50
  -3   7  -7  330.97   21.10
  -3   7  -7  348.87   20.90
  -3   7  -7  347.57   21.40
  -4  -7  -7  149.99   10.20
  -4   7  -7  148.79    9.60
  -4   7  -7  147.69   10.20
  -4   7  -7  135.89   10.20
  -4   7  -7  151.88   10.70
  -4   7  -7  150.88    9.90
  -4   7  -7  156.88   10.00
   5  -7   7   46.70    4.50
  -5  -7  -7   45.90    4.60
  -5   7  -7   48.90    4.50
  -5   7  -7   50.09    5.40
  -5   7  -7   45.90    4.70
  -5   7  -7   44.00    4.40
  -6  -7  -7   91.69    6.70
  -6   7  -7   94.89    6.30
  -6   7  -7  103.99    6.60
  -6   7  -7   91.49    6.50
  -6   7  -7   92.59    6.90
  -7   7  -7   52.09    5.10
  -7   7  -7   45.70    4.30
  -7   7  -7   53.59    3.80
  -7   7  -7   48.40    3.60
   9  -8  -7    6.30    1.20
   8  -8  -7    3.60    1.20
   8   8  -7    3.10    1.60
   8   8  -7    2.80    1.30
   7  -8  -7   24.70    3.60
   7   8  -7   25.80    3.40
   7   8  -7   20.10    3.50
   7   8  -7   25.50    3.60
   6  -8  -7   35.90    3.90
   6   8  -7   36.80    5.00
   6   8  -7   36.70    4.30
   5  -8  -7  150.98    9.90
   5   8  -7  143.89   10.00
   5   8  -7  139.39    9.90
   5   8  -7  139.39   10.10
   4  -8  -7   33.50    4.30
   4   8  -7   36.00    3.60
   4   8  -7   30.50    4.50
   4   8  -7   29.60    3.70
   4   8  -7   34.70    4.90
   4   8  -7   34.00    4.40
   3  -8  -7   51.49    5.50
   3   8  -7   61.29    5.10
   3   8  -7   59.49    6.10
   3   8  -7   60.09    5.80
   3   8  -7   56.09    5.70
   3   8  -7   66.89    5.20
   3   8  -7   68.29    5.40
   2  -8  -7  107.79    8.40
   2   8  -7  126.39    8.00
   2   8  -7  119.39    8.60
   2   8  -7  121.09    8.90
   2   8  -7  101.79    9.00
   2   8  -7  107.99    8.10
   2   8  -7  109.79    8.50
   1   8  -7  112.09    8.20
   1   8  -7  110.19    8.40
   1   8  -7  101.69    7.90
   1   8  -7   94.29    8.70
   1   8  -7  119.79    7.70
   0   8  -7  157.88   11.00
   0   8  -7  158.48   11.60
   0   8  -7  170.78   11.20
   0   8  -7  175.68   11.60
   0   8  -7  161.98   11.20
  -1   8  -7  277.27   17.50
  -1   8  -7  285.67   17.70
  -1   8  -7  290.07   17.40
  -1   8  -7  267.27   16.70
  -1   8  -7  282.77   17.30
  -1   8  -7  272.87   17.90
  -2   8  -7  158.18   11.10
  -2   8  -7  136.79    9.80
  -2   8  -7  157.78   10.70
  -2   8  -7  163.58   10.40
  -2   8  -7  158.18   10.70
  -2   8  -7  158.18   10.40
  -3   8  -7  183.68   12.10
  -3   8  -7  187.78   11.70
  -3   8  -7  187.98   11.50
  -3   8  -7  174.58   11.80
  -3   8  -7  165.08   11.00
  -3   8  -7  174.08   11.70
   4  -8   7   24.20    3.30
  -4   8  -7   19.60    3.10
  -4   8  -7   24.30    3.00
  -4   8  -7   18.00    2.70
  -5   8  -7   59.79    5.30
  -5   8  -7   54.39    4.20
  -5   8  -7   52.69    4.70
  -5   8  -7   58.09    4.50
  -6   8  -7    4.20    1.70
  -6   8  -7    7.80    1.30
   8  -9  -7   11.10    1.80
   7  -9  -7    3.10    1.20
   7   9  -7    2.60    2.40
   6  -9  -7   27.50    3.10
   6   9  -7   26.30    3.30
   6   9  -7   33.30    3.30
   6   9  -7   26.80    3.90
   5  -9  -7   61.29    4.80
   5   9  -7   45.70    6.40
   5   9  -7   63.69    4.90
   5   9  -7   45.60    4.80
   4  -9  -7    8.70    2.30
   4   9  -7    5.70    1.90
   4   9  -7    4.00    1.90
   4   9  -7    8.10    3.40
   3  -9  -7   28.60    4.40
   3   9  -7   33.60    3.90
   3   9  -7   26.80    3.50
   3   9  -7   28.10    3.80
   2  -9  -7   14.80    2.40
   2   9  -7   15.90    2.60
   2   9  -7   14.00    3.10
   2   9  -7   14.40    2.60
   2   9  -7   15.70    2.80
   1   9  -7   32.00    4.80
   1   9  -7   29.40    4.10
   1   9  -7   35.00    3.90
   1   9  -7   27.30    3.40
  -1   9   7   38.40    4.10
   1   9  -7   31.00    4.00
   0   9  -7   51.19    7.00
   0   9  -7   57.99    5.10
   0   9   7   61.69    5.10
   0   9  -7   62.59    5.00
   0   9  -7   74.89    5.50
   0   9  -7   67.19    5.60
  -1   9  -7   34.80    4.10
  -1   9  -7   38.00    3.90
  -1   9  -7   43.40    4.10
  -1   9  -7   45.10    4.30
  -1   9  -7   39.90    3.80
  -1   9  -7   41.80    5.10
  -2   9  -7   43.10    4.40
  -2   9  -7   38.90    3.90
  -2   9  -7   33.40    3.50
   3  -9   7   47.70    4.30
  -3   9  -7   48.80    4.20
  -3   9  -7   46.60    4.40
  -3   9  -7   49.20    4.10
   4  -9   7    6.40    2.20
  -4   9  -7    8.20    1.70
  -4   9  -7    9.20    1.70
  -5   9  -7   11.30    2.00
  -5   9  -7    9.40    1.50
   6 -10  -7   38.30    3.10
   6  10  -7   38.00    3.20
   5 -10  -7   83.79    5.80
   5  10  -7   87.19    5.90
   5  10  -7   86.59    7.40
   4 -10  -7   44.50    4.00
   4  10  -7   44.10    4.00
   4  10  -7   42.10    3.90
   3  10  -7   72.79    5.40
   3  10  -7   68.89    5.40
   2  10  -7   16.90    2.90
   2  10  -7   12.10    2.10
   1  10  -7   22.60    3.20
   1  10  -7   29.20    3.40
   0  10  -7   11.50    3.00
   0  10  -7   17.60    2.80
   0  10  -7   19.10    2.60
  -1  10  -7   15.30    2.40
   1  10   7    9.40    1.70
  -1  10  -7   10.90    2.50
   2 -10   7    4.00    1.50
  -2  10  -7    1.60    1.50
   2  10   7    4.50    1.30
  -2  10  -7    6.40    1.40
  -2  10  -7    6.00    2.20
   3 -10   7   12.50    2.00
  -3  10  -7   16.30    2.30
  -3  10  -7   10.40    1.60
   2  11  -7   11.30    1.70
   2  11  -7   13.50    2.00
  -1 -11   7   13.00    2.10
   1  11  -7   12.90    2.00
   1  11  -7   14.60    2.10
  12   0  -8   70.09    6.50
  12   0  -8   83.39    5.60
  11   0  -8   84.29    6.40
  11   0  -8   84.59    6.30
  11   0  -8   97.09    6.80
  10   0  -8  154.78   11.20
  10   0  -8  178.98   11.70
  10   0  -8  170.98   10.50
  10   0  -8  164.68   11.00
   9   0  -8  444.26   26.60
   9   0  -8  456.15   27.40
   9   0  -8  438.56   27.10
   9   0  -8  427.26   26.00
   8   0  -8  107.79    8.00
   8   0  -8   88.79    7.80
   8   0  -8   94.29    8.70
   8   0  -8  113.69    8.70
   8   0  -8   94.49    7.50
   7   0  -8   83.49    7.20
   7   0  -8   93.39    7.10
  -7   0   8   91.49    6.90
   7   0  -8  103.79    8.40
   7   0  -8   99.39    7.80
   7   0  -8   91.69    8.30
   6   0  -8  220.58   15.70
   6   0  -8  257.37   16.90
   6   0  -8  250.17   16.00
   6   0  -8  273.17   17.20
  -6   0   8  237.88   15.30
   6   0  -8  280.87   16.60
   5   0  -8  160.28   11.80
   5   0  -8  180.98   11.40
   5   0  -8  164.48   10.40
  -5   0   8  156.88   10.50
   4   0  -8  756.82   41.50
   4   0  -8  683.43   42.00
   4   0  -8  729.43   42.40
  -4   0   8  718.13   40.80
   4   0  -8  686.03   40.60
   4   0  -8  702.43   41.50
  -3   0   8  136.19    8.10
   3   0  -8  115.49    8.50
   3   0  -8  115.99    9.10
   3   0  -8  115.69    7.60
   3   0  -8  124.19    8.40
   3   0  -8  115.29    9.10
   2   0  -8  181.68   12.00
   2   0  -8  164.18   10.90
   2   0  -8  162.18   11.00
   2   0  -8  155.88   11.40
  -2   0   8  184.08   10.70
  -1   0   8   88.19    6.00
   1   0  -8   70.09    6.10
   1   0  -8   90.39    6.20
   1   0  -8   71.99    6.70
   1   0  -8   87.69    7.00
   0   0  -8   23.00    4.10
   0   0  -8   35.10    4.50
   0   0  -8   20.70    4.90
   0   0  -8   28.40    3.60
  -1   0  -8   27.00    3.90
  -1   0  -8   27.10    3.70
  -1   0  -8   20.70    3.10
  -1   0  -8   27.90    4.60
  -1   0  -8   23.50    3.80
  -2   0  -8  292.67   17.50
  -2   0  -8  275.77   17.40
  -2   0  -8  242.08   16.80
  -2   0  -8  304.77   18.30
  -2   0  -8  286.07   17.30
  -2   0  -8  271.17   16.60
  -2   0  -8  265.57   18.80
  -3   0  -8    4.60    1.90
  -3   0  -8    0.70    2.00
  -3   0  -8    6.60    2.30
  -3   0  -8    3.00    2.00
  -3   0  -8    4.00    1.60
  -3   0  -8    0.30    2.20
  -4   0  -8  120.49    8.80
  -4   0  -8  114.19    8.40
  -4   0  -8  113.39    8.30
  -4   0  -8  116.79    8.90
  -4   0  -8  108.29    7.60
  -5   0  -8   54.19    7.30
  -5   0  -8   63.59    6.40
  -5   0  -8   55.29    6.30
  -6   0  -8    9.20    2.40
  -6   0  -8    8.50    2.20
  -6   0  -8    9.40    2.50
  -6   0  -8   14.10    2.50
  -7   0  -8   18.50    3.30
  -7   0  -8   28.70    3.60
  -7   0  -8   24.90    3.80
  -7   0  -8   24.80    3.40
  -8   0  -8   75.59    5.70
  -8   0  -8   72.29    5.50
  -8   0  -8   78.89    5.60
  -9   0  -8   43.00    3.30
  -9   0  -8   44.80    3.40
  -9   0  -8   49.70    3.60
  12  -1  -8    1.40    1.30
  12  -1  -8    2.20    1.20
  12   1  -8    1.10    1.20
  12   1  -8    3.30    1.80
  12   1  -8    0.70    1.10
  11  -1  -8    8.30    2.00
  11  -1  -8    6.80    2.10
  11  -1  -8    9.10    2.00
  11   1  -8    6.30    1.80
  11   1  -8    9.60    1.80
  11   1  -8    8.20    1.80
  10  -1  -8   44.30    5.10
  10  -1  -8   39.10    4.40
  10  -1  -8   33.30    4.00
  10  -1  -8   34.00    4.10
  10   1  -8   41.00    4.50
  10   1  -8   40.70    4.40
  10   1  -8   32.10    4.00
   9  -1  -8  130.79    9.40
   9  -1  -8  131.39    9.80
   9  -1  -8  138.69   10.00
   9  -1  -8  157.78   10.80
   9   1  -8  146.69   10.60
   9   1  -8  149.09   10.60
   9   1  -8  128.29    9.10
   9   1  -8  142.39    9.90
   8  -1  -8   60.89    6.40
   8  -1  -8   63.89    5.90
   8  -1  -8   51.59    8.60
   8  -1  -8   60.29    5.40
   8   1  -8   63.99    6.30
   8   1  -8   50.09    5.30
   8   1  -8   59.69    6.50
   8   1  -8   52.99    5.50
   7  -1  -8  132.49    9.50
  -7  -1   8  120.79   10.50
   7  -1  -8  143.19   10.10
   7  -1  -8  126.39    9.10
   7  -1  -8  119.69   10.20
   7  -1  -8  156.98   11.00
   7   1  -8  143.19   10.80
   7   1  -8  144.69   10.70
  -7   1   8  122.59    9.10
   7   1  -8  145.89   10.00
   7   1  -8  142.39    9.50
   7   1  -8  131.89    9.30
  -6  -1   8  139.19   10.10
   6  -1  -8  158.08   10.80
   6  -1  -8  142.29   11.50
   6  -1  -8  182.08   11.50
   6  -1  -8  170.78   11.80
   6   1  -8  165.78   11.80
   6   1  -8  156.28   10.70
   6   1  -8  156.58   11.80
   6   1  -8  153.98   11.00
  -6   1   8  147.79   10.20
   5  -1  -8  171.08   11.50
   5  -1  -8  150.38   10.00
   5  -1  -8  152.38   11.50
   5  -1  -8  147.69   10.70
  -5  -1   8  144.29   10.00
   5  -1  -8  143.99   13.20
   5   1  -8  170.98   13.10
   5   1  -8  166.48   10.90
   5   1  -8  166.48   11.40
   5   1  -8  165.58   12.10
   5   1  -8  164.08   10.20
   4  -1  -8  605.44   34.30
   4  -1  -8  568.54   33.60
  -4  -1   8  552.94   33.50
   4  -1  -8  604.54   35.30
   4  -1  -8  565.54   34.40
   4   1  -8  611.34   35.40
  -4   1   8  572.04   33.80
   4   1  -8  605.04   34.50
   4   1  -8  595.74   34.30
   4   1  -8  575.04   35.10
   4   1  -8  581.44   33.60
   3  -1  -8  597.94   33.70
  -3  -1   8  640.84   34.30
   3  -1  -8  608.04   35.40
   3  -1  -8  576.74   34.30
   3  -1  -8  589.24   34.60
   3  -1  -8  508.95   35.40
   3   1  -8  600.84   34.60
   3   1  -8  625.94   35.50
   3   1  -8  607.24   34.50
   3   1  -8  551.74   35.00
   3   1  -8  575.64   33.70
   2  -1  -8  504.25   31.80
   2  -1  -8  526.65   31.60
   2  -1  -8  554.94   32.70
   2   1  -8  497.35   32.30
   2   1  -8  567.14   32.90
   2   1  -8  535.45   31.80
   2   1  -8  551.84   31.90
   2   1  -8  536.45   31.00
  -2   1   8  583.34   31.70
   2   1  -8  599.64   35.10
   1  -1  -8  154.68   11.20
   1  -1  -8  150.68   10.30
   1  -1  -8  167.78   10.20
   1   1  -8  171.18   10.40
   1   1  -8  153.88   10.90
   1   1  -8  166.18   10.30
   1   1  -8  140.69   10.80
   0  -1  -8   22.30    3.20
   0  -1  -8   18.30    2.60
   0  -1  -8   16.20    3.00
   0  -1  -8   15.50    3.20
   0   1  -8   17.40    3.10
   0   1  -8   24.30    3.20
   0   1  -8   24.10    3.10
   0   1  -8   14.20    2.70
   0   1  -8   10.50    3.20
   0   1  -8   20.20    2.90
  -1  -1  -8  126.89    9.60
  -1  -1  -8  126.59    9.10
  -1  -1  -8  118.99    9.20
  -1  -1  -8  126.19    9.20
  -1  -1  -8  120.59    9.20
  -1  -1  -8  127.69    8.30
  -1   1  -8  124.79    9.70
  -1   1  -8  112.39    8.30
  -1   1  -8  138.09    9.20
  -1   1  -8  140.09    8.50
  -1   1  -8  121.49    9.10
  -1   1  -8  134.59    9.30
  -2  -1  -8  150.78   11.00
  -2  -1  -8  155.58   10.90
  -2  -1  -8  163.58   11.20
  -2  -1  -8  148.59   10.20
  -2  -1  -8  148.49    9.50
  -2  -1  -8  130.69   10.30
  -2   1  -8  131.99    9.50
  -2   1  -8  152.58    9.60
  -2   1  -8  152.58   12.10
  -2   1  -8  165.38   12.90
  -3  -1  -8   31.00    4.70
  -3  -1  -8   20.20    3.70
  -3  -1  -8   27.70    3.50
  -3  -1  -8   29.20    4.30
  -3   1  -8   25.30    3.60
  -3   1  -8   24.10    3.80
  -3   1  -8   28.80    4.50
  -3   1  -8   29.70    4.00
  -3   1  -8   21.70    3.20
  -4  -1  -8   17.30    4.50
  -4  -1  -8   23.10    3.30
  -4  -1  -8   28.40    4.20
  -4  -1  -8   21.20    3.60
  -4  -1  -8   26.50    4.40
  -4   1  -8   26.80    4.10
  -4   1  -8   19.50    3.50
  -4   1  -8   28.20    4.60
  -4   1  -8   25.40    3.90
  -4   1  -8   19.60    3.00
  -4   1  -8   27.10    3.10
  -5  -1  -8   70.29    6.30
  -5   1  -8   53.79    5.30
  -5   1  -8   66.29    5.00
  -6  -1  -8   66.09    5.70
  -6  -1  -8   48.80    5.20
  -6  -1  -8   63.79    5.50
  -6  -1  -8   50.89    5.30
  -6   1  -8   56.29    5.30
  -6   1  -8   53.19    5.50
  -6   1  -8   60.69    5.60
  -6   1  -8   57.89    5.30
  -7  -1  -8   21.70    3.40
  -7  -1  -8   26.40    3.50
  -7  -1  -8   25.70    3.60
  -7   1  -8   26.00    3.60
  -7   1  -8   29.60    3.60
  -7   1  -8   20.00    3.30
  -8  -1  -8   38.50    3.70
  -8  -1  -8   47.80    4.10
  -8  -1  -8   43.80    4.00
  -8   1  -8   42.00    3.80
  -8   1  -8   40.60    3.80
  -8   1  -8   48.80    3.90
  -8   1  -8   41.80    4.10
  -9  -1  -8   36.80    3.00
  -9  -1  -8   36.80    3.00
  -9   1  -8   35.40    2.90
  -9   1  -8   32.40    2.80
  -9   1  -8   38.20    3.10
  12  -2  -8    2.10    1.00
  12   2  -8    1.60    1.40
  11  -2  -8    3.60    1.40
  11  -2  -8    5.70    1.70
  11   2  -8    3.40    1.50
  11   2  -8    3.90    1.50
  11   2  -8    3.30    1.80
  10  -2  -8   32.00    4.40
  10  -2  -8   35.60    4.20
  10  -2  -8   37.20    3.80
  10   2  -8   29.10    4.10
  10   2  -8   37.10    4.10
  10   2  -8   33.10    3.90
   9  -2  -8   95.39    7.90
   9  -2  -8   85.89    7.60
   9   2  -8   92.89    8.00
   9   2  -8   96.99    7.40
   9   2  -8   94.49    7.70
   9   2  -8   88.39    6.40
   8  -2  -8   13.80    2.90
   8  -2  -8   16.20    3.80
   8   2  -8   16.90    2.80
   8   2  -8   16.50    3.90
   8   2  -8   18.10    4.00
   7  -2  -8   67.89    6.20
   7  -2  -8   75.59    6.50
   7  -2  -8   58.39    5.80
   7  -2  -8   82.89    7.30
   7   2  -8   79.69    7.10
   7   2  -8   77.69    6.50
   7   2  -8   71.79    6.20
   7   2  -8   70.69    7.30
  -7   2   8   67.69    5.90
   6  -2  -8   43.10    4.90
   6  -2  -8   44.70    4.60
   6  -2  -8   46.20    5.50
   6   2  -8   49.40    4.90
   6   2  -8   51.89    5.60
   6   2  -8   43.70    5.80
   6   2  -8   48.20    5.10
   6   2  -8   48.80    5.00
  -6   2   8   58.69    6.40
   5  -2  -8   54.39    5.30
   5  -2  -8   51.29    5.30
   5  -2  -8   51.09    4.50
   5   2  -8   55.79    4.70
   5   2  -8   53.19    5.90
  -5   2   8   50.19    4.80
   5   2  -8   54.99    5.20
   5   2  -8   59.69    5.30
   5   2  -8   51.19    6.00
   4  -2  -8  269.57   17.30
   4  -2  -8  290.27   18.00
   4  -2  -8  279.67   18.50
   4  -2  -8  272.57   16.70
   4   2  -8  275.87   18.70
  -4   2   8  301.67   17.30
   4   2  -8  281.07   18.40
   4   2  -8  293.77   17.80
   4   2  -8  287.07   17.50
   4   2  -8  272.17   16.90
   3  -2  -8  221.18   15.10
   3  -2  -8  242.18   14.30
   3  -2  -8  242.28   16.00
   3  -2  -8  236.58   14.90
   3   2  -8  247.58   15.20
   3   2  -8  249.88   14.40
   3   2  -8  215.28   15.50
  -3   2   8  272.07   15.00
   3   2  -8  245.78   15.10
   3   2  -8  231.28   15.80
   2  -2  -8  355.46   22.60
   2  -2  -8  356.86   23.20
   2  -2  -8  376.66   22.30
  -2   2   8  391.86   22.50
   2   2  -8  338.47   22.70
   2   2  -8  361.86   23.30
   2   2  -8  397.06   22.60
   2   2  -8  389.36   22.60
   2   2  -8  399.56   23.70
   2   2  -8  400.36   21.80
   1  -2  -8   93.49    7.90
   1  -2  -8   87.99    6.90
   1   2  -8   98.39    6.00
   1   2  -8   94.49    6.80
   1   2  -8   88.59    7.50
   1   2  -8   87.29    7.50
   1   2  -8  106.69    7.90
   0  -2  -8   67.59    9.80
   0  -2  -8   94.89    8.30
   0   2  -8   91.39    7.40
   0   2  -8  100.49    6.70
   0   2  -8   82.79    6.60
   0   2  -8  102.99    7.30
   0   2  -8   72.39    8.90
   0   2  -8   97.29    7.60
   0   2  -8   99.79    7.60
  -1  -2  -8   64.19    7.50
  -1  -2  -8   49.90    6.50
  -1  -2  -8   45.30    5.70
  -1   2  -8   59.89    5.80
  -1   2  -8   63.29    5.60
  -1   2  -8   49.10    5.40
  -1   2  -8   54.69    4.60
  -1   2  -8   44.20    6.20
  -1   2  -8   61.19    6.70
  -1   2  -8   48.00    4.50
  -2  -2  -8  215.88   13.90
  -2   2  -8  226.98   14.20
  -2   2  -8  209.98   14.20
  -2   2  -8  204.98   13.80
  -2   2  -8  208.68   14.00
  -2   2  -8  211.18   13.20
  -2   2  -8  214.48   14.00
  -3  -2  -8   16.30    2.90
  -3  -2  -8   21.10    4.00
  -3  -2  -8   18.80    3.70
  -3  -2  -8   18.30    3.20
  -3  -2  -8   18.80    3.20
  -3   2  -8   18.30    2.60
  -3   2  -8   20.60    3.30
  -3   2  -8   14.30    3.10
  -3   2  -8   15.60    3.20
  -4  -2  -8  244.98   15.70
  -4  -2  -8  254.77   16.00
  -4  -2  -8  266.77   15.60
  -4   2  -8  228.48   15.70
  -4   2  -8  251.67   15.70
  -4   2  -8  254.97   16.00
  -4   2  -8  259.57   16.30
  -4   2  -8  231.58   15.00
  -4   2  -8  225.18   15.50
  -5  -2  -8   39.50    4.70
  -5  -2  -8   41.00    5.00
  -5  -2  -8   47.20    4.90
  -5   2  -8   38.60    5.30
  -5   2  -8   33.30    4.00
  -5   2  -8   30.30    5.00
  -5   2  -8   39.00    5.50
  -5   2  -8   44.90    4.60
  -5   2  -8   39.40    3.80
  -6  -2  -8    4.00    2.00
  -6  -2  -8    3.30    1.90
  -6  -2  -8    4.80    2.00
  -6   2  -8    3.00    1.90
  -6   2  -8    6.60    2.30
  -6   2  -8    4.50    2.10
  -6   2  -8    5.70    2.00
  -7  -2  -8    0.30    1.60
  -7  -2  -8    1.00    1.40
  -7  -2  -8    2.90    1.90
  -7   2  -8    0.10    1.40
  -7   2  -8    2.70    1.60
  -7   2  -8    1.20    1.70
  -7   2  -8    0.60    1.50
  -8  -2  -8   26.00    3.10
  -8  -2  -8   25.40    2.80
   8  -2   8   17.20    3.80
  -8  -2  -8   24.10    3.00
  -8   2  -8   26.10    2.90
  -8   2  -8   27.00    3.00
  -8   2  -8   27.20    3.10
  11  -3  -8    6.50    3.00
  11  -3  -8    7.10    1.70
  11   3  -8    9.10    1.90
  11   3  -8    8.70    1.50
  11   3  -8    8.10    1.90
  10  -3  -8   34.60    4.60
  10  -3  -8   45.90    4.60
  10  -3  -8   37.10    3.80
  10   3  -8   46.90    4.10
  10   3  -8   45.30    4.70
  10   3  -8   45.00    4.50
   9  -3  -8   67.89    5.70
   9  -3  -8   73.89    6.50
   9  -3  -8   57.19    5.70
   9   3  -8   76.89    6.30
   9   3  -8   64.19    5.70
   9   3  -8   78.09    6.70
   8  -3  -8   43.70    5.10
   8  -3  -8   44.70    4.70
   8  -3  -8   39.60    4.50
   8   3  -8   36.30    3.80
   8   3  -8   43.20    5.10
   8   3  -8   46.80    5.50
   8   3  -8   35.00    4.40
   7  -3  -8  113.59    9.30
   7  -3  -8   92.29    7.90
   7  -3  -8  104.79    8.10
   7  -3  -8  101.29    8.10
   7   3  -8  112.79    9.10
   7   3  -8  109.49    7.70
  -7   3   8  102.29    7.90
   7   3  -8  106.59    8.20
   7   3  -8  123.29    9.30
   7   3  -8  116.69    8.40
   6  -3  -8   94.49    8.30
   6  -3  -8   82.29    6.70
   6  -3  -8   85.99    7.30
   6  -3  -8   87.99    7.30
   6   3  -8   95.19    8.40
   6   3  -8   94.39    7.10
   6   3  -8   93.49    7.10
   6   3  -8   96.39    8.20
   6   3  -8   94.49    7.40
  -6   3   8   96.59    7.10
   5  -3  -8  158.48   11.40
   5  -3  -8  181.58   12.80
   5   3  -8  171.48   12.60
   5   3  -8  177.28   11.60
   5   3  -8  174.48   12.50
   4  -3  -8  119.59    8.90
   4  -3  -8  118.19    7.90
   4   3  -8  124.49    8.20
   4   3  -8  119.89    9.60
  -4   3   8  132.09    8.60
   4   3  -8  111.89    9.80
   4   3  -8  133.29    9.00
   4   3  -8  115.59    8.70
   4   3  -8  118.89    9.50
   3  -3  -8  144.39   10.50
   3  -3  -8  128.89   10.90
   3  -3  -8  152.78    9.00
  -3   3   8  153.98    9.70
   3   3  -8  146.49    9.90
   3   3  -8  130.39   10.30
   3   3  -8  152.98    9.20
   3   3  -8  127.79   11.10
   2  -3  -8  219.08   15.90
   2  -3  -8  240.58   14.30
   2  -3  -8  213.68   15.20
   2   3  -8  216.88   15.70
   2   3  -8  258.17   15.30
   2   3  -8  247.08   14.50
  -2   3   8  255.67   15.30
   2   3  -8  259.77   16.30
   2   3  -8  257.27   16.50
   2   3  -8  269.07   15.60
   2   3  -8  239.78   15.60
   1   3  -8   88.19    8.30
   1   3  -8  102.59    8.20
   1   3  -8  113.89    9.00
   1   3  -8  100.69    8.40
   1   3  -8  105.79    6.70
   1   3  -8  110.39    7.50
   1   3  -8  108.69    7.50
   0  -3  -8   85.39    8.10
   0  -3  -8   81.99    7.10
   0   3  -8  106.89    8.50
   0   3  -8  105.79    8.70
   0   3  -8  106.39    7.10
  -1   3  -8  376.36   23.10
  -1   3  -8  392.06   23.40
  -1   3  -8  373.06   22.50
  -1   3  -8  400.06   23.70
  -1   3  -8  383.06   22.60
  -1   3  -8  361.36   23.30
  -2  -3  -8  242.08   15.50
  -2  -3  -8  224.88   15.30
  -2  -3  -8  214.08   15.40
  -2   3  -8  232.98   14.70
  -2   3  -8  243.98   15.90
  -2   3  -8  259.17   15.90
  -2   3  -8  269.37   16.10
  -2   3  -8  243.08   16.20
  -2   3  -8  259.67   15.90
  -2   3  -8  251.17   15.60
  -3  -3  -8  287.57   18.50
  -3  -3  -8  292.37   18.30
  -3  -3  -8  288.87   18.10
  -3   3  -8  307.27   18.80
  -3   3  -8  293.97   18.50
  -3   3  -8  294.77   17.80
  -3   3  -8  298.87   18.50
  -3   3  -8  284.57   19.00
  -3   3  -8  305.47   18.50
  -4  -3  -8  233.68   17.60
  -4  -3  -8  275.17   17.10
  -4  -3  -8  284.77   17.20
  -4   3  -8  281.37   16.90
  -4   3  -8  269.37   16.90
  -4   3  -8  248.18   16.70
  -4   3  -8  272.67   17.10
  -4   3  -8  259.67   16.20
  -4   3  -8  269.67   17.50
  -5  -3  -8   55.49    5.60
  -5  -3  -8   50.29    5.30
  -5  -3  -8   56.69    5.70
  -5   3  -8   50.29    4.50
  -5   3  -8   56.59    5.20
  -5   3  -8   59.19    6.00
  -5   3  -8   55.59    5.30
  -5   3  -8   47.30    4.80
  -5   3  -8   58.09    5.70
  -6  -3  -8   48.10    5.00
  -6  -3  -8   46.20    4.70
  -6  -3  -8   54.69    5.20
  -6   3  -8   54.19    4.90
  -6   3  -8   53.99    5.20
  -6   3  -8   52.99    4.80
  -6   3  -8   45.90    5.30
  -7  -3  -8    6.90    1.60
  -7  -3  -8    7.20    2.90
  -7  -3  -8    3.30    1.80
  -7   3  -8    6.00    3.10
  -7   3  -8    5.60    2.30
   8  -3   8   19.10    3.20
  -8  -3  -8   21.80    2.90
  -8  -3  -8   26.90    2.90
  -8   3  -8   26.40    2.90
  -8   3  -8   24.60    2.80
  -8   3  -8   23.00    2.60
  -8   3  -8   20.80    2.70
  11  -4  -8   19.30    2.50
  11   4  -8   20.40    3.20
  11   4  -8   24.10    2.80
  10  -4  -8   45.90    4.40
  10   4  -8   47.60    4.60
  10   4  -8   48.00    4.50
  10   4  -8   42.30    4.60
   9  -4  -8   58.29    5.00
   9  -4  -8   55.19    6.80
   9  -4  -8   56.69    5.40
   9   4  -8   54.59    5.30
   9   4  -8   61.09    4.90
   8  -4  -8   38.30    5.10
   8  -4  -8   38.00    4.60
   8  -4  -8   43.60    5.00
   8   4  -8   45.70    4.60
   8   4  -8   47.80    5.50
   8   4  -8   48.90    5.00
   8   4  -8   43.40    4.10
   7  -4  -8   60.09    6.60
   7  -4  -8   63.29    7.80
   7   4  -8   71.79    7.00
   7   4  -8   86.19    6.40
  -7   4   8   79.49    6.60
   7   4  -8   65.79    7.60
   7   4  -8   81.19    5.90
   6  -4  -8   11.90    3.10
   6  -4  -8   13.40    2.50
   6   4  -8    9.50    2.80
  -6   4   8   13.00    2.40
   6   4  -8   15.70    2.60
   6   4  -8   13.70    3.20
   6   4  -8   13.80    2.50
   5  -4  -8   25.40    3.60
   5  -4  -8   26.70    4.80
   5  -4  -8   35.30    4.60
   5   4  -8   33.10    3.90
   5   4  -8   31.60    4.80
  -5   4   8   32.70    4.10
   5   4  -8   39.00    4.00
   5   4  -8   25.90    3.90
   5   4  -8   26.70    4.70
   5   4  -8   37.30    4.20
   4  -4  -8   94.09    7.70
   4  -4  -8   81.09    7.90
   4  -4  -8   97.49    6.70
   4   4  -8   93.59    8.20
   4   4  -8   98.69    8.10
   4   4  -8  104.99    8.50
   4   4  -8   86.79    8.90
   4   4  -8  110.99    7.50
  -4   4   8  104.39    7.70
   4   4  -8   91.79    7.30
   3  -4  -8   38.30    3.80
   3  -4  -8   34.30    4.50
   3  -4  -8   26.30    6.00
   3   4  -8   37.80    4.20
   3   4  -8   39.00    3.90
   3   4  -8   40.50    4.30
   3   4  -8   40.40    5.10
   3   4  -8   28.70    4.80
  -3   4   8   35.60    4.10
   3   4  -8   32.80    5.20
   3   4  -8   40.70    5.00
   2  -4  -8   51.29    4.10
   2  -4  -8   52.19    5.20
   2   4  -8   60.89    5.10
   2   4  -8   55.29    4.40
  -2   4   8   47.10    5.00
   2   4  -8   56.99    4.90
   2   4  -8   40.50    5.90
   2   4  -8   53.49    5.70
   2   4  -8   60.09    5.60
   2   4  -8   51.39    6.90
   1   4  -8   23.90    3.70
   1   4  -8   25.70    3.70
   1   4  -8   29.00    4.50
   1   4  -8   29.20    3.60
   1   4  -8   31.30    4.30
   1   4  -8   27.00    3.80
   0   4  -8   26.30    4.20
   0   4  -8   23.20    3.40
   0   4  -8   25.20    3.90
   0   4  -8   28.30    4.10
   0   4  -8   32.70    5.30
  -1  -4  -8   19.50    3.00
  -1   4  -8   15.30    3.50
  -1   4  -8   21.40    3.30
  -1   4  -8   14.80    3.00
  -1   4  -8   17.50    3.30
  -1   4  -8   23.70    3.90
  -1   4  -8   18.80    3.50
  -2  -4  -8   85.19    7.20
  -2   4  -8   89.99    7.80
  -2   4  -8   86.49    7.30
  -2   4  -8   99.39    8.30
  -2   4  -8   86.49    6.60
  -2   4  -8   90.49    7.40
  -2   4  -8   86.99    6.40
  -2   4  -8   93.89    7.40
  -3  -4  -8  224.38   15.10
  -3  -4  -8  236.98   15.50
  -3   4  -8  252.87   15.60
  -3   4  -8  217.88   14.50
  -3   4  -8  249.58   16.20
  -3   4  -8  253.37   15.60
  -3   4  -8  230.38   15.50
  -3   4  -8  245.68   14.90
  -3   4  -8  258.97   15.90
  -4  -4  -8  112.99    8.50
  -4  -4  -8   97.19    8.10
  -4   4  -8  108.99    7.50
  -4   4  -8  113.09    8.20
  -4   4  -8  110.39    8.60
  -4   4  -8  105.39    8.50
  -4   4  -8  112.99    9.00
  -4   4  -8  104.79    8.00
  -5  -4  -8   18.70    2.90
  -5  -4  -8   17.30    3.00
  -5   4  -8   15.10    3.50
  -5   4  -8   23.10    3.30
  -5   4  -8   19.20    3.30
  -5   4  -8   23.80    3.50
  -5   4  -8   15.90    2.90
  -5   4  -8   23.10    3.70
  -6  -4  -8   44.70    4.70
  -6  -4  -8   45.00    4.70
  -6   4  -8   46.70    4.40
  -6   4  -8   42.10    4.30
  -6   4  -8   49.99    4.70
  -6   4  -8   45.40    4.90
  -7  -4  -8    2.50    1.50
  -7  -4  -8    4.30    1.50
  -7   4  -8    1.30    1.50
  -7   4  -8    3.20    1.50
  -7   4  -8    2.20    1.30
  -7   4  -8    2.80    1.30
  -8  -4  -8   10.80    2.10
  -8   4  -8   10.30    2.20
  -8   4  -8   15.40    2.40
  -8   4  -8   12.60    2.00
  -8   4  -8    9.70    1.80
  11  -5  -8   12.40    1.80
  11   5  -8   15.10    2.20
  10  -5  -8   30.90    3.10
  10  -5  -8   33.40    3.20
  10   5  -8   27.80    3.20
  10   5  -8   35.80    3.70
   9  -5  -8   50.09    4.90
   9   5  -8   50.99    4.60
   9   5  -8   45.70    4.60
   9   5  -8   60.79    5.30
   8  -5  -8   35.90    4.00
   8  -5  -8   37.30    4.40
   8   5  -8   35.60    4.10
   8   5  -8   33.90    4.30
   8   5  -8   41.60    4.10
   8   5  -8   39.00    4.80
   7  -5  -8   51.19    5.20
   7  -5  -8   52.89    5.50
   7   5  -8   53.89    5.80
   7   5  -8   51.79    4.30
   7   5  -8   46.60    4.90
   7   5  -8   57.59    5.50
   7   5  -8   39.20    5.50
   6  -5  -8   71.39    7.00
  -6   5   8   86.39    7.40
   6   5  -8   83.29    7.70
   6   5  -8   76.69    6.50
   5  -5  -8   40.20    4.90
   5  -5  -8   28.70    5.20
   5  -5  -8   34.80    4.10
   5   5  -8   44.20    5.50
   5   5  -8   38.00    5.30
   5   5  -8   40.40    4.50
  -5   5   8   40.50    4.40
   5   5  -8   50.69    5.50
   5   5  -8   44.80    6.30
   4  -5  -8   48.60    5.50
   4  -5  -8   49.80    4.60
   4   5  -8   39.80    5.90
   4   5  -8   56.09    5.10
   4   5  -8   61.69    5.10
   4   5  -8   59.69    6.00
   4   5  -8   54.89    5.80
   4   5  -8   49.80    5.00
   4   5  -8   60.89    6.60
  -4   5   8   52.79    5.20
   3  -5  -8    3.30    2.10
   3  -5  -8    2.10    1.40
   3   5  -8   -1.40    1.70
   3   5  -8   -1.10    2.70
   3   5  -8    0.50    1.70
   3   5  -8    2.40    2.00
  -3   5   8   -2.00    1.40
   3   5  -8    5.80    2.50
   3   5  -8   -1.70    1.40
   2  -5  -8   21.80    2.90
   2  -5  -8   18.70    3.10
   2   5  -8   23.30    3.50
   2   5  -8   23.70    3.70
   2   5  -8   22.30    3.50
   2   5  -8   22.60    4.10
   2   5  -8   19.90    3.40
  -2   5   8   14.90    2.90
   2   5  -8   17.30    3.40
   1  -5  -8   15.00    2.70
   1   5  -8   19.80    3.40
   1   5  -8   19.90    3.30
   1   5  -8   20.80    3.40
   1   5  -8   20.80    3.40
   1   5  -8   26.00    4.10
   1   5  -8   20.70    4.10
   1   5  -8   15.60    5.00
   0  -5  -8    8.60    1.80
   0  -5  -8    5.90    3.30
   0   5  -8   11.40    2.70
   0   5  -8   13.60    2.80
   0   5  -8    8.20    2.00
   0   5  -8   14.10    3.00
   0   5  -8   12.30    2.10
   0   5  -8    7.10    2.50
  -1  -5  -8   66.19    6.20
  -1  -5  -8   70.59    5.30
  -1   5  -8   71.39    6.40
  -1   5  -8   75.19    5.70
  -1   5  -8   76.59    6.60
  -1   5  -8   64.19    6.90
  -1   5  -8   67.79    7.40
  -1   5  -8   67.89    6.60
  -1   5  -8   75.29    5.70
  -2  -5  -8  110.09    8.10
  -2  -5  -8  106.89    8.90
  -2   5  -8  138.69   10.20
  -2   5  -8  125.89    9.20
  -2   5  -8  140.09    9.80
  -2   5  -8  136.79    8.60
  -2   5  -8  120.59    8.30
  -2   5  -8  121.89    9.40
  -2   5  -8  130.89    9.30
  -3  -5  -8  187.48   13.40
  -3   5  -8  212.68   13.00
  -3   5  -8  190.08   13.70
  -3   5  -8  226.58   14.50
  -3   5  -8  218.28   14.30
  -3   5  -8  211.38   13.70
  -4  -5  -8    0.30    2.20
  -4  -5  -8   -2.60    1.90
  -4   5  -8    0.40    1.50
  -4   5  -8    1.30    2.30
  -4   5  -8    0.90    1.40
  -4   5  -8    2.20    2.10
  -4   5  -8    0.40    1.80
  -4   5  -8    1.70    1.90
  -5  -5  -8    7.50    2.20
  -5  -5  -8    9.10    2.30
  -5   5  -8   14.30    2.70
  -5   5  -8   10.10    2.30
  -5   5  -8    7.70    1.70
  -5   5  -8    8.30    2.00
  -5   5  -8   12.30    2.10
  -5   5  -8   12.10    2.20
  -6  -5  -8   45.50    4.20
  -6   5  -8   34.40    5.20
  -6   5  -8   39.50    4.60
  -6   5  -8   44.20    4.40
  -6   5  -8   50.29    6.30
  -7  -5  -8    0.50    1.20
  -7   5  -8    0.20    1.20
  -7   5  -8   -1.00    1.20
  -7   5  -8    0.00    1.00
  10  -6  -8   12.70    2.00
  10  -6  -8   14.10    2.00
   9  -6  -8    9.80    1.80
   9  -6  -8   10.30    1.90
   9   6  -8    9.20    1.90
   9   6  -8   13.90    2.60
   8  -6  -8   18.50    2.90
   8  -6  -8   13.90    2.40
   8   6  -8   16.90    2.40
   8   6  -8   13.90    2.20
   8   6  -8   20.70    3.30
   8   6  -8   18.30    3.10
   7  -6  -8   10.80    2.40
   7  -6  -8    8.90    2.00
   7   6  -8   10.10    2.40
   7   6  -8    8.00    2.50
   7   6  -8    9.70    2.20
   7   6  -8    9.50    2.50
   7   6  -8    9.40    1.80
   6  -6  -8    7.70    2.80
   6   6  -8   10.70    2.60
   6   6  -8    8.20    2.80
   6   6  -8   13.40    2.70
   6   6  -8    9.50    2.90
   5  -6  -8   72.59    6.60
   5   6  -8   78.49    6.90
   5   6  -8   73.09    6.80
  -5   6   8   89.49    7.80
   5   6  -8   74.69    6.50
   5   6  -8   69.99    7.10
   5   6  -8   84.29    6.00
   5   6  -8   70.29    6.20
   4  -6  -8   11.00    3.70
   4   6  -8   12.20    3.50
   4   6  -8   11.10    2.80
   4   6  -8    7.80    3.20
   4   6  -8   10.50    2.30
   3  -6  -8   48.30    5.90
   3   6  -8   61.29    5.40
   3   6  -8   66.99    6.60
   3   6  -8   66.59    6.50
   3   6  -8   61.39    6.20
   3   6  -8   60.49    5.90
   3   6  -8   71.89    5.50
  -3   6   8   61.59    5.60
   2  -6  -8    7.90    2.50
   2   6  -8   13.00    2.90
   2   6  -8   10.80    2.80
   2   6  -8    8.80    2.10
   2   6  -8   11.20    2.70
   2   6  -8   10.20    2.10
  -2   6   8   10.50    2.40
   1  -6  -8   -1.70    1.60
   1  -6  -8    0.80    2.40
   1   6  -8   -0.60    1.70
   1   6  -8   -0.10    2.50
   1   6  -8    0.80    4.00
   1   6  -8    3.10    1.90
   1   6  -8    2.30    1.60
   1   6  -8    2.80    2.10
  -1   6   8    0.80    2.40
   1   6  -8    1.50    1.60
   0  -6  -8   19.40    3.20
   0   6  -8   22.60    3.80
   0   6  -8   18.40    3.10
   0   6  -8   15.40    2.40
   0   6  -8   12.40    4.50
   0   6  -8   18.70    3.20
   0   6  -8   15.00    2.90
   0   6  -8   15.60    3.30
  -1  -6  -8   21.30    2.90
  -1   6  -8   16.00    4.60
  -1   6  -8   19.00    3.90
  -2   6  -8   13.40    3.00
  -2   6  -8   19.80    3.10
  -2   6  -8   19.90    3.50
  -2   6  -8   18.10    3.00
  -2   6  -8   14.10    2.70
  -2   6  -8   16.30    2.70
  -2   6  -8   13.10    2.60
  -3  -6  -8   95.59    8.00
  -3   6  -8  110.19    8.00
  -3   6  -8  117.29    8.60
  -3   6  -8  107.49    8.40
  -3   6  -8  111.29    8.80
  -3   6  -8  108.19    8.10
  -3   6  -8  115.09    8.10
  -4  -6  -8   33.50    4.20
  -4   6  -8   32.80    3.60
  -4   6  -8   38.70    4.40
  -4   6  -8   34.40    4.70
  -4   6  -8   35.10    3.80
  -4   6  -8   28.70    3.80
  -4   6  -8   27.30    3.30
  -5  -6  -8   13.70    2.60
  -5   6  -8    9.60    2.40
  -5   6  -8   10.50    3.40
  -5   6  -8   12.10    2.70
  -5   6  -8    8.30    2.10
  -6  -6  -8   21.90    2.90
  -6   6  -8   20.20    2.60
  -6   6  -8   20.40    2.80
  -6   6  -8   17.70    2.50
  -7  -6  -8    2.20    1.10
  -7   6  -8    2.20    1.00
  -7   6  -8    1.30    0.90
  -7   6  -8    3.40    1.00
   9  -7  -8    1.30    1.40
   9   7  -8    1.60    1.70
   8  -7  -8   19.60    2.80
   8   7  -8   17.90    2.80
   7  -7  -8    6.00    1.60
   7   7  -8    6.80    1.80
   7   7  -8    5.90    2.10
   7   7  -8    5.80    3.10
   6  -7  -8   87.59    6.80
   6   7  -8   88.09    7.00
   6   7  -8   96.99    6.90
   6   7  -8   81.69    6.90
   6   7  -8   83.99    7.70
   6   7  -8   83.29    6.50
   5  -7  -8   46.80    5.00
   5   7  -8   40.80    4.40
   5   7  -8   52.89    4.30
   5   7  -8   45.20    4.60
   5   7  -8   51.79    5.30
   5   7  -8   56.09    5.40
   5   7  -8   53.59    5.40
   4  -7  -8   -1.90    2.00
   4   7  -8    1.80    2.10
   4   7  -8    0.50    1.60
   4   7  -8    4.90    2.10
   4   7  -8    4.30    2.40
   4   7  -8    2.40    1.40
   3  -7  -8   14.90    2.60
   3   7  -8   10.80    2.30
   3   7  -8   17.60    3.00
   3   7  -8   14.30    2.80
   3   7  -8   17.10    3.00
   3   7  -8   12.40    2.50
   2  -7  -8    1.70    2.10
   2   7  -8    1.30    1.40
   2   7  -8    1.10    1.60
   2   7  -8    1.80    1.50
   2   7  -8    0.40    2.30
   2   7  -8   -1.30    1.80
   2   7  -8    3.10    2.00
   1  -7  -8    5.70    2.60
   1   7  -8    5.80    1.80
   1   7  -8    4.80    2.10
   1   7  -8    4.20    2.00
   1   7  -8    3.20    1.60
   1   7  -8    4.90    2.60
   1   7  -8    1.20    3.50
   1   7  -8    7.10    2.30
   0   7  -8    2.30    2.00
   0   7  -8    2.80    2.20
   0   7  -8    3.80    3.00
   0   7  -8    1.50    1.60
   0   7  -8    2.40    1.40
   0   7  -8    3.10    1.50
   0   7  -8    1.60    1.80
  -1   7  -8   34.40    3.90
  -1   7  -8   35.70    4.40
  -1   7  -8   29.50    4.10
  -1   7  -8   32.40    4.20
  -1   7  -8   31.00    4.60
  -2  -7  -8   21.70    3.10
  -2   7  -8   27.10    3.60
  -2   7  -8   24.40    4.20
  -2   7  -8   32.20    3.70
  -2   7  -8   29.40    4.80
  -2   7  -8   31.40    3.30
  -2   7  -8   30.00    3.90
  -3   7  -8   20.30    2.80
  -3   7  -8   23.40    3.20
  -3   7  -8   23.10    3.30
  -3   7  -8   23.40    3.50
  -3   7  -8   25.30    3.80
   4  -7   8   14.90    2.30
  -4  -7  -8   25.20    3.30
  -4   7  -8   16.00    3.10
  -4   7  -8   20.10    2.70
  -4   7  -8   19.50    2.40
  -5  -7  -8   43.20    4.10
  -5   7  -8   54.29    4.10
  -5   7  -8   48.00    3.90
  -5   7  -8   49.10    4.50
  -5   7  -8   47.30    4.10
  -6   7  -8   17.60    2.20
  -6   7  -8   17.60    2.40
  -6   7  -8   19.30    2.10
  -6   7  -8   15.90    2.10
   8   8  -8   20.80    2.50
   7  -8  -8    3.90    1.30
   7   8  -8    3.20    1.40
   6  -8  -8    1.00    1.30
   6   8  -8    1.50    1.50
   6   8  -8    1.90    1.80
   5  -8  -8   19.20    3.60
   5   8  -8   15.30    3.40
   5   8  -8   13.10    2.20
   5   8  -8   13.10    3.70
   5   8  -8   13.60    2.50
   4  -8  -8    8.50    2.00
   4   8  -8    4.20    2.20
   4   8  -8    8.50    2.20
   4   8  -8    7.60    2.20
   4   8  -8    7.00    1.50
   3  -8  -8    8.60    2.00
   3   8  -8    6.40    2.10
   3   8  -8    5.10    2.00
   3   8  -8   10.50    2.50
   3   8  -8    7.50    1.60
   3   8  -8   10.20    2.30
   2   8  -8    1.60    1.30
   2   8  -8   -0.80    1.30
   2   8  -8    2.70    2.10
   2   8  -8    0.40    1.10
   2   8  -8   -0.90    1.70
   2   8  -8    1.50    1.70
   1   8  -8   41.80    4.40
   1   8  -8   41.40    4.20
   1   8  -8   40.10    4.60
   1   8  -8   41.00    4.80
   0   8  -8   11.00    2.20
   0   8  -8    7.90    2.30
   0   8  -8    9.80    2.30
   0   8  -8   10.20    2.10
   0   8  -8    8.10    3.00
   0   8  -8    8.00    1.70
  -1   8  -8    3.90    1.70
  -1   8  -8    2.60    1.40
  -1   8  -8    0.50    1.20
  -1   8  -8    1.40    1.80
  -1   8  -8    2.30    1.60
  -1   8  -8    6.60    2.50
  -2   8  -8    7.90    2.20
  -2   8  -8    5.40    2.10
  -2   8  -8   10.20    2.10
  -2   8  -8    7.00    1.40
  -2   8  -8    8.10    2.00
  -3   8  -8   31.70    3.50
  -3   8  -8   38.40    3.60
  -3   8  -8   39.60    3.50
  -3   8  -8   35.60    4.00
  -3   8  -8   39.90    3.90
   4  -8   8   16.40    2.60
  -4   8  -8   17.40    2.50
  -4   8  -8   13.20    2.10
  -4   8  -8   14.60    2.30
  -5   8  -8    0.80    0.90
  -5   8  -8   -0.10    1.00
   7  -9  -8    9.70    1.40
   7   9  -8    6.00    2.30
   6  -9  -8    2.70    1.70
   6   9  -8    0.10    2.50
   5  -9  -8   60.69    4.30
   5   9  -8   50.49    4.40
   5   9  -8   59.99    6.20
   5   9  -8   51.79    4.40
   4  -9  -8   16.90    2.60
   4   9  -8   14.20    2.30
   4   9  -8   18.40    3.00
   4   9  -8   10.80    2.00
   3  -9  -8   20.50    3.10
   3   9  -8   16.70    2.90
   2   9  -8   37.10    4.00
   2   9  -8   31.90    4.00
   2   9  -8   30.00    3.40
   1   9  -8   83.89    6.10
   1   9  -8   84.99    6.30
   1   9  -8   72.39    5.60
   1   9  -8   71.39    5.50
   0   9  -8   35.10    3.30
   0   9  -8   28.60    3.00
   0   9  -8   26.10    3.00
   0   9  -8   28.40    3.60
  -1   9  -8    3.30    2.30
  -1   9  -8    7.70    2.20
  -1   9  -8    2.90    1.60
  -1   9  -8    7.20    1.60
  -1   9  -8    4.40    1.40
  -1   9  -8   -2.50    2.90
  -2   9  -8    7.10    1.80
  -2   9  -8   11.00    1.60
  -2   9  -8    8.20    1.70
  -2   9  -8    8.10    1.60
   3  -9   8   47.10    3.70
  -3   9  -8   44.40    3.80
  -3   9  -8   46.70    3.70
  -3   9  -8   48.20    4.70
   4  10  -8    7.40    1.30
   4  10  -8    5.20    1.40
  -3 -10   8    5.70    1.50
   3  10  -8    5.10    2.00
   3  10  -8    5.70    1.60
   2  10  -8    0.30    1.10
   2  10  -8    0.50    2.00
  -1 -10   8   29.00    3.60
   1  10  -8   22.90    2.80
   1  10  -8   22.20    3.00
   0 -10   8   36.90    4.60
   0  10  -8   42.40    3.50
   1 -10   8   16.90    2.30
  -1  10  -8   20.50    2.30
  -1  10  -8   17.10    2.10
  11   0  -9   -0.80    1.10
  11   0  -9   -0.20    1.10
  10   0  -9    0.60    1.30
  10   0  -9    3.10    1.70
  10   0  -9   -1.30    1.60
  10   0  -9   -0.80    1.20
   9   0  -9    2.70    1.90
   9   0  -9    2.50    1.20
   9   0  -9    1.30    1.50
   9   0  -9   -0.70    1.30
   8   0  -9    0.10    1.40
   8   0  -9   -1.20    1.70
   8   0  -9    1.60    1.70
   8   0  -9   -0.60    2.10
   7   0  -9   -1.30    1.70
   7   0  -9    0.80    1.70
   7   0  -9   -1.10    1.60
   6   0  -9   -2.20    1.60
   6   0  -9    0.90    2.00
   6   0  -9    3.50    1.90
   6   0  -9    1.70    2.40
   6   0  -9   -0.40    1.50
   5   0  -9   -3.30    1.60
   5   0  -9    0.20    1.70
   5   0  -9    1.70    2.30
   5   0  -9    3.00    1.50
   5   0  -9    0.30    2.40
   4   0  -9   -2.50    2.20
   4   0  -9   -0.70    1.70
   4   0  -9    1.50    1.90
  -4   0   9    2.30    4.10
   4   0  -9   -0.40    1.60
   3   0  -9    2.60    1.80
   3   0  -9    1.50    1.50
   3   0  -9   -0.70    1.80
   3   0  -9    2.00    1.10
   2   0  -9   -0.20    1.80
   2   0  -9    1.30    1.60
   2   0  -9   -0.30    1.50
   1   0  -9    3.50    1.70
   1   0  -9   -0.10    1.80
   1   0  -9    0.10    1.40
   0   0  -9   -0.80    1.90
   0   0  -9    1.00    1.60
   0   0  -9   -1.90    2.10
  -1   0  -9    4.70    2.30
  -1   0  -9   -0.10    1.70
  -1   0  -9   -3.60    1.70
  -1   0  -9   -3.40    1.90
  -1   0  -9    2.00    2.70
  -1   0  -9    1.30    2.50
  -2   0  -9    2.10    2.00
  -2   0  -9    0.40    2.20
  -2   0  -9    3.40    2.30
  -2   0  -9    0.70    1.70
  -2   0  -9   -0.20    1.70
  -2   0  -9    0.30    1.40
  -3   0  -9   -4.00    2.10
  -3   0  -9    1.80    1.90
  -3   0  -9   -1.60    1.80
  -3   0  -9    0.00    1.80
  -3   0  -9    1.40    1.40
  -3   0  -9    2.40    2.10
  -4   0  -9    1.30    2.00
  -4   0  -9    2.20    1.80
  -4   0  -9    1.20    1.60
  -4   0  -9   -0.70    2.70
  -4   0  -9   -2.30    1.90
  -5   0  -9   -0.50    1.80
  -5   0  -9    1.20    1.80
  -5   0  -9   -2.30    1.50
  -5   0  -9   -1.90    1.50
  -6   0  -9    0.90    1.60
  -6   0  -9   -2.60    1.30
  -6   0  -9   -0.60    1.60
  -6   0  -9    1.70    1.70
  -7   0  -9    3.00    1.30
  -7   0  -9   -0.90    1.30
  -8   0  -9    0.20    0.80
  -8   0  -9   -1.40    1.00
  11  -1  -9    3.90    1.50
  11  -1  -9    7.70    1.50
  11   1  -9    7.20    1.40
  11   1  -9    4.90    1.40
  11   1  -9    6.80    1.60
  10  -1  -9   20.20    3.10
  10  -1  -9   15.60    3.10
  10  -1  -9   19.40    2.50
  10   1  -9   22.80    3.10
  10   1  -9   23.70    3.20
  10   1  -9   18.20    2.70
  10   1  -9   21.80    3.50
   9  -1  -9   38.50    4.60
   9  -1  -9   46.20    4.30
   9  -1  -9   43.90    5.00
   9   1  -9   46.20    5.00
   9   1  -9   50.69    5.00
   9   1  -9   49.30    4.70
   9   1  -9   39.50    3.90
   8  -1  -9   43.00    4.50
   8  -1  -9   51.39    5.30
   8  -1  -9   54.79    5.80
   8  -1  -9   41.70    5.40
   8   1  -9   45.70    5.30
   8   1  -9   51.19    5.40
   8   1  -9   46.60    4.40
   8   1  -9   48.40    5.10
   7  -1  -9   30.60    5.40
   7  -1  -9   38.80    4.60
   7  -1  -9   31.70    4.30
   7  -1  -9   31.60    4.80
   7   1  -9   26.70    4.30
   7   1  -9   30.20    5.20
   7   1  -9   29.30    6.30
   7   1  -9   31.60    4.80
   6  -1  -9   19.90    3.20
   6  -1  -9   24.90    3.40
   6  -1  -9   25.20    4.20
   6  -1  -9   16.80    3.60
   6  -1  -9   26.10    3.90
   6   1  -9   19.80    3.60
   6   1  -9   26.20    3.60
   6   1  -9   25.10    4.10
   6   1  -9   31.00    4.90
   6   1  -9   24.20    3.80
   5  -1  -9   69.39    7.30
   5  -1  -9   78.29    6.50
   5  -1  -9   75.19    7.20
   5  -1  -9   72.29    5.50
   5  -1  -9   75.39    6.40
   5   1  -9   79.09    6.40
   5   1  -9   79.49    7.30
  -5   1   9   69.29    6.20
   5   1  -9   65.59    6.90
   5   1  -9   70.09    5.60
   5   1  -9   76.59    6.50
   4  -1  -9   15.90    2.80
   4  -1  -9   14.20    3.20
   4  -1  -9   13.00    3.80
   4  -1  -9   15.70    3.20
   4   1  -9   14.90    3.00
   4   1  -9    9.90    2.90
  -4   1   9   16.20    2.60
   4   1  -9   11.50    2.40
   3  -1  -9   10.80    3.60
   3  -1  -9   10.20    2.20
   3  -1  -9    1.70    2.30
   3   1  -9    5.30    1.40
   3   1  -9    3.20    1.80
   3   1  -9    7.70    2.30
  -3   1   9    6.50    2.20
   3   1  -9    9.30    2.20
   3   1  -9    5.70    2.40
   2  -1  -9   37.60    4.10
   2  -1  -9   30.90    4.10
   2  -1  -9   29.10    4.70
   2   1  -9   33.40    4.00
   2   1  -9   34.90    3.80
   2   1  -9   34.50    2.90
  -2   1   9   37.30    4.40
   2   1  -9   36.90    4.60
   2   1  -9   30.70    4.50
   1  -1  -9    5.20    1.80
   1  -1  -9    7.50    3.20
   1  -1  -9    6.80    1.80
   1  -1  -9    6.60    2.50
   1   1  -9    7.10    2.40
   1   1  -9    4.60    2.40
  -1   1   9    5.70    2.30
   1   1  -9   -1.40    4.10
   1   1  -9    6.40    1.80
   1   1  -9    6.00    2.00
   0  -1  -9    9.00    3.70
   0  -1  -9    6.60    1.90
   0  -1  -9    6.10    2.50
   0   1  -9    7.30    1.80
   0   1  -9    6.20    2.40
   0   1  -9    9.80    2.50
   0   1  -9    9.10    1.90
   0   1  -9    7.40    3.40
   0   1  -9    6.40    2.50
  -1  -1  -9    1.60    2.20
  -1  -1  -9    5.90    2.50
  -1  -1  -9   10.40    2.70
  -1  -1  -9    5.20    2.50
  -1  -1  -9    7.10    2.60
  -1   1  -9    4.90    1.60
  -1   1  -9    1.80    2.60
  -1   1  -9    6.30    2.30
  -1   1  -9    6.70    2.10
  -1   1  -9    9.70    2.90
  -1   1  -9    6.60    2.40
  -1   1  -9    3.10    1.60
  -2  -1  -9   91.89    6.90
  -2  -1  -9   92.59    7.10
  -2  -1  -9   88.49    6.90
  -2  -1  -9   87.49    7.00
  -2   1  -9   75.19    6.70
  -2   1  -9   74.49    7.00
  -2   1  -9   71.09    6.70
  -2   1  -9   74.69    6.50
  -2   1  -9   85.79    6.10
  -3  -1  -9   91.29    7.90
  -3  -1  -9   93.59    7.60
  -3  -1  -9   98.19    7.70
  -3  -1  -9   86.19    7.70
  -3   1  -9  104.49    7.40
  -3   1  -9   89.19    7.10
  -3   1  -9  100.39    7.80
  -3   1  -9   89.19    7.30
  -3   1  -9   96.49    6.70
  -3   1  -9  104.39    7.80
  -4  -1  -9   91.89    7.40
  -4  -1  -9   98.29    7.20
  -4  -1  -9   86.19    7.10
  -4  -1  -9   89.89    7.20
  -4   1  -9   99.49    7.30
  -4   1  -9   90.69    6.40
  -4   1  -9   98.49    7.20
  -4   1  -9  102.09    7.60
  -4   1  -9   80.99    6.70
  -4   1  -9   95.19    7.50
  -5  -1  -9   46.90    4.70
  -5  -1  -9   52.39    5.20
  -5  -1  -9   50.99    5.00
  -5  -1  -9   54.59    4.90
  -5   1  -9   47.80    4.90
  -5   1  -9   51.39    5.20
  -5   1  -9   61.89    5.00
  -5   1  -9   54.19    5.40
  -6  -1  -9    5.20    2.00
  -6  -1  -9    9.40    2.00
  -6  -1  -9    6.30    3.00
  -6   1  -9    7.40    2.00
  -6   1  -9    9.10    2.00
  -6   1  -9    7.30    2.70
  -6   1  -9    7.40    1.80
  -7  -1  -9   22.20    3.00
  -7  -1  -9   26.50    3.00
  -7  -1  -9   26.30    2.90
  -7   1  -9   22.70    2.80
  -7   1  -9   20.70    3.00
  -7   1  -9   24.60    2.90
  -8  -1  -9    5.80    1.20
  -8  -1  -9    4.20    1.00
  -8  -1  -9    6.30    1.30
  -8   1  -9    5.20    1.30
  -8   1  -9    6.20    1.10
  -8   1  -9    8.20    1.30
  11  -2  -9   -0.10    1.10
  11   2  -9   -0.40    1.10
  11   2  -9   -1.50    1.10
  11   2  -9    0.80    1.10
  10  -2  -9    7.80    1.60
  10  -2  -9    4.60    1.80
  10   2  -9    6.80    1.50
  10   2  -9    4.50    1.70
   9  -2  -9   23.50    3.60
   9  -2  -9   25.50    3.20
   9  -2  -9   24.60    3.80
   9   2  -9   27.20    4.30
   9   2  -9   17.00    3.10
   9   2  -9   28.30    3.60
   8  -2  -9    9.70    2.80
   8  -2  -9   14.30    2.50
   8  -2  -9   16.70    2.60
   8   2  -9   15.50    3.20
   8   2  -9   11.60    2.90
   8   2  -9   12.10    1.90
   8   2  -9   14.40    2.60
   7  -2  -9   12.60    2.60
   7  -2  -9   13.70    2.50
   7  -2  -9   17.30    3.80
   7   2  -9   11.60    3.10
   7   2  -9   11.40    2.20
   7   2  -9   16.40    2.90
   7   2  -9   13.10    2.50
   7   2  -9   11.60    3.40
   6  -2  -9   88.69    7.40
   6  -2  -9  104.39    8.70
   6  -2  -9   89.89    7.40
  -6   2   9   88.09    7.30
   6   2  -9   98.79    8.40
   6   2  -9   93.89    8.20
   6   2  -9   85.29    6.90
   6   2  -9   89.89    7.10
   6   2  -9   92.79    7.40
   5  -2  -9  103.59    8.20
   5  -2  -9   94.39    7.20
   5  -2  -9  118.29    9.30
   5  -2  -9  106.69    8.10
   5   2  -9  104.59    7.50
   5   2  -9  119.89    8.10
   5   2  -9  109.09    9.10
   5   2  -9  120.39    9.40
  -5   2   9   99.29    7.90
   5   2  -9  104.49    8.20
   4  -2  -9   34.00    3.40
   4  -2  -9   30.50    4.40
   4  -2  -9   33.70    5.20
   4   2  -9   42.80    5.30
   4   2  -9   32.60    3.50
   4   2  -9   35.00    4.20
   4   2  -9   35.90    4.40
  -4   2   9   36.80    5.20
   4   2  -9   32.70    4.60
   3  -2  -9  121.19    9.40
   3  -2  -9  100.89    8.40
   3  -2  -9  106.09    8.30
  -3   2   9  126.39    8.60
   3   2  -9  125.69    8.50
   3   2  -9  120.79    9.50
   3   2  -9  122.19    9.30
   2  -2  -9   34.50    4.30
   2  -2  -9   31.40    4.70
   2  -2  -9   33.30    5.00
   2   2  -9   44.30    4.80
   2   2  -9   40.90    4.90
   2   2  -9   42.00    4.20
   2   2  -9   47.70    5.20
   2   2  -9   34.70    5.60
   1  -2  -9   28.20    3.90
   1  -2  -9   23.60    3.90
   1   2  -9   26.80    4.00
  -1   2   9   30.70    4.40
   1   2  -9   31.90    4.80
   1   2  -9   33.80    5.20
   1   2  -9   25.20    4.00
   1   2  -9   35.20    4.80
   1   2  -9   30.30    3.60
   0  -2  -9    4.80    2.00
   0  -2  -9    3.50    3.00
   0   2  -9    3.80    1.50
   0   2  -9    6.00    2.00
   0   2  -9    4.30    2.10
   0   2  -9    3.60    1.80
   0   2  -9    7.10    2.70
  -1  -2  -9    9.30    3.90
  -1  -2  -9    5.40    4.70
  -1  -2  -9    6.20    2.70
  -1   2  -9    4.70    2.70
  -1   2  -9    8.10    2.30
  -1   2  -9   11.10    2.00
  -1   2  -9    8.30    2.30
  -1   2  -9    9.00    2.40
  -1   2  -9    5.10    1.70
  -2  -2  -9   27.30    3.60
  -2  -2  -9   24.90    3.50
  -2  -2  -9   27.00    3.60
  -2   2  -9   22.50    3.40
  -2   2  -9   26.50    4.70
  -2   2  -9   34.90    3.60
  -2   2  -9   29.10    3.90
  -3   2  -9   17.00    2.40
  -3   2  -9   16.00    4.10
  -3   2  -9   19.00    3.30
  -4  -2  -9   50.49    4.80
  -4  -2  -9   45.50    5.00
  -4  -2  -9   46.20    4.90
  -4   2  -9   49.70    5.40
  -4   2  -9   46.80    5.20
  -4   2  -9   42.10    4.60
  -4   2  -9   41.40    4.20
  -4   2  -9   48.10    4.80
  -4   2  -9   43.90    4.00
  -5  -2  -9   30.30    4.20
  -5  -2  -9   40.10    4.40
  -5  -2  -9   35.00    4.10
  -5   2  -9   35.70    4.20
  -5   2  -9   42.10    4.60
  -5   2  -9   35.20    4.40
  -5   2  -9   40.10    4.10
  -6  -2  -9    1.70    2.20
  -6  -2  -9    4.70    2.10
  -6  -2  -9    2.70    1.60
  -6   2  -9    7.40    2.30
  -6   2  -9    1.60    3.10
  -6   2  -9    7.80    2.70
  -6   2  -9    4.50    2.90
  -7  -2  -9    2.50    1.10
  -7  -2  -9    0.60    1.20
  -7  -2  -9    2.20    1.30
  -7   2  -9    0.70    1.30
  -7   2  -9    1.90    1.20
  -7   2  -9    0.90    1.30
  -7   2  -9    0.20    1.20
  11  -3  -9    3.90    1.60
  11   3  -9    4.60    1.20
  10  -3  -9   25.50    2.80
  10  -3  -9   29.30    3.30
  10   3  -9   21.60    3.20
  10   3  -9   34.20    3.70
   9  -3  -9   18.50    3.00
   9  -3  -9   20.20    3.50
   9   3  -9   22.50    2.70
   9   3  -9   19.50    3.10
   9   3  -9   27.70    3.70
   9   3  -9   20.60    3.50
   8  -3  -9   12.60    2.30
   8  -3  -9   13.90    2.50
   8  -3  -9   15.60    3.20
   8   3  -9   11.00    2.40
   8   3  -9   16.20    3.20
   8   3  -9   15.00    2.80
   8   3  -9   11.10    1.90
   7  -3  -9   23.50    4.00
   7  -3  -9   22.40    3.30
   7   3  -9   22.10    4.00
   7   3  -9   23.80    4.60
   7   3  -9   26.30    3.70
   7   3  -9   26.20    3.40
   6  -3  -9   84.69    7.70
   6  -3  -9   93.89    8.00
   6  -3  -9  109.59    9.30
   6   3  -9  111.09    9.00
   6   3  -9  101.39    7.80
   6   3  -9   95.09    8.50
   6   3  -9  117.49    8.00
   5  -3  -9    5.60    2.40
   5  -3  -9    3.10    2.10
   5  -3  -9    5.10    2.70
   5   3  -9    5.10    1.80
   5   3  -9    4.60    1.60
   5   3  -9    1.20    1.70
  -5   3   9   -3.10    2.00
   5   3  -9   -2.90    3.40
   5   3  -9    0.60    2.40
   5   3  -9    1.70    2.30
   4  -3  -9   57.59    5.00
   4  -3  -9   63.29    5.90
   4  -3  -9   53.59    6.50
  -4   3   9   68.59    5.90
   4   3  -9   70.59    7.00
   4   3  -9   64.09    6.50
   4   3  -9   73.89    5.80
   4   3  -9   65.19    6.50
   4   3  -9   62.99    5.70
   3  -3  -9  189.28   13.80
   3  -3  -9  191.58   12.30
   3  -3  -9  197.88   13.40
   3   3  -9  210.18   14.30
   3   3  -9  186.08   13.50
   3   3  -9  212.58   14.10
   3   3  -9  214.78   13.20
  -3   3   9  205.68   13.10
   3   3  -9  197.78   12.40
   3   3  -9  226.68   13.30
   2  -3  -9   85.19    7.10
   2   3  -9   98.39    7.10
   2   3  -9   84.79    7.60
   2   3  -9   97.69    6.30
   2   3  -9   93.69    7.80
  -2   3   9   89.09    7.20
   2   3  -9   90.79    7.70
   2   3  -9   86.89    8.20
   2   3  -9   98.09    7.00
   1  -3  -9   84.79    7.30
   1   3  -9  104.99    8.20
   1   3  -9  103.79    7.30
   1   3  -9   96.09    8.30
   1   3  -9  104.89    7.40
  -1   3   9   91.29    7.80
   1   3  -9  106.99    7.90
   1   3  -9  106.49    8.20
   0  -3  -9   79.79    7.20
   0   3  -9   80.49    7.90
   0   3  -9   97.19    7.70
   0   3  -9  100.29    7.90
   0   3  -9  100.79    7.00
   0   3  -9  103.39    6.90
   0   3  -9   95.89    7.60
  -1  -3  -9  123.59    9.50
  -1   3  -9  124.89   10.30
  -1   3  -9  144.19   10.00
  -1   3  -9  133.69   10.00
  -1   3  -9  143.89   10.00
  -1   3  -9  137.49   10.10
  -1   3  -9  141.39    9.20
  -1   3  -9  144.39    9.00
  -2  -3  -9  122.39    9.50
  -2   3  -9  126.89    8.70
  -2   3  -9  139.89   10.20
  -2   3  -9  137.99   10.00
  -2   3  -9  140.79    9.80
  -2   3  -9  130.69    9.60
  -2   3  -9  137.59    9.00
  -2   3  -9  139.49    9.70
  -3  -3  -9   89.29    7.60
  -3  -3  -9   87.49    7.60
  -3  -3  -9   91.19    7.70
  -3   3  -9   97.89    8.00
  -3   3  -9  109.99    7.10
  -3   3  -9  111.99    8.40
  -3   3  -9   99.59    7.50
  -3   3  -9  106.99    7.70
  -4  -3  -9  174.98   11.70
  -4  -3  -9  184.08   12.00
  -4  -3  -9  163.28   11.50
  -4   3  -9  196.58   12.50
  -4   3  -9  196.58   12.30
  -4   3  -9  186.18   12.00
  -4   3  -9  189.28   11.90
  -4   3  -9  158.18   11.60
  -5  -3  -9   67.19    5.70
  -5  -3  -9   66.89    5.60
  -5   3  -9   73.49    5.50
  -5   3  -9   63.59    5.50
  -5   3  -9   57.39    5.90
  -5   3  -9   69.89    5.80
  -6  -3  -9    3.00    1.50
  -6  -3  -9    5.50    1.70
  -6  -3  -9    2.30    1.60
  -6   3  -9    3.70    1.70
  -6   3  -9    4.90    1.70
  -6   3  -9    3.20    1.60
  -6   3  -9    6.10    1.60
  -7  -3  -9   33.60    3.10
  -7   3  -9   30.50    3.00
  -7   3  -9   28.90    3.10
  -7   3  -9   31.10    3.20
  -7   3  -9   31.10    3.00
  10  -4  -9   49.30    3.90
  10  -4  -9   42.40    4.00
  10   4  -9   44.10    3.80
  10   4  -9   40.00    3.80
  10   4  -9   47.00    4.10
   9  -4  -9   87.99    6.60
   9  -4  -9   91.89    7.20
   9   4  -9  104.19    8.60
   9   4  -9   94.49    6.70
   8  -4  -9   83.29    6.70
   8  -4  -9   89.49    7.50
   8   4  -9   85.59    7.10
   8   4  -9   85.09    6.70
   8   4  -9  102.69    7.70
   7  -4  -9  104.39    8.20
   7  -4  -9  107.39    8.90
   7   4  -9  112.59    9.00
   7   4  -9  115.79    8.90
   7   4  -9  116.79    7.80
   7   4  -9  115.59    9.90
   6  -4  -9  150.18   11.10
   6  -4  -9  150.08   11.80
   6   4  -9  173.98   12.00
   6   4  -9  160.68   11.80
   6   4  -9  156.68   10.90
   6   4  -9  177.18   10.70
   5  -4  -9    4.90    3.60
   5  -4  -9   -0.70    1.70
   5   4  -9    0.80    1.60
   5   4  -9   -1.10    2.00
   5   4  -9   -0.60    1.40
   5   4  -9    1.30    1.70
   4  -4  -9   61.99    6.50
   4  -4  -9   65.79    6.10
   4  -4  -9   56.49    5.10
   4   4  -9   65.89    5.70
   4   4  -9   71.49    6.50
   4   4  -9   57.19    5.20
   4   4  -9   56.29    6.60
   4   4  -9   75.29    5.70
   4   4  -9   65.09    6.40
   3  -4  -9   70.19    6.30
   3   4  -9   64.99    6.80
   3   4  -9   70.99    6.50
  -3   4   9   67.89    6.10
   3   4  -9   66.59    6.50
   3   4  -9   65.69    5.20
   3   4  -9   62.99    5.70
   3   4  -9   67.49    7.50
   2  -4  -9  122.69    9.20
   2  -4  -9  118.99    8.20
   2   4  -9  125.59    9.90
   2   4  -9  133.29   10.00
   2   4  -9  144.49    9.10
  -2   4   9  110.89    9.10
   2   4  -9  140.39    9.00
   2   4  -9  129.79    9.70
   2   4  -9  134.19    9.80
   1  -4  -9   40.10    5.00
   1   4  -9   49.30    5.40
   1   4  -9   49.10    5.60
   1   4  -9   49.90    5.30
  -1   4   9   36.90    5.40
   1   4  -9   50.09    4.50
   1   4  -9   51.29    4.70
   0   4  -9    4.60    2.20
   0   4  -9    4.50    1.60
   0   4  -9    3.40    1.60
   0   4  -9    4.00    2.10
   0   4  -9    4.70    2.40
   0   4  -9    6.80    2.70
  -1   4  -9    2.80    1.50
  -1   4  -9    6.10    2.10
  -1   4  -9    0.50    2.20
  -1   4  -9    2.50    1.50
  -1   4  -9    7.20    2.00
  -1   4  -9   -5.00    4.30
  -1   4  -9    2.60    2.60
  -2   4  -9   46.70    6.40
  -2   4  -9   50.89    5.90
  -2   4  -9   57.49    6.20
  -2   4  -9   51.09    4.90
  -2   4  -9   50.09    4.40
  -2   4  -9   42.20    4.10
  -3  -4  -9   42.50    4.90
  -3   4  -9   46.40    4.20
  -3   4  -9   44.40    5.00
  -3   4  -9   49.60    5.70
  -3   4  -9   46.80    4.60
  -3   4  -9   52.19    4.80
  -3   4  -9   47.20    5.40
  -4  -4  -9   65.59    5.80
  -4   4  -9   59.99    5.50
  -4   4  -9   68.79    5.60
  -4   4  -9   76.39    6.20
  -4   4  -9   74.69    5.90
  -4   4  -9   78.99    6.50
  -4   4  -9   64.59    5.10
  -5  -4  -9   70.69    7.20
  -5  -4  -9   63.29    5.60
  -5   4  -9   80.79    5.80
  -5   4  -9   67.69    8.80
  -5   4  -9   77.89    6.10
  -5   4  -9   82.89    6.00
  -6  -4  -9    2.70    1.30
  -6   4  -9    1.50    1.30
  -6   4  -9    1.60    1.20
  -6   4  -9   -0.60    1.20
  -7   4  -9    4.40    1.20
  -7   4  -9    5.80    1.10
  -7   4  -9    5.40    1.40
  -7   4  -9    4.80    1.80
  10  -5  -9   23.90    2.50
  10  -5  -9   23.90    2.30
   9  -5  -9   22.40    3.10
   9  -5  -9   21.10    2.70
   9   5  -9   18.40    2.80
   9   5  -9   27.80    3.20
   9   5  -9   26.80    2.90
   8  -5  -9   50.69    4.50
   8  -5  -9   51.99    4.90
   8   5  -9   58.99    5.20
   8   5  -9   46.50    4.40
   8   5  -9   53.39    4.00
   8   5  -9   51.89    4.60
   7  -5  -9   36.60    4.20
   7  -5  -9   29.10    4.20
   7   5  -9   38.10    4.60
   7   5  -9   38.10    3.90
   7   5  -9   31.80    3.40
   7   5  -9   37.00    4.30
   6  -5  -9   66.09    6.50
   6  -5  -9   78.69    6.70
   6   5  -9   81.09    5.80
   6   5  -9   78.69    6.80
   6   5  -9   80.29    7.00
   6   5  -9   68.59    6.70
   5  -5  -9   29.80    5.00
   5  -5  -9   35.80    4.70
   5   5  -9   40.80    4.70
   5   5  -9   33.40    4.00
   5   5  -9   32.00    5.30
   5   5  -9   38.90    4.90
   5   5  -9   41.20    3.90
   4  -5  -9   52.49    5.00
   4  -5  -9   53.99    5.70
   4   5  -9   58.99    6.50
  -4   5   9   51.89    5.70
   4   5  -9   50.99    4.90
   4   5  -9   48.20    6.50
   4   5  -9   55.89    5.80
   4   5  -9   57.59    6.10
   3   5  -9   56.49    6.10
   3   5  -9   59.39    5.30
   3   5  -9   52.39    5.80
   3   5  -9   42.30    4.70
   2  -5  -9  172.58   14.80
   2   5  -9  174.88   12.10
   2   5  -9  203.98   12.30
   2   5  -9  211.18   13.80
   2   5  -9  182.88   13.00
   2   5  -9  194.88   13.20
   1  -5  -9  183.48   13.40
   1   5  -9  200.08   13.80
   1   5  -9  195.88   12.80
   1   5  -9  211.48   13.90
   1   5  -9  218.78   13.00
   0   5  -9  253.57   15.60
  -1   5  -9  111.79    9.60
  -1   5  -9  118.79    9.10
  -1   5  -9  128.69    9.20
  -1   5  -9  129.29    8.40
  -1   5  -9  123.39    8.30
  -1   5  -9  131.49    9.70
  -1   5  -9  130.19    9.20
  -2  -5  -9   29.20    4.20
  -2   5  -9   35.00    5.50
  -2   5  -9   39.70    4.80
  -2   5  -9   26.90    4.30
  -2   5  -9   36.20    4.10
  -2   5  -9   36.70    4.00
  -2   5  -9   29.40    3.40
  -2   5  -9   30.50    3.30
  -3  -5  -9   20.50    2.80
  -3   5  -9   17.20    2.80
  -3   5  -9   20.90    3.10
  -3   5  -9   25.00    4.10
  -3   5  -9   21.60    3.20
  -3   5  -9   24.50    2.90
  -4   5  -9   87.59    6.60
  -4   5  -9   81.89    6.20
  -4   5  -9   74.59    6.10
  -4   5  -9   82.29    6.20
  -4   5  -9   90.89    8.00
  -5  -5  -9   11.70    2.00
  -5   5  -9    9.60    1.80
  -5   5  -9   10.60    2.00
  -5   5  -9   11.50    2.00
  -5   5  -9   10.40    2.10
  -5   5  -9    8.00    1.70
  -6  -5  -9   13.80    2.20
  -6   5  -9   12.30    2.10
  -6   5  -9   16.10    2.30
  -6   5  -9   12.50    2.10
   9  -6  -9   68.29    5.10
   9   6  -9   73.79    5.30
   8  -6  -9  101.59    6.90
   8   6  -9   90.49    6.90
   8   6  -9  110.09    7.30
   8   6  -9   96.89    6.70
   7  -6  -9   77.29    5.80
   7   6  -9   69.29    4.80
   7   6  -9   62.49    5.30
   6  -6  -9   31.50    4.00
   6   6  -9   33.60    4.00
   6   6  -9   29.20    3.60
   6   6  -9   35.80    3.20
   5  -6  -9   46.60    5.10
   5   6  -9   56.99    4.50
   5   6  -9   50.19    5.00
   5   6  -9   48.00    5.40
   5   6  -9   50.69    5.40
   5   6  -9   50.49    4.50
   4  -6  -9  120.79    8.90
   4   6  -9  107.39    9.00
   4   6  -9  111.49    8.80
   4   6  -9  103.09    9.50
   4   6  -9  127.99    9.10
   4   6  -9  124.49    9.10
   4   6  -9  127.99    8.20
   3  -6  -9   49.30    5.40
   3   6  -9   56.49    5.40
   3   6  -9   51.19    5.50
   3   6  -9   61.29    6.00
   3   6  -9   56.89    6.10
   3   6  -9   55.29    4.90
   3   6  -9   54.59    4.90
   2  -6  -9  127.89    9.80
   2   6  -9  149.09   10.30
   2   6  -9  156.18    9.60
   2   6  -9  156.08   10.50
   2   6  -9  131.89   10.10
   2   6  -9  140.59   10.40
   2   6  -9  135.29    9.40
   1   6  -9  130.89    9.90
   1   6  -9  138.59    8.90
   1   6  -9  135.29    9.70
   1   6  -9  131.49    9.50
   1   6  -9  124.29    9.40
   1   6  -9  126.99    8.80
   0   6  -9   30.80    4.50
   0   6  -9   22.10    3.70
   0   6  -9   28.40    3.70
   0   6  -9   30.90    3.40
   0   6  -9   28.40    3.30
   0   6  -9   31.00    3.90
  -1   6  -9   11.00    2.90
  -1   6  -9    8.10    1.70
  -1   6  -9    7.00    2.10
  -1   6  -9    4.30    1.70
  -1   6  -9    8.70    2.70
  -1   6  -9    5.70    2.10
  -1   6  -9    8.40    2.20
  -2   6  -9   40.30    5.30
  -2   6  -9   34.20    4.20
  -2   6  -9   34.10    4.60
  -2   6  -9   37.80    3.90
  -2   6  -9   37.20    3.90
  -2   6  -9   33.80    3.50
  -3  -6  -9   35.40    4.10
  -3   6  -9   43.50    4.10
  -3   6  -9   39.70    4.00
  -3   6  -9   50.69    5.00
  -3   6  -9   37.20    4.10
  -3   6  -9   43.70    3.70
  -3   6  -9   44.40    4.60
   4  -6   9   26.30    4.70
  -4  -6  -9   31.90    3.50
  -4   6  -9   39.40    3.80
  -4   6  -9   30.10    3.40
  -4   6  -9   39.20    3.50
  -4   6  -9   35.50    3.40
  -4   6  -9   27.30    4.00
  -4   6  -9   32.20    3.00
  -5   6  -9    4.30    1.50
  -5   6  -9    3.80    1.40
  -5   6  -9    4.70    1.40
  -5   6  -9    2.80    1.20
  -6   6  -9   12.40    1.80
  -6   6  -9   10.50    1.70
  -6   6  -9   11.40    1.70
  -6   6  -9    9.40    1.50
   8  -7  -9  131.09    8.80
   8   7  -9  151.88    9.60
   7  -7  -9   51.09    4.20
   7   7  -9   52.39    4.30
   7   7  -9   42.30    4.90
   6  -7  -9   -0.20    1.30
   6   7  -9    0.30    1.00
   6   7  -9    4.10    1.60
   6   7  -9    1.80    1.60
   6   7  -9    4.60    1.60
   6   7  -9    0.30    1.40
   5  -7  -9  130.49    8.50
   5   7  -9  105.69    8.30
   5   7  -9  103.69    7.80
   5   7  -9  125.09    8.50
   4  -7  -9  196.08   13.00
   4   7  -9  205.58   13.30
   4   7  -9  223.78   12.60
   4   7  -9  181.18   13.00
   4   7  -9  193.18   12.50
   4   7  -9  217.28   13.20
   3  -7  -9   83.09    6.90
   3   7  -9   87.49    6.90
   3   7  -9   90.89    7.10
   3   7  -9   98.39    6.50
   3   7  -9   93.09    7.30
   3   7  -9   92.29    7.30
   3   7  -9   84.99    6.40
   2   7  -9  103.99    7.70
   2   7  -9  114.09    8.70
   2   7  -9  111.09    8.30
   2   7  -9  122.39    8.60
   2   7  -9  124.89    7.90
   2   7  -9  117.89    8.50
   1   7  -9  104.09    7.20
   1   7  -9  104.49    7.90
   1   7  -9  103.59    7.70
   1   7  -9  107.59    7.70
   1   7  -9  100.59    7.10
   1   7  -9  106.69    8.20
   0   7  -9   88.49    6.10
   0   7  -9   82.39    6.70
   0   7  -9   88.09    7.20
   0   7  -9   92.39    6.70
   0   7  -9   83.69    6.10
   0   7  -9   88.39    6.70
  -1   7  -9   55.69    5.00
  -1   7  -9   59.69    4.90
  -1   7  -9   50.69    4.40
  -1   7  -9   65.99    5.20
  -1   7  -9   60.99    5.40
  -2   7  -9   33.90    4.80
  -2   7  -9   42.00    4.80
  -2   7  -9   40.40    3.40
  -3   7  -9   79.69    6.40
  -3   7  -9   85.89    6.70
  -3   7  -9   94.09    6.30
  -3   7  -9   95.99    6.20
  -3   7  -9   79.49    6.30
  -3   7  -9  102.19    6.60
  -4   7  -9   96.19    6.30
  -4   7  -9   88.69    6.10
  -4   7  -9   86.79    6.60
  -4   7  -9   94.79    6.10
  -5   7  -9   -0.90    0.90
  -5   7  -9   -3.00    1.70
  -5   7  -9    1.50    0.90
   7  -8  -9   14.40    2.20
   7   8  -9   20.40    2.30
   6  -8  -9    1.20    1.20
   6   8  -9   -0.30    1.30
   5  -8  -9   68.79    5.10
   5   8  -9   70.89    5.30
   5   8  -9   59.99    5.20
   4  -8  -9  198.98   12.20
   4   8  -9  208.08   12.50
   4   8  -9  202.38   12.40
   4   8  -9  178.88   12.80
   4   8  -9  199.78   12.40
   3  -8  -9   53.39    4.80
   3   8  -9   59.49    5.10
   3   8  -9   61.39    4.30
   3   8  -9   52.19    4.50
   2   8  -9  114.09    8.90
   2   8  -9  128.79    8.20
   2   8  -9   99.39    7.60
   2   8  -9  107.59    7.60
   2   8  -9  123.69    8.00
   1   8  -9  141.79    9.90
   1   8  -9  146.69    9.50
   1   8  -9  135.59   10.40
   1   8  -9  138.19    9.50
   1   8  -9  162.88    9.90
   0   8  -9   80.29    6.00
   0   8  -9   93.99    6.30
   0   8  -9   77.69    5.90
   0   8  -9   85.29    5.90
   0   8  -9   69.39    5.50
  -1   8  -9   23.50    2.60
  -1   8  -9   30.80    3.10
  -1   8  -9   25.70    3.10
  -1   8  -9   23.40    3.30
  -1   8  -9   28.70    2.90
  -2   8  -9   28.70    2.90
  -2   8  -9   29.00    3.20
  -2   8  -9   20.50    2.70
  -2   8  -9   28.00    2.70
   3  -8   9   27.50    3.20
  -3   8  -9   39.90    3.40
  -3   8  -9   42.20    4.40
  -3   8  -9   37.90    2.90
  -3   8  -9   28.40    4.90
   5   9  -9   24.70    2.60
   4   9  -9   57.89    4.20
   4   9  -9   53.29    4.70
   3   9  -9   12.20    2.30
   3   9  -9   14.80    2.40
   3   9  -9   11.50    1.90
   2   9  -9   22.90    2.80
   2   9  -9   26.10    3.20
   2   9  -9   22.60    2.60
   1   9  -9    8.70    1.50
   1   9  -9    6.10    1.60
   1   9  -9    7.70    1.40
   1   9  -9    7.30    1.40
   0   9  -9   15.20    2.50
   0   9  -9   18.90    2.30
   0   9  -9   14.40    2.10
   1  -9   9    8.00    1.50
  -1   9  -9    7.30    1.50
  -1   9  -9    6.90    1.90
  11   0 -10   62.99    4.60
  10   0 -10   69.99    5.40
  10   0 -10   62.19    4.90
  10   0 -10   62.29    4.40
   9   0 -10  145.89    9.10
   9   0 -10  131.49    9.30
   9   0 -10  137.99    9.50
   9   0 -10  157.68   10.60
   8   0 -10  276.57   17.70
   8   0 -10  260.07   16.30
   8   0 -10  280.17   19.10
   8   0 -10  260.87   16.80
   7   0 -10  158.98   11.30
   7   0 -10  140.29    9.80
   7   0 -10  141.29   10.20
   6   0 -10  138.29    9.50
   6   0 -10  133.79   10.60
   6   0 -10  137.39    9.90
   6   0 -10  116.19    9.80
   6   0 -10  145.19    9.80
   5   0 -10   33.10    4.40
   5   0 -10   41.30    4.80
   5   0 -10   38.90    4.60
   4   0 -10    5.30    2.60
   4   0 -10    2.00    1.90
   4   0 -10    5.60    1.60
   4   0 -10    4.60    2.50
   4   0 -10    3.90    1.90
   3   0 -10  255.57   16.00
   3   0 -10  225.88   14.40
   3   0 -10  248.38   16.70
   3   0 -10  268.17   15.60
   3   0 -10  238.08   15.50
   2   0 -10   14.30    3.20
   2   0 -10   12.50    2.20
   2   0 -10   16.10    2.90
   1   0 -10    9.00    2.60
   1   0 -10   11.70    2.00
   1   0 -10   12.90    2.10
   1   0 -10   13.30    2.60
   0   0 -10   22.80    3.30
   0   0 -10   31.80    4.30
   0   0 -10   25.40    3.40
   0   0 -10   25.80    3.80
  -1   0 -10    1.10    2.30
  -1   0 -10    1.50    1.50
  -2   0 -10  119.89    9.20
  -2   0 -10  136.79    9.10
  -2   0 -10  129.59    9.50
  -2   0 -10  149.09    9.60
  -2   0 -10  149.39    9.70
  -2   0 -10  143.79    9.40
  -3   0 -10   43.90    4.70
  -3   0 -10   39.70    4.20
  -3   0 -10   34.00    3.90
  -3   0 -10   40.70    4.50
  -3   0 -10   47.30    4.80
  -4   0 -10   65.89    5.30
  -4   0 -10   64.79    5.60
  -4   0 -10   69.29    5.50
  -5   0 -10  137.29    9.00
  -5   0 -10  121.79    8.60
  -5   0 -10  145.19    8.80
  -5   0 -10  133.99    8.70
  -6   0 -10   74.49    5.50
  -6   0 -10   77.39    5.40
  -6   0 -10   82.39    5.70
  -7   0 -10    4.00    1.30
  -7   0 -10    3.70    1.20
  11  -1 -10   21.40    2.50
  11   1 -10   26.00    2.40
  10  -1 -10   60.69    5.10
  10  -1 -10   62.09    4.60
  10  -1 -10   57.79    4.50
  10   1 -10   61.79    5.00
  10   1 -10   60.49    4.70
  10   1 -10   57.29    4.50
   9  -1 -10  131.99   12.80
   9  -1 -10  159.18    9.80
   9   1 -10  162.98   10.30
   9   1 -10  162.08   10.20
   9   1 -10  148.09    9.50
   8  -1 -10  223.48   14.50
   8  -1 -10  225.08   14.70
   8   1 -10  232.28   15.10
   8   1 -10  259.47   15.90
   8   1 -10  241.68   14.40
   8   1 -10  228.38   14.90
   7  -1 -10  120.09    8.70
   7  -1 -10  112.69    8.40
   7  -1 -10  129.49    9.90
   7   1 -10  123.09    9.50
   7   1 -10  116.89    9.10
   7   1 -10  115.99    8.30
   6  -1 -10  218.28   15.30
   6  -1 -10  254.97   16.90
   6  -1 -10  256.87   15.60
   6   1 -10  242.88   16.10
   6   1 -10  236.28   15.30
   6   1 -10  246.68   15.60
   6   1 -10  243.28   16.50
   5  -1 -10   35.80    5.40
   5  -1 -10   31.60    4.70
   5  -1 -10   41.40    4.90
   5   1 -10   31.10    4.80
   5   1 -10   37.00    4.60
   5   1 -10   33.60    4.30
   4  -1 -10   37.00    3.60
   4  -1 -10   40.80    4.50
   4  -1 -10   40.80    4.60
   4  -1 -10   41.10    5.20
   4   1 -10   36.00    3.80
   4   1 -10   36.20    5.10
   4   1 -10   36.60    4.20
   4   1 -10   35.80    4.50
   4   1 -10   39.30    5.30
   3  -1 -10  365.26   22.40
   3  -1 -10  367.86   23.50
   3  -1 -10  377.56   22.10
   3   1 -10  384.86   22.40
   3   1 -10  360.86   23.40
   3   1 -10  372.06   22.30
   3   1 -10  329.57   21.30
   3   1 -10  398.46   23.20
   2  -1 -10   36.70    4.30
   2  -1 -10   37.90    4.20
   2   1 -10   39.00    5.00
   2   1 -10   46.00    4.40
   2   1 -10   35.90    4.10
   2   1 -10   44.50    5.30
   1  -1 -10   45.60    5.10
   1  -1 -10   44.20    4.30
   1  -1 -10   44.70    4.60
   1   1 -10   48.10    4.50
   1   1 -10   46.10    5.20
   1   1 -10   45.70    4.40
   0  -1 -10    2.90    1.60
   0  -1 -10   -0.10    2.70
   0  -1 -10    3.70    2.10
   0  -1 -10    4.60    1.80
   0   1 -10    3.00    1.60
   0   1 -10    0.60    2.30
   0   1 -10    3.00    2.00
   0   1 -10   -0.50    1.50
   0   1 -10   -2.40    3.00
   0   1 -10    1.60    1.70
  -2  -1 -10   50.69    5.40
  -2  -1 -10   42.80    5.40
  -2  -1 -10   55.09    5.40
  -2   1 -10   51.09    4.40
  -2   1 -10   47.80    5.10
  -2   1 -10   55.19    5.50
  -2   1 -10   51.29    4.70
  -2   1 -10   60.39    5.10
  -3  -1 -10  111.59    8.00
  -3  -1 -10  105.89    7.90
  -3  -1 -10  105.09    8.10
  -3   1 -10  117.89    8.00
  -3   1 -10  124.29    8.10
  -3   1 -10  108.39    7.80
  -3   1 -10  107.39    8.30
  -3   1 -10  111.39    7.50
  -3   1 -10  125.69    8.30
  -4  -1 -10   36.30    4.20
  -4  -1 -10   32.90    4.70
  -4   1 -10   43.70    4.10
  -4   1 -10   46.40    4.40
  -4   1 -10   41.80    4.60
  -4   1 -10   49.70    4.30
  -5  -1 -10   99.09    7.10
  -5  -1 -10   95.39    6.90
  -5  -1 -10  101.19    7.00
  -5   1 -10  107.39    7.10
  -5   1 -10  109.59    7.10
  -5   1 -10  108.99    7.20
  -5   1 -10   95.99    7.20
  -6  -1 -10   22.30    3.00
  -6  -1 -10   27.00    3.10
  -6   1 -10   28.10    2.90
  -6   1 -10   23.20    2.90
  -6   1 -10   30.50    3.10
  -6   1 -10   28.50    3.00
  -7   1 -10    3.20    1.10
  10  -2 -10    3.10    1.00
  10  -2 -10    3.40    1.50
  10   2 -10    2.80    1.30
  10   2 -10    3.70    1.60
   9  -2 -10   44.90    4.70
   9  -2 -10   40.80    4.30
   9  -2 -10   44.30    4.00
   9   2 -10   50.59    4.40
   9   2 -10   46.20    4.40
   9   2 -10   50.79    4.60
   9   2 -10   41.10    3.50
   8  -2 -10   67.99    6.10
   8  -2 -10   79.59    7.00
   8  -2 -10   73.09    5.90
   8   2 -10   77.19    6.10
   8   2 -10   80.39    6.50
   8   2 -10   80.09    5.60
   8   2 -10   73.69    6.60
   7  -2 -10   24.30    4.30
   7  -2 -10   38.60    4.90
   7  -2 -10   30.30    3.80
   7   2 -10   32.90    3.60
   7   2 -10   27.20    4.40
   7   2 -10   37.10    4.70
   7   2 -10   32.30    4.40
   6  -2 -10   94.59    7.70
   6  -2 -10  104.39    8.90
   6   2 -10  106.39    7.50
   6   2 -10  103.59    8.40
   6   2 -10   96.09    8.40
   6   2 -10  102.79    7.90
   5  -2 -10   13.80    2.60
   5  -2 -10   20.10    3.80
   5  -2 -10   16.00    3.30
   5   2 -10   21.90    3.60
   5   2 -10   16.00    3.80
   5   2 -10   18.50    2.80
   5   2 -10   24.80    4.40
   5   2 -10   26.20    4.50
   4  -2 -10   41.60    5.40
   4  -2 -10   34.70    4.10
   4  -2 -10   29.60    4.60
   4  -2 -10   45.40    4.60
   4   2 -10   48.70    5.20
   4   2 -10   44.10    4.60
   4   2 -10   33.60    3.90
   4   2 -10   36.70    4.30
   4   2 -10   40.70    5.10
   3  -2 -10  178.88   12.90
   3  -2 -10  178.58   12.00
   3   2 -10  182.58   11.90
   3   2 -10  194.98   12.80
   3   2 -10  166.08   11.00
   3   2 -10  192.78   11.90
   3   2 -10  172.98   12.80
   2  -2 -10   55.69    6.20
   2  -2 -10   60.89    5.50
   2   2 -10   60.29    6.50
   2   2 -10   68.89    6.30
   2   2 -10   61.79    5.50
  -2   2  10   62.39    7.30
   2   2 -10   71.79    5.40
   1  -2 -10   74.39    6.10
   1   2 -10   83.69    6.80
   1   2 -10   72.39    5.80
   1   2 -10   80.69    6.10
   1   2 -10   75.39    6.70
   1   2 -10   73.39    6.70
   0   2 -10   42.80    4.70
   0   2 -10   41.30    4.10
   0   2 -10   37.00    3.90
   0   2 -10   48.40    4.90
  -1   2 -10   14.90    2.90
  -1   2 -10   16.60    2.90
  -1   2 -10   16.40    2.80
  -1   2 -10   17.00    2.80
  -1   2 -10   15.10    2.60
  -2  -2 -10  104.79    7.90
  -2   2 -10  114.19    7.50
  -2   2 -10  101.79    7.80
  -2   2 -10  118.79    8.30
  -2   2 -10  112.49    8.00
  -2   2 -10  114.29    8.10
  -2   2 -10  101.49    8.40
  -3  -2 -10   16.40    2.60
  -3  -2 -10   16.10    2.80
  -3   2 -10   18.50    2.60
  -3   2 -10   22.70    3.60
  -3   2 -10   18.80    2.80
  -3   2 -10   22.90    3.30
  -3   2 -10   17.50    2.80
  -3   2 -10   27.10    4.00
  -4  -2 -10    0.80    2.90
  -4  -2 -10    6.40    2.10
  -4  -2 -10    4.30    2.00
  -4   2 -10    3.50    1.60
  -4   2 -10    3.80    1.30
  -4   2 -10    4.30    1.90
  -4   2 -10    3.20    1.40
  -4   2 -10    1.90    1.60
  -5  -2 -10   39.30    3.90
  -5  -2 -10   39.60    3.80
  -5  -2 -10   38.50    3.70
  -5   2 -10   40.80    4.20
  -5   2 -10   44.60    3.80
  -5   2 -10   42.20    3.90
  -6  -2 -10   25.90    4.20
  -6   2 -10   39.20    3.40
  -6   2 -10   33.60    4.10
  -6   2 -10   39.40    4.40
  -6   2 -10   34.70    3.20
  10  -3 -10   22.70    2.20
  10   3 -10   23.50    2.80
  10   3 -10   24.20    2.50
  10   3 -10   24.80    2.90
   9  -3 -10   30.60    3.60
   9  -3 -10   30.60    3.20
   9   3 -10   31.90    3.60
   9   3 -10   36.00    3.70
   9   3 -10   39.70    3.60
   8  -3 -10   58.09    5.20
   8  -3 -10   59.59    6.90
   8   3 -10   67.59    5.90
   8   3 -10   68.99    4.80
   8   3 -10   71.49    6.20
   8   3 -10   62.39    5.30
   7  -3 -10   18.80    3.40
   7  -3 -10   14.70    2.50
   7   3 -10   16.00    2.50
   7   3 -10   18.30    2.80
   7   3 -10   17.00    3.10
   7   3 -10   12.00    2.60
   6  -3 -10  123.09    9.80
   6  -3 -10  120.39    9.00
   6   3 -10  128.49    9.70
   6   3 -10  121.59    8.60
   6   3 -10  148.49   10.30
   6   3 -10  120.99    9.60
   5  -3 -10   31.60    4.20
   5   3 -10   31.90    4.80
   5   3 -10   32.90    3.90
   5   3 -10   32.20    4.50
   5   3 -10   33.80    4.20
   4  -3 -10   49.40    4.60
   4  -3 -10   55.79    5.50
   4   3 -10   53.99    6.30
   4   3 -10   58.09    4.70
   4   3 -10   63.59    6.10
   4   3 -10   50.39    5.00
   3  -3 -10  126.29   10.50
  -3   3  10  142.69   10.90
   3   3 -10  134.79   11.50
   3   3 -10  148.29   13.60
   3   3 -10  154.88   10.40
   3   3 -10  157.28   11.80
   3   3 -10  150.58    9.90
   2   3 -10  160.68   12.10
   2   3 -10  176.68   11.20
   2   3 -10  186.28   12.80
   2   3 -10  158.48   11.10
   1  -3 -10  296.37   17.20
   1   3 -10  280.57   18.50
   1   3 -10  258.07   19.30
  -1   3  10  243.98   17.60
   1   3 -10  279.37   18.00
   1   3 -10  279.27   16.80
   0   3 -10  151.78   10.40
   0   3 -10  135.59    9.40
   0   3 -10  150.78   10.10
   0   3 -10  140.69    9.30
   0   3 -10  143.49   10.20
   0   3 -10  136.79   10.30
  -1   3 -10   65.69    5.00
  -1   3 -10   69.29    6.00
  -1   3 -10   58.89    5.90
  -1   3 -10   68.59    5.20
  -1   3 -10   71.89    6.30
  -1   3 -10   65.19    5.70
  -2  -3 -10   44.00    4.70
  -2   3 -10   40.60    3.90
  -2   3 -10   46.10    5.20
  -2   3 -10   53.19    5.10
  -2   3 -10   46.90    4.40
  -2   3 -10   54.89    4.90
  -3   3 -10   41.50    4.60
  -3   3 -10   40.00    4.00
  -3   3 -10   36.70    4.80
  -3   3 -10   37.80    3.50
  -3   3 -10   43.80    4.20
  -3   3 -10   35.50    3.70
  -4  -3 -10   25.40    3.70
  -4  -3 -10   35.40    4.00
  -4   3 -10   27.60    3.20
  -4   3 -10   35.00    4.10
  -4   3 -10   33.00    3.10
  -4   3 -10   40.20    3.90
  -4   3 -10   38.70    4.40
  -5  -3 -10   64.99    5.10
  -5   3 -10   65.19    5.00
  -5   3 -10   60.09    5.20
  -5   3 -10   71.29    5.10
  -5   3 -10   75.59    5.20
  -6  -3 -10    1.80    1.20
  -6   3 -10    2.50    1.20
  -6   3 -10    1.10    1.30
  -6   3 -10    4.40    2.00
  10  -4 -10   13.90    2.20
  10   4 -10   12.50    1.90
   9  -4 -10    4.20    1.10
   9  -4 -10    2.30    1.40
   9   4 -10    4.20    1.70
   9   4 -10    3.50    1.50
   8  -4 -10    2.30    1.60
   8  -4 -10    2.70    1.30
   8   4 -10    2.70    1.60
   8   4 -10   -1.10    1.40
   8   4 -10   -0.30    1.00
   8   4 -10    0.50    1.30
   7  -4 -10   42.30    5.20
   7  -4 -10   42.90    4.40
   7   4 -10   44.30    3.90
   7   4 -10   46.00    4.80
   7   4 -10   46.10    4.70
   7   4 -10   39.20    4.10
   6  -4 -10   14.90    2.80
   6  -4 -10   13.30    2.40
   6   4 -10   10.80    1.80
   6   4 -10   10.60    2.70
   6   4 -10   12.10    2.80
   6   4 -10   11.20    2.10
   5  -4 -10   10.70    2.30
   5   4 -10   13.80    2.90
   5   4 -10   12.00    2.00
   5   4 -10   13.30    2.80
   5   4 -10   11.40    2.40
   4  -4 -10   23.80    3.80
   4   4 -10   28.10    4.20
   4   4 -10   23.30    3.80
   4   4 -10   20.50    3.20
   4   4 -10   16.90    2.70
   4   4 -10   25.00    3.50
   3  -4 -10   20.40    3.20
   3   4 -10   25.10    3.40
   3   4 -10   22.60    4.00
   3   4 -10   19.30    3.30
   3   4 -10   24.70    3.90
   3   4 -10   18.40    3.20
   2  -4 -10   81.19    7.00
   2   4 -10   94.89    7.60
   2   4 -10   96.49    6.90
   2   4 -10   99.19    6.80
   2   4 -10   95.39    7.70
   2   4 -10   84.79    7.90
   1   4 -10   39.10    4.00
   1   4 -10   42.00    4.70
   1   4 -10   42.20    4.10
   1   4 -10   35.50    4.90
   1   4 -10   43.80    4.80
   1   4 -10   33.00    5.40
   0   4 -10   21.80    3.40
   0   4 -10   19.80    3.00
   0   4 -10   25.10    3.00
   0   4 -10   27.80    3.20
   0   4 -10   21.40    3.60
   0   4 -10   19.60    3.40
  -1   4 -10   31.40    3.20
  -1   4 -10   41.00    4.40
  -1   4 -10   31.00    4.50
  -1   4 -10   38.10    4.80
  -1   4 -10   39.20    4.00
  -1   4 -10   25.90    3.80
  -2   4 -10   33.70    4.30
  -2   4 -10   25.30    2.70
  -2   4 -10   29.30    3.60
  -2   4 -10   28.80    3.90
  -2   4 -10   25.30    3.30
  -2   4 -10   27.10    3.10
  -3  -4 -10   11.10    2.10
  -3   4 -10   10.20    1.70
  -3   4 -10   11.70    2.00
  -3   4 -10   14.00    2.50
  -3   4 -10   12.10    2.10
  -4  -4 -10   17.50    2.90
  -4   4 -10   21.90    2.80
  -4   4 -10   15.70    2.40
  -4   4 -10   18.30    2.90
  -4   4 -10   16.20    2.50
  -4   4 -10   16.90    2.30
  -5  -4 -10   29.80    3.30
  -5   4 -10   41.40    3.50
  -5   4 -10   37.10    3.30
  -5   4 -10   35.40    3.30
  -6   4 -10    5.10    1.10
  -6   4 -10    2.20    1.10
  -6   4 -10    3.80    1.10
  -6   4 -10    3.10    1.60
   9  -5 -10   -0.10    0.90
   9   5 -10    2.30    1.60
   8  -5 -10    2.40    1.50
   8  -5 -10    0.80    1.20
   8   5 -10    0.20    1.30
   8   5 -10   -0.30    1.10
   8   5 -10    3.70    1.60
   8   5 -10    1.40    1.10
   7  -5 -10   18.10    2.90
   7  -5 -10   20.80    3.50
   7   5 -10   26.70    2.60
   7   5 -10   23.60    3.00
   7   5 -10   24.60    3.00
   6  -5 -10    1.40    1.60
   6  -5 -10   -1.60    2.30
   6   5 -10    0.50    1.40
   6   5 -10   -0.20    1.30
   6   5 -10    2.00    1.90
   6   5 -10    0.00    1.20
   5  -5 -10    6.90    2.00
   5   5 -10    9.40    2.30
   5   5 -10    7.90    2.30
   5   5 -10   10.90    1.70
   5   5 -10    8.60    1.70
   4  -5 -10    3.30    1.90
   4   5 -10    5.70    1.60
   4   5 -10    2.00    2.20
   4   5 -10    3.10    2.00
   4   5 -10    4.50    2.00
   3  -5 -10    5.20    2.00
   3   5 -10    3.80    1.80
   3   5 -10    1.90    2.30
   3   5 -10    2.90    1.80
   3   5 -10    3.20    1.50
   2  -5 -10   99.89    8.00
   2   5 -10  118.49    8.50
   2   5 -10  111.79   10.10
   2   5 -10  117.99    8.60
   2   5 -10  120.49    8.60
   2   5 -10  106.19    8.60
   1   5 -10   43.40    3.90
   1   5 -10   29.70    5.20
   1   5 -10   37.10    4.20
   1   5 -10   35.10    5.50
   1   5 -10   40.30    4.60
   1   5 -10   39.60    4.90
   0   5 -10   12.20    2.80
   0   5 -10   11.50    1.90
   0   5 -10   10.70    2.30
   0   5 -10   11.30    2.40
   0   5 -10   11.40    2.40
  -1   5 -10   32.70    4.50
  -1   5 -10   21.00    3.00
  -1   5 -10   29.90    2.90
  -1   5 -10   29.40    3.50
  -1   5 -10   28.00    3.30
  -2   5 -10   27.70    4.20
  -2   5 -10   29.60    3.70
  -2   5 -10   25.10    3.10
  -2   5 -10   35.30    3.70
  -2   5 -10   33.30    5.00
  -2   5 -10   31.70    3.30
  -3   5 -10   18.70    2.90
  -3   5 -10   16.40    2.60
  -3   5 -10   14.50    2.20
  -3   5 -10   20.20    2.80
  -3   5 -10   16.40    2.40
  -3   5 -10   15.70    2.50
  -4  -5 -10    4.50    1.50
  -4   5 -10    5.50    2.20
  -4   5 -10    5.60    1.40
  -4   5 -10    3.50    1.20
  -4   5 -10    3.00    1.50
  -4   5 -10    4.40    1.40
  -5   5 -10   11.70    2.10
  -5   5 -10   14.00    2.20
  -5   5 -10   12.80    1.90
  -5   5 -10   13.00    2.40
   8  -6 -10    2.30    1.10
   8   6 -10    0.10    1.30
   7  -6 -10    1.40    1.10
   7   6 -10    2.20    1.00
   7   6 -10    0.80    1.20
   7   6 -10    0.00    1.30
   7   6 -10    0.70    1.10
   6  -6 -10   32.80    3.60
   6   6 -10   34.90    4.80
   6   6 -10   28.10    3.30
   6   6 -10   31.70    3.00
   6   6 -10   33.00    3.70
   5  -6 -10    4.60    2.40
   5   6 -10    2.50    1.50
   5   6 -10    1.10    1.80
   5   6 -10    1.10    1.30
   5   6 -10    1.60    1.60
   5   6 -10    1.30    1.50
   4  -6 -10   18.20    2.90
   4   6 -10   22.00    3.10
   4   6 -10   20.00    2.80
   4   6 -10   13.90    3.40
   3   6 -10   18.70    2.80
   3   6 -10   15.10    2.70
   3   6 -10   17.60    3.00
   3   6 -10   17.10    3.20
   3   6 -10   20.60    2.90
   2   6 -10  126.49    9.10
   2   6 -10  138.69    9.30
   2   6 -10  127.49    9.20
   2   6 -10  126.09    8.60
   2   6 -10  139.89    8.70
   1   6 -10   18.20    3.00
   1   6 -10   21.10    3.20
   1   6 -10   20.80    2.70
   1   6 -10   18.20    3.80
   1   6 -10   22.90    3.10
   1   6 -10   20.30    2.70
   0   6 -10   18.80    3.30
   0   6 -10   12.20    2.30
   0   6 -10   15.90    2.30
   0   6 -10   18.10    2.90
   0   6 -10   10.70    1.90
   0   6 -10   15.90    2.60
  -1   6 -10    1.50    2.30
  -1   6 -10    3.00    2.60
  -1   6 -10    0.90    1.30
  -1   6 -10    3.10    1.20
  -1   6 -10    2.70    1.40
  -2   6 -10    3.50    1.10
  -2   6 -10   -1.90    2.50
  -2   6 -10   -0.60    1.60
  -2   6 -10    1.60    1.40
  -2   6 -10    1.50    1.30
  -2   6 -10    1.70    1.20
  -3   6 -10    1.50    1.10
  -3   6 -10    1.80    1.00
  -3   6 -10    1.40    1.50
  -3   6 -10    1.80    2.00
  -3   6 -10    2.30    1.10
  -3   6 -10    1.70    1.20
  -4   6 -10   24.50    3.70
  -4   6 -10   23.40    2.80
   7  -7 -10    5.30    1.20
   7   7 -10    7.40    1.50
   6  -7 -10    4.50    1.40
   6   7 -10    5.70    2.30
   6   7 -10    7.30    1.60
   6   7 -10    8.60    1.70
   5  -7 -10   10.20    1.70
   5   7 -10    2.40    2.30
   5   7 -10    6.20    1.40
   5   7 -10    7.00    1.30
   5   7 -10    7.70    1.80
   5   7 -10    9.40    1.80
   4  -7 -10   12.10    2.00
   4   7 -10   10.20    1.90
   4   7 -10    7.50    1.50
   4   7 -10   10.40    1.90
   4   7 -10   11.00    1.60
   3  -7 -10    2.90    1.70
   3   7 -10    3.60    1.20
   3   7 -10    3.90    1.60
   3   7 -10    2.50    1.30
   3   7 -10    4.10    2.10
   3   7 -10    2.60    1.70
   3   7 -10    3.00    1.70
   2   7 -10   38.70    3.80
   2   7 -10   30.60    3.20
   2   7 -10   33.70    3.90
   2   7 -10   33.20    3.40
   2   7 -10   39.50    3.40
   1   7 -10    2.60    1.50
   1   7 -10   -0.10    1.90
   1   7 -10    2.00    1.60
   1   7 -10    2.60    1.50
   0   7 -10    4.40    1.90
   0   7 -10    4.90    1.60
   0   7 -10    3.60    1.60
   0   7 -10    3.90    1.50
   0   7 -10    3.40    1.30
  -1   7 -10    0.30    0.80
  -1   7 -10   -0.60    1.10
  -1   7 -10    0.70    1.30
  -1   7 -10    0.90    1.00
  -1   7 -10    1.30    1.50
  -2   7 -10    2.10    1.30
  -2   7 -10    0.60    1.00
  -2   7 -10    1.70    1.20
  -2   7 -10    0.20    1.10
  -3   7 -10   19.20    2.30
  -3   7 -10   23.00    2.30
  -3   7 -10   18.40    2.10
   5  -8 -10    3.80    2.00
   5   8 -10    6.40    1.30
   4   8 -10    9.20    1.60
   4   8 -10   13.10    2.60
   3   8 -10    5.00    1.40
   3   8 -10    7.90    2.30
   3   8 -10    2.80    1.10
   3   8 -10    5.60    1.90
   2   8 -10    5.10    1.20
   2   8 -10    5.10    1.70
   2   8 -10    4.30    1.70
   2   8 -10    6.90    1.50
   1   8 -10    9.40    1.50
   1   8 -10    9.00    1.80
   1   8 -10    5.80    2.20
   0   8 -10   20.30    3.20
   0   8 -10   27.60    2.90
   0   8 -10   24.10    3.20
   0   8 -10   22.50    2.40
  -1   8 -10    0.70    0.90
  -1   8 -10    1.40    1.20
  -1   8 -10    1.50    0.90
  10   0 -11   -0.30    0.80
   9   0 -11   -1.40    1.20
   9   0 -11    0.70    0.90
   9   0 -11    0.40    1.30
   8   0 -11   -1.30    1.30
   8   0 -11   -2.40    1.60
   8   0 -11    1.20    1.00
   7   0 -11   -2.10    2.50
   7   0 -11   -3.40    1.50
   7   0 -11    0.20    1.60
   7   0 -11    1.10    1.10
   6   0 -11    0.50    1.60
   6   0 -11    0.20    1.80
   6   0 -11    0.40    1.40
   6   0 -11   -4.30    2.40
   5   0 -11    1.20    1.60
   5   0 -11   -0.60    1.80
   5   0 -11    0.70    1.30
   4   0 -11    1.50    2.30
   4   0 -11    1.80    1.90
   4   0 -11   -0.10    1.40
   3   0 -11   -0.60    1.70
[truncated: 21,061 more chars]
